# Supplementary material for: Detection of subgenome bias using an anchored syntenic approach in Eleusine coracana (finger millet)
Source: BMC Genomics. 2021 Mar 12;22:175. doi: 10.1186/s12864-021-07447-y (PMC7953713; doi:10.1186/s12864-021-07447-y)
Supplement: Supplementary file 1 — Additional file 1: Gene list and Setaria italica based annotation: A csv containing list of genes designated A or B along with functional annotation based on Setaria italica. [file 12864_2021_7447_MOESM1_ESM.csv]

# A note about this file. gene names are taken from DDJB Accession DRA005897. # calls and methods are linked such that the first call in the call column is # produced by the first method in the method column. The following methods are # ranked from highest confidence least confidence good,xo,paint. # Where paint and good or xo were in aggreement, there was no report made for incon- # gruent calls…
gene	calls	methods	sita_protein	sita_kegg_acc	kegg_ko
	a	prov	na	na	na
PR202_augustus_masked-Super-Scaffold_1-processed-gene-0.10	b	paint	XP_004975344.1	sita:101778589	K00224
PR202_augustus_masked-Super-Scaffold_1-processed-gene-0.128	b	paint	XP_004975524.1	sita:101783295	None
PR202_augustus_masked-Super-Scaffold_1-processed-gene-0.131	b	paint	XP_004973108.1	sita:101756272	None
PR202_augustus_masked-Super-Scaffold_1-processed-gene-0.52	b	paint	XP_004977207.1	sita:101770784	None
PR202_augustus_masked-Super-Scaffold_1-processed-gene-1.19	b	paint	XP_004975358.1	sita:101784516	None
PR202_augustus_masked-Super-Scaffold_1-processed-gene-1.20	b	paint	XP_004975356.1	na	na
PR202_augustus_masked-Super-Scaffold_1-processed-gene-1.33	b	paint	XP_022680992.1	sita:101759701	None
PR202_augustus_masked-Super-Scaffold_1-processed-gene-1.52	b	paint	XP_004975103.1	sita:101766567	None
PR202_augustus_masked-Super-Scaffold_1-processed-gene-1.55	b	paint	XP_004955981.1	sita:101766296	None
PR202_augustus_masked-Super-Scaffold_1-processed-gene-1.95	b	paint	XP_004975360.1	na	na
PR202_augustus_masked-Super-Scaffold_1-processed-gene-1.96	b	paint	XP_004975360.1	na	na
PR202_augustus_masked-Super-Scaffold_1-processed-gene-1.97	b	paint	XP_004975360.1	na	na
PR202_augustus_masked-Super-Scaffold_10-processed-gene-0.442	b	paint	XP_004965948.1	sita:101764063	K21480
PR202_augustus_masked-Super-Scaffold_10-processed-gene-0.444	b	xo	XP_004965949.2	sita:101764737	None
PR202_augustus_masked-Super-Scaffold_10-processed-gene-0.445	b	xo	XP_004965949.2	sita:101764737	None
PR202_augustus_masked-Super-Scaffold_10-processed-gene-0.447	b	xo	XP_004966032.1	sita:101763790	None
PR202_augustus_masked-Super-Scaffold_10-processed-gene-0.451	b	xo	XP_022682880.1	sita:101766674	K01537
PR202_augustus_masked-Super-Scaffold_10-processed-gene-0.453	b	xo	XP_004967201.1	sita:101763801	None
PR202_augustus_masked-Super-Scaffold_10-processed-gene-0.454	b	xo	XP_004966215.1	sita:101768668	K20855
PR202_augustus_masked-Super-Scaffold_10-processed-gene-0.457	a	paint	XP_004965983.1	sita:101778526	None
PR202_augustus_masked-Super-Scaffold_10-processed-gene-0.461	a	paint	XP_004965993.1	sita:101782550	K03627
PR202_augustus_masked-Super-Scaffold_10-processed-gene-0.466	a	xo	XP_004966001.1	sita:101785378	None
PR202_augustus_masked-Super-Scaffold_10-processed-gene-0.467	a	xo	XP_004967209.1	sita:101768275	K08486
PR202_augustus_masked-Super-Scaffold_10-processed-gene-0.470	a	xo	XP_004966004.1	sita:101786455	None
PR202_augustus_masked-Super-Scaffold_10-processed-gene-0.471	a	xo	XP_004966004.1	sita:101786455	None
PR202_augustus_masked-Super-Scaffold_10-processed-gene-0.474	a	xo	XP_022681880.1	sita:101768678	K13126
PR202_augustus_masked-Super-Scaffold_10-processed-gene-0.476	a	xo	XP_004966007.1	sita:101753112	None
PR202_augustus_masked-Super-Scaffold_10-processed-gene-0.477	a	xo	XP_004966010.1	sita:101754329	None
PR202_augustus_masked-Super-Scaffold_10-processed-gene-0.483	a	xo	XP_004967218.1	sita:101773938	None
PR202_augustus_masked-Super-Scaffold_10-processed-gene-0.486	a	xo	XP_004981530.1	sita:101772403	K00799
PR202_augustus_masked-Super-Scaffold_10-processed-gene-0.487	a	xo	XP_004966022.1	sita:101759727	K00799
PR202_augustus_masked-Super-Scaffold_10-processed-gene-0.488	a	xo	XP_004966022.1	sita:101759727	K00799
PR202_augustus_masked-Super-Scaffold_10-processed-gene-0.494	a	xo	XP_004966034.1	sita:101764596	None
PR202_augustus_masked-Super-Scaffold_10-processed-gene-0.496	a	xo	XP_004967223.1	sita:101777176	K20888
PR202_augustus_masked-Super-Scaffold_10-processed-gene-0.497	a	xo	XP_004966042.1	sita:101767590	None
PR202_augustus_masked-Super-Scaffold_10-processed-gene-0.498	a	xo	XP_012700770.1	sita:101778401	K00279
PR202_augustus_masked-Super-Scaffold_10-processed-gene-0.499	a	xo	XP_004966044.1	sita:101768392	K03233
PR202_augustus_masked-Super-Scaffold_10-processed-gene-0.500	a	xo	XP_004966044.1	sita:101768392	K03233
PR202_augustus_masked-Super-Scaffold_10-processed-gene-0.513	a	xo	XP_004966065.1	sita:101777030	None
PR202_augustus_masked-Super-Scaffold_10-processed-gene-0.514	a	xo	XP_004969659.1	sita:101759352	K20771
PR202_augustus_masked-Super-Scaffold_10-processed-gene-0.516	b	xo	XP_004965950.1	sita:101765146	K20891
PR202_augustus_masked-Super-Scaffold_10-processed-gene-0.522	b	xo	XP_004965957.1	sita:101767856	None
PR202_augustus_masked-Super-Scaffold_10-processed-gene-0.528	b	xo	XP_004965965.1	sita:101771353	K15397
PR202_augustus_masked-Super-Scaffold_10-processed-gene-0.529	b	xo	XP_022681463.1	na	na
PR202_augustus_masked-Super-Scaffold_10-processed-gene-0.530	b	xo	XP_022681424.1	na	na
PR202_augustus_masked-Super-Scaffold_10-processed-gene-0.532	b	xo	XP_014660597.1	na	na
PR202_augustus_masked-Super-Scaffold_10-processed-gene-0.534	b	xo	XP_004965974.1	sita:101774862	K14803
PR202_augustus_masked-Super-Scaffold_10-processed-gene-0.540	b	xo	XP_004965979.1	sita:101776609	None
PR202_augustus_masked-Super-Scaffold_10-processed-gene-0.544	a	paint	XP_012702012.2	sita:101759749	None
PR202_augustus_masked-Super-Scaffold_10-processed-gene-0.552	a	paint	XP_004987400.2	sita:101761381	None
PR202_augustus_masked-Super-Scaffold_10-processed-gene-0.559	a	paint	XP_004987400.2	sita:101761381	None
PR202_augustus_masked-Super-Scaffold_10-processed-gene-0.560	a	paint	XP_004987400.2	sita:101761381	None
PR202_augustus_masked-Super-Scaffold_10-processed-gene-0.563	a	xo	XP_004982260.1	sita:101759178	K13754
PR202_augustus_masked-Super-Scaffold_10-processed-gene-0.564	a	xo	XP_004963242.1	sita:101753490	K13754
PR202_augustus_masked-Super-Scaffold_10-processed-gene-0.565	a	xo	XP_004966005.1	sita:101786848	None
PR202_augustus_masked-Super-Scaffold_10-processed-gene-0.572	a	xo	XP_004967214.1	sita:101771100	None
PR202_augustus_masked-Super-Scaffold_10-processed-gene-0.575	a	xo	XP_022681986.1	sita:101754920	None
PR202_augustus_masked-Super-Scaffold_10-processed-gene-0.580	a	xo	XP_004966023.1	sita:101760134	None
PR202_augustus_masked-Super-Scaffold_10-processed-gene-0.583	a	xo	na	na	na
PR202_augustus_masked-Super-Scaffold_10-processed-gene-0.588	a	xo	XP_004966495.1	sita:101773244	None
PR202_augustus_masked-Super-Scaffold_10-processed-gene-0.591	a	xo	XP_004966038.1	sita:101765958	None
PR202_augustus_masked-Super-Scaffold_10-processed-gene-0.592	a	xo	XP_022681443.1	na	na
PR202_augustus_masked-Super-Scaffold_10-processed-gene-0.593	a	xo	XP_004966041.2	sita:101767193	None
PR202_augustus_masked-Super-Scaffold_10-processed-gene-0.597	a	xo	XP_004987043.1	sita:101780011	None
PR202_augustus_masked-Super-Scaffold_10-processed-gene-0.599	a	xo	XP_004966055.1	sita:101772694	None
PR202_augustus_masked-Super-Scaffold_10-processed-gene-0.601	a	xo	XP_004963976.1	sita:101773229	K21407
PR202_augustus_masked-Super-Scaffold_10-processed-gene-0.602	a	xo	XP_004983270.2	sita:101753500	K03327
PR202_augustus_masked-Super-Scaffold_10-processed-gene-0.603	a	xo	XP_012700213.1	sita:101767181	K18443
PR202_augustus_masked-Super-Scaffold_10-processed-gene-0.616	a	xo	XP_022681569.1	sita:101777442	K09419
PR202_augustus_masked-Super-Scaffold_10-processed-gene-1.557	a	xo	XP_004966073.1	sita:101780534	None
PR202_augustus_masked-Super-Scaffold_10-processed-gene-1.559	a	xo	XP_004966074.1	na	na
PR202_augustus_masked-Super-Scaffold_10-processed-gene-1.564	a	xo	XP_012700585.1	na	na
PR202_augustus_masked-Super-Scaffold_10-processed-gene-1.567	a	xo	na	na	na
PR202_augustus_masked-Super-Scaffold_10-processed-gene-1.575	a	xo	XP_022681461.1	na	na
PR202_augustus_masked-Super-Scaffold_10-processed-gene-1.577	a	xo	XP_004965614.1	sita:101768129	K03327
PR202_augustus_masked-Super-Scaffold_10-processed-gene-1.583	a	xo	XP_004965595.1	sita:101761226	None
PR202_augustus_masked-Super-Scaffold_10-processed-gene-1.584	a	xo	XP_022681850.1	sita:101767728	None
PR202_augustus_masked-Super-Scaffold_10-processed-gene-1.585	a	xo	XP_004951392.1	sita:101775971	None
PR202_augustus_masked-Super-Scaffold_10-processed-gene-1.586	a	xo	XP_004965593.1	sita:101760002	None
PR202_augustus_masked-Super-Scaffold_10-processed-gene-1.587	a	xo	XP_004965592.1	sita:101759317	K09419
PR202_augustus_masked-Super-Scaffold_10-processed-gene-1.591	a	xo	XP_004965582.1	sita:101754999	K07904
PR202_augustus_masked-Super-Scaffold_10-processed-gene-1.592	a	xo	na	na	na
PR202_augustus_masked-Super-Scaffold_10-processed-gene-1.593	a	xo	XP_004965580.2	sita:101753926	None
PR202_augustus_masked-Super-Scaffold_10-processed-gene-1.598	a	xo	XP_004965577.1	sita:101752697	None
PR202_augustus_masked-Super-Scaffold_10-processed-gene-1.601	a	xo	XP_004965567.1	sita:101783109	K00430
PR202_augustus_masked-Super-Scaffold_10-processed-gene-1.606	a	xo	XP_004965561.1	sita:101780675	None
PR202_augustus_masked-Super-Scaffold_10-processed-gene-1.608	a	xo	XP_004965559.1	sita:101779470	None
PR202_augustus_masked-Super-Scaffold_10-processed-gene-1.612	a	xo	XP_004965558.1	sita:101779064	None
PR202_augustus_masked-Super-Scaffold_10-processed-gene-1.613	a	xo	NP_001267742.1	sita:101752877	K01595
PR202_augustus_masked-Super-Scaffold_10-processed-gene-1.617	a	xo	XP_004965551.1	sita:101776075	None
PR202_augustus_masked-Super-Scaffold_10-processed-gene-1.619	a	xo	XP_004965548.1	sita:101774859	None
PR202_augustus_masked-Super-Scaffold_10-processed-gene-1.622	a	xo	XP_004965546.1	sita:101774057	None
PR202_augustus_masked-Super-Scaffold_10-processed-gene-1.625	a	xo	XP_004974468.1	sita:101768446	K21407
PR202_augustus_masked-Super-Scaffold_10-processed-gene-1.627	a	xo	na	na	na
PR202_augustus_masked-Super-Scaffold_10-processed-gene-1.628	a	xo	XP_004967065.1	sita:101778006	None
PR202_augustus_masked-Super-Scaffold_10-processed-gene-1.629	a	xo	XP_004967065.1	sita:101778006	None
PR202_augustus_masked-Super-Scaffold_10-processed-gene-1.633	a	xo	XP_022681374.1	na	na
PR202_augustus_masked-Super-Scaffold_10-processed-gene-1.636	a	xo	XP_004969080.1	na	na
PR202_augustus_masked-Super-Scaffold_10-processed-gene-1.637	a	xo	XP_004978138.4	sita:101779951	None
PR202_augustus_masked-Super-Scaffold_10-processed-gene-1.647	a	xo	XP_004966086.1	na	na
PR202_augustus_masked-Super-Scaffold_10-processed-gene-1.648	a	xo	XP_004966088.1	sita:101786191	K00469
PR202_augustus_masked-Super-Scaffold_10-processed-gene-1.650	a	xo	na	na	na
PR202_augustus_masked-Super-Scaffold_10-processed-gene-1.654	a	xo	XP_004965613.1	sita:101767720	None
PR202_augustus_masked-Super-Scaffold_10-processed-gene-1.656	a	xo	XP_004965609.1	sita:101766226	K03531
PR202_augustus_masked-Super-Scaffold_10-processed-gene-1.659	a	xo	XP_004965605.1	sita:101764592	None
PR202_augustus_masked-Super-Scaffold_10-processed-gene-1.661	a	xo	XP_004965605.1	sita:101764592	None
PR202_augustus_masked-Super-Scaffold_10-processed-gene-1.664	a	xo	XP_004965594.3	sita:101760404	None
PR202_augustus_masked-Super-Scaffold_10-processed-gene-1.665	a	xo	XP_014660287.1	sita:101774498	None
PR202_augustus_masked-Super-Scaffold_10-processed-gene-1.668	a	xo	XP_004967095.1	sita:101764882	K09874
PR202_augustus_masked-Super-Scaffold_10-processed-gene-1.673	a	xo	XP_004951355.1	sita:101761910	None
PR202_augustus_masked-Super-Scaffold_10-processed-gene-1.677	a	xo	XP_004966676.1	sita:101785925	None
PR202_augustus_masked-Super-Scaffold_10-processed-gene-1.681	a	xo	XP_004965565.1	sita:101781879	None
PR202_augustus_masked-Super-Scaffold_10-processed-gene-1.682	a	xo	XP_004965560.1	sita:101779863	None
PR202_augustus_masked-Super-Scaffold_10-processed-gene-1.684	a	xo	XP_004965552.1	sita:101776478	None
PR202_augustus_masked-Super-Scaffold_10-processed-gene-1.685	a	xo	XP_014660530.2	sita:101786461	None
PR202_augustus_masked-Super-Scaffold_10-processed-gene-1.686	a	xo	XP_004967079.1	sita:101786056	None
PR202_augustus_masked-Super-Scaffold_10-processed-gene-1.688	a	xo	XP_004965550.1	sita:101775668	K13866
PR202_augustus_masked-Super-Scaffold_10-processed-gene-1.689	a	xo	XP_004965545.1	sita:101773651	None
PR202_augustus_masked-Super-Scaffold_10-processed-gene-1.690	a	xo	XP_004965545.1	sita:101773651	None
PR202_augustus_masked-Super-Scaffold_10-processed-gene-1.691	a	xo	XP_004965544.1	sita:101773241	K09495
PR202_augustus_masked-Super-Scaffold_10-processed-gene-1.693	a	xo	XP_004965543.1	sita:101772829	None
PR202_augustus_masked-Super-Scaffold_10-processed-gene-1.694	a	xo	XP_014660529.1	sita:101771741	None
PR202_augustus_masked-Super-Scaffold_10-processed-gene-1.696	a	xo	XP_014660529.1	sita:101771741	None
PR202_augustus_masked-Super-Scaffold_10-processed-gene-1.697	a	xo	XP_014660529.1	sita:101771741	None
PR202_augustus_masked-Super-Scaffold_10-processed-gene-1.698	a	xo	XP_014660529.1	sita:101771741	None
PR202_augustus_masked-Super-Scaffold_10-processed-gene-1.699	a	xo	XP_004967072.1	sita:101782021	None
PR202_augustus_masked-Super-Scaffold_10-processed-gene-1.705	a	xo	XP_004967072.1	sita:101782021	None
PR202_augustus_masked-Super-Scaffold_10-processed-gene-1.706	a	xo	XP_004967071.1	sita:101781611	None
PR202_augustus_masked-Super-Scaffold_10-processed-gene-1.707	a	xo	XP_004967072.1	sita:101782021	None
PR202_augustus_masked-Super-Scaffold_10-processed-gene-1.708	a	xo	XP_004967072.1	sita:101782021	None
PR202_augustus_masked-Super-Scaffold_10-processed-gene-1.713	a	xo	XP_004967070.1	sita:101780816	None
PR202_augustus_masked-Super-Scaffold_10-processed-gene-1.714	a	xo	XP_004967070.1	sita:101780816	None
PR202_augustus_masked-Super-Scaffold_10-processed-gene-1.716	a	xo	XP_004954140.1	sita:101785420	None
PR202_augustus_masked-Super-Scaffold_10-processed-gene-1.717	a	xo	XP_004967067.1	sita:101779209	None
PR202_augustus_masked-Super-Scaffold_10-processed-gene-1.718	a	xo	XP_004965538.1	sita:101770688	None
PR202_augustus_masked-Super-Scaffold_10-processed-gene-1.720	a	xo	XP_022681564.1	sita:101770282	None
PR202_augustus_masked-Super-Scaffold_10-processed-gene-1.721	a	xo	XP_022681564.1	sita:101770282	None
PR202_augustus_masked-Super-Scaffold_10-processed-gene-1.723	a	xo	XP_004967064.1	sita:101777174	None
PR202_augustus_masked-Super-Scaffold_10-processed-gene-2.100	a	xo	XP_004965523.1	na	na
PR202_augustus_masked-Super-Scaffold_10-processed-gene-2.101	a	xo	XP_004965520.1	sita:101762700	None
PR202_augustus_masked-Super-Scaffold_10-processed-gene-2.106	a	xo	XP_004965519.1	sita:101762298	None
PR202_augustus_masked-Super-Scaffold_10-processed-gene-2.109	a	xo	XP_004971568.1	sita:101771652	None
PR202_augustus_masked-Super-Scaffold_10-processed-gene-2.112	a	xo	XP_004982683.1	sita:101759181	K19861
PR202_augustus_masked-Super-Scaffold_10-processed-gene-2.113	a	xo	XP_004986643.1	sita:101785522	K19861
PR202_augustus_masked-Super-Scaffold_10-processed-gene-2.114	a	xo	XP_022681733.1	na	na
PR202_augustus_masked-Super-Scaffold_10-processed-gene-2.115	a	xo	XP_022681566.1	na	na
PR202_augustus_masked-Super-Scaffold_10-processed-gene-2.116	a	xo	XP_022681566.1	na	na
PR202_augustus_masked-Super-Scaffold_10-processed-gene-2.119	a	xo	XP_004957325.1	sita:101785715	None
PR202_augustus_masked-Super-Scaffold_10-processed-gene-2.123	a	xo	XP_012699166.1	sita:105913802	None
PR202_augustus_masked-Super-Scaffold_10-processed-gene-2.124	a	xo	XP_004957320.1	sita:101783709	None
PR202_augustus_masked-Super-Scaffold_10-processed-gene-2.125	a	xo	XP_004957319.1	sita:101783302	None
PR202_augustus_masked-Super-Scaffold_10-processed-gene-2.127	a	xo	na	na	na
PR202_augustus_masked-Super-Scaffold_10-processed-gene-2.129	a	xo	XP_004974024.1	sita:101771398	None
PR202_augustus_masked-Super-Scaffold_10-processed-gene-2.130	a	xo	XP_004957306.1	na	na
PR202_augustus_masked-Super-Scaffold_10-processed-gene-2.135	a	xo	XP_004957290.1	sita:101771681	None
PR202_augustus_masked-Super-Scaffold_10-processed-gene-2.140	a	paint	XP_004957289.1	na	na
PR202_augustus_masked-Super-Scaffold_10-processed-gene-2.141	a	paint	XP_004957286.1	sita:101770361	None
PR202_augustus_masked-Super-Scaffold_10-processed-gene-2.143	a	paint	XP_004957284.2	sita:101769547	None
PR202_augustus_masked-Super-Scaffold_10-processed-gene-2.160	b	paint	XP_004957270.1	sita:101763588	K00224
PR202_augustus_masked-Super-Scaffold_10-processed-gene-2.22	a	xo	XP_004974242.1	sita:101758430	K03327
PR202_augustus_masked-Super-Scaffold_10-processed-gene-2.30	a	xo	XP_012699203.1	sita:105913817	None
PR202_augustus_masked-Super-Scaffold_10-processed-gene-2.36	a	xo	XP_012699541.2	sita:101757133	None
PR202_augustus_masked-Super-Scaffold_10-processed-gene-2.37	a	xo	na	na	na
PR202_augustus_masked-Super-Scaffold_10-processed-gene-2.38	a	xo	XP_004957303.1	sita:101777222	None
PR202_augustus_masked-Super-Scaffold_10-processed-gene-2.41	a	xo	XP_004974019.1	sita:101769399	None
PR202_augustus_masked-Super-Scaffold_10-processed-gene-2.42	a	xo	XP_012699396.1	sita:101776415	None
PR202_augustus_masked-Super-Scaffold_10-processed-gene-2.44	a	xo	XP_004957301.1	sita:101776013	K16675
PR202_augustus_masked-Super-Scaffold_10-processed-gene-2.47	a	xo	XP_004957300.1	sita:101775609	K15382
PR202_augustus_masked-Super-Scaffold_10-processed-gene-2.49	a	xo	XP_004957298.1	sita:101774796	K14488
PR202_augustus_masked-Super-Scaffold_10-processed-gene-2.57	a	paint	na	na	na
PR202_augustus_masked-Super-Scaffold_10-processed-gene-2.58	a	paint	na	na	na
PR202_augustus_masked-Super-Scaffold_10-processed-gene-2.61	b	paint	XP_004957282.1	sita:101768734	K01783
PR202_augustus_masked-Super-Scaffold_10-processed-gene-2.63	b	paint	XP_004959590.1	sita:101785205	None
PR202_augustus_masked-Super-Scaffold_10-processed-gene-2.68	b	paint	XP_004957278.1	sita:101766715	K11844
PR202_augustus_masked-Super-Scaffold_10-processed-gene-2.69	b	paint	XP_014660867.1	sita:101753163	None
PR202_augustus_masked-Super-Scaffold_10-processed-gene-2.71	b	paint	XP_004957276.1	sita:101765890	None
PR202_augustus_masked-Super-Scaffold_10-processed-gene-2.75	b	paint	XP_004957272.1	sita:101764402	K08679
PR202_augustus_masked-Super-Scaffold_10-processed-gene-2.82	b	paint	XP_004952518.1	sita:101761654	K09419
PR202_augustus_masked-Super-Scaffold_10-processed-gene-2.84	b	paint	XP_004978598.1	sita:101785060	None
PR202_augustus_masked-Super-Scaffold_10-processed-gene-2.87	b	paint	XP_004978598.1	sita:101785060	None
PR202_augustus_masked-Super-Scaffold_10-processed-gene-2.89	b	paint	XP_004984877.1	sita:101782425	K17790
PR202_augustus_masked-Super-Scaffold_10-processed-gene-2.90	b	paint	XP_004957267.1	sita:101761958	None
PR202_augustus_masked-Super-Scaffold_10-processed-gene-2.91	a	xo	XP_004979241.1	sita:101761705	K03094
PR202_augustus_masked-Super-Scaffold_10-processed-gene-2.95	a	xo	XP_022681971.1	sita:101773522	None
PR202_augustus_masked-Super-Scaffold_10-processed-gene-2.98	a	xo	XP_004965527.1	sita:101765544	None
PR202_augustus_masked-Super-Scaffold_10-processed-gene-2.99	a	xo	XP_004965524.1	sita:101764328	None
PR202_augustus_masked-Super-Scaffold_10-processed-gene-3.401	b	paint	XP_004973936.1	sita:101771141	None
PR202_augustus_masked-Super-Scaffold_10-processed-gene-3.404	b	paint	XP_004957257.1	na	na
PR202_augustus_masked-Super-Scaffold_10-processed-gene-3.405	b	paint	XP_004957254.1	sita:101756298	None
PR202_augustus_masked-Super-Scaffold_10-processed-gene-3.414	b	paint	XP_022682638.1	na	na
PR202_augustus_masked-Super-Scaffold_10-processed-gene-3.418	b	paint	XP_004957251.1	sita:101754401	K00306
PR202_augustus_masked-Super-Scaffold_10-processed-gene-3.420	b	paint	XP_004957242.1	na	na
PR202_augustus_masked-Super-Scaffold_10-processed-gene-3.423	b	xo	XP_004957238.1	sita:101782895	None
PR202_augustus_masked-Super-Scaffold_10-processed-gene-3.425	b	xo	XP_004957235.1	sita:101781412	None
PR202_augustus_masked-Super-Scaffold_10-processed-gene-3.429	b	xo	XP_004957223.1	sita:101776686	None
PR202_augustus_masked-Super-Scaffold_10-processed-gene-3.430	b	xo	XP_004957219.1	sita:101775063	None
PR202_augustus_masked-Super-Scaffold_10-processed-gene-3.431	b	xo	XP_004957215.1	sita:101773587	None
PR202_augustus_masked-Super-Scaffold_10-processed-gene-3.435	b	xo	XP_004957215.1	sita:101773587	None
PR202_augustus_masked-Super-Scaffold_10-processed-gene-3.440	b	xo	XP_004959570.2	sita:101771827	None
PR202_augustus_masked-Super-Scaffold_10-processed-gene-3.442	b	xo	XP_004957205.1	sita:101768611	None
PR202_augustus_masked-Super-Scaffold_10-processed-gene-3.443	b	xo	XP_022679484.1	na	na
PR202_augustus_masked-Super-Scaffold_10-processed-gene-3.447	b	xo	XP_004957193.1	na	na
PR202_augustus_masked-Super-Scaffold_10-processed-gene-3.450	b	xo	XP_012698798.1	na	na
PR202_augustus_masked-Super-Scaffold_10-processed-gene-3.452	b	xo	XP_004957187.1	sita:101762514	None
PR202_augustus_masked-Super-Scaffold_10-processed-gene-3.453	b	xo	XP_004957185.1	sita:101761686	K00621
PR202_augustus_masked-Super-Scaffold_10-processed-gene-3.455	b	xo	XP_004957175.1	sita:101758314	None
PR202_augustus_masked-Super-Scaffold_10-processed-gene-3.456	b	xo	XP_004957173.1	sita:101757500	None
PR202_augustus_masked-Super-Scaffold_10-processed-gene-3.459	b	xo	XP_004957161.1	sita:101786912	K19219
PR202_augustus_masked-Super-Scaffold_10-processed-gene-3.462	b	xo	XP_004957158.1	sita:101785712	None
PR202_augustus_masked-Super-Scaffold_10-processed-gene-3.468	b	xo	na	na	na
PR202_augustus_masked-Super-Scaffold_10-processed-gene-3.469	b	xo	XP_004957154.1	sita:101784112	K00784
PR202_augustus_masked-Super-Scaffold_10-processed-gene-3.470	b	xo	XP_004957152.1	sita:101783300	None
PR202_augustus_masked-Super-Scaffold_10-processed-gene-3.471	b	xo	na	na	na
PR202_augustus_masked-Super-Scaffold_10-processed-gene-3.473	b	xo	XP_004957151.1	sita:101782893	None
PR202_augustus_masked-Super-Scaffold_10-processed-gene-3.482	b	xo	XP_004983923.1	sita:101753383	None
PR202_augustus_masked-Super-Scaffold_10-processed-gene-3.483	b	xo	XP_022684611.1	na	na
PR202_augustus_masked-Super-Scaffold_10-processed-gene-3.484	b	xo	na	na	na
PR202_augustus_masked-Super-Scaffold_10-processed-gene-3.489	b	paint	XP_004957255.1	sita:101756698	None
PR202_augustus_masked-Super-Scaffold_10-processed-gene-3.503	b	paint	XP_004957250.1	sita:101754007	None
PR202_augustus_masked-Super-Scaffold_10-processed-gene-3.505	b	paint	XP_004957246.1	sita:101786520	None
PR202_augustus_masked-Super-Scaffold_10-processed-gene-3.516	b	xo	XP_004972340.1	sita:101766137	K01051
PR202_augustus_masked-Super-Scaffold_10-processed-gene-3.520	b	xo	XP_004954275.1	sita:101771789	K04802
PR202_augustus_masked-Super-Scaffold_10-processed-gene-3.527	b	xo	XP_004957212.1	na	na
PR202_augustus_masked-Super-Scaffold_10-processed-gene-3.532	b	xo	XP_004957189.1	na	na
PR202_augustus_masked-Super-Scaffold_10-processed-gene-3.535	b	xo	XP_004957172.1	sita:101757114	None
PR202_augustus_masked-Super-Scaffold_10-processed-gene-3.536	b	xo	XP_004973853.1	sita:101772607	None
PR202_augustus_masked-Super-Scaffold_10-processed-gene-3.537	b	xo	XP_004953701.1	sita:101753558	None
PR202_augustus_masked-Super-Scaffold_10-processed-gene-3.538	b	xo	XP_022679634.1	na	na
PR202_augustus_masked-Super-Scaffold_10-processed-gene-3.544	b	xo	XP_014661011.1	na	na
PR202_augustus_masked-Super-Scaffold_10-processed-gene-3.549	b	xo	XP_004957159.1	sita:101786117	None
PR202_augustus_masked-Super-Scaffold_10-processed-gene-3.551	b	xo	XP_004957157.1	sita:101785311	None
PR202_augustus_masked-Super-Scaffold_10-processed-gene-3.552	b	xo	XP_022680062.1	sita:111256397	K04079
PR202_augustus_masked-Super-Scaffold_10-processed-gene-3.555	b	xo	XP_004964530.1	sita:101761219	K03248
PR202_augustus_masked-Super-Scaffold_10-processed-gene-3.558	b	xo	XP_004959559.1	sita:101763744	None
PR202_augustus_masked-Super-Scaffold_10-processed-gene-3.559	b	xo	XP_004959559.1	sita:101763744	None
PR202_augustus_masked-Super-Scaffold_10-processed-gene-3.560	b	xo	XP_004957141.2	sita:101779542	K08905
PR202_augustus_masked-Super-Scaffold_10-processed-gene-3.564	b	xo	XP_004957138.1	sita:101778321	None
PR202_augustus_masked-Super-Scaffold_10-processed-gene-3.565	b	xo	XP_004957137.1	sita:101777925	None
PR202_augustus_masked-Super-Scaffold_10-processed-gene-3.569	b	xo	XP_004959556.1	sita:101762528	None
PR202_augustus_masked-Super-Scaffold_10-processed-gene-3.570	b	xo	XP_004959556.1	sita:101762528	None
PR202_augustus_masked-Super-Scaffold_10-processed-gene-4.666	b	xo	XP_004959552.1	sita:101760087	K13457
PR202_augustus_masked-Super-Scaffold_10-processed-gene-4.668	b	xo	XP_004957131.1	sita:101774538	K16285
PR202_augustus_masked-Super-Scaffold_10-processed-gene-4.679	b	xo	na	na	na
PR202_augustus_masked-Super-Scaffold_10-processed-gene-4.697	b	xo	XP_004957104.1	sita:101763456	None
PR202_augustus_masked-Super-Scaffold_10-processed-gene-4.699	b	xo	XP_004957101.1	sita:101762238	None
PR202_augustus_masked-Super-Scaffold_10-processed-gene-4.700	b	xo	XP_022680255.1	na	na
PR202_augustus_masked-Super-Scaffold_10-processed-gene-4.702	b	xo	XP_004985898.1	sita:101769212	None
PR202_augustus_masked-Super-Scaffold_10-processed-gene-4.704	b	xo	XP_004957094.1	sita:101759536	None
PR202_augustus_masked-Super-Scaffold_10-processed-gene-4.711	b	xo	XP_004957079.1	sita:101753741	None
PR202_augustus_masked-Super-Scaffold_10-processed-gene-4.712	b	xo	XP_022685422.1	sita:111258439	None
PR202_augustus_masked-Super-Scaffold_10-processed-gene-4.713	b	xo	XP_004957082.1	sita:101754940	K10664
PR202_augustus_masked-Super-Scaffold_10-processed-gene-4.714	b	xo	XP_004957083.1	sita:101755343	None
PR202_augustus_masked-Super-Scaffold_10-processed-gene-4.715	b	xo	XP_004957086.1	sita:101756554	None
PR202_augustus_masked-Super-Scaffold_10-processed-gene-4.719	b	xo	XP_004968442.1	sita:101768148	K22312
PR202_augustus_masked-Super-Scaffold_10-processed-gene-4.721	b	xo	XP_004957068.1	sita:101782763	None
PR202_augustus_masked-Super-Scaffold_10-processed-gene-4.725	b	xo	XP_004957060.1	sita:101779660	None
PR202_augustus_masked-Super-Scaffold_10-processed-gene-4.731	b	xo	XP_004957047.1	sita:101774662	None
PR202_augustus_masked-Super-Scaffold_10-processed-gene-4.732	b	xo	XP_004957045.2	sita:101773850	None
PR202_augustus_masked-Super-Scaffold_10-processed-gene-4.733	b	xo	XP_004957043.1	sita:101772619	None
PR202_augustus_masked-Super-Scaffold_10-processed-gene-4.736	b	xo	XP_012699437.1	na	na
PR202_augustus_masked-Super-Scaffold_10-processed-gene-4.749	b	xo	XP_004957025.1	sita:101765087	K14499
PR202_augustus_masked-Super-Scaffold_10-processed-gene-4.752	b	xo	XP_004959507.1	sita:101768349	K13681
PR202_augustus_masked-Super-Scaffold_10-processed-gene-4.755	b	xo	XP_004957011.1	sita:101759398	None
PR202_augustus_masked-Super-Scaffold_10-processed-gene-4.757	b,a	xo,paint	XP_004957007.1	sita:101757771	None
PR202_augustus_masked-Super-Scaffold_10-processed-gene-4.758	b,a	xo,paint	XP_004957008.1	sita:101758183	None
PR202_augustus_masked-Super-Scaffold_10-processed-gene-4.760	b,a	xo,paint	XP_004980335.1	sita:101754044	None
PR202_augustus_masked-Super-Scaffold_10-processed-gene-4.762	a	paint	XP_004957008.1	sita:101758183	None
PR202_augustus_masked-Super-Scaffold_10-processed-gene-4.763	a	paint	XP_004957007.1	sita:101757771	None
PR202_augustus_masked-Super-Scaffold_10-processed-gene-4.765	a	paint	XP_004957003.1	sita:101756148	K09419
PR202_augustus_masked-Super-Scaffold_10-processed-gene-4.768	a	paint	XP_004957002.2	sita:101755747	None
PR202_augustus_masked-Super-Scaffold_10-processed-gene-4.773	a	paint	XP_004957000.1	sita:101754938	None
PR202_augustus_masked-Super-Scaffold_10-processed-gene-4.776	b	xo	XP_022680388.1	sita:101758466	K19307
PR202_augustus_masked-Super-Scaffold_10-processed-gene-4.780	b	xo	XP_022680388.1	sita:101758466	K19307
PR202_augustus_masked-Super-Scaffold_10-processed-gene-4.781	b	xo	XP_012703909.2	sita:101759563	None
PR202_augustus_masked-Super-Scaffold_10-processed-gene-4.782	b	xo	XP_004957132.2	sita:101775333	None
PR202_augustus_masked-Super-Scaffold_10-processed-gene-4.784	b	xo	XP_004974816.1	sita:101762090	None
PR202_augustus_masked-Super-Scaffold_10-processed-gene-4.789	b	xo	XP_022681246.1	sita:111256819	None
PR202_augustus_masked-Super-Scaffold_10-processed-gene-4.797	b	xo	XP_022683911.1	sita:101779927	None
PR202_augustus_masked-Super-Scaffold_10-processed-gene-4.798	b	xo	XP_004957119.1	sita:101769818	K03500
PR202_augustus_masked-Super-Scaffold_10-processed-gene-4.804	b	xo	XP_004957112.1	sita:101766430	None
PR202_augustus_masked-Super-Scaffold_10-processed-gene-4.807	b	xo	XP_004957111.1	sita:101766020	None
PR202_augustus_masked-Super-Scaffold_10-processed-gene-4.808	b	xo	XP_004973764.1	sita:101771538	None
PR202_augustus_masked-Super-Scaffold_10-processed-gene-4.811	b	xo	XP_004957069.1	sita:101783171	K00430
PR202_augustus_masked-Super-Scaffold_10-processed-gene-4.815	b	xo	XP_012699577.1	sita:101763863	None
PR202_augustus_masked-Super-Scaffold_10-processed-gene-4.820	b	xo	XP_012698809.1	na	na
PR202_augustus_masked-Super-Scaffold_10-processed-gene-4.821	b	xo	XP_012699145.1	sita:101786536	None
PR202_augustus_masked-Super-Scaffold_10-processed-gene-4.822	b	xo	XP_012699145.1	sita:101786536	None
PR202_augustus_masked-Super-Scaffold_10-processed-gene-4.823	b	xo	XP_004973755.1	sita:101767505	None
PR202_augustus_masked-Super-Scaffold_10-processed-gene-4.827	b	xo	XP_004957095.1	sita:101759944	None
PR202_augustus_masked-Super-Scaffold_10-processed-gene-4.829	b	xo	XP_004957070.1	sita:101783577	None
PR202_augustus_masked-Super-Scaffold_10-processed-gene-4.834	b	xo	XP_004957076.1	sita:101786398	None
PR202_augustus_masked-Super-Scaffold_10-processed-gene-4.836	b	xo	XP_022679754.1	sita:101778481	None
PR202_augustus_masked-Super-Scaffold_10-processed-gene-4.840	b	xo	XP_004957084.2	sita:101755749	K03327
PR202_augustus_masked-Super-Scaffold_10-processed-gene-4.842	b	xo	XP_004957084.2	sita:101755749	K03327
PR202_augustus_masked-Super-Scaffold_10-processed-gene-4.843	b	xo	XP_004957087.1	sita:101756971	K00799
PR202_augustus_masked-Super-Scaffold_10-processed-gene-4.844	b	xo	XP_004957089.1	na	na
PR202_augustus_masked-Super-Scaffold_10-processed-gene-4.846	b	xo	XP_004957067.1	sita:101782356	None
PR202_augustus_masked-Super-Scaffold_10-processed-gene-4.848	b	xo	XP_004957063.1	sita:101780743	None
PR202_augustus_masked-Super-Scaffold_10-processed-gene-4.850	b	xo	XP_012699568.1	na	na
PR202_augustus_masked-Super-Scaffold_10-processed-gene-4.851	b	xo	XP_004957058.1	sita:101778859	None
PR202_augustus_masked-Super-Scaffold_10-processed-gene-4.853	b	xo	XP_004957056.1	sita:101778065	None
PR202_augustus_masked-Super-Scaffold_10-processed-gene-4.855	b	xo	XP_004959515.2	sita:101773197	K16297
PR202_augustus_masked-Super-Scaffold_10-processed-gene-4.860	b	xo	XP_014660141.1	sita:101774252	None
PR202_augustus_masked-Super-Scaffold_10-processed-gene-4.861	b	xo	XP_004957044.1	sita:101773023	None
PR202_augustus_masked-Super-Scaffold_10-processed-gene-4.862	b	xo	XP_004957044.1	sita:101773023	None
PR202_augustus_masked-Super-Scaffold_10-processed-gene-4.866	b	xo	XP_022679817.1	sita:101772216	None
PR202_augustus_masked-Super-Scaffold_10-processed-gene-4.868	b	xo	XP_012699437.1	na	na
PR202_augustus_masked-Super-Scaffold_10-processed-gene-4.869	b	xo	XP_004957035.1	sita:101769546	None
PR202_augustus_masked-Super-Scaffold_10-processed-gene-4.872	b	xo	XP_004973988.1	sita:101756402	K17867
PR202_augustus_masked-Super-Scaffold_10-processed-gene-4.876	b	xo	XP_004957029.1	sita:101766712	K07119
PR202_augustus_masked-Super-Scaffold_10-processed-gene-4.877	b	xo	XP_004957024.1	sita:101764668	None
PR202_augustus_masked-Super-Scaffold_10-processed-gene-4.878	b	xo	XP_004957023.1	sita:101764260	K02183
PR202_augustus_masked-Super-Scaffold_10-processed-gene-4.879	b	xo	XP_004957022.2	sita:101763862	K13448
PR202_augustus_masked-Super-Scaffold_10-processed-gene-4.880	b	xo	XP_004957021.1	sita:101763455	K22521
PR202_augustus_masked-Super-Scaffold_10-processed-gene-4.883	b	xo	XP_004957018.1	sita:101762100	None
PR202_augustus_masked-Super-Scaffold_10-processed-gene-4.885	b	xo	XP_004957016.1	sita:101761291	K01176
PR202_augustus_masked-Super-Scaffold_10-processed-gene-4.887	b	xo	XP_004957012.1	sita:101759803	K09419
PR202_augustus_masked-Super-Scaffold_10-processed-gene-4.893	a	paint	XP_004957005.1	sita:101756970	None
PR202_augustus_masked-Super-Scaffold_10-processed-gene-4.896	a	paint	XP_004957004.1	sita:101756553	None
PR202_augustus_masked-Super-Scaffold_10-processed-gene-4.898	a	paint	XP_004979982.1	sita:101765229	None
PR202_augustus_masked-Super-Scaffold_10-processed-gene-4.899	a	paint	XP_004979982.1	sita:101765229	None
PR202_augustus_masked-Super-Scaffold_10-processed-gene-4.907	a	paint	XP_004956995.1	sita:101752642	None
PR202_augustus_masked-Super-Scaffold_100-processed-gene-0.136	a	paint	XP_022679331.1	sita:111255941	None
PR202_augustus_masked-Super-Scaffold_100-processed-gene-0.140	a	paint	na	na	na
PR202_augustus_masked-Super-Scaffold_100-processed-gene-0.174	a	paint	XP_004983475.1	sita:101770947	None
PR202_augustus_masked-Super-Scaffold_100-processed-gene-0.179	a	paint	XP_004978936.1	sita:101784670	None
PR202_augustus_masked-Super-Scaffold_100-processed-gene-0.180	a	paint	XP_004978786.1	na	na
PR202_augustus_masked-Super-Scaffold_100-processed-gene-0.186	a	paint	XP_004980201.3	sita:101771844	None
PR202_augustus_masked-Super-Scaffold_100-processed-gene-0.192	a	paint	XP_004971364.1	sita:101778684	None
PR202_augustus_masked-Super-Scaffold_100-processed-gene-0.196	a	paint	XP_004980200.1	sita:101771052	None
PR202_augustus_masked-Super-Scaffold_100-processed-gene-0.197	a	paint	XP_004980200.1	sita:101771052	None
PR202_augustus_masked-Super-Scaffold_100-processed-gene-0.201	a	paint	XP_004969569.1	sita:101756924	None
PR202_augustus_masked-Super-Scaffold_100-processed-gene-0.202	a	paint	XP_004969569.1	sita:101756924	None
PR202_augustus_masked-Super-Scaffold_100-processed-gene-0.237	a	paint	XP_004976628.1	sita:101781152	None
PR202_augustus_masked-Super-Scaffold_100-processed-gene-0.260	a	paint	XP_004978773.1	sita:101785871	K07195
PR202_augustus_masked-Super-Scaffold_100-processed-gene-0.264	a	paint	XP_004969569.1	sita:101756924	None
PR202_augustus_masked-Super-Scaffold_100-processed-gene-0.265	a	paint	na	na	na
PR202_augustus_masked-Super-Scaffold_100-processed-gene-0.268	a	paint	XP_004969569.1	sita:101756924	None
PR202_augustus_masked-Super-Scaffold_100-processed-gene-0.269	a	paint	XP_022682503.1	na	na
PR202_augustus_masked-Super-Scaffold_100-processed-gene-0.270	a	paint	XP_004978772.1	sita:101785463	None
PR202_augustus_masked-Super-Scaffold_100-processed-gene-1.131	a	paint	XP_004981950.1	sita:101772006	K21891
PR202_augustus_masked-Super-Scaffold_100-processed-gene-1.134	a	paint	XP_022684870.1	na	na
PR202_augustus_masked-Super-Scaffold_100-processed-gene-1.135	a	paint	XP_004986403.1	sita:101769490	K22378
PR202_augustus_masked-Super-Scaffold_100-processed-gene-1.137	a	paint	XP_004978750.1	sita:101775905	K08867
PR202_augustus_masked-Super-Scaffold_100-processed-gene-1.150	a	paint	XP_004963682.1	sita:101781465	None
PR202_augustus_masked-Super-Scaffold_100-processed-gene-1.155	a	paint	XP_022684940.1	na	na
PR202_augustus_masked-Super-Scaffold_100-processed-gene-1.158	a	paint	XP_022684715.1	sita:101760924	K22745
PR202_augustus_masked-Super-Scaffold_100-processed-gene-1.159	a	paint	XP_004979023.1	sita:101755777	None
PR202_augustus_masked-Super-Scaffold_100-processed-gene-1.162	a	paint	XP_012703538.1	sita:101760507	None
PR202_augustus_masked-Super-Scaffold_100-processed-gene-1.163	a	paint	XP_004978732.1	sita:101768882	None
PR202_augustus_masked-Super-Scaffold_100-processed-gene-1.170	a	paint	XP_004973405.1	sita:101756399	K09286
PR202_augustus_masked-Super-Scaffold_100-processed-gene-1.180	a	paint	XP_004952293.1	sita:101760323	None
PR202_augustus_masked-Super-Scaffold_100-processed-gene-1.185	a	paint	XP_004978771.1	sita:101785061	None
PR202_augustus_masked-Super-Scaffold_100-processed-gene-1.187	a	paint	XP_004951773.1	sita:101758145	None
PR202_augustus_masked-Super-Scaffold_100-processed-gene-1.192	a	paint	XP_004977309.1	sita:101776555	None
PR202_augustus_masked-Super-Scaffold_100-processed-gene-1.196	a	paint	XP_022684638.1	na	na
PR202_augustus_masked-Super-Scaffold_100-processed-gene-1.209	a	paint	XP_022684932.1	sita:101766196	None
PR202_augustus_masked-Super-Scaffold_100-processed-gene-1.215	a	paint	XP_022684674.1	na	na
PR202_augustus_masked-Super-Scaffold_100-processed-gene-1.225	a	paint	XP_004978745.1	sita:101773610	None
PR202_augustus_masked-Super-Scaffold_100-processed-gene-1.227	a	paint	XP_022684826.1	sita:101770502	None
PR202_augustus_masked-Super-Scaffold_100-processed-gene-1.230	a	paint	XP_004978734.2	sita:101770109	K12130
PR202_augustus_masked-Super-Scaffold_100-processed-gene-1.241	a	paint	XP_012702811.1	sita:105914714	None
PR202_augustus_masked-Super-Scaffold_100-processed-gene-2.212	a	paint	XP_004978718.1	sita:101763880	None
PR202_augustus_masked-Super-Scaffold_100-processed-gene-2.217	a	paint	XP_004978716.1	sita:101763072	None
PR202_augustus_masked-Super-Scaffold_100-processed-gene-2.227	a	paint	XP_012703854.1	sita:101754437	None
PR202_augustus_masked-Super-Scaffold_100-processed-gene-2.229	a	paint	XP_004977356.1	sita:101760899	None
PR202_augustus_masked-Super-Scaffold_100-processed-gene-2.230	a	paint	XP_012703912.2	sita:101760782	None
PR202_augustus_masked-Super-Scaffold_100-processed-gene-2.233	a	paint	XP_004954058.2	sita:101755591	K18045
PR202_augustus_masked-Super-Scaffold_100-processed-gene-2.234	a	paint	XP_022684918.1	sita:111258233	None
PR202_augustus_masked-Super-Scaffold_100-processed-gene-2.235	a	paint	na	na	na
PR202_augustus_masked-Super-Scaffold_100-processed-gene-2.236	a	paint	na	na	na
PR202_augustus_masked-Super-Scaffold_100-processed-gene-2.245	a	paint	XP_022684635.1	na	na
PR202_augustus_masked-Super-Scaffold_100-processed-gene-2.246	a	paint	XP_012703377.1	sita:101784528	K03106
PR202_augustus_masked-Super-Scaffold_100-processed-gene-2.248	a	paint	XP_012703259.1	sita:101782771	None
PR202_augustus_masked-Super-Scaffold_100-processed-gene-2.249	a	paint	XP_004951400.1	sita:101779099	None
PR202_augustus_masked-Super-Scaffold_100-processed-gene-2.256	b	paint	XP_004977561.1	sita:101777527	None
PR202_augustus_masked-Super-Scaffold_100-processed-gene-2.258	b	paint	XP_004977544.1	sita:101770901	K08238
PR202_augustus_masked-Super-Scaffold_100-processed-gene-2.260	b	paint	XP_004977537.1	sita:101768069	None
PR202_augustus_masked-Super-Scaffold_100-processed-gene-2.268	b	paint	na	na	na
PR202_augustus_masked-Super-Scaffold_100-processed-gene-2.269	b	paint	XP_004977521.4	sita:101762386	None
PR202_augustus_masked-Super-Scaffold_100-processed-gene-2.272	b	paint	XP_004977554.1	sita:101774808	None
PR202_augustus_masked-Super-Scaffold_100-processed-gene-2.274	b	paint	XP_004978651.1	sita:101771306	K01897
PR202_augustus_masked-Super-Scaffold_100-processed-gene-2.286	a	paint	XP_004978721.1	na	na
PR202_augustus_masked-Super-Scaffold_100-processed-gene-2.289	a	paint	XP_004978717.1	sita:101763475	None
PR202_augustus_masked-Super-Scaffold_100-processed-gene-2.290	a	paint	XP_004978715.1	sita:101762398	None
PR202_augustus_masked-Super-Scaffold_100-processed-gene-2.291	a	paint	XP_004978715.1	sita:101762398	None
PR202_augustus_masked-Super-Scaffold_100-processed-gene-2.312	a	paint	XP_004977580.1	sita:101786406	K10743
PR202_augustus_masked-Super-Scaffold_100-processed-gene-2.323	a	paint	XP_022684753.1	sita:101758208	None
PR202_augustus_masked-Super-Scaffold_100-processed-gene-2.325	a	paint	XP_022685132.1	na	na
PR202_augustus_masked-Super-Scaffold_100-processed-gene-2.327	a	paint	XP_004955593.1	sita:101777773	None
PR202_augustus_masked-Super-Scaffold_100-processed-gene-2.329	a	paint	XP_012703050.1	na	na
PR202_augustus_masked-Super-Scaffold_100-processed-gene-2.330	a	paint	XP_004978373.1	sita:101780627	None
PR202_augustus_masked-Super-Scaffold_100-processed-gene-2.333	b	paint	XP_004980166.1	sita:101784948	K08238
PR202_augustus_masked-Super-Scaffold_100-processed-gene-2.342	b	paint	XP_022684160.1	na	na
PR202_augustus_masked-Super-Scaffold_100-processed-gene-2.344	b	paint	XP_004974688.1	sita:101782749	None
PR202_augustus_masked-Super-Scaffold_100-processed-gene-2.349	b	paint	XP_004978666.1	sita:101777396	None
PR202_augustus_masked-Super-Scaffold_100-processed-gene-2.353	b	paint	XP_004978652.1	sita:101771700	None
PR202_augustus_masked-Super-Scaffold_100-processed-gene-3.152	b	paint	XP_012700630.1	sita:101786335	None
PR202_augustus_masked-Super-Scaffold_100-processed-gene-3.156	b	paint	XP_022680768.1	sita:111256678	None
PR202_augustus_masked-Super-Scaffold_100-processed-gene-3.158	b	paint	XP_004977513.1	sita:101758865	None
PR202_augustus_masked-Super-Scaffold_100-processed-gene-3.159	b	paint	XP_022684909.1	sita:101769703	K00889
PR202_augustus_masked-Super-Scaffold_100-processed-gene-3.160	b	paint	XP_004959005.1	sita:101753060	K22378
PR202_augustus_masked-Super-Scaffold_100-processed-gene-3.164	b	paint	XP_004977506.1	sita:101756029	K00225
PR202_augustus_masked-Super-Scaffold_100-processed-gene-3.169	b	paint	XP_004980153.2	sita:101778490	None
PR202_augustus_masked-Super-Scaffold_100-processed-gene-3.170	b	paint	XP_012703080.1	sita:101774154	None
PR202_augustus_masked-Super-Scaffold_100-processed-gene-3.177	b	paint	na	na	na
PR202_augustus_masked-Super-Scaffold_100-processed-gene-3.178	b	paint	XP_004977489.1	sita:101783049	K02895
PR202_augustus_masked-Super-Scaffold_100-processed-gene-3.182	b	paint	XP_022684315.1	sita:101772512	None
PR202_augustus_masked-Super-Scaffold_100-processed-gene-3.185	a	paint	XP_022679749.1	na	na
PR202_augustus_masked-Super-Scaffold_100-processed-gene-3.186	a	paint	XP_004955360.1	sita:101785838	K09497
PR202_augustus_masked-Super-Scaffold_100-processed-gene-3.189	a	paint	XP_004977467.1	sita:101772225	None
PR202_augustus_masked-Super-Scaffold_100-processed-gene-3.192	a	paint	XP_004960719.1	sita:101783471	None
PR202_augustus_masked-Super-Scaffold_100-processed-gene-3.195	a	paint	XP_004964525.1	sita:101758912	None
PR202_augustus_masked-Super-Scaffold_100-processed-gene-3.204	a	paint	XP_004978344.1	sita:101764820	None
PR202_augustus_masked-Super-Scaffold_100-processed-gene-3.207	a	paint	XP_004982861.1	sita:101759051	None
PR202_augustus_masked-Super-Scaffold_100-processed-gene-3.208	a	paint	XP_004978451.1	sita:101759959	K13347
PR202_augustus_masked-Super-Scaffold_100-processed-gene-3.210	a	paint	XP_004978453.1	sita:101760779	None
PR202_augustus_masked-Super-Scaffold_100-processed-gene-3.212	a	paint	XP_004978454.1	sita:101761184	None
PR202_augustus_masked-Super-Scaffold_100-processed-gene-3.214	a	paint	XP_004977443.1	sita:101761828	None
PR202_augustus_masked-Super-Scaffold_100-processed-gene-3.219	a	paint	XP_004978470.1	sita:101766320	None
PR202_augustus_masked-Super-Scaffold_100-processed-gene-3.220	a	paint	XP_004977434.2	sita:101757243	None
PR202_augustus_masked-Super-Scaffold_100-processed-gene-3.224	a	paint	XP_004978481.1	sita:101771042	K02960
PR202_augustus_masked-Super-Scaffold_100-processed-gene-3.226	a	paint	XP_004977418.1	sita:101785599	None
PR202_augustus_masked-Super-Scaffold_100-processed-gene-3.233	a	paint	XP_004978492.1	sita:101775486	K00967
PR202_augustus_masked-Super-Scaffold_100-processed-gene-3.235	a	paint	XP_004977411.1	na	na
PR202_augustus_masked-Super-Scaffold_100-processed-gene-3.239	a	paint	na	na	na
PR202_augustus_masked-Super-Scaffold_100-processed-gene-3.240	a	paint	XP_004978499.2	sita:101778345	None
PR202_augustus_masked-Super-Scaffold_100-processed-gene-3.243	a	paint	XP_004977405.1	sita:101780618	K07760
PR202_augustus_masked-Super-Scaffold_100-processed-gene-3.244	a	paint	XP_014661150.1	sita:101779561	None
PR202_augustus_masked-Super-Scaffold_100-processed-gene-3.245	a	paint	XP_004977396.1	sita:101777523	None
PR202_augustus_masked-Super-Scaffold_100-processed-gene-3.246	a	paint	XP_004978518.1	sita:101784938	None
PR202_augustus_masked-Super-Scaffold_100-processed-gene-3.250	a	paint	XP_004973736.1	na	na
PR202_augustus_masked-Super-Scaffold_100-processed-gene-3.251	a	paint	XP_004973736.1	na	na
PR202_augustus_masked-Super-Scaffold_100-processed-gene-3.256	a	paint	XP_004978524.1	sita:101753203	None
PR202_augustus_masked-Super-Scaffold_100-processed-gene-3.257	a	paint	XP_004978526.1	sita:101754029	None
PR202_augustus_masked-Super-Scaffold_100-processed-gene-3.270	a	paint	XP_004977592.1	sita:101756158	None
PR202_augustus_masked-Super-Scaffold_100-processed-gene-3.271	a	paint	XP_004978563.1	sita:101769439	K10523
PR202_augustus_masked-Super-Scaffold_100-processed-gene-3.272	a	paint	XP_004978558.1	sita:101767407	K07204
PR202_augustus_masked-Super-Scaffold_100-processed-gene-3.273	a	paint	XP_004978558.1	sita:101767407	K07204
PR202_augustus_masked-Super-Scaffold_100-processed-gene-3.274	a	paint	XP_004977602.1	na	na
PR202_augustus_masked-Super-Scaffold_100-processed-gene-3.279	a	paint	XP_022684455.1	sita:111258015	None
PR202_augustus_masked-Super-Scaffold_100-processed-gene-3.281	a	paint	XP_022685241.1	sita:111258326	None
PR202_augustus_masked-Super-Scaffold_100-processed-gene-3.284	a	paint	XP_004977616.1	sita:101765900	None
PR202_augustus_masked-Super-Scaffold_100-processed-gene-3.288	b	paint	XP_022679742.1	sita:101776002	None
PR202_augustus_masked-Super-Scaffold_100-processed-gene-3.289	b	paint	XP_022680336.1	sita:101780077	None
PR202_augustus_masked-Super-Scaffold_100-processed-gene-3.295	b	paint	XP_004977515.1	sita:101759674	K14964
PR202_augustus_masked-Super-Scaffold_100-processed-gene-3.297	b	paint	XP_004959005.1	sita:101753060	K22378
PR202_augustus_masked-Super-Scaffold_100-processed-gene-3.298	b	paint	XP_004977514.1	sita:101759265	K13113
PR202_augustus_masked-Super-Scaffold_100-processed-gene-3.301	b	paint	XP_004978365.1	sita:101776563	None
PR202_augustus_masked-Super-Scaffold_100-processed-gene-3.304	b	paint	XP_004980311.1	sita:101769170	K10532
PR202_augustus_masked-Super-Scaffold_100-processed-gene-3.308	b	paint	XP_004959005.1	sita:101753060	K22378
PR202_augustus_masked-Super-Scaffold_100-processed-gene-3.309	b	paint	XP_004959005.1	sita:101753060	K22378
PR202_augustus_masked-Super-Scaffold_100-processed-gene-3.311	b	paint	XP_004978363.1	sita:101775758	K22378
PR202_augustus_masked-Super-Scaffold_100-processed-gene-3.313	b	paint	XP_022684317.1	sita:111257978	None
PR202_augustus_masked-Super-Scaffold_100-processed-gene-3.314	b	paint	XP_004977502.1	sita:101754154	K01649
PR202_augustus_masked-Super-Scaffold_100-processed-gene-3.317	b	paint	XP_004977499.1	sita:101752934	K13448
PR202_augustus_masked-Super-Scaffold_100-processed-gene-3.318	b	paint	XP_004978639.1	sita:101766186	K13448
PR202_augustus_masked-Super-Scaffold_100-processed-gene-3.321	b	paint	XP_004978638.1	sita:101765766	K17606
PR202_augustus_masked-Super-Scaffold_100-processed-gene-3.322	b	paint	XP_004977497.1	sita:101786665	None
PR202_augustus_masked-Super-Scaffold_100-processed-gene-3.326	b	paint	XP_004978626.1	sita:101761575	K22377
PR202_augustus_masked-Super-Scaffold_100-processed-gene-3.329	b	paint	XP_004970278.1	na	na
PR202_augustus_masked-Super-Scaffold_100-processed-gene-3.331	b	paint	XP_004978621.1	sita:101759423	None
PR202_augustus_masked-Super-Scaffold_100-processed-gene-3.332	b	paint	XP_022679749.1	na	na
PR202_augustus_masked-Super-Scaffold_100-processed-gene-3.335	b	paint	XP_004978397.1	sita:101758610	None
PR202_augustus_masked-Super-Scaffold_100-processed-gene-3.337	a	paint	XP_022679749.1	na	na
PR202_augustus_masked-Super-Scaffold_100-processed-gene-3.338	a	paint	XP_004978599.1	sita:101785462	K06133
PR202_augustus_masked-Super-Scaffold_100-processed-gene-3.342	a	paint	XP_004977458.1	sita:101768622	K18195
PR202_augustus_masked-Super-Scaffold_100-processed-gene-3.349	a	paint	XP_012703068.2	sita:101767798	None
PR202_augustus_masked-Super-Scaffold_100-processed-gene-3.352	a	paint	XP_004963682.1	sita:101781465	None
PR202_augustus_masked-Super-Scaffold_100-processed-gene-3.354	a	paint	XP_004978344.1	sita:101764820	None
PR202_augustus_masked-Super-Scaffold_100-processed-gene-3.355	a	paint	XP_004978344.1	sita:101764820	None
PR202_augustus_masked-Super-Scaffold_100-processed-gene-3.361	a	paint	XP_012703876.1	sita:101753360	None
PR202_augustus_masked-Super-Scaffold_100-processed-gene-3.363	a	paint	XP_022684917.1	sita:111258232	None
PR202_augustus_masked-Super-Scaffold_100-processed-gene-3.364	a	paint	XP_004955058.1	sita:101781401	K22378
PR202_augustus_masked-Super-Scaffold_100-processed-gene-3.366	a	paint	XP_004981624.1	sita:101774038	K22817
PR202_augustus_masked-Super-Scaffold_100-processed-gene-3.372	a	paint	XP_004981152.1	sita:101759448	None
PR202_augustus_masked-Super-Scaffold_100-processed-gene-3.374	a	paint	XP_004978472.1	sita:101767142	None
PR202_augustus_masked-Super-Scaffold_100-processed-gene-3.376	a	paint	XP_004977432.1	sita:101756431	K06628
PR202_augustus_masked-Super-Scaffold_100-processed-gene-3.377	a	paint	XP_004978478.1	sita:101769836	None
PR202_augustus_masked-Super-Scaffold_100-processed-gene-3.378	a	paint	XP_004978480.1	sita:101770638	None
PR202_augustus_masked-Super-Scaffold_100-processed-gene-3.384	a	paint	XP_004978980.1	sita:101770111	K14641
PR202_augustus_masked-Super-Scaffold_100-processed-gene-3.391	a	paint	XP_004977415.1	sita:101784527	None
PR202_augustus_masked-Super-Scaffold_100-processed-gene-3.400	a	paint	XP_012702754.2	sita:101759958	K01522
PR202_augustus_masked-Super-Scaffold_100-processed-gene-3.402	a	paint	XP_004977403.1	sita:101779808	None
PR202_augustus_masked-Super-Scaffold_100-processed-gene-3.403	a	paint	XP_004978507.1	na	na
PR202_augustus_masked-Super-Scaffold_100-processed-gene-3.408	a	paint	XP_004961743.1	sita:101773885	None
PR202_augustus_masked-Super-Scaffold_100-processed-gene-3.409	a	paint	XP_004978531.1	sita:101756039	None
PR202_augustus_masked-Super-Scaffold_100-processed-gene-3.410	a	paint	XP_004978532.1	sita:101756443	None
PR202_augustus_masked-Super-Scaffold_100-processed-gene-3.411	a	paint	XP_004978533.1	sita:101756844	None
PR202_augustus_masked-Super-Scaffold_100-processed-gene-3.412	a	paint	XP_004978536.1	sita:101757915	None
PR202_augustus_masked-Super-Scaffold_100-processed-gene-3.414	a	paint	XP_022683716.1	na	na
PR202_augustus_masked-Super-Scaffold_100-processed-gene-3.415	a	paint	XP_004959421.1	sita:101781561	None
PR202_augustus_masked-Super-Scaffold_100-processed-gene-3.418	a	paint	XP_004978540.1	sita:101759555	None
PR202_augustus_masked-Super-Scaffold_100-processed-gene-3.423	a	paint	XP_004978562.1	sita:101769037	None
PR202_augustus_masked-Super-Scaffold_100-processed-gene-3.427	a	paint	XP_022683679.1	na	na
PR202_augustus_masked-Super-Scaffold_100-processed-gene-3.428	a	paint	XP_004964527.1	sita:101760125	K17302
PR202_augustus_masked-Super-Scaffold_100-processed-gene-3.430	a	paint	XP_004952290.1	sita:101759092	None
PR202_augustus_masked-Super-Scaffold_100-processed-gene-3.436	a	paint	XP_004980133.3	sita:101765511	None
PR202_augustus_masked-Super-Scaffold_100-processed-gene-3.441	a	paint	XP_004978573.2	sita:101773870	None
PR202_augustus_masked-Super-Scaffold_100-processed-gene-3.443	a	paint	XP_004978574.1	sita:101774271	K20359
PR202_augustus_masked-Super-Scaffold_100-processed-gene-3.446	a	paint	XP_004978577.2	sita:101775354	None
PR202_augustus_masked-Super-Scaffold_1001-processed-gene-0.115	b	paint	XP_004976136.1	sita:101785714	None
PR202_augustus_masked-Super-Scaffold_1001-processed-gene-0.116	b	paint	na	na	na
PR202_augustus_masked-Super-Scaffold_1001-processed-gene-0.126	b	paint	XP_004972593.1	na	na
PR202_augustus_masked-Super-Scaffold_1001-processed-gene-0.127	b	paint	XP_022679528.1	na	na
PR202_augustus_masked-Super-Scaffold_1001-processed-gene-0.134	b	paint	XP_004972594.1	sita:101786628	None
PR202_augustus_masked-Super-Scaffold_1001-processed-gene-0.138	b	paint	XP_004972594.1	sita:101786628	None
PR202_augustus_masked-Super-Scaffold_1001-processed-gene-0.161	b	paint	XP_012700651.1	sita:101773108	None
PR202_augustus_masked-Super-Scaffold_1001-processed-gene-0.182	b	paint	XP_022683421.1	sita:101785159	None
PR202_augustus_masked-Super-Scaffold_1001-processed-gene-0.185	b	paint	na	na	na
PR202_augustus_masked-Super-Scaffold_1001-processed-gene-0.186	b	paint	XP_004973084.1	sita:101782467	None
PR202_augustus_masked-Super-Scaffold_1001-processed-gene-0.26	b	paint	XP_014661308.1	sita:106804532	None
PR202_augustus_masked-Super-Scaffold_1001-processed-gene-0.29	b	paint	XP_014661308.1	sita:106804532	None
PR202_augustus_masked-Super-Scaffold_1001-processed-gene-0.34	b	paint	XP_022683306.1	sita:111257628	None
PR202_augustus_masked-Super-Scaffold_1001-processed-gene-0.39	b	paint	na	na	na
PR202_augustus_masked-Super-Scaffold_1001-processed-gene-0.40	b	paint	na	na	na
PR202_augustus_masked-Super-Scaffold_1001-processed-gene-0.76	b	paint	na	na	na
PR202_augustus_masked-Super-Scaffold_1001-processed-gene-0.80	b	paint	XP_004972722.1	sita:101768834	None
PR202_augustus_masked-Super-Scaffold_1001-processed-gene-0.92	b	paint	XP_004973094.1	sita:101786237	None
PR202_augustus_masked-Super-Scaffold_1005-processed-gene-0.132	b	paint	XP_004982523.1	sita:101760678	None
PR202_augustus_masked-Super-Scaffold_1005-processed-gene-0.29	b	paint	na	na	na
PR202_augustus_masked-Super-Scaffold_1005-processed-gene-0.41	b	paint	XP_004954970.1	sita:101763718	None
PR202_augustus_masked-Super-Scaffold_1005-processed-gene-0.54	b	paint	XP_022678941.1	na	na
PR202_augustus_masked-Super-Scaffold_1005-processed-gene-0.87	b	paint	XP_022678535.1	na	na
PR202_augustus_masked-Super-Scaffold_1007-processed-gene-0.46	b	paint	XP_014661308.1	sita:106804532	None
PR202_augustus_masked-Super-Scaffold_1007-processed-gene-0.7	b	paint	na	na	na
PR202_augustus_masked-Super-Scaffold_1007-processed-gene-0.77	b	paint	XP_022683133.1	na	na
PR202_augustus_masked-Super-Scaffold_1008-processed-gene-0.102	b	good	XP_004985052.1	sita:101783228	None
PR202_augustus_masked-Super-Scaffold_1008-processed-gene-0.103	b	good	XP_004985053.1	sita:101783635	None
PR202_augustus_masked-Super-Scaffold_1008-processed-gene-0.107	b	good	na	na	na
PR202_augustus_masked-Super-Scaffold_1008-processed-gene-0.108	b	good	XP_022685589.1	na	na
PR202_augustus_masked-Super-Scaffold_1008-processed-gene-0.109	b	good	XP_004985060.1	sita:101786329	K08235
PR202_augustus_masked-Super-Scaffold_1008-processed-gene-0.110	b	good	XP_022678830.1	na	na
PR202_augustus_masked-Super-Scaffold_1008-processed-gene-0.111	b	good	XP_004985032.1	na	na
PR202_augustus_masked-Super-Scaffold_1008-processed-gene-0.113	b	good	XP_004985036.2	sita:101776482	None
PR202_augustus_masked-Super-Scaffold_1008-processed-gene-0.125	b	good	XP_004985047.1	sita:101781343	None
PR202_augustus_masked-Super-Scaffold_1008-processed-gene-0.126	b	good	XP_004985048.1	sita:101781743	K12845
PR202_augustus_masked-Super-Scaffold_1008-processed-gene-0.128	b	good	XP_022678856.1	sita:101784450	None
PR202_augustus_masked-Super-Scaffold_1008-processed-gene-0.135	b	good	XP_004985062.1	sita:101752993	K14379
PR202_augustus_masked-Super-Scaffold_1008-processed-gene-0.136	b	good	XP_004985065.1	sita:101753664	K14379
PR202_augustus_masked-Super-Scaffold_1008-processed-gene-0.92	b	good	XP_014660082.1	na	na
PR202_augustus_masked-Super-Scaffold_1008-processed-gene-0.95	b	good	XP_004985040.2	sita:101778260	None
PR202_augustus_masked-Super-Scaffold_1008-processed-gene-0.96	b	good	XP_004985041.1	sita:101778657	None
PR202_augustus_masked-Super-Scaffold_1009-processed-gene-0.17	b	paint	XP_022680945.1	sita:111256727	None
PR202_augustus_masked-Super-Scaffold_101-processed-gene-0.130	b	paint	na	na	na
PR202_augustus_masked-Super-Scaffold_101-processed-gene-0.132	b	paint	na	na	na
PR202_augustus_masked-Super-Scaffold_101-processed-gene-0.136	b	paint	XP_004983900.1	sita:101779857	None
PR202_augustus_masked-Super-Scaffold_101-processed-gene-0.164	b	paint	XP_004984068.1	sita:101776475	K18587
PR202_augustus_masked-Super-Scaffold_101-processed-gene-0.174	b	paint	XP_004984070.2	sita:101776881	K07748
PR202_augustus_masked-Super-Scaffold_101-processed-gene-0.191	b	paint	XP_004984082.1	sita:101781736	None
PR202_augustus_masked-Super-Scaffold_101-processed-gene-0.204	b	paint	XP_004986921.1	sita:101776221	None
PR202_augustus_masked-Super-Scaffold_101-processed-gene-0.205	b	paint	XP_004984086.1	sita:101783222	K00695
PR202_augustus_masked-Super-Scaffold_101-processed-gene-0.97	b	paint	XP_004984061.1	sita:101773918	None
PR202_augustus_masked-Super-Scaffold_101-processed-gene-1.101	b	paint	XP_022685508.1	sita:101777458	None
PR202_augustus_masked-Super-Scaffold_101-processed-gene-1.102	b	paint	XP_004984095.1	sita:101752572	None
PR202_augustus_masked-Super-Scaffold_101-processed-gene-1.31	b	paint	XP_004984090.1	sita:101784846	None
PR202_augustus_masked-Super-Scaffold_101-processed-gene-1.32	b	paint	XP_004979013.1	sita:101785874	None
PR202_augustus_masked-Super-Scaffold_101-processed-gene-1.36	b	paint	na	na	na
PR202_augustus_masked-Super-Scaffold_101-processed-gene-1.97	b	paint	XP_022678547.1	na	na
PR202_augustus_masked-Super-Scaffold_101-processed-gene-2.107	b	paint	XP_004984130.1	sita:101765672	None
PR202_augustus_masked-Super-Scaffold_101-processed-gene-2.167	b	paint	XP_004984096.1	sita:101752985	None
PR202_augustus_masked-Super-Scaffold_101-processed-gene-2.174	b	paint	XP_004984098.1	sita:101754471	K12816
PR202_augustus_masked-Super-Scaffold_101-processed-gene-2.175	b	paint	XP_004984101.1	sita:101755273	K07300
PR202_augustus_masked-Super-Scaffold_101-processed-gene-2.177	b	paint	XP_004984106.1	sita:101756892	K14292
PR202_augustus_masked-Super-Scaffold_101-processed-gene-2.181	b	paint	XP_004984118.1	sita:101761748	None
PR202_augustus_masked-Super-Scaffold_101-processed-gene-2.186	b	paint	XP_004984130.1	sita:101765672	None
PR202_augustus_masked-Super-Scaffold_101-processed-gene-2.26	b	paint	na	na	na
PR202_augustus_masked-Super-Scaffold_101-processed-gene-2.36	b	paint	na	na	na
PR202_augustus_masked-Super-Scaffold_101-processed-gene-2.48	b	paint	XP_022680992.1	sita:101759701	None
PR202_augustus_masked-Super-Scaffold_101-processed-gene-2.49	b	paint	XP_022679864.1	sita:111256309	None
PR202_augustus_masked-Super-Scaffold_101-processed-gene-2.65	b	paint	XP_022680992.1	sita:101759701	None
PR202_augustus_masked-Super-Scaffold_101-processed-gene-2.90	b	paint	XP_022684049.1	sita:111257920	None
PR202_augustus_masked-Super-Scaffold_101-processed-gene-2.98	b	paint	XP_004984117.1	sita:101760955	None
PR202_augustus_masked-Super-Scaffold_1015-processed-gene-0.125	b	paint	na	na	na
PR202_augustus_masked-Super-Scaffold_1015-processed-gene-0.63	b	paint	XP_014661308.1	sita:106804532	None
PR202_augustus_masked-Super-Scaffold_1015-processed-gene-0.65	b	paint	XP_014661308.1	sita:106804532	None
PR202_augustus_masked-Super-Scaffold_10163-processed-gene-0.12	b	paint	XP_022683583.1	sita:101763442	None
PR202_augustus_masked-Super-Scaffold_10163-processed-gene-0.45	b	paint	XP_004973250.1	sita:101756274	K01188
PR202_augustus_masked-Super-Scaffold_1019-processed-gene-0.116	b	good	XP_004959670.1	sita:101766321	K01373
PR202_augustus_masked-Super-Scaffold_1019-processed-gene-0.131	b	good	XP_004957696.1	sita:101762242	None
PR202_augustus_masked-Super-Scaffold_1019-processed-gene-0.133	b	good	XP_004957704.1	sita:101765611	K05765
PR202_augustus_masked-Super-Scaffold_1019-processed-gene-0.187	b	good	XP_004959679.1	sita:101770796	None
PR202_augustus_masked-Super-Scaffold_1019-processed-gene-0.197	b	good	XP_022679895.1	na	na
PR202_augustus_masked-Super-Scaffold_1019-processed-gene-0.200	b	good	XP_004957703.1	na	na
PR202_augustus_masked-Super-Scaffold_1019-processed-gene-0.88	b	good	XP_004957680.1	sita:101755620	K09660
PR202_augustus_masked-Super-Scaffold_1019-processed-gene-0.89	b	good	XP_004957680.1	sita:101755620	K09660
PR202_augustus_masked-Super-Scaffold_1019-processed-gene-0.93	b	good	XP_004963682.1	sita:101781465	None
PR202_augustus_masked-Super-Scaffold_1019-processed-gene-0.94	b	good	XP_004957688.1	sita:101758859	K01426
PR202_augustus_masked-Super-Scaffold_102-processed-gene-0.15	b	paint	XP_012703196.1	sita:101777938	K20553
PR202_augustus_masked-Super-Scaffold_102-processed-gene-0.17	b	paint	XP_004978718.1	sita:101763880	None
PR202_augustus_masked-Super-Scaffold_102-processed-gene-0.18	b	paint	XP_004978716.1	sita:101763072	None
PR202_augustus_masked-Super-Scaffold_102-processed-gene-0.22	b	paint	XP_004977356.1	sita:101760899	None
PR202_augustus_masked-Super-Scaffold_102-processed-gene-0.23	b	paint	XP_012703912.2	sita:101760782	None
PR202_augustus_masked-Super-Scaffold_102-processed-gene-0.3	b	paint	XP_004952293.1	sita:101760323	None
PR202_augustus_masked-Super-Scaffold_102-processed-gene-0.30	b	paint	XP_022684918.1	sita:111258233	None
PR202_augustus_masked-Super-Scaffold_102-processed-gene-0.31	b	paint	na	na	na
PR202_augustus_masked-Super-Scaffold_102-processed-gene-0.33	b	paint	XP_004957180.1	sita:101760068	K03252
PR202_augustus_masked-Super-Scaffold_102-processed-gene-0.34	b	paint	na	na	na
PR202_augustus_masked-Super-Scaffold_102-processed-gene-0.35	b	paint	na	na	na
PR202_augustus_masked-Super-Scaffold_102-processed-gene-0.37	b	paint	XP_004978707.1	na	na
PR202_augustus_masked-Super-Scaffold_102-processed-gene-0.48	b	paint	XP_004978721.1	na	na
PR202_augustus_masked-Super-Scaffold_102-processed-gene-0.51	b	paint	XP_004978717.1	sita:101763475	None
PR202_augustus_masked-Super-Scaffold_102-processed-gene-0.59	b	paint	XP_004978711.1	sita:101760368	None
PR202_augustus_masked-Super-Scaffold_102-processed-gene-0.66	b	paint	XP_022684918.1	sita:111258233	None
PR202_augustus_masked-Super-Scaffold_102-processed-gene-0.67	b	paint	XP_004954058.2	sita:101755591	K18045
PR202_augustus_masked-Super-Scaffold_102-processed-gene-0.68	b	paint	XP_004977371.1	sita:101766032	K10743
PR202_augustus_masked-Super-Scaffold_102-processed-gene-0.7	b	paint	XP_004952293.1	sita:101760323	None
PR202_augustus_masked-Super-Scaffold_1021-processed-gene-0.105	a	paint	na	na	na
PR202_augustus_masked-Super-Scaffold_1026-processed-gene-0.14	a	paint	XP_022680992.1	sita:101759701	None
PR202_augustus_masked-Super-Scaffold_1026-processed-gene-0.15	a	paint	XP_012700417.1	na	na
PR202_augustus_masked-Super-Scaffold_1026-processed-gene-0.29	a	paint	XP_004962672.1	sita:101762958	None
PR202_augustus_masked-Super-Scaffold_1026-processed-gene-0.7	a	paint	XP_004962674.1	sita:101763766	None
PR202_augustus_masked-Super-Scaffold_1028-processed-gene-0.147	b	paint	XP_012698040.1	sita:101779723	None
PR202_augustus_masked-Super-Scaffold_1028-processed-gene-0.148	b	paint	XP_004986610.1	sita:101766104	K10523
PR202_augustus_masked-Super-Scaffold_1028-processed-gene-0.155	b	paint	XP_004986610.1	sita:101766104	K10523
PR202_augustus_masked-Super-Scaffold_1028-processed-gene-0.157	b	paint	XP_022685445.1	sita:111258446	K10523
PR202_augustus_masked-Super-Scaffold_1028-processed-gene-0.158	b	paint	XP_004986610.1	sita:101766104	K10523
PR202_augustus_masked-Super-Scaffold_1028-processed-gene-0.175	b	paint	XP_004953908.1	sita:101765864	K01528
PR202_augustus_masked-Super-Scaffold_1028-processed-gene-0.184	b	paint	XP_004974546.2	sita:101753574	K00512
PR202_augustus_masked-Super-Scaffold_1028-processed-gene-0.207	b	paint	XP_022680283.1	na	na
PR202_augustus_masked-Super-Scaffold_1028-processed-gene-0.219	b	paint	XP_004954113.1	sita:101776660	None
PR202_augustus_masked-Super-Scaffold_1028-processed-gene-0.220	b	paint	XP_004954113.1	sita:101776660	None
PR202_augustus_masked-Super-Scaffold_1028-processed-gene-0.227	b	paint	XP_004983213.1	sita:101763651	K19998
PR202_augustus_masked-Super-Scaffold_1028-processed-gene-0.228	b	paint	XP_004983214.1	sita:101764457	None
PR202_augustus_masked-Super-Scaffold_1028-processed-gene-0.91	b	paint	XP_022685445.1	sita:111258446	K10523
PR202_augustus_masked-Super-Scaffold_1028-processed-gene-0.98	b	paint	XP_004983256.1	sita:101781874	None
PR202_augustus_masked-Super-Scaffold_1035-processed-gene-0.32	b	paint	XP_004979260.1	sita:101770643	None
PR202_augustus_masked-Super-Scaffold_1035-processed-gene-0.33	b	paint	na	na	na
PR202_augustus_masked-Super-Scaffold_1035-processed-gene-0.73	b	paint	XP_014661308.1	sita:106804532	None
PR202_augustus_masked-Super-Scaffold_104-processed-gene-0.100	a	good	XP_022679087.1	na	na
PR202_augustus_masked-Super-Scaffold_104-processed-gene-0.22	a	good	XP_004980512.1	sita:101782662	None
PR202_augustus_masked-Super-Scaffold_104-processed-gene-0.23	a	good	XP_004980511.1	sita:101782256	None
PR202_augustus_masked-Super-Scaffold_104-processed-gene-0.24	a	good	XP_004980511.1	sita:101782256	None
PR202_augustus_masked-Super-Scaffold_104-processed-gene-0.25	a	good	XP_022684787.1	na	na
PR202_augustus_masked-Super-Scaffold_104-processed-gene-0.27	a	good	XP_022684787.1	na	na
PR202_augustus_masked-Super-Scaffold_104-processed-gene-0.41	a	good	XP_022684594.1	na	na
PR202_augustus_masked-Super-Scaffold_104-processed-gene-0.42	a	good	XP_022684594.1	na	na
PR202_augustus_masked-Super-Scaffold_104-processed-gene-0.43	a	good	XP_004979306.1	sita:101755913	None
PR202_augustus_masked-Super-Scaffold_104-processed-gene-0.44	a	good	XP_004968442.1	sita:101768148	K22312
PR202_augustus_masked-Super-Scaffold_104-processed-gene-0.47	a	good	XP_004977958.2	sita:101777530	None
PR202_augustus_masked-Super-Scaffold_104-processed-gene-0.63	a	good	XP_004979325.2	sita:101763747	None
PR202_augustus_masked-Super-Scaffold_104-processed-gene-0.75	a	good	XP_004963682.1	sita:101781465	None
PR202_augustus_masked-Super-Scaffold_104-processed-gene-0.80	a	good	XP_022685445.1	sita:111258446	K10523
PR202_augustus_masked-Super-Scaffold_104-processed-gene-0.87	a	good	XP_022678856.1	sita:101784450	None
PR202_augustus_masked-Super-Scaffold_104-processed-gene-0.88	a	good	XP_022685240.1	sita:101756318	None
PR202_augustus_masked-Super-Scaffold_104-processed-gene-0.97	a	good	XP_022682192.1	sita:111257242	None
PR202_augustus_masked-Super-Scaffold_104-processed-gene-1.114	a	good	XP_022685095.1	sita:111258266	None
PR202_augustus_masked-Super-Scaffold_104-processed-gene-1.116	a	good	XP_014661135.2	sita:106804478	None
PR202_augustus_masked-Super-Scaffold_104-processed-gene-1.119	a	good	XP_014661135.2	sita:106804478	None
PR202_augustus_masked-Super-Scaffold_104-processed-gene-1.120	a	good	na	na	na
PR202_augustus_masked-Super-Scaffold_104-processed-gene-1.122	a	good	XP_004980675.1	sita:101757010	None
PR202_augustus_masked-Super-Scaffold_104-processed-gene-1.124	a	good	XP_022680392.1	sita:111256469	None
PR202_augustus_masked-Super-Scaffold_104-processed-gene-1.125	a	good	XP_012698977.1	sita:101764678	None
PR202_augustus_masked-Super-Scaffold_104-processed-gene-1.137	a	good	XP_004967169.1	sita:101778136	None
PR202_augustus_masked-Super-Scaffold_104-processed-gene-1.139	a	good	XP_004980687.1	sita:101765117	None
PR202_augustus_masked-Super-Scaffold_104-processed-gene-1.183	a	good	XP_004958881.1	sita:101756566	None
PR202_augustus_masked-Super-Scaffold_104-processed-gene-1.186	a	good	XP_004986088.1	sita:101774474	None
PR202_augustus_masked-Super-Scaffold_104-processed-gene-1.194	a	good	XP_022685271.1	sita:111258341	None
PR202_augustus_masked-Super-Scaffold_104-processed-gene-1.201	a	good	XP_022684049.1	sita:111257920	None
PR202_augustus_masked-Super-Scaffold_104-processed-gene-1.98	a	good	XP_022685271.1	sita:111258341	None
PR202_augustus_masked-Super-Scaffold_104-processed-gene-2.11	a	good	na	na	na
PR202_augustus_masked-Super-Scaffold_104-processed-gene-2.111	a	good	XP_022684859.1	na	na
PR202_augustus_masked-Super-Scaffold_104-processed-gene-2.12	a	good	XP_022684616.1	sita:101775913	None
PR202_augustus_masked-Super-Scaffold_104-processed-gene-2.124	a	good	XP_004954907.1	sita:101778178	K07418
PR202_augustus_masked-Super-Scaffold_104-processed-gene-2.125	a	good	XP_004954907.1	sita:101778178	K07418
PR202_augustus_masked-Super-Scaffold_104-processed-gene-2.14	a	good	na	na	na
PR202_augustus_masked-Super-Scaffold_104-processed-gene-2.22	a	good	XP_004967169.1	sita:101778136	None
PR202_augustus_masked-Super-Scaffold_104-processed-gene-2.23	a	good	XP_022685271.1	sita:111258341	None
PR202_augustus_masked-Super-Scaffold_104-processed-gene-2.40	a	good	XP_022684986.1	na	na
PR202_augustus_masked-Super-Scaffold_104-processed-gene-2.71	a	good	XP_014661135.2	sita:106804478	None
PR202_augustus_masked-Super-Scaffold_104-processed-gene-2.81	a	good	XP_004979595.1	sita:101774684	None
PR202_augustus_masked-Super-Scaffold_104-processed-gene-2.83	a	good	XP_004979596.1	sita:101775087	None
PR202_augustus_masked-Super-Scaffold_104-processed-gene-2.85	a	good	na	na	na
PR202_augustus_masked-Super-Scaffold_104-processed-gene-2.97	a	good	XP_004967169.1	sita:101778136	None
PR202_augustus_masked-Super-Scaffold_104-processed-gene-3.332	a	good	XP_004979575.1	sita:101765917	None
PR202_augustus_masked-Super-Scaffold_104-processed-gene-3.346	a	good	XP_004979563.1	sita:101760656	K06890
PR202_augustus_masked-Super-Scaffold_104-processed-gene-3.359	a	good	XP_004962643.1	sita:101785354	None
PR202_augustus_masked-Super-Scaffold_104-processed-gene-3.361	a	good	XP_004973956.2	sita:101779396	None
PR202_augustus_masked-Super-Scaffold_104-processed-gene-3.368	a	good	XP_004979560.1	na	na
PR202_augustus_masked-Super-Scaffold_104-processed-gene-3.375	a	good	na	na	na
PR202_augustus_masked-Super-Scaffold_104-processed-gene-3.376	a	good	XP_012703496.1	sita:101772924	None
PR202_augustus_masked-Super-Scaffold_104-processed-gene-3.384	a	good	XP_022680105.1	sita:111256418	K03094
PR202_augustus_masked-Super-Scaffold_104-processed-gene-3.385	a	good	XP_004980647.1	sita:101776580	None
PR202_augustus_masked-Super-Scaffold_104-processed-gene-3.400	a	good	XP_004985053.1	sita:101783635	None
PR202_augustus_masked-Super-Scaffold_104-processed-gene-3.404	a	good	XP_012697992.1	sita:105913564	K13963
PR202_augustus_masked-Super-Scaffold_104-processed-gene-3.406	a	good	XP_012697992.1	sita:105913564	K13963
PR202_augustus_masked-Super-Scaffold_104-processed-gene-3.407	a	good	na	na	na
PR202_augustus_masked-Super-Scaffold_104-processed-gene-3.408	a	good	XP_012703679.1	sita:101779837	None
PR202_augustus_masked-Super-Scaffold_104-processed-gene-3.414	a	good	XP_004979538.1	sita:101784409	None
PR202_augustus_masked-Super-Scaffold_104-processed-gene-3.423	a	good	XP_004979542.1	sita:101786678	None
PR202_augustus_masked-Super-Scaffold_104-processed-gene-3.425	a	good	XP_004980633.1	sita:101766063	None
PR202_augustus_masked-Super-Scaffold_104-processed-gene-3.426	a	good	XP_004980633.1	sita:101766063	None
PR202_augustus_masked-Super-Scaffold_104-processed-gene-3.430	a	good	na	na	na
PR202_augustus_masked-Super-Scaffold_104-processed-gene-3.432	a	good	XP_022685262.1	sita:101763224	None
PR202_augustus_masked-Super-Scaffold_104-processed-gene-3.438	a	good	XP_022685262.1	sita:101763224	None
PR202_augustus_masked-Super-Scaffold_104-processed-gene-3.441	a	good	XP_004987350.1	sita:101773267	None
PR202_augustus_masked-Super-Scaffold_104-processed-gene-3.442	a	good	XP_004987350.1	sita:101773267	None
PR202_augustus_masked-Super-Scaffold_104-processed-gene-3.446	a	good	na	na	na
PR202_augustus_masked-Super-Scaffold_104-processed-gene-3.447	a	good	XP_004979533.2	sita:101782505	None
PR202_augustus_masked-Super-Scaffold_104-processed-gene-3.460	a	good	XP_004954907.1	sita:101778178	K07418
PR202_augustus_masked-Super-Scaffold_104-processed-gene-3.462	a	good	XP_004952294.1	sita:101761129	None
PR202_augustus_masked-Super-Scaffold_104-processed-gene-3.467	a	good	XP_022683582.1	sita:101779252	None
PR202_augustus_masked-Super-Scaffold_104-processed-gene-3.475	a	good	XP_022683125.1	sita:101758418	None
PR202_augustus_masked-Super-Scaffold_104-processed-gene-3.482	a	good	XP_012703680.2	sita:101780249	None
PR202_augustus_masked-Super-Scaffold_104-processed-gene-3.483	a	good	XP_004957917.1	sita:101779941	None
PR202_augustus_masked-Super-Scaffold_104-processed-gene-3.484	a	good	XP_004957917.1	sita:101779941	None
PR202_augustus_masked-Super-Scaffold_104-processed-gene-3.485	a	good	XP_004957917.1	sita:101779941	None
PR202_augustus_masked-Super-Scaffold_104-processed-gene-3.494	a	good	na	na	na
PR202_augustus_masked-Super-Scaffold_104-processed-gene-3.495	a	good	XP_004979561.1	sita:101759839	None
PR202_augustus_masked-Super-Scaffold_104-processed-gene-3.501	a	good	XP_004969090.1	sita:101770442	None
PR202_augustus_masked-Super-Scaffold_104-processed-gene-3.514	a	good	XP_004978766.1	sita:101782374	None
PR202_augustus_masked-Super-Scaffold_104-processed-gene-3.527	a	good	XP_004979534.1	sita:101782918	None
PR202_augustus_masked-Super-Scaffold_104-processed-gene-3.557	a	good	XP_004979366.1	sita:101783068	K05917
PR202_augustus_masked-Super-Scaffold_1043-processed-gene-0.24	a	paint	XP_004986691.1	sita:101758121	K21994
PR202_augustus_masked-Super-Scaffold_1045-processed-gene-0.102	b	paint	XP_022680433.1	na	na
PR202_augustus_masked-Super-Scaffold_1045-processed-gene-0.15	b	paint	na	na	na
PR202_augustus_masked-Super-Scaffold_1045-processed-gene-0.97	b	paint	na	na	na
PR202_augustus_masked-Super-Scaffold_105-processed-gene-0.110	b	paint	XP_004962966.1	na	na
PR202_augustus_masked-Super-Scaffold_105-processed-gene-1.114	b	paint	XP_004962938.3	sita:101771718	None
PR202_augustus_masked-Super-Scaffold_105-processed-gene-1.115	b	paint	XP_004962938.3	sita:101771718	None
PR202_augustus_masked-Super-Scaffold_105-processed-gene-1.12	b	paint	XP_004964115.1	sita:101762289	K10523
PR202_augustus_masked-Super-Scaffold_105-processed-gene-1.123	b	paint	XP_004976358.1	na	na
PR202_augustus_masked-Super-Scaffold_105-processed-gene-1.14	b	paint	XP_004962932.1	sita:101769590	None
PR202_augustus_masked-Super-Scaffold_105-processed-gene-1.37	b	paint	XP_012699674.1	sita:101767138	K12741
PR202_augustus_masked-Super-Scaffold_105-processed-gene-1.4	b	paint	XP_004962950.1	sita:101776862	None
PR202_augustus_masked-Super-Scaffold_105-processed-gene-1.40	b	paint	XP_004962940.1	sita:101772530	K11206
PR202_augustus_masked-Super-Scaffold_105-processed-gene-1.45	b	paint	XP_004962936.1	sita:101770933	K09506
PR202_augustus_masked-Super-Scaffold_105-processed-gene-1.46	b	paint	XP_004962936.1	sita:101770933	K09506
PR202_augustus_masked-Super-Scaffold_105-processed-gene-1.47	b	paint	XP_022680653.1	na	na
PR202_augustus_masked-Super-Scaffold_105-processed-gene-1.77	b	paint	XP_022683967.1	na	na
PR202_augustus_masked-Super-Scaffold_105-processed-gene-1.95	b	paint	XP_004962946.1	sita:101775379	None
PR202_augustus_masked-Super-Scaffold_105-processed-gene-2.130	b	paint	XP_004962925.1	sita:101766756	None
PR202_augustus_masked-Super-Scaffold_105-processed-gene-2.131	b	paint	XP_004962925.1	sita:101766756	None
PR202_augustus_masked-Super-Scaffold_105-processed-gene-2.133	b	xo	XP_004963245.1	sita:101754704	None
PR202_augustus_masked-Super-Scaffold_105-processed-gene-2.134	b	xo	XP_004962917.1	sita:101763492	None
PR202_augustus_masked-Super-Scaffold_105-processed-gene-2.15	b	paint	XP_014661308.1	sita:106804532	None
PR202_augustus_masked-Super-Scaffold_105-processed-gene-2.36	b	paint	XP_014661308.1	sita:106804532	None
PR202_augustus_masked-Super-Scaffold_105-processed-gene-2.4	b	paint	XP_004979123.1	na	na
PR202_augustus_masked-Super-Scaffold_105-processed-gene-2.52	b	paint	XP_004962924.1	sita:101766343	None
PR202_augustus_masked-Super-Scaffold_105-processed-gene-2.53	b	xo	XP_004962920.1	sita:101764707	None
PR202_augustus_masked-Super-Scaffold_105-processed-gene-2.7	b	paint	XP_004980339.2	sita:101759286	None
PR202_augustus_masked-Super-Scaffold_105-processed-gene-2.84	b	paint	XP_022680653.1	na	na
PR202_augustus_masked-Super-Scaffold_105-processed-gene-2.94	b	paint	XP_004958176.1	sita:101780068	K03265
PR202_augustus_masked-Super-Scaffold_105-processed-gene-3.103	a	paint	XP_004962886.1	sita:101785226	K09422
PR202_augustus_masked-Super-Scaffold_105-processed-gene-3.35	b	paint	XP_022680847.1	na	na
PR202_augustus_masked-Super-Scaffold_105-processed-gene-3.36	b	paint	XP_004969092.1	sita:101771245	None
PR202_augustus_masked-Super-Scaffold_105-processed-gene-3.44	a	paint	XP_004962888.1	sita:101786431	None
PR202_augustus_masked-Super-Scaffold_105-processed-gene-3.86	b	paint	XP_022685438.1	sita:101761768	None
PR202_augustus_masked-Super-Scaffold_105-processed-gene-3.90	b	paint	XP_022680096.1	sita:111256414	None
PR202_augustus_masked-Super-Scaffold_105-processed-gene-3.94	a	paint	XP_004962893.1	sita:101753780	None
PR202_augustus_masked-Super-Scaffold_105-processed-gene-3.95	a	paint	XP_004962892.1	sita:101753370	None
PR202_augustus_masked-Super-Scaffold_105-processed-gene-3.96	a	paint	XP_004962892.1	sita:101753370	None
PR202_augustus_masked-Super-Scaffold_105-processed-gene-4.140	a	paint	XP_004962885.1	na	na
PR202_augustus_masked-Super-Scaffold_105-processed-gene-4.142	a	paint	na	na	na
PR202_augustus_masked-Super-Scaffold_105-processed-gene-4.160	a	xo	XP_004962870.1	sita:101778771	None
PR202_augustus_masked-Super-Scaffold_105-processed-gene-4.161	a	xo	XP_004964087.1	sita:101779461	None
PR202_augustus_masked-Super-Scaffold_105-processed-gene-4.163	a	xo	XP_004962872.2	sita:101779578	None
PR202_augustus_masked-Super-Scaffold_105-processed-gene-4.178	a	paint	na	na	na
PR202_augustus_masked-Super-Scaffold_105-processed-gene-4.183	a	paint	XP_004962861.1	sita:101773070	K01889
PR202_augustus_masked-Super-Scaffold_105-processed-gene-4.186	a	paint	XP_004962850.1	sita:101769588	K15178
PR202_augustus_masked-Super-Scaffold_105-processed-gene-4.197	a	paint	XP_004962839.1	sita:101765122	K03676
PR202_augustus_masked-Super-Scaffold_105-processed-gene-4.198	a	paint	XP_004962840.1	sita:101765522	K03676
PR202_augustus_masked-Super-Scaffold_105-processed-gene-4.201	a	paint	XP_004962841.1	sita:101765931	K03676
PR202_augustus_masked-Super-Scaffold_105-processed-gene-4.204	a	paint	XP_004962840.1	sita:101765522	K03676
PR202_augustus_masked-Super-Scaffold_105-processed-gene-4.206	a	paint	XP_004962883.2	sita:101784157	K00942
PR202_augustus_masked-Super-Scaffold_105-processed-gene-4.219	a	xo	XP_004962877.1	sita:101781990	None
PR202_augustus_masked-Super-Scaffold_105-processed-gene-4.228	a	xo	XP_004962866.1	sita:101776056	K11251
PR202_augustus_masked-Super-Scaffold_105-processed-gene-4.243	a	paint	XP_004981389.1	sita:101752552	K02933
PR202_augustus_masked-Super-Scaffold_105-processed-gene-4.246	a	paint	XP_004962864.1	sita:101774839	None
PR202_augustus_masked-Super-Scaffold_105-processed-gene-4.247	a	paint	XP_004971520.1	sita:101778685	K20777
PR202_augustus_masked-Super-Scaffold_105-processed-gene-4.249	a	paint	XP_012701318.1	sita:101768027	None
PR202_augustus_masked-Super-Scaffold_105-processed-gene-4.254	a	paint	XP_022681360.1	na	na
PR202_augustus_masked-Super-Scaffold_105-processed-gene-4.255	a	paint	XP_004962856.2	na	na
PR202_augustus_masked-Super-Scaffold_105-processed-gene-4.265	a	paint	XP_004962849.1	sita:101769181	None
PR202_augustus_masked-Super-Scaffold_105-processed-gene-4.291	a	paint	XP_004962832.1	sita:101762819	None
PR202_augustus_masked-Super-Scaffold_105-processed-gene-5.137	a	paint	XP_004964077.1	sita:101772944	None
PR202_augustus_masked-Super-Scaffold_105-processed-gene-5.138	a	paint	XP_004964077.1	sita:101772944	None
PR202_augustus_masked-Super-Scaffold_105-processed-gene-5.181	a	paint	XP_004962746.1	na	na
PR202_augustus_masked-Super-Scaffold_105-processed-gene-5.182	a	paint	XP_004961894.1	sita:101768362	None
PR202_augustus_masked-Super-Scaffold_105-processed-gene-5.186	a	paint	XP_012702811.1	sita:105914714	None
PR202_augustus_masked-Super-Scaffold_105-processed-gene-5.195	a	paint	XP_004962813.1	sita:101755248	None
PR202_augustus_masked-Super-Scaffold_105-processed-gene-5.68	a	xo	XP_004962830.1	sita:101762004	None
PR202_augustus_masked-Super-Scaffold_105-processed-gene-5.69	a	xo	XP_004962827.1	sita:101760940	K00793
PR202_augustus_masked-Super-Scaffold_105-processed-gene-5.76	a	paint	XP_004962824.1	sita:101759704	K02357
PR202_augustus_masked-Super-Scaffold_105-processed-gene-5.81	a	paint	XP_004962821.1	sita:101758486	None
PR202_augustus_masked-Super-Scaffold_105-processed-gene-5.83	a	paint	XP_022680992.1	sita:101759701	None
PR202_augustus_masked-Super-Scaffold_105-processed-gene-5.99	a	paint	XP_004969414.1	sita:101763688	K14497
PR202_augustus_masked-Super-Scaffold_105-processed-gene-6.126	a	paint	XP_004962779.1	sita:101775103	None
PR202_augustus_masked-Super-Scaffold_105-processed-gene-6.138	a	paint	XP_022683051.1	na	na
PR202_augustus_masked-Super-Scaffold_105-processed-gene-6.148	a	xo	XP_012700038.1	sita:105914019	K10523
PR202_augustus_masked-Super-Scaffold_105-processed-gene-6.153	a	xo	XP_004951731.1	sita:101775562	K13105
PR202_augustus_masked-Super-Scaffold_105-processed-gene-6.154	a	xo	XP_004962768.1	sita:101769858	None
PR202_augustus_masked-Super-Scaffold_105-processed-gene-6.157	a	paint	XP_012704217.1	na	na
PR202_augustus_masked-Super-Scaffold_105-processed-gene-6.158	a	paint	XP_004962840.1	sita:101765522	K03676
PR202_augustus_masked-Super-Scaffold_105-processed-gene-6.162	a	paint	XP_004962797.1	sita:101782520	None
PR202_augustus_masked-Super-Scaffold_105-processed-gene-6.167	a	paint	XP_004964896.1	sita:101772825	K20307
PR202_augustus_masked-Super-Scaffold_105-processed-gene-6.174	a	paint	XP_004955890.1	sita:101763445	K14004
PR202_augustus_masked-Super-Scaffold_105-processed-gene-6.178	a	paint	XP_014659996.1	na	na
PR202_augustus_masked-Super-Scaffold_105-processed-gene-6.198	a	paint	XP_004964061.2	sita:101763244	None
PR202_augustus_masked-Super-Scaffold_105-processed-gene-6.201	a	paint	XP_004964061.2	sita:101763244	None
PR202_augustus_masked-Super-Scaffold_105-processed-gene-6.209	a	paint	XP_022679568.1	na	na
PR202_augustus_masked-Super-Scaffold_105-processed-gene-6.211	a	paint	XP_022681031.1	sita:111256769	K10523
PR202_augustus_masked-Super-Scaffold_105-processed-gene-6.224	a	xo	XP_004962770.1	sita:101770663	K02210
PR202_augustus_masked-Super-Scaffold_105-processed-gene-6.226	a	xo	XP_022682000.1	sita:111257184	None
PR202_augustus_masked-Super-Scaffold_105-processed-gene-6.99	a	paint	XP_012700092.1	na	na
PR202_augustus_masked-Super-Scaffold_105-processed-gene-7.173	a	xo	XP_004962765.2	sita:101768772	None
PR202_augustus_masked-Super-Scaffold_105-processed-gene-7.175	a	xo	XP_022681076.1	na	na
PR202_augustus_masked-Super-Scaffold_105-processed-gene-7.178	a	xo	XP_022679142.1	na	na
PR202_augustus_masked-Super-Scaffold_105-processed-gene-7.184	a	paint	XP_022684955.1	sita:101768894	None
PR202_augustus_masked-Super-Scaffold_105-processed-gene-7.188	a	paint	XP_004962746.1	na	na
PR202_augustus_masked-Super-Scaffold_105-processed-gene-7.199	a	paint	XP_012700240.1	sita:101759168	None
PR202_augustus_masked-Super-Scaffold_105-processed-gene-7.200	a	paint	XP_004962740.1	na	na
PR202_augustus_masked-Super-Scaffold_105-processed-gene-7.202	a	paint	XP_004962736.1	sita:101757412	None
PR202_augustus_masked-Super-Scaffold_105-processed-gene-7.207	a	paint	XP_004967657.1	sita:101764345	None
PR202_augustus_masked-Super-Scaffold_105-processed-gene-7.208	a	paint	XP_004967657.1	sita:101764345	None
PR202_augustus_masked-Super-Scaffold_105-processed-gene-7.223	a	paint	XP_004960220.1	sita:101757136	None
PR202_augustus_masked-Super-Scaffold_105-processed-gene-7.228	a	paint	na	na	na
PR202_augustus_masked-Super-Scaffold_105-processed-gene-7.230	a	paint	XP_004987399.1	sita:101760977	None
PR202_augustus_masked-Super-Scaffold_105-processed-gene-7.255	a	paint	XP_004962708.1	sita:101779705	None
PR202_augustus_masked-Super-Scaffold_105-processed-gene-7.256	a	paint	XP_004962707.1	sita:101779314	None
PR202_augustus_masked-Super-Scaffold_105-processed-gene-7.257	a	paint	XP_004962707.1	sita:101779314	None
PR202_augustus_masked-Super-Scaffold_105-processed-gene-7.258	a	paint	XP_004962706.1	sita:101778229	None
PR202_augustus_masked-Super-Scaffold_105-processed-gene-7.264	a	paint	XP_004952227.1	sita:101767886	None
PR202_augustus_masked-Super-Scaffold_105-processed-gene-7.265	a	paint	XP_004952229.1	sita:101768700	None
PR202_augustus_masked-Super-Scaffold_105-processed-gene-7.268	a	paint	XP_004962759.1	sita:101766341	None
PR202_augustus_masked-Super-Scaffold_105-processed-gene-7.274	a	paint	XP_004962749.1	sita:101762676	None
PR202_augustus_masked-Super-Scaffold_105-processed-gene-7.285	a	paint	XP_004962731.1	sita:101755390	None
PR202_augustus_masked-Super-Scaffold_105-processed-gene-7.289	a	paint	XP_004962724.1	sita:101753092	None
PR202_augustus_masked-Super-Scaffold_105-processed-gene-7.290	a	paint	XP_004962723.1	sita:101752680	None
PR202_augustus_masked-Super-Scaffold_105-processed-gene-7.291	a	paint	XP_004962720.1	sita:101786165	K09422
PR202_augustus_masked-Super-Scaffold_105-processed-gene-7.292	a	paint	XP_004964044.1	sita:101786444	None
PR202_augustus_masked-Super-Scaffold_105-processed-gene-7.319	a	paint	XP_004978725.2	sita:101766598	None
PR202_augustus_masked-Super-Scaffold_105-processed-gene-7.322	a	paint	XP_004978725.2	sita:101766598	None
PR202_augustus_masked-Super-Scaffold_105-processed-gene-7.324	a	paint	XP_004978725.2	sita:101766598	None
PR202_augustus_masked-Super-Scaffold_105-processed-gene-7.327	a	paint	XP_012700728.1	sita:101776763	K16297
PR202_augustus_masked-Super-Scaffold_105-processed-gene-8.102	a	paint	XP_004962683.1	sita:101767966	None
PR202_augustus_masked-Super-Scaffold_105-processed-gene-8.103	a	paint	XP_004962680.2	sita:101766892	None
PR202_augustus_masked-Super-Scaffold_105-processed-gene-8.104	a	paint	XP_004962680.2	sita:101766892	None
PR202_augustus_masked-Super-Scaffold_105-processed-gene-8.105	a	paint	XP_004962679.1	sita:101766471	None
PR202_augustus_masked-Super-Scaffold_105-processed-gene-8.142	a	paint	XP_012700475.1	na	na
PR202_augustus_masked-Super-Scaffold_105-processed-gene-8.143	a	paint	XP_004962988.2	sita:101757549	None
PR202_augustus_masked-Super-Scaffold_105-processed-gene-8.148	a	paint	XP_004963682.1	sita:101781465	None
PR202_augustus_masked-Super-Scaffold_105-processed-gene-8.18	a	paint	na	na	na
PR202_augustus_masked-Super-Scaffold_105-processed-gene-8.22	a	paint	XP_012700731.1	sita:101766101	None
PR202_augustus_masked-Super-Scaffold_105-processed-gene-8.23	a	paint	na	na	na
PR202_augustus_masked-Super-Scaffold_105-processed-gene-8.24	a	paint	XP_012700337.1	sita:101770662	K09422
PR202_augustus_masked-Super-Scaffold_105-processed-gene-8.28	a	paint	XP_022681023.1	sita:101769587	None
PR202_augustus_masked-Super-Scaffold_105-processed-gene-8.3	a	paint	XP_004962704.1	sita:101777416	None
PR202_augustus_masked-Super-Scaffold_105-processed-gene-8.30	a	paint	XP_004962679.1	sita:101766471	None
PR202_augustus_masked-Super-Scaffold_105-processed-gene-8.34	a	paint	XP_004984942.1	sita:101773101	None
PR202_augustus_masked-Super-Scaffold_105-processed-gene-8.49	a	paint	XP_012700358.1	na	na
PR202_augustus_masked-Super-Scaffold_105-processed-gene-8.55	a	paint	XP_004962983.1	sita:101755659	None
PR202_augustus_masked-Super-Scaffold_105-processed-gene-8.62	a	paint	XP_004962984.1	sita:101756059	None
PR202_augustus_masked-Super-Scaffold_105-processed-gene-8.73	a	paint	na	na	na
PR202_augustus_masked-Super-Scaffold_105-processed-gene-8.74	a	paint	XP_012699788.1	na	na
PR202_augustus_masked-Super-Scaffold_105-processed-gene-8.75	a	paint	na	na	na
PR202_augustus_masked-Super-Scaffold_105-processed-gene-8.82	a	paint	XP_004962693.1	sita:101772529	None
PR202_augustus_masked-Super-Scaffold_105-processed-gene-8.9	a	paint	XP_022680911.1	na	na
PR202_augustus_masked-Super-Scaffold_105-processed-gene-8.94	a	paint	XP_022682431.1	sita:111257347	None
PR202_augustus_masked-Super-Scaffold_1053-processed-gene-0.0	a	paint	na	na	na
PR202_augustus_masked-Super-Scaffold_1053-processed-gene-0.10	a	paint	XP_004960168.1	sita:101770803	None
PR202_augustus_masked-Super-Scaffold_1053-processed-gene-0.12	a	paint	XP_022680806.1	na	na
PR202_augustus_masked-Super-Scaffold_1053-processed-gene-0.14	a	paint	XP_004960159.1	sita:101767811	None
PR202_augustus_masked-Super-Scaffold_1053-processed-gene-0.17	a	paint	XP_004960150.1	sita:101764690	K17506
PR202_augustus_masked-Super-Scaffold_1053-processed-gene-0.22	b	paint	XP_004960145.1	na	na
PR202_augustus_masked-Super-Scaffold_1053-processed-gene-0.23	b	paint	XP_014660315.1	sita:101784962	None
PR202_augustus_masked-Super-Scaffold_1053-processed-gene-0.26	b	paint	XP_022680711.1	sita:101784161	K00787
PR202_augustus_masked-Super-Scaffold_1053-processed-gene-0.3	a	paint	XP_004960185.1	sita:101777539	K01495
PR202_augustus_masked-Super-Scaffold_1053-processed-gene-0.32	b	paint	XP_022680787.1	sita:101756997	None
PR202_augustus_masked-Super-Scaffold_1053-processed-gene-0.33	b	paint	na	na	na
PR202_augustus_masked-Super-Scaffold_1053-processed-gene-0.35	a	paint	XP_004960186.1	sita:101777957	None
PR202_augustus_masked-Super-Scaffold_1053-processed-gene-0.37	a	paint	XP_004960178.1	sita:101774422	K03038
PR202_augustus_masked-Super-Scaffold_1053-processed-gene-0.4	a	paint	XP_004960184.1	sita:101777126	K00475
PR202_augustus_masked-Super-Scaffold_1053-processed-gene-0.40	a	paint	na	na	na
PR202_augustus_masked-Super-Scaffold_1053-processed-gene-0.41	a	paint	XP_022679283.1	sita:101757184	None
PR202_augustus_masked-Super-Scaffold_1053-processed-gene-0.44	a	paint	na	na	na
PR202_augustus_masked-Super-Scaffold_1053-processed-gene-0.46	a	paint	XP_004960155.1	sita:101766324	None
PR202_augustus_masked-Super-Scaffold_1053-processed-gene-0.5	a	paint	XP_004960183.1	sita:101776714	K14488
PR202_augustus_masked-Super-Scaffold_1053-processed-gene-0.53	b	paint	XP_004960140.1	sita:101760653	None
PR202_augustus_masked-Super-Scaffold_1053-processed-gene-0.56	b	paint	na	na	na
PR202_augustus_masked-Super-Scaffold_1053-processed-gene-0.59	b	paint	XP_004960134.1	sita:101758213	K01535
PR202_augustus_masked-Super-Scaffold_1053-processed-gene-0.6	a	paint	XP_004960181.1	sita:101775909	K14488
PR202_augustus_masked-Super-Scaffold_1053-processed-gene-0.60	b	paint	XP_004960134.1	sita:101758213	K01535
PR202_augustus_masked-Super-Scaffold_1053-processed-gene-0.62	b	paint	XP_004960132.1	sita:101757396	None
PR202_augustus_masked-Super-Scaffold_1053-processed-gene-0.66	b	paint	XP_004960130.1	na	na
PR202_augustus_masked-Super-Scaffold_1053-processed-gene-0.68	b	paint	XP_004963389.1	sita:101783344	None
PR202_augustus_masked-Super-Scaffold_1053-processed-gene-0.69	b	paint	XP_004960128.1	sita:101755502	K09613
PR202_augustus_masked-Super-Scaffold_1059-processed-gene-0.13	b	paint	XP_004986587.2	sita:101783240	None
PR202_augustus_masked-Super-Scaffold_1059-processed-gene-0.15	b	paint	XP_022683133.1	na	na
PR202_augustus_masked-Super-Scaffold_1059-processed-gene-0.72	b	paint	XP_004983114.1	sita:101756475	None
PR202_augustus_masked-Super-Scaffold_1059-processed-gene-0.78	b	paint	XP_022680992.1	sita:101759701	None
PR202_augustus_masked-Super-Scaffold_1059-processed-gene-0.81	b	paint	XP_004966549.1	sita:101759325	None
PR202_augustus_masked-Super-Scaffold_1068-processed-gene-0.171	b	paint	na	na	na
PR202_augustus_masked-Super-Scaffold_1068-processed-gene-0.179	b	paint	XP_004958138.1	sita:101765751	None
PR202_augustus_masked-Super-Scaffold_1068-processed-gene-0.180	b	paint	XP_004958132.1	sita:101763460	None
PR202_augustus_masked-Super-Scaffold_1068-processed-gene-0.181	b	paint	XP_004958131.1	sita:101763054	K13789
PR202_augustus_masked-Super-Scaffold_1068-processed-gene-0.186	b	paint	XP_004958130.1	sita:101762644	K14503
PR202_augustus_masked-Super-Scaffold_1068-processed-gene-0.190	b	paint	XP_022680092.1	sita:111256412	None
PR202_augustus_masked-Super-Scaffold_1068-processed-gene-0.197	b	paint	XP_004958127.1	sita:101761433	None
PR202_augustus_masked-Super-Scaffold_1068-processed-gene-0.198	b	paint	XP_004958126.1	sita:101760229	None
PR202_augustus_masked-Super-Scaffold_1068-processed-gene-0.199	b	paint	XP_004958156.1	sita:101772626	None
PR202_augustus_masked-Super-Scaffold_1068-processed-gene-0.201	b	paint	XP_004958157.1	sita:101773030	None
PR202_augustus_masked-Super-Scaffold_1068-processed-gene-0.207	b	paint	XP_004958151.1	na	na
PR202_augustus_masked-Super-Scaffold_1068-processed-gene-0.208	b	paint	XP_004958149.1	sita:101770230	None
PR202_augustus_masked-Super-Scaffold_1068-processed-gene-0.210	b	paint	XP_004958147.1	sita:101769422	None
PR202_augustus_masked-Super-Scaffold_1068-processed-gene-0.212	b	paint	XP_004958142.1	sita:101767393	None
PR202_augustus_masked-Super-Scaffold_1068-processed-gene-0.214	b	paint	XP_004958136.1	sita:101764951	K09338
PR202_augustus_masked-Super-Scaffold_1068-processed-gene-0.217	b	paint	XP_004958134.1	sita:101764265	None
PR202_augustus_masked-Super-Scaffold_1068-processed-gene-0.220	b	paint	XP_004956624.1	sita:101767656	None
PR202_augustus_masked-Super-Scaffold_1068-processed-gene-0.228	b	paint	XP_022682296.1	na	na
PR202_augustus_masked-Super-Scaffold_1068-processed-gene-0.230	b	paint	XP_022682296.1	na	na
PR202_augustus_masked-Super-Scaffold_1068-processed-gene-0.231	b	paint	XP_012698762.1	sita:101762244	K01934
PR202_augustus_masked-Super-Scaffold_1068-processed-gene-0.232	b	paint	XP_004958126.1	sita:101760229	None
PR202_augustus_masked-Super-Scaffold_1068-processed-gene-0.233	b	paint	XP_004958127.1	sita:101761433	None
PR202_augustus_masked-Super-Scaffold_1068-processed-gene-0.235	b	paint	XP_022680875.1	sita:101762483	None
PR202_augustus_masked-Super-Scaffold_1068-processed-gene-0.237	b	paint	XP_004958126.1	sita:101760229	None
PR202_augustus_masked-Super-Scaffold_1068-processed-gene-0.238	b	paint	XP_004958127.1	sita:101761433	None
PR202_augustus_masked-Super-Scaffold_1068-processed-gene-0.242	b	paint	XP_004958126.1	sita:101760229	None
PR202_augustus_masked-Super-Scaffold_1068-processed-gene-0.243	b	paint	XP_004958126.1	sita:101760229	None
PR202_augustus_masked-Super-Scaffold_1069-processed-gene-0.102	b	paint	XP_004973256.1	sita:101759783	K00975
PR202_augustus_masked-Super-Scaffold_1069-processed-gene-0.128	b	paint	XP_022680992.1	sita:101759701	None
PR202_augustus_masked-Super-Scaffold_1069-processed-gene-0.51	b	paint	XP_004973259.2	sita:101761003	None
PR202_augustus_masked-Super-Scaffold_1069-processed-gene-0.55	b	paint	XP_004973257.1	sita:101760195	K00895
PR202_augustus_masked-Super-Scaffold_1069-processed-gene-1.107	b	paint	XP_022680992.1	sita:101759701	None
PR202_augustus_masked-Super-Scaffold_1069-processed-gene-1.114	b	paint	XP_004973024.1	sita:101756668	K00103
PR202_augustus_masked-Super-Scaffold_1069-processed-gene-1.15	b	paint	XP_004973259.2	sita:101761003	None
PR202_augustus_masked-Super-Scaffold_1069-processed-gene-1.19	b	paint	XP_004973257.1	sita:101760195	K00895
PR202_augustus_masked-Super-Scaffold_1069-processed-gene-1.49	b	paint	XP_004973274.1	sita:101767768	None
PR202_augustus_masked-Super-Scaffold_1069-processed-gene-1.52	b	paint	XP_004973024.1	sita:101756668	K00103
PR202_augustus_masked-Super-Scaffold_1069-processed-gene-1.82	b	paint	XP_004973256.1	sita:101759783	K00975
PR202_augustus_masked-Super-Scaffold_107-processed-gene-0.119	b	good	XP_004964115.1	sita:101762289	K10523
PR202_augustus_masked-Super-Scaffold_107-processed-gene-0.120	b	good	XP_004964115.1	sita:101762289	K10523
PR202_augustus_masked-Super-Scaffold_107-processed-gene-0.121	b	good	XP_004964115.1	sita:101762289	K10523
PR202_augustus_masked-Super-Scaffold_107-processed-gene-0.123	b	good	XP_004967265.3	sita:101766931	K10523
PR202_augustus_masked-Super-Scaffold_107-processed-gene-0.124	b	good	XP_004967265.3	sita:101766931	K10523
PR202_augustus_masked-Super-Scaffold_107-processed-gene-0.125	b	good	XP_004979458.1	sita:101752949	K10523
PR202_augustus_masked-Super-Scaffold_107-processed-gene-0.126	b	good	XP_004964115.1	sita:101762289	K10523
PR202_augustus_masked-Super-Scaffold_107-processed-gene-0.127	b	good	XP_004964115.1	sita:101762289	K10523
PR202_augustus_masked-Super-Scaffold_107-processed-gene-0.136	b	good	XP_004965620.1	sita:101770834	K17686
PR202_augustus_masked-Super-Scaffold_107-processed-gene-0.139	b	good	XP_012700738.1	sita:101777451	None
PR202_augustus_masked-Super-Scaffold_107-processed-gene-0.141	b	good	XP_004965630.1	sita:101774860	None
PR202_augustus_masked-Super-Scaffold_107-processed-gene-0.148	b	good	XP_004965639.1	sita:101778125	None
PR202_augustus_masked-Super-Scaffold_107-processed-gene-0.155	b	good	XP_004965648.1	sita:101782280	K18469
PR202_augustus_masked-Super-Scaffold_107-processed-gene-0.156	b	good	XP_004965652.1	sita:101783764	None
PR202_augustus_masked-Super-Scaffold_107-processed-gene-0.157	b	good	XP_004965662.1	sita:101752698	None
PR202_augustus_masked-Super-Scaffold_107-processed-gene-0.162	b	good	XP_022683044.1	na	na
PR202_augustus_masked-Super-Scaffold_107-processed-gene-0.163	b	good	XP_022681633.1	sita:101756620	K05768
PR202_augustus_masked-Super-Scaffold_107-processed-gene-0.165	b	good	XP_004965675.1	sita:101758517	None
PR202_augustus_masked-Super-Scaffold_107-processed-gene-0.166	b	good	na	na	na
PR202_augustus_masked-Super-Scaffold_107-processed-gene-0.167	b	good	XP_004965683.1	sita:101761614	None
PR202_augustus_masked-Super-Scaffold_107-processed-gene-0.170	b	good	XP_004965687.1	sita:101763514	None
PR202_augustus_masked-Super-Scaffold_107-processed-gene-0.172	b	good	XP_004965689.1	sita:101764330	None
PR202_augustus_masked-Super-Scaffold_107-processed-gene-0.174	b	good	XP_004965693.1	sita:101765956	K11855
PR202_augustus_masked-Super-Scaffold_107-processed-gene-0.176	b	good	XP_004965696.1	sita:101767192	K12857
PR202_augustus_masked-Super-Scaffold_107-processed-gene-0.178	b	good	XP_022681066.1	sita:111256789	K09420
PR202_augustus_masked-Super-Scaffold_107-processed-gene-0.179	b	good	XP_004965697.1	sita:101767587	None
PR202_augustus_masked-Super-Scaffold_107-processed-gene-0.183	b	good	XP_012701154.1	sita:101771477	K07297
PR202_augustus_masked-Super-Scaffold_107-processed-gene-0.187	b	good	XP_004965714.1	sita:101775670	None
PR202_augustus_masked-Super-Scaffold_107-processed-gene-0.188	b	good	XP_004965714.1	sita:101775670	None
PR202_augustus_masked-Super-Scaffold_107-processed-gene-0.190	b	good	XP_004965715.1	sita:101776076	None
PR202_augustus_masked-Super-Scaffold_107-processed-gene-0.194	b	good	XP_004951620.1	sita:101765168	K05658
PR202_augustus_masked-Super-Scaffold_107-processed-gene-0.196	b	good	XP_004965722.1	sita:101779865	K01246
PR202_augustus_masked-Super-Scaffold_107-processed-gene-0.201	b	good	XP_004965729.1	sita:101782958	K01285
PR202_augustus_masked-Super-Scaffold_107-processed-gene-0.202	b	good	XP_004965729.1	sita:101782958	K01285
PR202_augustus_masked-Super-Scaffold_107-processed-gene-0.204	b	good	XP_012701131.1	na	na
PR202_augustus_masked-Super-Scaffold_107-processed-gene-0.205	b	good	XP_004951667.1	sita:101783399	None
PR202_augustus_masked-Super-Scaffold_107-processed-gene-0.211	b	good	XP_004967266.2	sita:101767331	K10523
PR202_augustus_masked-Super-Scaffold_107-processed-gene-0.216	b	good	XP_004966318.1	sita:101776080	K08066
PR202_augustus_masked-Super-Scaffold_107-processed-gene-0.219	b	good	XP_004966319.1	sita:101776484	None
PR202_augustus_masked-Super-Scaffold_107-processed-gene-0.220	b	good	XP_004966320.1	sita:101777297	None
PR202_augustus_masked-Super-Scaffold_107-processed-gene-0.221	b	good	XP_004951759.1	sita:101786619	None
PR202_augustus_masked-Super-Scaffold_107-processed-gene-0.224	b	good	XP_004965619.1	sita:101770420	None
PR202_augustus_masked-Super-Scaffold_107-processed-gene-0.226	b	good	XP_012700824.1	sita:101773784	None
PR202_augustus_masked-Super-Scaffold_107-processed-gene-0.227	b	good	XP_004965628.1	sita:101774188	None
PR202_augustus_masked-Super-Scaffold_107-processed-gene-0.230	b	good	XP_004957494.1	sita:101783437	K03094
PR202_augustus_masked-Super-Scaffold_107-processed-gene-0.231	b	good	XP_004965641.1	sita:101778932	K03094
PR202_augustus_masked-Super-Scaffold_107-processed-gene-0.232	b	good	XP_004966552.1	sita:101760550	None
PR202_augustus_masked-Super-Scaffold_107-processed-gene-0.234	b	good	XP_004965641.1	sita:101778932	K03094
PR202_augustus_masked-Super-Scaffold_107-processed-gene-0.238	b	good	XP_012702277.3	sita:101776000	None
PR202_augustus_masked-Super-Scaffold_107-processed-gene-0.239	b	good	XP_004965650.1	sita:101782957	K15455
PR202_augustus_masked-Super-Scaffold_107-processed-gene-0.241	b	good	XP_022681756.1	na	na
PR202_augustus_masked-Super-Scaffold_107-processed-gene-0.242	b	good	XP_004965658.1	sita:101785648	None
PR202_augustus_masked-Super-Scaffold_107-processed-gene-0.249	b	good	XP_004965669.1	sita:101755820	K03676
PR202_augustus_masked-Super-Scaffold_107-processed-gene-0.254	b	good	XP_004965679.1	sita:101760003	K17710
PR202_augustus_masked-Super-Scaffold_107-processed-gene-0.259	b	good	XP_004965685.1	sita:101762702	None
PR202_augustus_masked-Super-Scaffold_107-processed-gene-0.263	b	good	XP_004965690.1	sita:101764735	None
PR202_augustus_masked-Super-Scaffold_107-processed-gene-0.264	b	good	XP_004952383.1	sita:101769508	None
PR202_augustus_masked-Super-Scaffold_107-processed-gene-0.275	b	good	XP_022681860.1	sita:101755015	None
PR202_augustus_masked-Super-Scaffold_107-processed-gene-0.278	b	good	XP_022681860.1	sita:101755015	None
PR202_augustus_masked-Super-Scaffold_107-processed-gene-0.283	b	good	XP_004965719.1	sita:101777574	K17086
PR202_augustus_masked-Super-Scaffold_107-processed-gene-0.288	b	good	XP_022681441.1	na	na
PR202_augustus_masked-Super-Scaffold_107-processed-gene-0.292	b	good	XP_004965721.1	sita:101778522	K03130
PR202_augustus_masked-Super-Scaffold_107-processed-gene-0.293	b	good	XP_004965721.1	sita:101778522	K03130
PR202_augustus_masked-Super-Scaffold_107-processed-gene-0.300	b	good	XP_004965740.1	sita:101786976	None
PR202_augustus_masked-Super-Scaffold_1081-processed-gene-0.29	b	paint	XP_004982335.1	sita:101753787	K09422
PR202_augustus_masked-Super-Scaffold_1081-processed-gene-0.57	b	paint	XP_012703357.1	sita:101769540	None
PR202_augustus_masked-Super-Scaffold_1086-processed-gene-0.116	b	paint	XP_004983376.1	sita:101763506	K03921
PR202_augustus_masked-Super-Scaffold_1086-processed-gene-0.141	b	paint	XP_022680992.1	sita:101759701	None
PR202_augustus_masked-Super-Scaffold_1086-processed-gene-0.42	b	paint	XP_004983378.1	sita:101764317	K01785
PR202_augustus_masked-Super-Scaffold_1086-processed-gene-0.44	b	paint	XP_004971521.2	sita:101779508	None
PR202_augustus_masked-Super-Scaffold_1086-processed-gene-0.47	b	paint	na	na	na
PR202_augustus_masked-Super-Scaffold_1089-processed-gene-0.115	b	paint	XP_014661308.1	sita:106804532	None
PR202_augustus_masked-Super-Scaffold_1089-processed-gene-0.127	b	paint	XP_004976116.1	sita:101777926	None
PR202_augustus_masked-Super-Scaffold_1089-processed-gene-0.131	b	paint	XP_004979265.1	sita:101772790	None
PR202_augustus_masked-Super-Scaffold_1089-processed-gene-0.138	b	paint	XP_004980482.1	sita:101762813	K08818
PR202_augustus_masked-Super-Scaffold_1089-processed-gene-0.144	b	paint	XP_014661308.1	sita:106804532	None
PR202_augustus_masked-Super-Scaffold_1089-processed-gene-0.170	b	paint	XP_012704094.2	sita:101774825	K20665
PR202_augustus_masked-Super-Scaffold_1089-processed-gene-0.35	b	paint	XP_004979243.1	sita:101762936	K05389
PR202_augustus_masked-Super-Scaffold_1089-processed-gene-0.36	b	paint	na	na	na
PR202_augustus_masked-Super-Scaffold_1089-processed-gene-0.54	b	paint	na	na	na
PR202_augustus_masked-Super-Scaffold_1089-processed-gene-0.56	b	paint	na	na	na
PR202_augustus_masked-Super-Scaffold_1089-processed-gene-0.61	b	paint	XP_014661179.1	sita:101773615	K14007
PR202_augustus_masked-Super-Scaffold_1090-processed-gene-0.107	b	good	XP_022682736.1	na	na
PR202_augustus_masked-Super-Scaffold_1090-processed-gene-0.70	b	good	XP_004971428.1	sita:101767354	None
PR202_augustus_masked-Super-Scaffold_1090-processed-gene-0.71	b	good	XP_004984039.2	sita:101765671	K14709
PR202_augustus_masked-Super-Scaffold_1090-processed-gene-0.74	b	good	XP_004971421.1	sita:101764498	None
PR202_augustus_masked-Super-Scaffold_1090-processed-gene-0.77	b	good	XP_004971408.1	sita:101760584	None
PR202_augustus_masked-Super-Scaffold_1090-processed-gene-0.78	b	good	XP_004971408.1	sita:101760584	None
PR202_augustus_masked-Super-Scaffold_1090-processed-gene-0.79	b	good	XP_004951318.1	sita:101781508	None
PR202_augustus_masked-Super-Scaffold_1090-processed-gene-0.87	b	good	XP_004971396.1	sita:101755857	None
PR202_augustus_masked-Super-Scaffold_1090-processed-gene-0.89	b	good	XP_004971391.1	sita:101753966	None
PR202_augustus_masked-Super-Scaffold_1090-processed-gene-0.90	b	good	XP_022682300.1	na	na
PR202_augustus_masked-Super-Scaffold_1090-processed-gene-0.92	b	good	XP_004971382.1	sita:101785146	K02221
PR202_augustus_masked-Super-Scaffold_1090-processed-gene-0.95	b	good	XP_004972365.1	sita:101778692	None
PR202_augustus_masked-Super-Scaffold_1090-processed-gene-0.97	b	good	XP_004971431.1	na	na
PR202_augustus_masked-Super-Scaffold_1092-processed-gene-0.41	a	paint	XP_012698936.1	sita:101762912	None
PR202_augustus_masked-Super-Scaffold_1092-processed-gene-0.51	a	paint	XP_004962791.1	sita:101780508	None
PR202_augustus_masked-Super-Scaffold_1092-processed-gene-0.63	a	paint	na	na	na
PR202_augustus_masked-Super-Scaffold_1092-processed-gene-0.65	a	paint	XP_004968704.1	sita:101775294	None
PR202_augustus_masked-Super-Scaffold_1092-processed-gene-0.70	a	paint	XP_004968711.1	sita:101777876	K06269
PR202_augustus_masked-Super-Scaffold_1092-processed-gene-0.72	a	paint	XP_022680999.1	sita:101763905	None
PR202_augustus_masked-Super-Scaffold_1092-processed-gene-0.74	a	paint	XP_004968712.1	sita:101778276	K19985
PR202_augustus_masked-Super-Scaffold_1092-processed-gene-0.75	a	paint	XP_004984210.1	sita:101761094	None
PR202_augustus_masked-Super-Scaffold_1095-processed-gene-0.20	b	paint	XP_012704012.1	sita:105915054	None
PR202_augustus_masked-Super-Scaffold_1095-processed-gene-0.33	b	paint	XP_014661308.1	sita:106804532	None
PR202_augustus_masked-Super-Scaffold_11-processed-gene-0.140	a	paint	XP_004961986.1	sita:101771847	K01061
PR202_augustus_masked-Super-Scaffold_11-processed-gene-0.141	a	paint	XP_004965883.1	sita:101772954	K00422
PR202_augustus_masked-Super-Scaffold_11-processed-gene-0.145	a	paint	XP_004965883.1	sita:101772954	K00422
PR202_augustus_masked-Super-Scaffold_11-processed-gene-0.155	a	paint	XP_004982991.1	sita:101774713	K22845
PR202_augustus_masked-Super-Scaffold_11-processed-gene-0.156	a	paint	XP_004982991.1	sita:101774713	K22845
PR202_augustus_masked-Super-Scaffold_11-processed-gene-0.158	a	paint	XP_022684595.1	sita:101776713	None
PR202_augustus_masked-Super-Scaffold_11-processed-gene-0.160	a	paint	XP_022680759.1	sita:101786704	None
PR202_augustus_masked-Super-Scaffold_11-processed-gene-0.162	a	paint	XP_004979146.1	na	na
PR202_augustus_masked-Super-Scaffold_11-processed-gene-0.163	a	paint	XP_022685002.1	na	na
PR202_augustus_masked-Super-Scaffold_11-processed-gene-0.95	a	paint	XP_004979148.2	sita:101779565	None
PR202_augustus_masked-Super-Scaffold_11-processed-gene-1.105	a	paint	XP_004974227.1	sita:101753311	None
PR202_augustus_masked-Super-Scaffold_11-processed-gene-1.33	a	paint	na	na	na
PR202_augustus_masked-Super-Scaffold_11-processed-gene-1.38	a	paint	XP_004979179.1	sita:101757522	None
PR202_augustus_masked-Super-Scaffold_11-processed-gene-1.46	a	paint	XP_004964325.1	sita:101783622	K20924
PR202_augustus_masked-Super-Scaffold_11-processed-gene-1.48	a	paint	XP_004964325.1	sita:101783622	K20924
PR202_augustus_masked-Super-Scaffold_11-processed-gene-1.52	b	paint	XP_004983290.1	sita:101761872	K19861
PR202_augustus_masked-Super-Scaffold_11-processed-gene-1.57	a	paint	XP_004960579.1	sita:101760095	K05894
PR202_augustus_masked-Super-Scaffold_11-processed-gene-1.61	a	paint	XP_004961796.2	sita:101764437	None
PR202_augustus_masked-Super-Scaffold_11-processed-gene-1.62	a	paint	na	na	na
PR202_augustus_masked-Super-Scaffold_11-processed-gene-1.71	a	paint	XP_004963682.1	sita:101781465	None
PR202_augustus_masked-Super-Scaffold_11-processed-gene-1.78	a	paint	XP_022680992.1	sita:101759701	None
PR202_augustus_masked-Super-Scaffold_11-processed-gene-1.79	a	paint	XP_004978931.1	sita:101781438	None
PR202_augustus_masked-Super-Scaffold_11-processed-gene-1.90	a	paint	XP_004979171.1	sita:101753474	None
PR202_augustus_masked-Super-Scaffold_11-processed-gene-2.108	a	paint	XP_004978964.1	na	na
PR202_augustus_masked-Super-Scaffold_11-processed-gene-2.113	a	paint	XP_004952915.1	sita:101783671	None
PR202_augustus_masked-Super-Scaffold_11-processed-gene-2.114	a	paint	XP_004952915.1	sita:101783671	None
PR202_augustus_masked-Super-Scaffold_11-processed-gene-2.135	a	paint	XP_004952538.1	sita:101769916	None
PR202_augustus_masked-Super-Scaffold_11-processed-gene-2.136	a	paint	na	na	na
PR202_augustus_masked-Super-Scaffold_11-processed-gene-2.137	a	paint	XP_004955481.1	sita:101767378	None
PR202_augustus_masked-Super-Scaffold_11-processed-gene-2.161	a	paint	XP_004952538.1	sita:101769916	None
PR202_augustus_masked-Super-Scaffold_11-processed-gene-2.164	a	paint	XP_022685199.1	sita:111258309	None
PR202_augustus_masked-Super-Scaffold_11-processed-gene-2.182	a	paint	XP_004978786.1	na	na
PR202_augustus_masked-Super-Scaffold_11-processed-gene-2.190	a	paint	XP_004964236.1	sita:101764861	None
PR202_augustus_masked-Super-Scaffold_11-processed-gene-2.253	a	paint	XP_022683192.1	na	na
PR202_augustus_masked-Super-Scaffold_11-processed-gene-2.265	a	paint	XP_022685199.1	sita:111258309	None
PR202_augustus_masked-Super-Scaffold_11-processed-gene-2.267	a	paint	XP_004985140.1	sita:101784451	K01723
PR202_augustus_masked-Super-Scaffold_11-processed-gene-2.268	a	paint	XP_004958048.1	sita:101763329	K01054
PR202_augustus_masked-Super-Scaffold_11-processed-gene-2.280	a	paint	XP_004980285.1	sita:101752543	None
PR202_augustus_masked-Super-Scaffold_11-processed-gene-2.284	a	paint	XP_004963180.1	sita:101762679	None
PR202_augustus_masked-Super-Scaffold_11-processed-gene-2.285	a	paint	XP_004968048.1	na	na
PR202_augustus_masked-Super-Scaffold_11-processed-gene-2.312	a	paint	XP_022678547.1	na	na
PR202_augustus_masked-Super-Scaffold_11-processed-gene-2.98	a	paint	XP_022680377.1	na	na
PR202_augustus_masked-Super-Scaffold_11-processed-gene-2.99	a	paint	na	na	na
PR202_augustus_masked-Super-Scaffold_110-processed-gene-0.145	b	paint	XP_004955761.1	sita:101778586	None
PR202_augustus_masked-Super-Scaffold_110-processed-gene-0.146	b	paint	XP_004955762.1	sita:101779000	K19986
PR202_augustus_masked-Super-Scaffold_110-processed-gene-0.150	b	paint	XP_004955767.1	sita:101781000	None
PR202_augustus_masked-Super-Scaffold_110-processed-gene-0.152	b	paint	XP_004955765.1	sita:101780204	None
PR202_augustus_masked-Super-Scaffold_110-processed-gene-0.167	b	paint	XP_012699021.1	sita:101784658	K09286
PR202_augustus_masked-Super-Scaffold_110-processed-gene-0.191	b	paint	XP_004955779.1	sita:101785301	None
PR202_augustus_masked-Super-Scaffold_110-processed-gene-0.196	b	paint	na	na	na
PR202_augustus_masked-Super-Scaffold_110-processed-gene-0.197	b	paint	XP_004955784.1	sita:101752635	None
PR202_augustus_masked-Super-Scaffold_110-processed-gene-0.198	b	paint	XP_004955785.1	sita:101753044	K00417
PR202_augustus_masked-Super-Scaffold_110-processed-gene-0.228	b	paint	na	na	na
PR202_augustus_masked-Super-Scaffold_110-processed-gene-0.229	b	paint	na	na	na
PR202_augustus_masked-Super-Scaffold_110-processed-gene-0.230	b	paint	na	na	na
PR202_augustus_masked-Super-Scaffold_110-processed-gene-0.273	b	paint	XP_004955763.1	sita:101779405	None
PR202_augustus_masked-Super-Scaffold_110-processed-gene-0.275	b	paint	XP_004955929.1	sita:101779925	None
PR202_augustus_masked-Super-Scaffold_110-processed-gene-0.279	b	paint	XP_004955764.1	sita:101779793	None
PR202_augustus_masked-Super-Scaffold_110-processed-gene-0.297	b	paint	XP_004987377.1	sita:101785531	K03008
PR202_augustus_masked-Super-Scaffold_110-processed-gene-0.314	b	paint	XP_004974862.1	sita:101753448	None
PR202_augustus_masked-Super-Scaffold_110-processed-gene-0.315	b	paint	XP_004974862.1	sita:101753448	None
PR202_augustus_masked-Super-Scaffold_110-processed-gene-0.353	b	paint	XP_012702404.1	sita:101778580	None
PR202_augustus_masked-Super-Scaffold_110-processed-gene-0.383	b	paint	XP_012699604.1	na	na
PR202_augustus_masked-Super-Scaffold_110-processed-gene-0.385	b	paint	XP_004955793.1	sita:101756814	None
PR202_augustus_masked-Super-Scaffold_110-processed-gene-0.386	b	paint	XP_004955794.1	sita:101757231	None
PR202_augustus_masked-Super-Scaffold_110-processed-gene-0.400	b	paint	XP_022685199.1	sita:111258309	None
PR202_augustus_masked-Super-Scaffold_110-processed-gene-0.402	b	paint	XP_022685199.1	sita:111258309	None
PR202_augustus_masked-Super-Scaffold_110-processed-gene-0.404	b	paint	XP_022683572.1	sita:101765468	None
PR202_augustus_masked-Super-Scaffold_110-processed-gene-0.410	b	paint	XP_004954981.2	sita:101771795	None
PR202_augustus_masked-Super-Scaffold_1107-processed-gene-0.17	b	paint	XP_022679769.1	na	na
PR202_augustus_masked-Super-Scaffold_1107-processed-gene-0.2	b	paint	XP_004979813.1	sita:101764973	None
PR202_augustus_masked-Super-Scaffold_1107-processed-gene-0.35	b	paint	XP_022680992.1	sita:101759701	None
PR202_augustus_masked-Super-Scaffold_111-processed-gene-0.63	b	paint	XP_004963682.1	sita:101781465	None
PR202_augustus_masked-Super-Scaffold_111-processed-gene-0.82	b	paint	XP_004955812.1	sita:101765471	None
PR202_augustus_masked-Super-Scaffold_111-processed-gene-1.166	b	paint	XP_004981291.1	sita:101779978	None
PR202_augustus_masked-Super-Scaffold_111-processed-gene-1.51	b	paint	XP_004955820.1	sita:101769410	None
PR202_augustus_masked-Super-Scaffold_111-processed-gene-1.57	b	paint	XP_014661308.1	sita:106804532	None
PR202_augustus_masked-Super-Scaffold_111-processed-gene-1.63	b	paint	XP_004955825.1	sita:101773578	None
PR202_augustus_masked-Super-Scaffold_111-processed-gene-1.94	b	paint	XP_022682959.1	sita:101779901	None
PR202_augustus_masked-Super-Scaffold_1126-processed-gene-0.111	b	paint	XP_004962617.1	sita:101771321	None
PR202_augustus_masked-Super-Scaffold_1126-processed-gene-0.14	b	paint	na	na	na
PR202_augustus_masked-Super-Scaffold_1126-processed-gene-0.22	b	paint	XP_014661308.1	sita:106804532	None
PR202_augustus_masked-Super-Scaffold_1126-processed-gene-0.24	b	paint	XP_004966052.1	sita:101771479	K17086
PR202_augustus_masked-Super-Scaffold_1126-processed-gene-0.34	b	paint	na	na	na
PR202_augustus_masked-Super-Scaffold_1126-processed-gene-0.36	b	paint	XP_022680992.1	sita:101759701	None
PR202_augustus_masked-Super-Scaffold_1126-processed-gene-0.42	b	paint	XP_022681209.1	na	na
PR202_augustus_masked-Super-Scaffold_113-processed-gene-0.112	b	good	XP_022682958.1	sita:101757333	None
PR202_augustus_masked-Super-Scaffold_113-processed-gene-0.131	b	good	XP_004968663.1	sita:101757720	K00430
PR202_augustus_masked-Super-Scaffold_113-processed-gene-0.22	b	good	XP_022685438.1	sita:101761768	None
PR202_augustus_masked-Super-Scaffold_113-processed-gene-0.32	b	good	XP_022682380.1	sita:101768013	None
PR202_augustus_masked-Super-Scaffold_113-processed-gene-0.34	b	good	XP_004968689.1	sita:101767615	None
PR202_augustus_masked-Super-Scaffold_113-processed-gene-0.35	b	good	XP_012701703.1	sita:105914476	None
PR202_augustus_masked-Super-Scaffold_113-processed-gene-0.41	b	good	na	na	na
PR202_augustus_masked-Super-Scaffold_113-processed-gene-0.49	b	good	XP_004959384.1	sita:101755634	None
PR202_augustus_masked-Super-Scaffold_113-processed-gene-0.55	b	good	XP_004981552.1	sita:101781056	K16219
PR202_augustus_masked-Super-Scaffold_113-processed-gene-0.60	b	good	XP_004968693.1	sita:101769227	K00382
PR202_augustus_masked-Super-Scaffold_113-processed-gene-0.62	b	good	XP_004968691.1	sita:101768410	K23025
PR202_augustus_masked-Super-Scaffold_113-processed-gene-0.68	b	good	XP_004960088.1	sita:101774823	None
PR202_augustus_masked-Super-Scaffold_113-processed-gene-0.69	b	good	XP_004960088.1	sita:101774823	None
PR202_augustus_masked-Super-Scaffold_113-processed-gene-0.90	b	good	XP_014661308.1	sita:106804532	None
PR202_augustus_masked-Super-Scaffold_113-processed-gene-1.102	b	good	XP_004967830.1	sita:101763804	None
PR202_augustus_masked-Super-Scaffold_113-processed-gene-1.109	b	good	XP_004971772.3	sita:101753292	K19882
PR202_augustus_masked-Super-Scaffold_113-processed-gene-1.111	b	good	XP_022682182.1	sita:101752474	None
PR202_augustus_masked-Super-Scaffold_113-processed-gene-1.122	b	good	XP_022682391.1	sita:111257326	None
PR202_augustus_masked-Super-Scaffold_113-processed-gene-1.125	b	good	XP_004958048.1	sita:101763329	K01054
PR202_augustus_masked-Super-Scaffold_113-processed-gene-1.127	b	good	XP_004974316.1	sita:101757355	K10523
PR202_augustus_masked-Super-Scaffold_113-processed-gene-1.149	b	good	XP_004967517.1	sita:101779488	K15382
PR202_augustus_masked-Super-Scaffold_113-processed-gene-1.154	b	good	XP_022683785.1	sita:111257853	K13495
PR202_augustus_masked-Super-Scaffold_113-processed-gene-1.160	b	good	XP_004967520.1	sita:101780694	None
PR202_augustus_masked-Super-Scaffold_113-processed-gene-1.32	b	good	XP_004968660.1	sita:101756508	K00789
PR202_augustus_masked-Super-Scaffold_113-processed-gene-1.34	b	good	XP_004968658.1	sita:101755702	None
PR202_augustus_masked-Super-Scaffold_113-processed-gene-1.40	b	good	XP_012701793.1	sita:101787002	K03070
PR202_augustus_masked-Super-Scaffold_113-processed-gene-1.53	b	good	XP_004983036.1	sita:101759053	K05280
PR202_augustus_masked-Super-Scaffold_113-processed-gene-1.61	b	good	XP_004960870.1	sita:101777131	None
PR202_augustus_masked-Super-Scaffold_113-processed-gene-1.63	b	good	XP_004979015.1	sita:101786676	None
PR202_augustus_masked-Super-Scaffold_113-processed-gene-1.64	b	good	XP_004979015.1	sita:101786676	None
PR202_augustus_masked-Super-Scaffold_113-processed-gene-1.70	b	good	na	na	na
PR202_augustus_masked-Super-Scaffold_113-processed-gene-1.81	b	good	XP_004967507.1	sita:101775690	K00306
PR202_augustus_masked-Super-Scaffold_113-processed-gene-1.84	b	good	XP_004967515.1	sita:101778671	None
PR202_augustus_masked-Super-Scaffold_113-processed-gene-1.89	b	good	XP_004968628.1	sita:101778412	None
PR202_augustus_masked-Super-Scaffold_113-processed-gene-1.91	b	good	XP_004962804.1	sita:101785892	None
PR202_augustus_masked-Super-Scaffold_113-processed-gene-1.93	b	good	XP_004967519.1	sita:101780293	K09699
PR202_augustus_masked-Super-Scaffold_113-processed-gene-1.95	b	good	XP_004971508.1	sita:101772183	None
PR202_augustus_masked-Super-Scaffold_113-processed-gene-2.174	b	good	XP_004962347.1	sita:101781714	None
PR202_augustus_masked-Super-Scaffold_113-processed-gene-2.180	b	good	XP_004967532.1	sita:101785935	None
PR202_augustus_masked-Super-Scaffold_113-processed-gene-2.181	b	good	XP_022680321.1	na	na
PR202_augustus_masked-Super-Scaffold_113-processed-gene-2.190	b	good	XP_012701307.1	sita:105914342	None
PR202_augustus_masked-Super-Scaffold_113-processed-gene-2.194	b	good	XP_012704012.1	sita:105915054	None
PR202_augustus_masked-Super-Scaffold_113-processed-gene-2.195	b	good	na	na	na
PR202_augustus_masked-Super-Scaffold_113-processed-gene-2.197	b	good	XP_004967558.1	sita:101761111	None
PR202_augustus_masked-Super-Scaffold_113-processed-gene-2.209	b	good	XP_022682937.1	sita:111257430	None
PR202_augustus_masked-Super-Scaffold_113-processed-gene-2.211	b	good	XP_022684227.1	sita:101763874	None
PR202_augustus_masked-Super-Scaffold_113-processed-gene-2.212	b	good	XP_022680760.1	na	na
PR202_augustus_masked-Super-Scaffold_113-processed-gene-2.214	b	good	XP_012701322.1	na	na
PR202_augustus_masked-Super-Scaffold_113-processed-gene-2.215	b	good	XP_004967525.1	sita:101782701	None
PR202_augustus_masked-Super-Scaffold_113-processed-gene-2.251	b	good	XP_004967541.2	sita:101754745	None
PR202_augustus_masked-Super-Scaffold_113-processed-gene-2.252	b	good	XP_004967542.1	sita:101755151	K09422
PR202_augustus_masked-Super-Scaffold_113-processed-gene-2.253	b	good	XP_004967549.1	sita:101757450	None
PR202_augustus_masked-Super-Scaffold_113-processed-gene-2.254	b	good	XP_004960358.1	sita:101777403	None
PR202_augustus_masked-Super-Scaffold_113-processed-gene-2.255	b	good	na	na	na
PR202_augustus_masked-Super-Scaffold_113-processed-gene-3.102	b	good	XP_004971522.1	sita:101779898	K00430
PR202_augustus_masked-Super-Scaffold_113-processed-gene-3.103	b	good	XP_004971523.1	sita:101780714	K00430
PR202_augustus_masked-Super-Scaffold_113-processed-gene-3.107	b	good	XP_022682606.1	na	na
PR202_augustus_masked-Super-Scaffold_113-processed-gene-3.112	b	good	XP_022682683.1	sita:101778008	K00789
PR202_augustus_masked-Super-Scaffold_113-processed-gene-3.120	b	good	XP_004965318.1	sita:101773649	K12199
PR202_augustus_masked-Super-Scaffold_113-processed-gene-3.121	b	good	XP_012701716.1	sita:105914485	None
PR202_augustus_masked-Super-Scaffold_113-processed-gene-3.122	b	good	XP_012701716.1	sita:105914485	None
PR202_augustus_masked-Super-Scaffold_113-processed-gene-3.123	b	good	XP_004967632.1	sita:101754346	None
PR202_augustus_masked-Super-Scaffold_113-processed-gene-3.156	b	good	XP_004967561.1	sita:101762459	None
PR202_augustus_masked-Super-Scaffold_113-processed-gene-3.164	b	good	XP_004967580.1	sita:101769493	None
PR202_augustus_masked-Super-Scaffold_113-processed-gene-3.172	b	good	XP_004967585.1	sita:101771368	K09422
PR202_augustus_masked-Super-Scaffold_113-processed-gene-3.175	b	good	XP_004967589.1	sita:101772846	None
PR202_augustus_masked-Super-Scaffold_113-processed-gene-3.181	b	good	XP_004979195.1	sita:101766453	None
PR202_augustus_masked-Super-Scaffold_113-processed-gene-3.195	b	good	XP_014660814.1	sita:101778672	None
PR202_augustus_masked-Super-Scaffold_113-processed-gene-3.204	b	good	XP_004967618.1	sita:101784048	K22207
PR202_augustus_masked-Super-Scaffold_113-processed-gene-3.206	b	good	XP_012704012.1	sita:105915054	None
PR202_augustus_masked-Super-Scaffold_113-processed-gene-3.50	b	good	XP_004967659.1	sita:101765155	None
PR202_augustus_masked-Super-Scaffold_113-processed-gene-3.60	b	good	XP_004967563.1	sita:101763270	None
PR202_augustus_masked-Super-Scaffold_113-processed-gene-3.68	b	good	XP_004984101.1	sita:101755273	K07300
PR202_augustus_masked-Super-Scaffold_113-processed-gene-3.70	b	good	XP_004967580.1	sita:101769493	None
PR202_augustus_masked-Super-Scaffold_113-processed-gene-3.71	b	good	XP_004967580.1	sita:101769493	None
PR202_augustus_masked-Super-Scaffold_113-processed-gene-3.85	b	good	XP_004979135.1	sita:101774274	K17913
PR202_augustus_masked-Super-Scaffold_113-processed-gene-3.92	b	good	XP_004958557.1	sita:101762108	None
PR202_augustus_masked-Super-Scaffold_113-processed-gene-3.94	b	good	XP_004967595.1	sita:101775549	K00430
PR202_augustus_masked-Super-Scaffold_113-processed-gene-3.97	b	good	XP_014661308.1	sita:106804532	None
PR202_augustus_masked-Super-Scaffold_113-processed-gene-3.99	b	good	XP_004959832.1	sita:101783460	None
PR202_augustus_masked-Super-Scaffold_1133-processed-gene-0.12	a	paint	XP_004962573.1	sita:101784423	None
PR202_augustus_masked-Super-Scaffold_1135-processed-gene-0.158	a	paint	XP_022681153.1	na	na
PR202_augustus_masked-Super-Scaffold_1135-processed-gene-0.160	a	paint	XP_004963163.1	na	na
PR202_augustus_masked-Super-Scaffold_1135-processed-gene-0.170	a	paint	XP_004972693.1	sita:101755587	K20417
PR202_augustus_masked-Super-Scaffold_1135-processed-gene-0.172	a	paint	XP_004972685.1	sita:101752483	None
PR202_augustus_masked-Super-Scaffold_1135-processed-gene-0.175	a	paint	XP_004972682.1	sita:101785826	None
PR202_augustus_masked-Super-Scaffold_1135-processed-gene-0.183	a	paint	XP_022683367.1	na	na
PR202_augustus_masked-Super-Scaffold_1135-processed-gene-0.186	a	paint	XP_022681026.1	sita:101783215	K10581
PR202_augustus_masked-Super-Scaffold_1135-processed-gene-0.212	a	paint	XP_022681640.1	sita:105914314	K08770
PR202_augustus_masked-Super-Scaffold_1135-processed-gene-0.213	a	paint	XP_004972700.1	sita:101758007	K12619
PR202_augustus_masked-Super-Scaffold_1135-processed-gene-0.217	a	paint	XP_004972697.1	sita:101757084	K09338
PR202_augustus_masked-Super-Scaffold_1135-processed-gene-0.223	a	paint	XP_004972690.1	sita:101754512	None
PR202_augustus_masked-Super-Scaffold_1135-processed-gene-0.226	a	paint	XP_004972674.1	sita:101782192	None
PR202_augustus_masked-Super-Scaffold_1135-processed-gene-0.232	a	paint	XP_022683158.1	sita:101753164	K01681
PR202_augustus_masked-Super-Scaffold_1136-processed-gene-0.164	b	good	XP_004955307.1	sita:101764392	None
PR202_augustus_masked-Super-Scaffold_1136-processed-gene-0.165	b	good	XP_004955307.1	sita:101764392	None
PR202_augustus_masked-Super-Scaffold_1136-processed-gene-0.167	b	good	na	na	na
PR202_augustus_masked-Super-Scaffold_1136-processed-gene-0.169	b	good	XP_004955301.1	sita:101762087	K03809
PR202_augustus_masked-Super-Scaffold_1136-processed-gene-0.170	b	good	XP_004987256.1	sita:101785941	None
PR202_augustus_masked-Super-Scaffold_1136-processed-gene-0.171	b	good	XP_004987256.1	sita:101785941	None
PR202_augustus_masked-Super-Scaffold_1136-processed-gene-0.173	b	good	na	na	na
PR202_augustus_masked-Super-Scaffold_1136-processed-gene-0.181	b	good	XP_004953074.1	sita:101780976	None
PR202_augustus_masked-Super-Scaffold_1136-processed-gene-0.182	b	good	XP_004987275.1	sita:101759347	None
PR202_augustus_masked-Super-Scaffold_1136-processed-gene-0.183	b	good	XP_004987276.1	sita:101759750	None
PR202_augustus_masked-Super-Scaffold_1136-processed-gene-0.186	b	good	XP_004987284.1	sita:101762725	None
PR202_augustus_masked-Super-Scaffold_1136-processed-gene-0.187	b	good	XP_004987285.1	sita:101763132	None
PR202_augustus_masked-Super-Scaffold_1136-processed-gene-0.188	b	good	XP_004987291.1	sita:101765564	None
PR202_augustus_masked-Super-Scaffold_1136-processed-gene-0.190	b	good	XP_012698631.1	sita:101763534	None
PR202_augustus_masked-Super-Scaffold_1136-processed-gene-0.192	b	good	XP_004955313.1	sita:101766699	None
PR202_augustus_masked-Super-Scaffold_1136-processed-gene-0.193	b	good	XP_004955313.1	sita:101766699	None
PR202_augustus_masked-Super-Scaffold_1136-processed-gene-0.196	b	good	XP_004955302.1	sita:101762501	None
PR202_augustus_masked-Super-Scaffold_1136-processed-gene-0.197	b	good	XP_022679353.1	sita:101786999	None
PR202_augustus_masked-Super-Scaffold_1136-processed-gene-0.202	b	good	XP_004987267.1	sita:101756102	K00430
PR202_augustus_masked-Super-Scaffold_1136-processed-gene-0.203	b	good	XP_004987268.1	sita:101756505	K00430
PR202_augustus_masked-Super-Scaffold_1136-processed-gene-0.210	b	good	XP_022679352.1	na	na
PR202_augustus_masked-Super-Scaffold_1136-processed-gene-0.212	b	good	XP_004972110.1	sita:101769919	None
PR202_augustus_masked-Super-Scaffold_1136-processed-gene-0.213	b	good	XP_004987290.1	sita:101765158	K06119
PR202_augustus_masked-Super-Scaffold_1140-processed-gene-0.18	b	paint	XP_004979296.1	sita:101786418	None
PR202_augustus_masked-Super-Scaffold_1144-processed-gene-0.30	b	paint	XP_022681247.1	sita:101782126	None
PR202_augustus_masked-Super-Scaffold_1144-processed-gene-0.33	b	paint	XP_022681247.1	sita:101782126	None
PR202_augustus_masked-Super-Scaffold_1144-processed-gene-0.38	b	paint	na	na	na
PR202_augustus_masked-Super-Scaffold_1144-processed-gene-0.39	b	paint	XP_004979214.1	sita:101779687	None
PR202_augustus_masked-Super-Scaffold_1144-processed-gene-0.47	b	paint	XP_004963947.2	sita:101781063	K08818
PR202_augustus_masked-Super-Scaffold_1144-processed-gene-0.48	b	paint	XP_022681014.1	sita:111256762	K08818
PR202_augustus_masked-Super-Scaffold_1144-processed-gene-0.50	b	paint	XP_004962541.1	sita:101770127	None
PR202_augustus_masked-Super-Scaffold_1144-processed-gene-0.52	b	paint	XP_004962888.1	sita:101786431	None
PR202_augustus_masked-Super-Scaffold_115-processed-gene-0.1	a	good	XP_004978985.1	sita:101772241	None
PR202_augustus_masked-Super-Scaffold_115-processed-gene-0.18	a	good	XP_022681872.1	sita:101784189	K14491
PR202_augustus_masked-Super-Scaffold_115-processed-gene-0.20	a	good	XP_022683387.1	sita:101755603	None
PR202_augustus_masked-Super-Scaffold_115-processed-gene-0.31	a	good	XP_004973111.1	sita:101757479	None
PR202_augustus_masked-Super-Scaffold_115-processed-gene-0.39	a	good	na	na	na
PR202_augustus_masked-Super-Scaffold_115-processed-gene-0.46	a	good	XP_014661308.1	sita:106804532	None
PR202_augustus_masked-Super-Scaffold_115-processed-gene-0.60	a	good	XP_022684748.1	sita:111258174	None
PR202_augustus_masked-Super-Scaffold_115-processed-gene-0.61	a	good	XP_022683125.1	sita:101758418	None
PR202_augustus_masked-Super-Scaffold_115-processed-gene-0.7	a	good	na	na	na
PR202_augustus_masked-Super-Scaffold_115-processed-gene-0.77	a	good	XP_004963499.2	sita:101779048	None
PR202_augustus_masked-Super-Scaffold_115-processed-gene-0.84	a	good	XP_004960745.1	sita:101759841	None
PR202_augustus_masked-Super-Scaffold_115-processed-gene-0.9	a	good	na	na	na
PR202_augustus_masked-Super-Scaffold_115-processed-gene-1.103	a	good	XP_004957621.1	sita:101766431	K05391
PR202_augustus_masked-Super-Scaffold_115-processed-gene-1.107	a	good	na	na	na
PR202_augustus_masked-Super-Scaffold_115-processed-gene-1.18	a	good	XP_004973085.1	sita:101782873	None
PR202_augustus_masked-Super-Scaffold_115-processed-gene-1.30	a	good	XP_004976136.1	sita:101785714	None
PR202_augustus_masked-Super-Scaffold_115-processed-gene-1.31	a	good	XP_004976136.1	sita:101785714	None
PR202_augustus_masked-Super-Scaffold_115-processed-gene-1.34	a	good	XP_004973079.1	sita:101780581	None
PR202_augustus_masked-Super-Scaffold_115-processed-gene-1.35	a	good	na	na	na
PR202_augustus_masked-Super-Scaffold_115-processed-gene-1.4	a	good	XP_004968156.1	sita:101759619	K12196
PR202_augustus_masked-Super-Scaffold_115-processed-gene-1.44	a	good	na	na	na
PR202_augustus_masked-Super-Scaffold_115-processed-gene-1.57	a	good	XP_004973068.1	sita:101774773	None
PR202_augustus_masked-Super-Scaffold_115-processed-gene-1.63	a	good	XP_004956323.1	na	na
PR202_augustus_masked-Super-Scaffold_115-processed-gene-1.7	a	good	XP_004973097.1	sita:101752743	K09422
PR202_augustus_masked-Super-Scaffold_115-processed-gene-1.77	a	good	na	na	na
PR202_augustus_masked-Super-Scaffold_115-processed-gene-1.79	a	good	XP_004976116.1	sita:101777926	None
PR202_augustus_masked-Super-Scaffold_115-processed-gene-1.81	a	good	XP_004973092.1	sita:101785564	None
PR202_augustus_masked-Super-Scaffold_115-processed-gene-1.82	a	good	XP_022683421.1	sita:101785159	None
PR202_augustus_masked-Super-Scaffold_115-processed-gene-1.9	a	good	XP_004973094.1	sita:101786237	None
PR202_augustus_masked-Super-Scaffold_115-processed-gene-1.94	a	good	XP_022683613.1	sita:101783956	K00901
PR202_augustus_masked-Super-Scaffold_115-processed-gene-1.95	a	good	XP_004973084.1	sita:101782467	None
PR202_augustus_masked-Super-Scaffold_115-processed-gene-2.130	a	good	XP_004956323.1	na	na
PR202_augustus_masked-Super-Scaffold_115-processed-gene-2.157	a	good	XP_012702522.1	na	na
PR202_augustus_masked-Super-Scaffold_115-processed-gene-2.158	a	good	na	na	na
PR202_augustus_masked-Super-Scaffold_115-processed-gene-2.176	a	good	XP_004973040.1	sita:101763833	K01535
PR202_augustus_masked-Super-Scaffold_115-processed-gene-2.77	a	good	XP_004973059.1	sita:101770744	None
PR202_augustus_masked-Super-Scaffold_115-processed-gene-3.108	a	good	na	na	na
PR202_augustus_masked-Super-Scaffold_115-processed-gene-3.113	a	good	na	na	na
PR202_augustus_masked-Super-Scaffold_115-processed-gene-3.121	a	good	XP_004972508.1	sita:101786626	K08235
PR202_augustus_masked-Super-Scaffold_115-processed-gene-3.125	a	good	XP_022683622.1	sita:101765074	None
PR202_augustus_masked-Super-Scaffold_115-processed-gene-3.126	a	good	XP_004975413.1	sita:101771951	None
PR202_augustus_masked-Super-Scaffold_115-processed-gene-3.127	a	good	XP_012702392.1	na	na
PR202_augustus_masked-Super-Scaffold_115-processed-gene-3.128	a	good	XP_004972489.1	sita:101779908	None
PR202_augustus_masked-Super-Scaffold_115-processed-gene-3.151	a	good	XP_004972493.1	sita:101781519	K01061
PR202_augustus_masked-Super-Scaffold_115-processed-gene-3.154	a	good	XP_004972505.1	sita:101785558	None
PR202_augustus_masked-Super-Scaffold_115-processed-gene-3.92	a	good	na	na	na
PR202_augustus_masked-Super-Scaffold_115-processed-gene-4.102	a	good	XP_004972510.1	sita:101752890	K08235
PR202_augustus_masked-Super-Scaffold_115-processed-gene-4.107	a	good	XP_004974316.1	sita:101757355	K10523
PR202_augustus_masked-Super-Scaffold_115-processed-gene-4.108	a	good	XP_004968442.1	sita:101768148	K22312
PR202_augustus_masked-Super-Scaffold_115-processed-gene-4.111	a	good	XP_004973273.1	sita:101767367	K00103
PR202_augustus_masked-Super-Scaffold_115-processed-gene-4.118	a	good	na	na	na
PR202_augustus_masked-Super-Scaffold_115-processed-gene-4.120	a	good	XP_004973024.1	sita:101756668	K00103
PR202_augustus_masked-Super-Scaffold_115-processed-gene-4.130	a	good	XP_022680992.1	sita:101759701	None
PR202_augustus_masked-Super-Scaffold_115-processed-gene-4.161	a	good	XP_004974315.1	sita:101756957	K10523
PR202_augustus_masked-Super-Scaffold_115-processed-gene-4.170	a	good	XP_004972528.1	sita:101759914	None
PR202_augustus_masked-Super-Scaffold_115-processed-gene-4.173	a	good	XP_004972523.1	sita:101758005	None
PR202_augustus_masked-Super-Scaffold_115-processed-gene-4.180	a	good	XP_022680928.1	sita:101778635	None
PR202_augustus_masked-Super-Scaffold_115-processed-gene-4.200	a	good	XP_022680992.1	sita:101759701	None
PR202_augustus_masked-Super-Scaffold_115-processed-gene-4.204	a	good	XP_004974316.1	sita:101757355	K10523
PR202_augustus_masked-Super-Scaffold_115-processed-gene-4.207	a	good	XP_004974316.1	sita:101757355	K10523
PR202_augustus_masked-Super-Scaffold_115-processed-gene-4.208	a	good	XP_004974317.1	sita:101757756	None
PR202_augustus_masked-Super-Scaffold_115-processed-gene-4.209	a	good	XP_004974316.1	sita:101757355	K10523
PR202_augustus_masked-Super-Scaffold_115-processed-gene-4.216	a	good	XP_004955751.1	sita:101774526	None
PR202_augustus_masked-Super-Scaffold_115-processed-gene-4.220	a	good	XP_004974316.1	sita:101757355	K10523
PR202_augustus_masked-Super-Scaffold_115-processed-gene-4.239	a	good	XP_004975509.2	sita:101776141	K10523
PR202_augustus_masked-Super-Scaffold_115-processed-gene-4.240	a	good	XP_004974315.1	sita:101756957	K10523
PR202_augustus_masked-Super-Scaffold_115-processed-gene-4.244	a	good	XP_022683302.1	na	na
PR202_augustus_masked-Super-Scaffold_1154-processed-gene-0.65	b	paint	XP_014660143.1	na	na
PR202_augustus_masked-Super-Scaffold_1159-processed-gene-0.20	b	paint	na	na	na
PR202_augustus_masked-Super-Scaffold_1159-processed-gene-0.71	b	paint	XP_022679864.1	sita:111256309	None
PR202_augustus_masked-Super-Scaffold_1159-processed-gene-0.80	b	paint	XP_014661308.1	sita:106804532	None
PR202_augustus_masked-Super-Scaffold_1159-processed-gene-0.88	b	paint	na	na	na
PR202_augustus_masked-Super-Scaffold_117-processed-gene-0.37	a	paint	na	na	na
PR202_augustus_masked-Super-Scaffold_117-processed-gene-0.38	a	paint	na	na	na
PR202_augustus_masked-Super-Scaffold_117-processed-gene-1.111	a	paint	XP_004979287.1	sita:101782784	None
PR202_augustus_masked-Super-Scaffold_117-processed-gene-1.17	a	paint	na	na	na
PR202_augustus_masked-Super-Scaffold_117-processed-gene-2.28	a	paint	na	na	na
PR202_augustus_masked-Super-Scaffold_117-processed-gene-2.56	a	paint	XP_004979269.2	sita:101775628	None
PR202_augustus_masked-Super-Scaffold_117-processed-gene-2.77	a	paint	XP_004979273.1	sita:101776717	K16054
PR202_augustus_masked-Super-Scaffold_117-processed-gene-2.79	a	paint	XP_012704027.1	na	na
PR202_augustus_masked-Super-Scaffold_117-processed-gene-3.31	a	paint	XP_004951908.2	sita:101780167	K12828
PR202_augustus_masked-Super-Scaffold_117-processed-gene-3.48	a	paint	XP_012704500.1	sita:105915156	None
PR202_augustus_masked-Super-Scaffold_1173-processed-gene-0.151	b	xo	XP_004966574.1	sita:101768542	K09597
PR202_augustus_masked-Super-Scaffold_1173-processed-gene-0.152	b	xo	XP_012700813.1	sita:101758262	None
PR202_augustus_masked-Super-Scaffold_1173-processed-gene-0.154	b	xo	XP_004951540.1	sita:101767352	K05863
PR202_augustus_masked-Super-Scaffold_1173-processed-gene-0.155	b	xo	XP_004966568.1	sita:101766369	K03671
PR202_augustus_masked-Super-Scaffold_1173-processed-gene-0.156	b	xo	XP_004966563.2	sita:101764601	K12829
PR202_augustus_masked-Super-Scaffold_1173-processed-gene-0.159	b	xo	XP_004966557.1	sita:101762449	K01354
PR202_augustus_masked-Super-Scaffold_1173-processed-gene-0.161	b	xo	XP_004966556.1	sita:101762029	None
PR202_augustus_masked-Super-Scaffold_1173-processed-gene-0.165	b	xo	XP_004966537.1	sita:101755142	None
PR202_augustus_masked-Super-Scaffold_1173-processed-gene-0.166	b	xo	XP_004966537.1	sita:101755142	None
PR202_augustus_masked-Super-Scaffold_1173-processed-gene-0.168	b	xo	XP_004966531.1	sita:101786849	K02291
PR202_augustus_masked-Super-Scaffold_1173-processed-gene-0.169	b	xo	XP_004978312.1	sita:101782371	K08472
PR202_augustus_masked-Super-Scaffold_1173-processed-gene-0.171	b	xo	XP_012703098.1	sita:101765589	K11000
PR202_augustus_masked-Super-Scaffold_1173-processed-gene-0.172	b	xo	XP_022681702.1	na	na
PR202_augustus_masked-Super-Scaffold_1173-processed-gene-0.173	b	xo	XP_004966517.1	sita:101781483	None
PR202_augustus_masked-Super-Scaffold_1173-processed-gene-0.176	b	xo	XP_004966509.1	sita:101778660	K00700
PR202_augustus_masked-Super-Scaffold_1173-processed-gene-0.179	b	xo	XP_004964403.1	sita:101780666	None
PR202_augustus_masked-Super-Scaffold_1173-processed-gene-0.182	b	xo	XP_004966491.1	sita:101771623	None
PR202_augustus_masked-Super-Scaffold_1173-processed-gene-0.185	b	xo	XP_022681967.1	na	na
PR202_augustus_masked-Super-Scaffold_1173-processed-gene-0.188	b	xo	XP_004966481.1	sita:101767861	None
PR202_augustus_masked-Super-Scaffold_1173-processed-gene-0.189	b	xo	XP_004966480.1	sita:101767052	None
PR202_augustus_masked-Super-Scaffold_1173-processed-gene-0.190	b	xo	XP_022681894.1	sita:111257098	None
PR202_augustus_masked-Super-Scaffold_1173-processed-gene-0.192	b	xo	XP_014660568.2	sita:101766232	K05909
PR202_augustus_masked-Super-Scaffold_1173-processed-gene-0.195	b	xo	XP_004966471.1	sita:101763793	None
PR202_augustus_masked-Super-Scaffold_1173-processed-gene-0.197	b	xo	XP_004966469.1	sita:101762708	None
PR202_augustus_masked-Super-Scaffold_1173-processed-gene-0.199	b	paint	XP_004966458.1	sita:101759473	K22733
PR202_augustus_masked-Super-Scaffold_1173-processed-gene-0.201	b	paint	XP_004966457.1	sita:101758790	K12173
PR202_augustus_masked-Super-Scaffold_1173-processed-gene-0.206	b	paint	na	na	na
PR202_augustus_masked-Super-Scaffold_1173-processed-gene-0.209	b	paint	XP_022681435.1	sita:101786592	K14488
PR202_augustus_masked-Super-Scaffold_1173-processed-gene-0.214	b	paint	XP_004967288.3	sita:101781493	None
PR202_augustus_masked-Super-Scaffold_1173-processed-gene-0.215	b	paint	XP_004966308.1	sita:101772287	K14553
PR202_augustus_masked-Super-Scaffold_1173-processed-gene-0.224	b	paint	XP_014660549.2	sita:106804290	None
PR202_augustus_masked-Super-Scaffold_1173-processed-gene-0.225	b	paint	XP_004966406.1	sita:101773516	None
PR202_augustus_masked-Super-Scaffold_1173-processed-gene-0.227	b	paint	XP_004966400.1	sita:101771357	None
PR202_augustus_masked-Super-Scaffold_1173-processed-gene-0.233	a	paint	na	na	na
PR202_augustus_masked-Super-Scaffold_1173-processed-gene-0.237	a	paint	XP_004981031.1	sita:101779976	None
PR202_augustus_masked-Super-Scaffold_1173-processed-gene-0.239	a	paint	XP_004966383.1	sita:101764876	K15889
PR202_augustus_masked-Super-Scaffold_1173-processed-gene-0.243	a	paint	XP_022681598.1	na	na
PR202_augustus_masked-Super-Scaffold_1173-processed-gene-0.247	a	paint	XP_022681765.1	na	na
PR202_augustus_masked-Super-Scaffold_1173-processed-gene-0.248	a	paint	XP_022681518.1	sita:101772159	K04498
PR202_augustus_masked-Super-Scaffold_1173-processed-gene-0.251	a	paint	XP_004966358.1	sita:101755545	K01698
PR202_augustus_masked-Super-Scaffold_1173-processed-gene-0.252	a	paint	XP_012701022.1	na	na
PR202_augustus_masked-Super-Scaffold_1173-processed-gene-0.256	b	xo	XP_004966569.1	sita:101766782	None
PR202_augustus_masked-Super-Scaffold_1173-processed-gene-0.257	b	xo	XP_004966567.1	sita:101765959	None
PR202_augustus_masked-Super-Scaffold_1173-processed-gene-0.263	b	xo	XP_004966548.1	sita:101758926	None
PR202_augustus_masked-Super-Scaffold_1173-processed-gene-0.265	b	xo	XP_012700523.1	sita:101754081	K11593
PR202_augustus_masked-Super-Scaffold_1173-processed-gene-0.267	b	xo	XP_004966523.1	sita:101783772	None
PR202_augustus_masked-Super-Scaffold_1173-processed-gene-0.274	b	xo	XP_004967304.2	sita:101755016	None
PR202_augustus_masked-Super-Scaffold_1173-processed-gene-0.276	b	xo	XP_004967303.1	sita:101754605	None
PR202_augustus_masked-Super-Scaffold_1173-processed-gene-0.278	b	xo	XP_004966507.2	sita:101777858	K20547
PR202_augustus_masked-Super-Scaffold_1173-processed-gene-0.282	b	xo	XP_004967299.2	sita:101753004	None
PR202_augustus_masked-Super-Scaffold_1173-processed-gene-0.283	b	xo	XP_004966500.1	sita:101775271	None
PR202_augustus_masked-Super-Scaffold_1173-processed-gene-0.288	b	xo	XP_004966485.1	sita:101769484	K12897
PR202_augustus_masked-Super-Scaffold_1173-processed-gene-0.291	b	xo	XP_004967293.1	sita:101784730	None
PR202_augustus_masked-Super-Scaffold_1173-processed-gene-0.292	b	xo	XP_004967292.1	sita:101784332	None
PR202_augustus_masked-Super-Scaffold_1173-processed-gene-0.294	b	xo	XP_004966476.1	sita:101765811	None
PR202_augustus_masked-Super-Scaffold_1173-processed-gene-0.296	b	xo	XP_014660557.1	sita:106804293	None
PR202_augustus_masked-Super-Scaffold_1173-processed-gene-0.303	b	paint	XP_004966452.1	sita:101757179	None
PR202_augustus_masked-Super-Scaffold_1173-processed-gene-0.304	b	paint	XP_004966443.2	sita:101753935	None
PR202_augustus_masked-Super-Scaffold_1173-processed-gene-0.315	b	paint	XP_004966415.1	sita:101777715	None
PR202_augustus_masked-Super-Scaffold_1173-processed-gene-0.316	b	paint	XP_014660560.1	sita:101776893	None
PR202_augustus_masked-Super-Scaffold_1173-processed-gene-0.325	a	paint	XP_004966375.2	sita:101762028	None
PR202_augustus_masked-Super-Scaffold_1173-processed-gene-0.327	a	paint	XP_004966395.2	sita:101769617	K15227
PR202_augustus_masked-Super-Scaffold_1173-processed-gene-0.328	a	paint	XP_004966390.1	sita:101767594	None
PR202_augustus_masked-Super-Scaffold_1173-processed-gene-0.335	a	paint	XP_004967278.2	sita:101775408	None
PR202_augustus_masked-Super-Scaffold_1173-processed-gene-0.336	a	paint	XP_004966368.1	sita:101759471	None
PR202_augustus_masked-Super-Scaffold_1173-processed-gene-0.338	a	paint	XP_022681766.1	sita:101772557	None
PR202_augustus_masked-Super-Scaffold_1173-processed-gene-0.342	a	paint	XP_014660492.1	na	na
PR202_augustus_masked-Super-Scaffold_1173-processed-gene-1.100	a	xo	XP_004985330.1	sita:101756760	K01875
PR202_augustus_masked-Super-Scaffold_1173-processed-gene-1.111	a	paint	XP_004966214.1	sita:101767992	K09422
PR202_augustus_masked-Super-Scaffold_1173-processed-gene-1.12	a	paint	XP_004967240.1	sita:101753121	None
PR202_augustus_masked-Super-Scaffold_1173-processed-gene-1.120	a	paint	na	na	na
PR202_augustus_masked-Super-Scaffold_1173-processed-gene-1.123	a	paint	XP_004966195.1	sita:101760961	None
PR202_augustus_masked-Super-Scaffold_1173-processed-gene-1.13	a	paint	XP_004967240.1	sita:101753121	None
PR202_augustus_masked-Super-Scaffold_1173-processed-gene-1.131	a	paint	na	na	na
PR202_augustus_masked-Super-Scaffold_1173-processed-gene-1.134	a	paint	XP_004966298.1	sita:101768539	K14488
PR202_augustus_masked-Super-Scaffold_1173-processed-gene-1.141	a	paint	XP_004966102.1	na	na
PR202_augustus_masked-Super-Scaffold_1173-processed-gene-1.146	a	paint	XP_004966104.1	sita:101758250	K00799
PR202_augustus_masked-Super-Scaffold_1173-processed-gene-1.147	a	paint	XP_022682896.1	na	na
PR202_augustus_masked-Super-Scaffold_1173-processed-gene-1.149	a	paint	XP_004966106.1	sita:101759064	K14488
PR202_augustus_masked-Super-Scaffold_1173-processed-gene-1.154	a	paint	XP_004967243.2	sita:101754743	None
PR202_augustus_masked-Super-Scaffold_1173-processed-gene-1.165	a	xo	XP_004966128.1	sita:101767591	K00499
PR202_augustus_masked-Super-Scaffold_1173-processed-gene-1.167	a	xo	XP_004966130.1	sita:101768667	K07195
PR202_augustus_masked-Super-Scaffold_1173-processed-gene-1.168	a	xo	XP_004987187.1	sita:101762996	K14407
PR202_augustus_masked-Super-Scaffold_1173-processed-gene-1.172	a	xo	XP_004956758.1	sita:101756969	None
PR202_augustus_masked-Super-Scaffold_1173-processed-gene-1.173	a	xo	XP_004979982.1	sita:101765229	None
PR202_augustus_masked-Super-Scaffold_1173-processed-gene-1.177	a	xo	XP_022681931.1	sita:101760014	None
PR202_augustus_masked-Super-Scaffold_1173-processed-gene-1.183	a	xo	XP_012700783.1	sita:101760415	None
PR202_augustus_masked-Super-Scaffold_1173-processed-gene-1.184	a	xo	na	na	na
PR202_augustus_masked-Super-Scaffold_1173-processed-gene-1.188	a	xo	XP_004966159.1	sita:101780679	None
PR202_augustus_masked-Super-Scaffold_1173-processed-gene-1.19	a	paint	XP_004966112.1	sita:101761756	K01534
PR202_augustus_masked-Super-Scaffold_1173-processed-gene-1.191	a	xo	XP_004966161.1	sita:101781480	K14816
PR202_augustus_masked-Super-Scaffold_1173-processed-gene-1.199	a	xo	XP_012701139.1	na	na
PR202_augustus_masked-Super-Scaffold_1173-processed-gene-1.200	a	xo	XP_004966176.1	sita:101752701	None
PR202_augustus_masked-Super-Scaffold_1173-processed-gene-1.203	a	xo	XP_004966180.1	sita:101754594	None
PR202_augustus_masked-Super-Scaffold_1173-processed-gene-1.204	a	xo	XP_022681405.1	na	na
PR202_augustus_masked-Super-Scaffold_1173-processed-gene-1.205	a	xo	XP_022681624.1	na	na
PR202_augustus_masked-Super-Scaffold_1173-processed-gene-1.21	a	paint	XP_004954433.1	sita:101762213	K14563
PR202_augustus_masked-Super-Scaffold_1173-processed-gene-1.212	a	xo	XP_004977049.1	sita:101776693	None
PR202_augustus_masked-Super-Scaffold_1173-processed-gene-1.217	a	xo	XP_012700551.2	sita:101758924	None
PR202_augustus_masked-Super-Scaffold_1173-processed-gene-1.218	a	xo	XP_004966276.1	sita:101759323	None
PR202_augustus_masked-Super-Scaffold_1173-processed-gene-1.22	a	paint	XP_004966114.1	sita:101762573	None
PR202_augustus_masked-Super-Scaffold_1173-processed-gene-1.220	a	xo	XP_022683212.1	sita:111257613	None
PR202_augustus_masked-Super-Scaffold_1173-processed-gene-1.223	a	xo	XP_004966252.1	sita:101783229	None
PR202_augustus_masked-Super-Scaffold_1173-processed-gene-1.225	a	xo	XP_004966256.1	na	na
PR202_augustus_masked-Super-Scaffold_1173-processed-gene-1.226	a,b	xo,paint	XP_022681472.1	na	na
PR202_augustus_masked-Super-Scaffold_1173-processed-gene-1.231	a	xo	XP_004963696.1	sita:101757018	None
PR202_augustus_masked-Super-Scaffold_1173-processed-gene-1.232	a	xo	XP_012700790.1	sita:105914255	None
PR202_augustus_masked-Super-Scaffold_1173-processed-gene-1.233	a	xo	XP_004966273.1	sita:101757699	K16465
PR202_augustus_masked-Super-Scaffold_1173-processed-gene-1.234	a	xo	XP_004966274.1	sita:101758109	K01188
PR202_augustus_masked-Super-Scaffold_1173-processed-gene-1.236	a	xo	XP_012700794.2	sita:105914261	None
PR202_augustus_masked-Super-Scaffold_1173-processed-gene-1.240	a	paint	XP_012701266.1	sita:105914335	K08770
PR202_augustus_masked-Super-Scaffold_1173-processed-gene-1.242	a	paint	XP_004966229.1	sita:101772286	K02955
PR202_augustus_masked-Super-Scaffold_1173-processed-gene-1.244	a	paint	XP_004966219.1	sita:101770289	K05387
PR202_augustus_masked-Super-Scaffold_1173-processed-gene-1.245	a	paint	XP_012701104.1	sita:101769482	K09489
PR202_augustus_masked-Super-Scaffold_1173-processed-gene-1.246	a	paint	XP_004951867.1	sita:101764365	None
PR202_augustus_masked-Super-Scaffold_1173-processed-gene-1.248	a	paint	XP_004966215.1	sita:101768668	K20855
PR202_augustus_masked-Super-Scaffold_1173-processed-gene-1.25	a	paint	XP_022680414.1	sita:111256477	None
PR202_augustus_masked-Super-Scaffold_1173-processed-gene-1.250	a	paint	XP_004966211.1	sita:101767195	None
PR202_augustus_masked-Super-Scaffold_1173-processed-gene-1.265	a	paint	XP_004966295.1	sita:101767324	None
PR202_augustus_masked-Super-Scaffold_1173-processed-gene-1.266	a	paint	XP_012700516.1	na	na
PR202_augustus_masked-Super-Scaffold_1173-processed-gene-1.267	a	paint	XP_004966297.2	sita:101768132	K14488
PR202_augustus_masked-Super-Scaffold_1173-processed-gene-1.268	a	paint	XP_004966297.2	sita:101768132	K14488
PR202_augustus_masked-Super-Scaffold_1173-processed-gene-1.269	a	paint	XP_004967262.1	sita:101765688	K03549
PR202_augustus_masked-Super-Scaffold_1173-processed-gene-1.29	a	xo	XP_004966123.1	sita:101766092	None
PR202_augustus_masked-Super-Scaffold_1173-processed-gene-1.36	a	xo	XP_004966132.1	sita:101769481	None
PR202_augustus_masked-Super-Scaffold_1173-processed-gene-1.37	a	xo	XP_004966137.1	sita:101771355	K03016
PR202_augustus_masked-Super-Scaffold_1173-processed-gene-1.39	a	xo	XP_004966142.1	sita:101773369	None
PR202_augustus_masked-Super-Scaffold_1173-processed-gene-1.41	a	xo	XP_004967253.1	sita:101759202	None
PR202_augustus_masked-Super-Scaffold_1173-processed-gene-1.45	a	xo	XP_004966151.1	sita:101777031	None
PR202_augustus_masked-Super-Scaffold_1173-processed-gene-1.48	a	xo	na	na	na
PR202_augustus_masked-Super-Scaffold_1173-processed-gene-1.51	a	xo	XP_022679660.1	sita:111256244	None
PR202_augustus_masked-Super-Scaffold_1173-processed-gene-1.52	a	xo	XP_022679660.1	sita:111256244	None
PR202_augustus_masked-Super-Scaffold_1173-processed-gene-1.55	a	xo	XP_004963995.1	sita:101753651	K08818
PR202_augustus_masked-Super-Scaffold_1173-processed-gene-1.59	a	xo	na	na	na
PR202_augustus_masked-Super-Scaffold_1173-processed-gene-1.64	a	xo	XP_004966177.1	sita:101753391	K02183
PR202_augustus_masked-Super-Scaffold_1173-processed-gene-1.66	a	xo	XP_004966182.1	sita:101755686	K03515
PR202_augustus_masked-Super-Scaffold_1173-processed-gene-1.72	a	xo	XP_004959535.1	sita:101785329	None
PR202_augustus_masked-Super-Scaffold_1173-processed-gene-1.74	a	xo	XP_004966279.1	sita:101761366	K09499
PR202_augustus_masked-Super-Scaffold_1173-processed-gene-1.80	a	xo	XP_004966250.1	sita:101782426	None
PR202_augustus_masked-Super-Scaffold_1173-processed-gene-1.82	a	xo	na	na	na
PR202_augustus_masked-Super-Scaffold_1173-processed-gene-1.83	a	xo	na	na	na
PR202_augustus_masked-Super-Scaffold_1173-processed-gene-1.85	a	xo	XP_004966257.2	sita:101784985	K22803
PR202_augustus_masked-Super-Scaffold_1173-processed-gene-1.87	a,b	xo,paint	XP_012700791.1	sita:105914258	None
PR202_augustus_masked-Super-Scaffold_1173-processed-gene-1.9	a	paint	XP_012700889.1	sita:101786463	K14488
PR202_augustus_masked-Super-Scaffold_1173-processed-gene-1.92	a	xo	XP_004966266.1	sita:101754332	None
PR202_augustus_masked-Super-Scaffold_1173-processed-gene-1.93	a	xo	XP_004982800.1	sita:101769468	K12862
PR202_augustus_masked-Super-Scaffold_1173-processed-gene-1.94	a	xo	XP_004966270.1	sita:101755825	None
PR202_augustus_masked-Super-Scaffold_1173-processed-gene-1.95	a	xo	XP_004974140.1	sita:101785575	None
PR202_augustus_masked-Super-Scaffold_1173-processed-gene-1.96	a	xo	XP_004966275.1	sita:101758521	K02895
PR202_augustus_masked-Super-Scaffold_1173-processed-gene-1.97	a	xo	XP_004966249.2	sita:101781481	None
PR202_augustus_masked-Super-Scaffold_118-processed-gene-0.242	b	paint	XP_004982209.1	sita:101772536	K19042
PR202_augustus_masked-Super-Scaffold_118-processed-gene-0.243	b	paint	XP_004982210.1	sita:101772941	K18647
PR202_augustus_masked-Super-Scaffold_118-processed-gene-0.252	b	paint	XP_004982219.2	sita:101777013	None
PR202_augustus_masked-Super-Scaffold_118-processed-gene-0.264	b	paint	XP_004982221.1	sita:101777830	K14709
PR202_augustus_masked-Super-Scaffold_118-processed-gene-0.266	b	paint	XP_004982222.1	sita:101778237	K14508
PR202_augustus_masked-Super-Scaffold_118-processed-gene-0.270	b	paint	XP_004982230.1	sita:101781327	None
PR202_augustus_masked-Super-Scaffold_118-processed-gene-0.273	b	paint	XP_012698083.1	sita:101784013	None
PR202_augustus_masked-Super-Scaffold_118-processed-gene-0.274	b	paint	na	na	na
PR202_augustus_masked-Super-Scaffold_118-processed-gene-0.278	b	paint	XP_004971050.1	sita:101753834	K14800
PR202_augustus_masked-Super-Scaffold_118-processed-gene-0.282	b	paint	XP_004982242.1	sita:101752559	None
PR202_augustus_masked-Super-Scaffold_118-processed-gene-0.289	b	paint	na	na	na
PR202_augustus_masked-Super-Scaffold_118-processed-gene-0.293	b	paint	XP_004953429.3	sita:101785014	None
PR202_augustus_masked-Super-Scaffold_118-processed-gene-0.294	b	paint	XP_004982284.1	sita:101769057	K08818
PR202_augustus_masked-Super-Scaffold_118-processed-gene-0.296	b	paint	XP_004982274.1	sita:101764992	K08818
PR202_augustus_masked-Super-Scaffold_118-processed-gene-0.298	b	paint	XP_004964236.1	sita:101764861	None
PR202_augustus_masked-Super-Scaffold_118-processed-gene-0.300	b	paint	XP_004982260.1	sita:101759178	K13754
PR202_augustus_masked-Super-Scaffold_118-processed-gene-0.301	b	paint	XP_004982261.2	sita:101759582	None
PR202_augustus_masked-Super-Scaffold_118-processed-gene-0.303	b	paint	XP_004982264.1	sita:101760804	None
PR202_augustus_masked-Super-Scaffold_118-processed-gene-0.305	b	paint	XP_004982266.1	sita:101761598	None
PR202_augustus_masked-Super-Scaffold_118-processed-gene-0.313	b	paint	XP_004982575.1	sita:101783350	K20098
PR202_augustus_masked-Super-Scaffold_118-processed-gene-0.322	b	paint	XP_004982218.1	sita:101776336	None
PR202_augustus_masked-Super-Scaffold_118-processed-gene-0.324	b	paint	XP_022679349.1	sita:111255948	None
PR202_augustus_masked-Super-Scaffold_118-processed-gene-0.331	b	paint	XP_022680442.1	sita:111256491	None
PR202_augustus_masked-Super-Scaffold_118-processed-gene-0.339	b	paint	XP_022684007.1	sita:101781428	None
PR202_augustus_masked-Super-Scaffold_118-processed-gene-0.345	b	paint	XP_004982227.1	sita:101780117	K18443
PR202_augustus_masked-Super-Scaffold_118-processed-gene-0.346	b	paint	XP_004982227.1	sita:101780117	K18443
PR202_augustus_masked-Super-Scaffold_118-processed-gene-0.348	b	paint	XP_004982229.1	sita:101780923	None
PR202_augustus_masked-Super-Scaffold_118-processed-gene-0.350	b	paint	XP_004982232.1	sita:101782119	None
PR202_augustus_masked-Super-Scaffold_118-processed-gene-0.352	b	paint	XP_004982236.1	sita:101783616	None
PR202_augustus_masked-Super-Scaffold_118-processed-gene-0.355	b	paint	XP_004987187.1	sita:101762996	K14407
PR202_augustus_masked-Super-Scaffold_118-processed-gene-0.356	b	paint	XP_004982274.1	sita:101764992	K08818
PR202_augustus_masked-Super-Scaffold_118-processed-gene-0.359	b	paint	XP_004953429.3	sita:101785014	None
PR202_augustus_masked-Super-Scaffold_118-processed-gene-0.361	b	paint	XP_004954992.1	sita:101777502	K08818
PR202_augustus_masked-Super-Scaffold_118-processed-gene-0.362	b	paint	XP_022679162.1	na	na
PR202_augustus_masked-Super-Scaffold_118-processed-gene-0.371	b	paint	XP_014661269.1	sita:101769623	None
PR202_augustus_masked-Super-Scaffold_118-processed-gene-0.379	b	paint	XP_004982257.1	sita:101758082	None
PR202_augustus_masked-Super-Scaffold_118-processed-gene-0.380	b	paint	XP_004982260.1	sita:101759178	K13754
PR202_augustus_masked-Super-Scaffold_118-processed-gene-0.381	b	paint	XP_004982260.1	sita:101759178	K13754
PR202_augustus_masked-Super-Scaffold_118-processed-gene-0.388	b	paint	XP_004982269.1	sita:101762828	None
PR202_augustus_masked-Super-Scaffold_118-processed-gene-0.389	b	paint	na	na	na
PR202_augustus_masked-Super-Scaffold_118-processed-gene-1.101	b	paint	XP_022685391.1	sita:101765793	K14536
PR202_augustus_masked-Super-Scaffold_118-processed-gene-1.102	b	paint	XP_012700423.1	sita:101772653	K08900
PR202_augustus_masked-Super-Scaffold_118-processed-gene-1.106	b	paint	XP_004982279.1	sita:101766901	None
PR202_augustus_masked-Super-Scaffold_118-processed-gene-1.107	b	paint	XP_004986306.1	sita:101753001	None
PR202_augustus_masked-Super-Scaffold_118-processed-gene-1.108	b	paint	XP_004963744.1	sita:101754857	K08818
PR202_augustus_masked-Super-Scaffold_118-processed-gene-1.112	b	paint	XP_004981336.1	sita:101764304	K08818
PR202_augustus_masked-Super-Scaffold_118-processed-gene-1.136	b	paint	XP_004968696.1	sita:101771242	None
PR202_augustus_masked-Super-Scaffold_118-processed-gene-1.147	b	paint	XP_004986306.1	sita:101753001	None
PR202_augustus_masked-Super-Scaffold_118-processed-gene-1.149	b	paint	XP_014661308.1	sita:106804532	None
PR202_augustus_masked-Super-Scaffold_118-processed-gene-1.23	b	paint	XP_022685624.1	na	na
PR202_augustus_masked-Super-Scaffold_118-processed-gene-1.24	b	paint	XP_004982296.1	sita:101773227	K08496
PR202_augustus_masked-Super-Scaffold_118-processed-gene-1.33	b	paint	na	na	na
PR202_augustus_masked-Super-Scaffold_118-processed-gene-1.38	b	paint	XP_012698366.1	sita:101772410	K13863
PR202_augustus_masked-Super-Scaffold_118-processed-gene-1.39	b	paint	XP_012698366.1	sita:101772410	K13863
PR202_augustus_masked-Super-Scaffold_118-processed-gene-1.41	b	paint	XP_004982289.1	sita:101770820	None
PR202_augustus_masked-Super-Scaffold_118-processed-gene-1.45	b	paint	XP_004982287.1	sita:101770136	None
PR202_augustus_masked-Super-Scaffold_118-processed-gene-1.58	b	paint	na	na	na
PR202_augustus_masked-Super-Scaffold_118-processed-gene-2.104	b	paint	XP_004982273.1	sita:101764577	None
PR202_augustus_masked-Super-Scaffold_118-processed-gene-2.105	b	paint	XP_004982242.1	sita:101752559	None
PR202_augustus_masked-Super-Scaffold_118-processed-gene-2.109	b	paint	XP_004982302.1	sita:101775385	None
PR202_augustus_masked-Super-Scaffold_118-processed-gene-2.110	b	paint	na	na	na
PR202_augustus_masked-Super-Scaffold_118-processed-gene-2.111	b	paint	XP_004982303.1	sita:101775789	K17479
PR202_augustus_masked-Super-Scaffold_118-processed-gene-2.113	b	paint	XP_004980019.1	sita:101781702	None
PR202_augustus_masked-Super-Scaffold_118-processed-gene-2.114	b	paint	na	na	na
PR202_augustus_masked-Super-Scaffold_118-processed-gene-2.118	b	paint	XP_004982305.1	sita:101776593	None
PR202_augustus_masked-Super-Scaffold_118-processed-gene-2.119	b	paint	XP_022679208.1	sita:101777014	None
PR202_augustus_masked-Super-Scaffold_118-processed-gene-2.120	b	paint	XP_004982307.1	sita:101777564	None
PR202_augustus_masked-Super-Scaffold_118-processed-gene-2.121	b	paint	XP_004982311.1	na	na
PR202_augustus_masked-Super-Scaffold_118-processed-gene-2.122	b	paint	XP_022685590.1	na	na
PR202_augustus_masked-Super-Scaffold_118-processed-gene-2.123	b	paint	XP_004982314.1	sita:101780119	None
PR202_augustus_masked-Super-Scaffold_118-processed-gene-2.133	b	paint	na	na	na
PR202_augustus_masked-Super-Scaffold_118-processed-gene-2.145	b	paint	na	na	na
PR202_augustus_masked-Super-Scaffold_118-processed-gene-2.162	b	paint	XP_022679301.1	na	na
PR202_augustus_masked-Super-Scaffold_118-processed-gene-2.163	b	paint	XP_004982319.1	na	na
PR202_augustus_masked-Super-Scaffold_118-processed-gene-2.171	b	paint	XP_022684006.1	sita:101781025	None
PR202_augustus_masked-Super-Scaffold_118-processed-gene-2.173	b	paint	na	na	na
PR202_augustus_masked-Super-Scaffold_118-processed-gene-2.180	b	paint	XP_004982304.1	sita:101776188	K09503
PR202_augustus_masked-Super-Scaffold_118-processed-gene-2.182	b	paint	XP_004982312.2	sita:101779328	None
PR202_augustus_masked-Super-Scaffold_118-processed-gene-2.183	b	paint	XP_022685590.1	na	na
PR202_augustus_masked-Super-Scaffold_118-processed-gene-2.184	b	paint	XP_004975577.1	sita:101769271	K02955
PR202_augustus_masked-Super-Scaffold_118-processed-gene-2.210	b	paint	XP_004986353.2	sita:101779351	K05391
PR202_augustus_masked-Super-Scaffold_118-processed-gene-2.214	b	paint	XP_004963203.1	sita:101771458	K00162
PR202_augustus_masked-Super-Scaffold_118-processed-gene-2.92	b	paint	XP_004986347.2	sita:101776900	None
PR202_augustus_masked-Super-Scaffold_118-processed-gene-3.102	b	paint	XP_022679522.1	sita:111256211	None
PR202_augustus_masked-Super-Scaffold_118-processed-gene-3.111	b	paint	XP_022685394.1	sita:101784565	None
PR202_augustus_masked-Super-Scaffold_118-processed-gene-3.113	b	paint	XP_012698091.2	sita:101779743	None
PR202_augustus_masked-Super-Scaffold_118-processed-gene-3.114	b	paint	XP_004974461.1	sita:101765195	K21407
PR202_augustus_masked-Super-Scaffold_118-processed-gene-3.118	b	paint	XP_004963218.2	sita:101777825	None
PR202_augustus_masked-Super-Scaffold_118-processed-gene-3.120	b	paint	XP_004976443.1	sita:101766990	K09493
PR202_augustus_masked-Super-Scaffold_118-processed-gene-3.127	b	paint	XP_004955668.1	sita:101775196	K01183
PR202_augustus_masked-Super-Scaffold_118-processed-gene-3.144	b	paint	XP_014661308.1	sita:106804532	None
PR202_augustus_masked-Super-Scaffold_118-processed-gene-3.153	b	paint	XP_004982344.1	sita:101757951	None
PR202_augustus_masked-Super-Scaffold_118-processed-gene-3.157	b	paint	XP_014661308.1	sita:106804532	None
PR202_augustus_masked-Super-Scaffold_118-processed-gene-3.160	b	paint	XP_004982347.1	sita:101759179	K03553
PR202_augustus_masked-Super-Scaffold_118-processed-gene-3.165	b	paint	XP_012704256.1	sita:101777282	None
PR202_augustus_masked-Super-Scaffold_118-processed-gene-3.39	b	paint	XP_004982328.1	sita:101785231	None
PR202_augustus_masked-Super-Scaffold_118-processed-gene-3.40	b	paint	XP_004974000.1	sita:101761275	K07178
PR202_augustus_masked-Super-Scaffold_118-processed-gene-3.43	b	paint	XP_004982329.1	sita:101785634	K00799
PR202_augustus_masked-Super-Scaffold_118-processed-gene-3.44	b	paint	XP_004982330.1	sita:101786037	K00819
PR202_augustus_masked-Super-Scaffold_118-processed-gene-3.45	b	paint	XP_004982331.1	sita:101786438	None
PR202_augustus_masked-Super-Scaffold_118-processed-gene-3.55	b	paint	XP_012698235.1	sita:105913612	K03294
PR202_augustus_masked-Super-Scaffold_118-processed-gene-3.57	b	paint	XP_004982339.1	sita:101755667	K09338
PR202_augustus_masked-Super-Scaffold_118-processed-gene-3.58	b	paint	XP_004982340.1	sita:101756067	K20818
PR202_augustus_masked-Super-Scaffold_118-processed-gene-3.67	b	paint	XP_004979089.1	sita:101786936	K01183
PR202_augustus_masked-Super-Scaffold_118-processed-gene-3.80	b	paint	XP_004982344.1	sita:101757951	None
PR202_augustus_masked-Super-Scaffold_118-processed-gene-3.85	b	paint	XP_004982344.1	sita:101757951	None
PR202_augustus_masked-Super-Scaffold_118-processed-gene-3.86	b	paint	XP_004982344.1	sita:101757951	None
PR202_augustus_masked-Super-Scaffold_118-processed-gene-4.101	b	paint	XP_004982373.2	sita:101768777	None
PR202_augustus_masked-Super-Scaffold_118-processed-gene-4.103	b	paint	XP_004982374.1	sita:101769188	None
PR202_augustus_masked-Super-Scaffold_118-processed-gene-4.110	b	paint	XP_004982377.1	na	na
PR202_augustus_masked-Super-Scaffold_118-processed-gene-4.117	b	paint	na	na	na
PR202_augustus_masked-Super-Scaffold_118-processed-gene-4.123	b	paint	na	na	na
PR202_augustus_masked-Super-Scaffold_118-processed-gene-4.127	b	paint	XP_014661308.1	sita:106804532	None
PR202_augustus_masked-Super-Scaffold_118-processed-gene-4.136	b	paint	XP_022678634.1	na	na
PR202_augustus_masked-Super-Scaffold_118-processed-gene-4.139	b	paint	XP_004966055.1	sita:101772694	None
PR202_augustus_masked-Super-Scaffold_118-processed-gene-4.154	b	paint	na	na	na
PR202_augustus_masked-Super-Scaffold_118-processed-gene-4.165	b	paint	XP_012698324.1	sita:101765415	None
PR202_augustus_masked-Super-Scaffold_118-processed-gene-4.193	b	paint	XP_012700796.1	sita:101764875	K20824
PR202_augustus_masked-Super-Scaffold_118-processed-gene-4.226	b	paint	XP_004952918.1	sita:101784893	None
PR202_augustus_masked-Super-Scaffold_118-processed-gene-4.234	b	paint	XP_004979741.1	sita:101769444	None
PR202_augustus_masked-Super-Scaffold_118-processed-gene-4.236	b	paint	XP_004981372.1	sita:101779979	None
PR202_augustus_masked-Super-Scaffold_118-processed-gene-4.241	b	paint	XP_022685178.1	sita:101770257	None
PR202_augustus_masked-Super-Scaffold_118-processed-gene-4.242	b	paint	XP_004982059.1	sita:101782527	None
PR202_augustus_masked-Super-Scaffold_118-processed-gene-4.247	b	paint	XP_004982385.1	sita:101773079	None
PR202_augustus_masked-Super-Scaffold_118-processed-gene-4.276	b	paint	XP_022678914.1	na	na
PR202_augustus_masked-Super-Scaffold_118-processed-gene-4.36	b	paint	na	na	na
PR202_augustus_masked-Super-Scaffold_118-processed-gene-4.40	b	paint	XP_012702154.2	sita:101759390	K01051
PR202_augustus_masked-Super-Scaffold_118-processed-gene-4.47	b	paint	XP_004986062.1	sita:101763928	None
PR202_augustus_masked-Super-Scaffold_118-processed-gene-4.50	b	paint	na	na	na
PR202_augustus_masked-Super-Scaffold_118-processed-gene-4.56	b	paint	XP_004982365.1	sita:101765660	None
PR202_augustus_masked-Super-Scaffold_118-processed-gene-4.60	b	paint	XP_004966204.1	sita:101764467	K14050
PR202_augustus_masked-Super-Scaffold_118-processed-gene-4.71	b	paint	XP_004960688.1	sita:101770247	K13100
PR202_augustus_masked-Super-Scaffold_118-processed-gene-4.72	b	paint	XP_022679349.1	sita:111255948	None
PR202_augustus_masked-Super-Scaffold_118-processed-gene-4.73	b	paint	XP_004982369.1	sita:101767178	None
PR202_augustus_masked-Super-Scaffold_118-processed-gene-4.82	b	paint	XP_022683625.1	sita:101753988	None
PR202_augustus_masked-Super-Scaffold_118-processed-gene-4.95	b	paint	XP_004982370.1	sita:101767572	None
PR202_augustus_masked-Super-Scaffold_118-processed-gene-4.99	b	paint	XP_004982371.2	sita:101767975	None
PR202_augustus_masked-Super-Scaffold_1188-processed-gene-0.40	b	paint	na	na	na
PR202_augustus_masked-Super-Scaffold_119-processed-gene-0.10	a	paint	XP_004965303.1	sita:101765543	None
PR202_augustus_masked-Super-Scaffold_119-processed-gene-0.109	a	paint	XP_022681466.1	sita:101761372	None
PR202_augustus_masked-Super-Scaffold_119-processed-gene-0.110	a	paint	XP_022681466.1	sita:101761372	None
PR202_augustus_masked-Super-Scaffold_119-processed-gene-0.111	a	paint	XP_012703098.1	sita:101765589	K11000
PR202_augustus_masked-Super-Scaffold_119-processed-gene-0.135	a	paint	XP_004965284.2	sita:101758917	None
PR202_augustus_masked-Super-Scaffold_119-processed-gene-0.155	a	paint	XP_004965284.2	sita:101758917	None
PR202_augustus_masked-Super-Scaffold_119-processed-gene-0.187	a	paint	XP_004983398.1	sita:101772680	K13449
PR202_augustus_masked-Super-Scaffold_119-processed-gene-0.193	a	paint	XP_004973809.1	sita:101753568	K00588
PR202_augustus_masked-Super-Scaffold_119-processed-gene-0.217	a	paint	XP_022681723.1	na	na
PR202_augustus_masked-Super-Scaffold_119-processed-gene-0.218	a	paint	XP_022681723.1	na	na
PR202_augustus_masked-Super-Scaffold_119-processed-gene-0.222	a	paint	XP_004965265.1	sita:101786972	None
PR202_augustus_masked-Super-Scaffold_119-processed-gene-0.223	a	paint	XP_004966915.1	sita:101760967	None
PR202_augustus_masked-Super-Scaffold_119-processed-gene-0.28	a	paint	XP_022683158.1	sita:101753164	K01681
PR202_augustus_masked-Super-Scaffold_119-processed-gene-0.29	a	paint	na	na	na
PR202_augustus_masked-Super-Scaffold_119-processed-gene-0.30	a	paint	na	na	na
PR202_augustus_masked-Super-Scaffold_119-processed-gene-0.45	a	paint	XP_004965291.1	sita:101760818	None
PR202_augustus_masked-Super-Scaffold_119-processed-gene-0.55	a	paint	XP_004966918.1	sita:101763797	None
PR202_augustus_masked-Super-Scaffold_119-processed-gene-0.68	a	paint	na	na	na
PR202_augustus_masked-Super-Scaffold_119-processed-gene-0.72	a	paint	XP_004965283.1	sita:101758512	K10251
PR202_augustus_masked-Super-Scaffold_119-processed-gene-0.81	a	paint	XP_022679349.1	sita:111255948	None
PR202_augustus_masked-Super-Scaffold_119-processed-gene-0.82	a	paint	na	na	na
PR202_augustus_masked-Super-Scaffold_119-processed-gene-0.83	a	paint	XP_012704458.1	sita:101767872	K10523
PR202_augustus_masked-Super-Scaffold_1191-processed-gene-0.104	b	paint	na	na	na
PR202_augustus_masked-Super-Scaffold_1191-processed-gene-0.111	b	paint	XP_004980308.2	sita:101767160	None
PR202_augustus_masked-Super-Scaffold_1191-processed-gene-0.142	b	paint	XP_004979597.1	sita:101775495	None
PR202_augustus_masked-Super-Scaffold_1191-processed-gene-0.59	b	paint	XP_004956756.1	sita:101756145	None
PR202_augustus_masked-Super-Scaffold_1191-processed-gene-0.72	b	paint	XP_012700345.1	sita:101786144	None
PR202_augustus_masked-Super-Scaffold_1191-processed-gene-0.82	b	paint	na	na	na
PR202_augustus_masked-Super-Scaffold_1191-processed-gene-0.83	b	paint	na	na	na
PR202_augustus_masked-Super-Scaffold_1191-processed-gene-0.89	b	paint	XP_004978966.1	sita:101765106	None
PR202_augustus_masked-Super-Scaffold_1191-processed-gene-1.113	b	paint	XP_004978958.1	sita:101760912	None
PR202_augustus_masked-Super-Scaffold_1191-processed-gene-1.159	b	paint	XP_004979190.1	sita:101763479	None
PR202_augustus_masked-Super-Scaffold_1191-processed-gene-1.160	b	paint	XP_004979189.1	sita:101763076	K20860
PR202_augustus_masked-Super-Scaffold_1191-processed-gene-1.84	b	paint	na	na	na
PR202_augustus_masked-Super-Scaffold_1191-processed-gene-1.85	b	paint	na	na	na
PR202_augustus_masked-Super-Scaffold_1191-processed-gene-1.89	b	paint	na	na	na
PR202_augustus_masked-Super-Scaffold_12-processed-gene-0.239	b	paint	XP_004968060.1	sita:101756911	None
PR202_augustus_masked-Super-Scaffold_12-processed-gene-0.240	b	paint	XP_004968060.1	sita:101756911	None
PR202_augustus_masked-Super-Scaffold_12-processed-gene-0.241	b	paint	na	na	na
PR202_augustus_masked-Super-Scaffold_12-processed-gene-0.243	b	paint	na	na	na
PR202_augustus_masked-Super-Scaffold_12-processed-gene-0.250	b	xo	XP_012700181.1	sita:101774704	K09422
PR202_augustus_masked-Super-Scaffold_12-processed-gene-0.252	b	xo	XP_022683000.1	sita:101769102	None
PR202_augustus_masked-Super-Scaffold_12-processed-gene-0.253	b	xo	XP_004968089.1	na	na
PR202_augustus_masked-Super-Scaffold_12-processed-gene-0.255	b	xo	na	na	na
PR202_augustus_masked-Super-Scaffold_12-processed-gene-0.256	b	xo	XP_004964115.1	sita:101762289	K10523
PR202_augustus_masked-Super-Scaffold_12-processed-gene-0.257	b	xo	XP_012701372.1	sita:105914370	None
PR202_augustus_masked-Super-Scaffold_12-processed-gene-0.259	b	xo	XP_022682952.1	sita:111257439	K04506
PR202_augustus_masked-Super-Scaffold_12-processed-gene-0.260	b	xo	XP_004971614.1	sita:101765045	K04506
PR202_augustus_masked-Super-Scaffold_12-processed-gene-0.263	b	xo	XP_004968097.1	sita:101772166	None
PR202_augustus_masked-Super-Scaffold_12-processed-gene-0.264	b	xo	XP_004968098.1	sita:101772564	None
PR202_augustus_masked-Super-Scaffold_12-processed-gene-0.266	b	xo	XP_004968098.1	sita:101772564	None
PR202_augustus_masked-Super-Scaffold_12-processed-gene-0.268	b	xo	XP_004968101.1	na	na
PR202_augustus_masked-Super-Scaffold_12-processed-gene-0.269	b	xo	XP_004968105.1	sita:101775289	K03254
PR202_augustus_masked-Super-Scaffold_12-processed-gene-0.273	b	xo	XP_012702035.1	na	na
PR202_augustus_masked-Super-Scaffold_12-processed-gene-0.275	b	xo	XP_022682014.1	sita:101779218	None
PR202_augustus_masked-Super-Scaffold_12-processed-gene-0.276	b	xo	XP_004968116.1	sita:101778809	None
PR202_augustus_masked-Super-Scaffold_12-processed-gene-0.277	b	xo	XP_022682014.1	sita:101779218	None
PR202_augustus_masked-Super-Scaffold_12-processed-gene-0.280	b	xo	XP_004968119.1	sita:101780012	None
PR202_augustus_masked-Super-Scaffold_12-processed-gene-0.281	b	xo	XP_004968121.1	sita:101780825	None
PR202_augustus_masked-Super-Scaffold_12-processed-gene-0.288	b	xo	XP_004974407.1	sita:101770604	None
PR202_augustus_masked-Super-Scaffold_12-processed-gene-0.297	b	xo	XP_004968007.2	sita:101769364	None
PR202_augustus_masked-Super-Scaffold_12-processed-gene-0.298	b	xo	XP_004968007.2	sita:101769364	None
PR202_augustus_masked-Super-Scaffold_12-processed-gene-0.306	b	xo	na	na	na
PR202_augustus_masked-Super-Scaffold_12-processed-gene-0.307	b	paint	XP_004968058.1	sita:101756100	None
PR202_augustus_masked-Super-Scaffold_12-processed-gene-0.309	b	paint	XP_004968059.1	sita:101756501	None
PR202_augustus_masked-Super-Scaffold_12-processed-gene-0.310	b	paint	XP_004968061.1	sita:101757308	K15925
PR202_augustus_masked-Super-Scaffold_12-processed-gene-0.311	b	paint	XP_004968061.1	sita:101757308	K15925
PR202_augustus_masked-Super-Scaffold_12-processed-gene-0.312	b	paint	XP_004968061.1	sita:101757308	K15925
PR202_augustus_masked-Super-Scaffold_12-processed-gene-0.314	b	paint	na	na	na
PR202_augustus_masked-Super-Scaffold_12-processed-gene-0.317	b	paint	XP_004968068.1	sita:101759745	None
PR202_augustus_masked-Super-Scaffold_12-processed-gene-0.318	b	xo	XP_022683019.1	sita:101771122	None
PR202_augustus_masked-Super-Scaffold_12-processed-gene-0.320	b	xo	XP_004968074.1	sita:101762043	None
PR202_augustus_masked-Super-Scaffold_12-processed-gene-0.323	b	xo	XP_004971625.1	sita:101770320	None
PR202_augustus_masked-Super-Scaffold_12-processed-gene-0.324	b	xo	XP_004971625.1	sita:101770320	None
PR202_augustus_masked-Super-Scaffold_12-processed-gene-0.327	b	xo	XP_004971625.1	sita:101770320	None
PR202_augustus_masked-Super-Scaffold_12-processed-gene-0.329	b	xo	XP_004957488.1	sita:101781013	K09422
PR202_augustus_masked-Super-Scaffold_12-processed-gene-0.330	b	xo	XP_004959674.1	sita:101768350	None
PR202_augustus_masked-Super-Scaffold_12-processed-gene-0.335	b	xo	XP_022683582.1	sita:101779252	None
PR202_augustus_masked-Super-Scaffold_12-processed-gene-0.339	b	xo	XP_004968090.1	sita:101769087	None
PR202_augustus_masked-Super-Scaffold_12-processed-gene-0.343	b	xo	XP_022685590.1	na	na
PR202_augustus_masked-Super-Scaffold_12-processed-gene-0.345	b	xo	XP_022685590.1	na	na
PR202_augustus_masked-Super-Scaffold_12-processed-gene-0.348	b	xo	XP_004971621.1	sita:101767885	None
PR202_augustus_masked-Super-Scaffold_12-processed-gene-0.349	b	xo	XP_022685590.1	na	na
PR202_augustus_masked-Super-Scaffold_12-processed-gene-0.358	b	xo	XP_004971601.1	sita:101758147	K04506
PR202_augustus_masked-Super-Scaffold_12-processed-gene-0.359	b	xo	XP_022682876.1	sita:101767081	None
PR202_augustus_masked-Super-Scaffold_12-processed-gene-0.361	b	xo	XP_004962639.1	sita:101783486	K04506
PR202_augustus_masked-Super-Scaffold_12-processed-gene-0.368	b	xo	na	na	na
PR202_augustus_masked-Super-Scaffold_12-processed-gene-0.369	b	xo	XP_022682952.1	sita:111257439	K04506
PR202_augustus_masked-Super-Scaffold_12-processed-gene-0.376	b	xo	XP_004968104.1	sita:101774883	None
PR202_augustus_masked-Super-Scaffold_12-processed-gene-0.384	b	xo	XP_004968115.1	sita:101778408	K02133
PR202_augustus_masked-Super-Scaffold_12-processed-gene-0.388	b	xo	XP_004964600.1	na	na
PR202_augustus_masked-Super-Scaffold_12-processed-gene-0.392	b	xo	XP_004971607.2	sita:101761786	None
PR202_augustus_masked-Super-Scaffold_12-processed-gene-0.393	b	xo	XP_004968127.1	sita:101783129	None
PR202_augustus_masked-Super-Scaffold_12-processed-gene-0.396	b	xo	XP_004968012.1	sita:101771893	K14442
PR202_augustus_masked-Super-Scaffold_12-processed-gene-0.397	b	xo	XP_004968011.2	sita:101771498	K01623
PR202_augustus_masked-Super-Scaffold_12-processed-gene-0.400	b	xo	XP_004968005.1	sita:101768960	None
PR202_augustus_masked-Super-Scaffold_12-processed-gene-0.408	b	xo	XP_022682703.1	na	na
PR202_augustus_masked-Super-Scaffold_12-processed-gene-0.413	b	xo	XP_004963682.1	sita:101781465	None
PR202_augustus_masked-Super-Scaffold_12-processed-gene-1.100	b	xo	XP_004967973.1	sita:101753818	None
PR202_augustus_masked-Super-Scaffold_12-processed-gene-1.102	b	xo	XP_004967964.1	sita:101784596	None
PR202_augustus_masked-Super-Scaffold_12-processed-gene-1.103	b	xo	XP_004967963.1	sita:101784195	None
PR202_augustus_masked-Super-Scaffold_12-processed-gene-1.105	b,a,b	xo,paint,paint	XP_012701590.1	na	na
PR202_augustus_masked-Super-Scaffold_12-processed-gene-1.109	b	xo	XP_004971593.1	sita:101752882	K18327
PR202_augustus_masked-Super-Scaffold_12-processed-gene-1.122	b	xo	XP_012701188.1	sita:101786225	None
PR202_augustus_masked-Super-Scaffold_12-processed-gene-1.123	b	xo	XP_012701188.1	sita:101786225	None
PR202_augustus_masked-Super-Scaffold_12-processed-gene-1.13	b	xo	XP_004968848.1	sita:101773269	None
PR202_augustus_masked-Super-Scaffold_12-processed-gene-1.131	b	xo	XP_004962951.1	sita:101777268	None
PR202_augustus_masked-Super-Scaffold_12-processed-gene-1.132	b	xo	XP_004967928.1	sita:101770432	None
PR202_augustus_masked-Super-Scaffold_12-processed-gene-1.137	b	xo	XP_004967918.1	sita:101766652	None
PR202_augustus_masked-Super-Scaffold_12-processed-gene-1.139	b	xo	XP_004967911.1	sita:101763938	None
PR202_augustus_masked-Super-Scaffold_12-processed-gene-1.146	b	xo	XP_022682978.1	sita:101781379	None
PR202_augustus_masked-Super-Scaffold_12-processed-gene-1.147	b	xo	XP_004967895.1	sita:101755696	None
PR202_augustus_masked-Super-Scaffold_12-processed-gene-1.148	b	xo	XP_022682809.1	sita:101756243	None
PR202_augustus_masked-Super-Scaffold_12-processed-gene-1.15	b	xo	XP_004967975.1	sita:101754610	K01595
PR202_augustus_masked-Super-Scaffold_12-processed-gene-1.155	b	xo	XP_004967893.1	sita:101754608	None
PR202_augustus_masked-Super-Scaffold_12-processed-gene-1.159	b	xo	XP_004967884.1	sita:101785937	None
PR202_augustus_masked-Super-Scaffold_12-processed-gene-1.16	b	xo	XP_004967975.1	sita:101754610	K01595
PR202_augustus_masked-Super-Scaffold_12-processed-gene-1.161	b	xo	XP_004967882.1	sita:101785128	None
PR202_augustus_masked-Super-Scaffold_12-processed-gene-1.162	b	xo	XP_004967881.1	sita:101784735	None
PR202_augustus_masked-Super-Scaffold_12-processed-gene-1.166	b	xo	XP_004967871.1	sita:101780697	None
PR202_augustus_masked-Super-Scaffold_12-processed-gene-1.168	b	xo	XP_004973535.1	sita:101778047	None
PR202_augustus_masked-Super-Scaffold_12-processed-gene-1.170	b	xo	XP_012701283.1	sita:101780296	None
PR202_augustus_masked-Super-Scaffold_12-processed-gene-1.171	b	xo	XP_004967868.1	sita:101778808	None
PR202_augustus_masked-Super-Scaffold_12-processed-gene-1.176	b	xo	XP_004967852.1	sita:101772163	None
PR202_augustus_masked-Super-Scaffold_12-processed-gene-1.180	b	xo	XP_004967844.2	sita:101769363	None
PR202_augustus_masked-Super-Scaffold_12-processed-gene-1.182	b	xo	XP_004967842.1	sita:101768279	None
PR202_augustus_masked-Super-Scaffold_12-processed-gene-1.183	b	xo	XP_004967842.1	sita:101768279	None
PR202_augustus_masked-Super-Scaffold_12-processed-gene-1.186	b	xo	XP_004971575.1	sita:101775717	None
PR202_augustus_masked-Super-Scaffold_12-processed-gene-1.21	b	xo	XP_004978893.1	sita:101765223	K02327
PR202_augustus_masked-Super-Scaffold_12-processed-gene-1.25	b	xo	XP_022682872.1	sita:101756913	None
PR202_augustus_masked-Super-Scaffold_12-processed-gene-1.33	b	xo	XP_004967946.1	sita:101778139	None
PR202_augustus_masked-Super-Scaffold_12-processed-gene-1.34	b	xo	XP_004967945.1	sita:101777727	None
PR202_augustus_masked-Super-Scaffold_12-processed-gene-1.35	b	xo	na	na	na
PR202_augustus_masked-Super-Scaffold_12-processed-gene-1.37	b	xo	XP_004967942.1	sita:101775694	None
PR202_augustus_masked-Super-Scaffold_12-processed-gene-1.38	b	xo	XP_004967937.1	sita:101773801	None
PR202_augustus_masked-Super-Scaffold_12-processed-gene-1.39	b	xo	XP_004967936.1	sita:101773261	K22063
PR202_augustus_masked-Super-Scaffold_12-processed-gene-1.4	b	xo	XP_004971599.1	sita:101757331	K09874
PR202_augustus_masked-Super-Scaffold_12-processed-gene-1.41	b	xo	XP_004967924.1	sita:101769085	None
PR202_augustus_masked-Super-Scaffold_12-processed-gene-1.45	b	xo	XP_004967917.1	sita:101766247	None
PR202_augustus_masked-Super-Scaffold_12-processed-gene-1.5	b	xo	XP_004967989.1	sita:101761899	None
PR202_augustus_masked-Super-Scaffold_12-processed-gene-1.50	b	xo	XP_004967909.1	sita:101763129	K01114
PR202_augustus_masked-Super-Scaffold_12-processed-gene-1.51	b	xo	XP_022682192.1	sita:111257242	None
PR202_augustus_masked-Super-Scaffold_12-processed-gene-1.52	b	xo	XP_022682997.1	sita:111257458	None
PR202_augustus_masked-Super-Scaffold_12-processed-gene-1.54	b	xo	XP_012701729.1	na	na
PR202_augustus_masked-Super-Scaffold_12-processed-gene-1.55	b	xo	XP_004980737.1	sita:101758891	K00103
PR202_augustus_masked-Super-Scaffold_12-processed-gene-1.56	b	xo	XP_022682978.1	sita:101781379	None
PR202_augustus_masked-Super-Scaffold_12-processed-gene-1.57	b	xo	XP_004969236.1	sita:101760427	None
PR202_augustus_masked-Super-Scaffold_12-processed-gene-1.58	b	xo	na	na	na
PR202_augustus_masked-Super-Scaffold_12-processed-gene-1.61	b	xo	na	na	na
PR202_augustus_masked-Super-Scaffold_12-processed-gene-1.62	b	xo	XP_004978525.1	sita:101753611	None
PR202_augustus_masked-Super-Scaffold_12-processed-gene-1.63	b	xo	XP_004967872.1	sita:101781099	K13789
PR202_augustus_masked-Super-Scaffold_12-processed-gene-1.65	b	xo	XP_004967871.1	sita:101780697	None
PR202_augustus_masked-Super-Scaffold_12-processed-gene-1.66	b	xo	XP_022681244.1	sita:101755930	None
PR202_augustus_masked-Super-Scaffold_12-processed-gene-1.7	b	xo	XP_004967985.1	sita:101760309	None
PR202_augustus_masked-Super-Scaffold_12-processed-gene-1.74	b	xo	XP_004967861.1	sita:101776500	None
PR202_augustus_masked-Super-Scaffold_12-processed-gene-1.75	b	xo	XP_004967860.1	sita:101776094	K02906
PR202_augustus_masked-Super-Scaffold_12-processed-gene-1.81	b	xo	XP_004967843.1	sita:101768958	None
PR202_augustus_masked-Super-Scaffold_12-processed-gene-1.82	b	xo	XP_004967843.1	sita:101768958	None
PR202_augustus_masked-Super-Scaffold_12-processed-gene-1.83	b	xo	XP_004967840.1	sita:101767873	None
PR202_augustus_masked-Super-Scaffold_12-processed-gene-1.84	b	xo	na	na	na
PR202_augustus_masked-Super-Scaffold_12-processed-gene-1.85	b	xo	XP_004967838.1	sita:101767065	None
PR202_augustus_masked-Super-Scaffold_12-processed-gene-1.88	b	xo	na	na	na
PR202_augustus_masked-Super-Scaffold_12-processed-gene-1.89	b	xo	XP_004967986.1	sita:101760712	None
PR202_augustus_masked-Super-Scaffold_12-processed-gene-1.9	b	xo	XP_022680513.1	na	na
PR202_augustus_masked-Super-Scaffold_12-processed-gene-1.90	b	xo	XP_004967983.1	sita:101759486	None
PR202_augustus_masked-Super-Scaffold_12-processed-gene-1.96	b	xo	na	na	na
PR202_augustus_masked-Super-Scaffold_12-processed-gene-2.460	b	xo	XP_004959739.1	sita:101771043	K01184
PR202_augustus_masked-Super-Scaffold_12-processed-gene-2.461	b	xo	XP_004959739.1	sita:101771043	K01184
PR202_augustus_masked-Super-Scaffold_12-processed-gene-2.462	b	xo	XP_004967830.1	sita:101763804	None
PR202_augustus_masked-Super-Scaffold_12-processed-gene-2.468	b	xo	XP_004967818.1	na	na
PR202_augustus_masked-Super-Scaffold_12-processed-gene-2.469	b	xo	XP_022684049.1	sita:111257920	None
PR202_augustus_masked-Super-Scaffold_12-processed-gene-2.470	b	xo	XP_004956890.1	sita:101776967	None
PR202_augustus_masked-Super-Scaffold_12-processed-gene-2.472	b	xo	XP_004967810.1	na	na
PR202_augustus_masked-Super-Scaffold_12-processed-gene-2.473	b	xo	XP_004970124.1	na	na
PR202_augustus_masked-Super-Scaffold_12-processed-gene-2.479	b	xo	XP_004971569.1	sita:101772052	None
PR202_augustus_masked-Super-Scaffold_12-processed-gene-2.483	b	xo	XP_004967792.1	na	na
PR202_augustus_masked-Super-Scaffold_12-processed-gene-2.485	b	xo	XP_004967786.1	sita:101782298	K18649
PR202_augustus_masked-Super-Scaffold_12-processed-gene-2.487	b	xo	XP_004971568.1	sita:101771652	None
PR202_augustus_masked-Super-Scaffold_12-processed-gene-2.491	b	xo	na	na	na
PR202_augustus_masked-Super-Scaffold_12-processed-gene-2.492	b	xo	XP_022683967.1	na	na
PR202_augustus_masked-Super-Scaffold_12-processed-gene-2.500	b	xo	XP_004971565.1	sita:101769648	None
PR202_augustus_masked-Super-Scaffold_12-processed-gene-2.502	b	xo	XP_004971564.1	sita:101769245	K10960
PR202_augustus_masked-Super-Scaffold_12-processed-gene-2.506	b	xo	XP_004967760.1	sita:101772037	K18757
PR202_augustus_masked-Super-Scaffold_12-processed-gene-2.507	b	xo	XP_022679702.1	sita:111256256	K16282
PR202_augustus_masked-Super-Scaffold_12-processed-gene-2.508	b	xo	XP_004967758.1	sita:101771234	None
PR202_augustus_masked-Super-Scaffold_12-processed-gene-2.512	b	xo	XP_004967737.1	sita:101763128	None
PR202_augustus_masked-Super-Scaffold_12-processed-gene-2.513	b	xo	XP_004967734.1	sita:101761896	K02470
PR202_augustus_masked-Super-Scaffold_12-processed-gene-2.514	b	xo	XP_004967735.2	sita:101762315	None
PR202_augustus_masked-Super-Scaffold_12-processed-gene-2.520	b	xo	XP_004967722.1	sita:101756774	None
PR202_augustus_masked-Super-Scaffold_12-processed-gene-2.523	b	xo	na	na	na
PR202_augustus_masked-Super-Scaffold_12-processed-gene-2.524	b	xo	XP_004967714.1	sita:101753403	None
PR202_augustus_masked-Super-Scaffold_12-processed-gene-2.529	b	xo	XP_014660754.1	na	na
PR202_augustus_masked-Super-Scaffold_12-processed-gene-2.532	b	xo	XP_022682305.1	sita:101760726	K09422
PR202_augustus_masked-Super-Scaffold_12-processed-gene-2.534	b	xo	XP_022685220.1	sita:101756729	None
PR202_augustus_masked-Super-Scaffold_12-processed-gene-2.537	b	xo	XP_004967830.1	sita:101763804	None
PR202_augustus_masked-Super-Scaffold_12-processed-gene-2.538	b	xo	XP_004967830.1	sita:101763804	None
PR202_augustus_masked-Super-Scaffold_12-processed-gene-2.539	b	xo	XP_004967831.1	sita:101764199	None
PR202_augustus_masked-Super-Scaffold_12-processed-gene-2.540	b	xo	XP_004967830.1	sita:101763804	None
PR202_augustus_masked-Super-Scaffold_12-processed-gene-2.541	b	xo	XP_004967831.1	sita:101764199	None
PR202_augustus_masked-Super-Scaffold_12-processed-gene-2.544	b	xo	XP_004967830.1	sita:101763804	None
PR202_augustus_masked-Super-Scaffold_12-processed-gene-2.545	b	xo	XP_004967830.1	sita:101763804	None
PR202_augustus_masked-Super-Scaffold_12-processed-gene-2.546	b	xo	XP_004967830.1	sita:101763804	None
PR202_augustus_masked-Super-Scaffold_12-processed-gene-2.550	b	xo	na	na	na
PR202_augustus_masked-Super-Scaffold_12-processed-gene-2.552	b	xo	XP_004967816.1	sita:101758941	K12623
PR202_augustus_masked-Super-Scaffold_12-processed-gene-2.553	b	xo	XP_022682343.1	sita:111257307	None
PR202_augustus_masked-Super-Scaffold_12-processed-gene-2.557	b	xo	XP_004967814.1	sita:101758123	None
PR202_augustus_masked-Super-Scaffold_12-processed-gene-2.559	b	xo	XP_004967811.1	sita:101757057	None
PR202_augustus_masked-Super-Scaffold_12-processed-gene-2.573	b	xo	XP_004967798.1	na	na
PR202_augustus_masked-Super-Scaffold_12-processed-gene-2.577	b	xo	XP_004971568.1	sita:101771652	None
PR202_augustus_masked-Super-Scaffold_12-processed-gene-2.589	b	xo	XP_022682615.1	na	na
PR202_augustus_masked-Super-Scaffold_12-processed-gene-2.590	b	xo	XP_004967771.1	sita:101776499	None
PR202_augustus_masked-Super-Scaffold_12-processed-gene-2.591	b	xo	XP_004967768.1	sita:101775284	None
PR202_augustus_masked-Super-Scaffold_12-processed-gene-2.593	b	xo	XP_004967764.1	sita:101773669	K14684
PR202_augustus_masked-Super-Scaffold_12-processed-gene-2.594	b	xo	XP_012701806.1	na	na
PR202_augustus_masked-Super-Scaffold_12-processed-gene-2.607	b	xo	XP_004971559.1	sita:101766813	None
PR202_augustus_masked-Super-Scaffold_12-processed-gene-2.611	b	xo	XP_004952025.1	sita:101756113	K11662
PR202_augustus_masked-Super-Scaffold_12-processed-gene-2.614	b	xo	XP_004967719.1	sita:101755695	None
PR202_augustus_masked-Super-Scaffold_12-processed-gene-2.618	b	xo	XP_004967712.1	sita:101752591	None
PR202_augustus_masked-Super-Scaffold_12-processed-gene-2.629	b	xo	XP_022683125.1	sita:101758418	None
PR202_augustus_masked-Super-Scaffold_12-processed-gene-3.0	b	xo	XP_004967701.1	sita:101782567	K11593
PR202_augustus_masked-Super-Scaffold_12-processed-gene-3.1	b	xo	XP_004967657.1	sita:101764345	None
PR202_augustus_masked-Super-Scaffold_12-processed-gene-3.10	b	xo	XP_004967687.1	sita:101776220	None
PR202_augustus_masked-Super-Scaffold_12-processed-gene-3.100	b	xo	XP_004967371.1	sita:101755426	K19034
PR202_augustus_masked-Super-Scaffold_12-processed-gene-3.104	b	xo	XP_004967683.1	sita:101774608	None
PR202_augustus_masked-Super-Scaffold_12-processed-gene-3.106	b	xo	XP_004963682.1	sita:101781465	None
PR202_augustus_masked-Super-Scaffold_12-processed-gene-3.112	b	xo	XP_004967669.1	sita:101769362	K03264
PR202_augustus_masked-Super-Scaffold_12-processed-gene-3.117	b	xo	na	na	na
PR202_augustus_masked-Super-Scaffold_12-processed-gene-3.119	b	xo	XP_004967665.1	sita:101767733	None
PR202_augustus_masked-Super-Scaffold_12-processed-gene-3.12	b	xo	XP_004967686.1	sita:101775550	None
PR202_augustus_masked-Super-Scaffold_12-processed-gene-3.120	b	xo	XP_004967665.1	sita:101767733	None
PR202_augustus_masked-Super-Scaffold_12-processed-gene-3.132	b	xo	XP_004967652.1	sita:101762314	None
PR202_augustus_masked-Super-Scaffold_12-processed-gene-3.135	b	xo	XP_004967646.1	sita:101759338	K09422
PR202_augustus_masked-Super-Scaffold_12-processed-gene-3.138	b	xo	XP_004968261.1	sita:101767611	K09539
PR202_augustus_masked-Super-Scaffold_12-processed-gene-3.139	b	xo	XP_004968544.1	sita:101775006	None
PR202_augustus_masked-Super-Scaffold_12-processed-gene-3.140	b	xo	XP_004968442.1	sita:101768148	K22312
PR202_augustus_masked-Super-Scaffold_12-processed-gene-3.144	b	xo	XP_012701180.1	na	na
PR202_augustus_masked-Super-Scaffold_12-processed-gene-3.146	b	xo	XP_004968548.2	sita:101776627	K09286
PR202_augustus_masked-Super-Scaffold_12-processed-gene-3.148	b	xo	XP_004968553.1	sita:101780956	None
PR202_augustus_masked-Super-Scaffold_12-processed-gene-3.149	b	xo	XP_004968553.1	sita:101780956	None
PR202_augustus_masked-Super-Scaffold_12-processed-gene-3.150	b	xo	XP_004968554.1	sita:101781363	None
PR202_augustus_masked-Super-Scaffold_12-processed-gene-3.151	b	xo	XP_004963460.1	sita:101758361	None
PR202_augustus_masked-Super-Scaffold_12-processed-gene-3.154	b	xo	XP_004971751.1	sita:101774096	None
PR202_augustus_masked-Super-Scaffold_12-processed-gene-3.156	b	xo	XP_004968559.1	sita:101783386	None
PR202_augustus_masked-Super-Scaffold_12-processed-gene-3.159	b	xo	XP_004968565.1	sita:101785943	None
PR202_augustus_masked-Super-Scaffold_12-processed-gene-3.161	b	xo	XP_004968566.1	sita:101786354	None
PR202_augustus_masked-Super-Scaffold_12-processed-gene-3.167	b	paint	XP_022684439.1	na	na
PR202_augustus_masked-Super-Scaffold_12-processed-gene-3.168	b	paint	XP_004968573.1	sita:101755025	K07517
PR202_augustus_masked-Super-Scaffold_12-processed-gene-3.173	a	paint	XP_012701746.1	sita:101757718	None
PR202_augustus_masked-Super-Scaffold_12-processed-gene-3.176	a	paint	XP_022682800.1	na	na
PR202_augustus_masked-Super-Scaffold_12-processed-gene-3.177	a	paint	XP_004968587.1	sita:101761503	None
PR202_augustus_masked-Super-Scaffold_12-processed-gene-3.2	b	xo	XP_004979650.1	sita:101765369	None
PR202_augustus_masked-Super-Scaffold_12-processed-gene-3.21	b	xo	XP_004967670.1	sita:101769762	None
PR202_augustus_masked-Super-Scaffold_12-processed-gene-3.22	b	xo	XP_004967668.1	sita:101768957	None
PR202_augustus_masked-Super-Scaffold_12-processed-gene-3.23	b	xo	XP_004967668.1	sita:101768957	None
PR202_augustus_masked-Super-Scaffold_12-processed-gene-3.27	b	xo	XP_004967660.1	sita:101765559	K01726
PR202_augustus_masked-Super-Scaffold_12-processed-gene-3.28	b	xo	XP_004967657.1	sita:101764345	None
PR202_augustus_masked-Super-Scaffold_12-processed-gene-3.33	b	xo	XP_004967657.1	sita:101764345	None
PR202_augustus_masked-Super-Scaffold_12-processed-gene-3.35	b	xo	XP_004967651.1	sita:101761894	K09753
PR202_augustus_masked-Super-Scaffold_12-processed-gene-3.40	b	xo	XP_004968540.1	sita:101773674	None
PR202_augustus_masked-Super-Scaffold_12-processed-gene-3.42	b	xo	XP_012702010.1	sita:101771655	K11808
PR202_augustus_masked-Super-Scaffold_12-processed-gene-3.43	b	xo	XP_012701406.1	sita:105914384	None
PR202_augustus_masked-Super-Scaffold_12-processed-gene-3.45	b	xo	XP_004967657.1	sita:101764345	None
PR202_augustus_masked-Super-Scaffold_12-processed-gene-3.47	b	xo	XP_022682866.1	sita:101773280	None
PR202_augustus_masked-Super-Scaffold_12-processed-gene-3.50	b	xo	XP_004968555.1	sita:101781765	None
PR202_augustus_masked-Super-Scaffold_12-processed-gene-3.52	b	xo	XP_004968561.1	sita:101784342	None
PR202_augustus_masked-Super-Scaffold_12-processed-gene-3.53	b	xo	XP_004971752.1	sita:101774503	K16223
PR202_augustus_masked-Super-Scaffold_12-processed-gene-3.6	b	xo	XP_004967694.1	sita:101779746	None
PR202_augustus_masked-Super-Scaffold_12-processed-gene-3.60	a	paint	XP_004968573.1	sita:101755025	K07517
PR202_augustus_masked-Super-Scaffold_12-processed-gene-3.61	a	paint	XP_004968575.1	sita:101755846	K07517
PR202_augustus_masked-Super-Scaffold_12-processed-gene-3.63	a	paint	XP_004968579.1	sita:101757315	K00430
PR202_augustus_masked-Super-Scaffold_12-processed-gene-3.65	a	paint	XP_004968581.1	sita:101758543	K07198
PR202_augustus_masked-Super-Scaffold_12-processed-gene-3.68	a	paint	XP_022682376.1	sita:101764203	K01595
PR202_augustus_masked-Super-Scaffold_12-processed-gene-3.74	b	xo	XP_022679889.1	na	na
PR202_augustus_masked-Super-Scaffold_12-processed-gene-3.8	b	xo	XP_022682042.1	na	na
PR202_augustus_masked-Super-Scaffold_12-processed-gene-3.81	b	xo	XP_014661014.1	sita:101756011	None
PR202_augustus_masked-Super-Scaffold_12-processed-gene-3.82	b	xo	XP_004967691.1	sita:101778272	K04505
PR202_augustus_masked-Super-Scaffold_12-processed-gene-3.84	b	xo	XP_004967688.1	sita:101777043	None
PR202_augustus_masked-Super-Scaffold_12-processed-gene-3.87	b	xo	XP_022682121.1	sita:101776621	K14802
PR202_augustus_masked-Super-Scaffold_12-processed-gene-3.9	b	xo	XP_004967771.1	sita:101776499	None
PR202_augustus_masked-Super-Scaffold_12-processed-gene-3.94	b	xo	XP_022684475.1	sita:101758323	None
PR202_augustus_masked-Super-Scaffold_12-processed-gene-3.95	b	xo	XP_004978827.1	sita:101773048	None
PR202_augustus_masked-Super-Scaffold_12-processed-gene-4.10	a	paint	XP_004979014.1	sita:101786283	None
PR202_augustus_masked-Super-Scaffold_12-processed-gene-4.100	a	xo	XP_004967422.1	sita:101774480	None
PR202_augustus_masked-Super-Scaffold_12-processed-gene-4.101	a	xo	XP_004967421.1	sita:101774073	None
PR202_augustus_masked-Super-Scaffold_12-processed-gene-4.102	a	xo	na	na	na
PR202_augustus_masked-Super-Scaffold_12-processed-gene-4.104	a	xo	XP_004967413.1	sita:101770169	None
PR202_augustus_masked-Super-Scaffold_12-processed-gene-4.11	a	paint	XP_004968613.1	sita:101772569	None
PR202_augustus_masked-Super-Scaffold_12-processed-gene-4.110	a	xo	XP_004967395.1	sita:101764478	K09873
PR202_augustus_masked-Super-Scaffold_12-processed-gene-4.112	a	xo	na	na	na
PR202_augustus_masked-Super-Scaffold_12-processed-gene-4.118	a	xo	na	na	na
PR202_augustus_masked-Super-Scaffold_12-processed-gene-4.129	a	xo	XP_004952263.1	sita:101782456	None
PR202_augustus_masked-Super-Scaffold_12-processed-gene-4.131	a	xo	XP_004967376.1	sita:101757188	None
PR202_augustus_masked-Super-Scaffold_12-processed-gene-4.134	a	xo	XP_022682331.1	na	na
PR202_augustus_masked-Super-Scaffold_12-processed-gene-4.137	a,b	xo,paint	XP_022682910.1	sita:101753264	K17479
PR202_augustus_masked-Super-Scaffold_12-processed-gene-4.138	a,b	xo,paint	XP_004967364.1	sita:101752710	None
PR202_augustus_masked-Super-Scaffold_12-processed-gene-4.142	a,b	xo,paint	XP_004967359.1	sita:101785521	None
PR202_augustus_masked-Super-Scaffold_12-processed-gene-4.144	a,b	xo,paint	XP_014660812.1	na	na
PR202_augustus_masked-Super-Scaffold_12-processed-gene-4.146	a,b	xo,paint	XP_004967343.1	sita:101780006	K11806
PR202_augustus_masked-Super-Scaffold_12-processed-gene-4.149	b	paint	XP_004967337.1	sita:101777867	None
PR202_augustus_masked-Super-Scaffold_12-processed-gene-4.15	a	paint	na	na	na
PR202_augustus_masked-Super-Scaffold_12-processed-gene-4.150	b	paint	XP_004967336.1	sita:101777454	None
PR202_augustus_masked-Super-Scaffold_12-processed-gene-4.151	b	paint	XP_022682927.1	sita:101780840	None
PR202_augustus_masked-Super-Scaffold_12-processed-gene-4.155	a	paint	XP_022682557.1	sita:101768012	None
PR202_augustus_masked-Super-Scaffold_12-processed-gene-4.156	a	paint	XP_022685577.1	na	na
PR202_augustus_masked-Super-Scaffold_12-processed-gene-4.157	a	paint	XP_022685577.1	na	na
PR202_augustus_masked-Super-Scaffold_12-processed-gene-4.159	a	paint	XP_004968604.1	sita:101768810	None
PR202_augustus_masked-Super-Scaffold_12-processed-gene-4.161	a	paint	XP_004968607.1	sita:101770311	K09832
PR202_augustus_masked-Super-Scaffold_12-processed-gene-4.165	a	paint	XP_012704231.1	sita:101764868	K09832
PR202_augustus_masked-Super-Scaffold_12-processed-gene-4.166	a	paint	XP_004968609.1	sita:101770717	None
PR202_augustus_masked-Super-Scaffold_12-processed-gene-4.168	a	paint	XP_022684365.1	na	na
PR202_augustus_masked-Super-Scaffold_12-processed-gene-4.169	a	paint	XP_004977315.1	sita:101778597	None
PR202_augustus_masked-Super-Scaffold_12-processed-gene-4.172	a	paint	XP_004971760.1	sita:101779762	None
PR202_augustus_masked-Super-Scaffold_12-processed-gene-4.174	a	paint	XP_022680804.1	sita:101773876	None
PR202_augustus_masked-Super-Scaffold_12-processed-gene-4.175	a	paint	XP_004969995.1	sita:101755160	K19038
PR202_augustus_masked-Super-Scaffold_12-processed-gene-4.176	a	paint	XP_004969995.1	sita:101755160	K19038
PR202_augustus_masked-Super-Scaffold_12-processed-gene-4.178	a	paint	XP_022682845.1	na	na
PR202_augustus_masked-Super-Scaffold_12-processed-gene-4.183	a	xo	XP_004971765.1	sita:101782584	None
PR202_augustus_masked-Super-Scaffold_12-processed-gene-4.185	a	xo	XP_004968630.1	sita:101779222	K14004
PR202_augustus_masked-Super-Scaffold_12-processed-gene-4.188	a	xo	XP_004968637.1	sita:101781907	None
PR202_augustus_masked-Super-Scaffold_12-processed-gene-4.189	a	xo	XP_004968638.1	sita:101782305	K01836
PR202_augustus_masked-Super-Scaffold_12-processed-gene-4.19	a	paint	XP_014660686.1	sita:101781381	None
PR202_augustus_masked-Super-Scaffold_12-processed-gene-4.192	a	xo	XP_004968644.1	sita:101784742	None
PR202_augustus_masked-Super-Scaffold_12-processed-gene-4.204	a	xo	XP_004971501.1	sita:101768568	None
PR202_augustus_masked-Super-Scaffold_12-processed-gene-4.205	a	xo	XP_004967490.1	sita:101768400	None
PR202_augustus_masked-Super-Scaffold_12-processed-gene-4.206	a	xo	XP_004967489.1	sita:101768003	None
PR202_augustus_masked-Super-Scaffold_12-processed-gene-4.212	a	xo	XP_004967483.1	sita:101764748	None
PR202_augustus_masked-Super-Scaffold_12-processed-gene-4.213	a	xo	XP_004967481.1	na	na
PR202_augustus_masked-Super-Scaffold_12-processed-gene-4.214	a	xo	XP_004967474.1	sita:101760834	None
PR202_augustus_masked-Super-Scaffold_12-processed-gene-4.215	a	xo	XP_004971499.1	sita:101766957	None
PR202_augustus_masked-Super-Scaffold_12-processed-gene-4.22	a	paint	XP_004968623.1	sita:101776506	None
PR202_augustus_masked-Super-Scaffold_12-processed-gene-4.230	a	xo	XP_004967460.1	sita:101755150	None
PR202_augustus_masked-Super-Scaffold_12-processed-gene-4.233	a	xo	XP_004967436.1	sita:101780417	None
PR202_augustus_masked-Super-Scaffold_12-processed-gene-4.24	a	paint	XP_004968624.1	sita:101776910	None
PR202_augustus_masked-Super-Scaffold_12-processed-gene-4.245	a	xo	XP_004971474.1	sita:101753544	None
PR202_augustus_masked-Super-Scaffold_12-processed-gene-4.247	a	xo	XP_004981987.1	sita:101786565	K18423
PR202_augustus_masked-Super-Scaffold_12-processed-gene-4.248	a	xo	XP_022682670.1	sita:101773256	K15919
PR202_augustus_masked-Super-Scaffold_12-processed-gene-4.249	a	xo	XP_022682670.1	sita:101773256	K15919
PR202_augustus_masked-Super-Scaffold_12-processed-gene-4.250	a	xo	XP_022682798.1	na	na
PR202_augustus_masked-Super-Scaffold_12-processed-gene-4.251	a	xo	XP_022682798.1	na	na
PR202_augustus_masked-Super-Scaffold_12-processed-gene-4.253	a	xo	XP_004967411.1	sita:101769760	K15029
PR202_augustus_masked-Super-Scaffold_12-processed-gene-4.259	a	xo	XP_004967408.1	na	na
PR202_augustus_masked-Super-Scaffold_12-processed-gene-4.26	a	xo	XP_004982584.1	sita:101752826	None
PR202_augustus_masked-Super-Scaffold_12-processed-gene-4.260	a	xo	XP_004971470.1	sita:101785277	None
PR202_augustus_masked-Super-Scaffold_12-processed-gene-4.272	a	xo	XP_004967382.1	sita:101759204	K06627
PR202_augustus_masked-Super-Scaffold_12-processed-gene-4.275	a	xo	XP_004981987.1	sita:101786565	K18423
PR202_augustus_masked-Super-Scaffold_12-processed-gene-4.282	a,b	xo,paint	XP_004967369.1	na	na
PR202_augustus_masked-Super-Scaffold_12-processed-gene-4.286	a,b	xo,paint	XP_004967353.1	sita:101783380	None
PR202_augustus_masked-Super-Scaffold_12-processed-gene-4.287	a,b	xo,paint	XP_004967342.1	na	na
PR202_augustus_masked-Super-Scaffold_12-processed-gene-4.29	a	xo	XP_004968624.1	sita:101776910	None
PR202_augustus_masked-Super-Scaffold_12-processed-gene-4.290	b	paint	na	na	na
PR202_augustus_masked-Super-Scaffold_12-processed-gene-4.294	b	paint	XP_004967331.1	sita:101775548	K07560
PR202_augustus_masked-Super-Scaffold_12-processed-gene-4.295	b	paint	XP_004967332.1	sita:101775960	None
PR202_augustus_masked-Super-Scaffold_12-processed-gene-4.3	a	paint	na	na	na
PR202_augustus_masked-Super-Scaffold_12-processed-gene-4.36	a	xo	XP_012703768.1	sita:101775769	None
PR202_augustus_masked-Super-Scaffold_12-processed-gene-4.37	a	xo	XP_004968631.1	sita:101779618	K03152
PR202_augustus_masked-Super-Scaffold_12-processed-gene-4.43	a	xo	XP_004968636.1	sita:101781503	None
PR202_augustus_masked-Super-Scaffold_12-processed-gene-4.47	a	xo	XP_004967502.1	sita:101773526	None
PR202_augustus_masked-Super-Scaffold_12-processed-gene-4.52	a	xo	XP_022682919.1	sita:101770987	None
PR202_augustus_masked-Super-Scaffold_12-processed-gene-4.53	a	xo	XP_004971505.1	sita:101770187	None
PR202_augustus_masked-Super-Scaffold_12-processed-gene-4.60	a	xo	XP_004967488.1	sita:101767605	None
PR202_augustus_masked-Super-Scaffold_12-processed-gene-4.65	a	xo	XP_004982388.1	sita:101774582	K04567
PR202_augustus_masked-Super-Scaffold_12-processed-gene-4.67	a	xo	XP_004967470.1	sita:101759205	None
PR202_augustus_masked-Super-Scaffold_12-processed-gene-4.68	a	xo	na	na	na
PR202_augustus_masked-Super-Scaffold_12-processed-gene-4.69	a	xo	XP_004967466.1	sita:101757580	None
PR202_augustus_masked-Super-Scaffold_12-processed-gene-4.7	a	paint	XP_004968610.1	sita:101771371	K13117
PR202_augustus_masked-Super-Scaffold_12-processed-gene-4.72	a	xo	XP_004967462.1	sita:101755961	None
PR202_augustus_masked-Super-Scaffold_12-processed-gene-4.76	a	xo	XP_022682818.1	na	na
PR202_augustus_masked-Super-Scaffold_12-processed-gene-4.8	a	paint	XP_004968611.1	sita:101771765	None
PR202_augustus_masked-Super-Scaffold_12-processed-gene-4.80	a	xo	na	na	na
PR202_augustus_masked-Super-Scaffold_12-processed-gene-4.83	a	xo	XP_004967438.1	sita:101781224	None
PR202_augustus_masked-Super-Scaffold_12-processed-gene-4.84	a	xo	XP_022682395.1	sita:111257329	None
PR202_augustus_masked-Super-Scaffold_12-processed-gene-4.85	a	xo	na	na	na
PR202_augustus_masked-Super-Scaffold_12-processed-gene-4.86	a	xo	na	na	na
PR202_augustus_masked-Super-Scaffold_12-processed-gene-4.87	a	xo	na	na	na
PR202_augustus_masked-Super-Scaffold_12-processed-gene-4.92	a	xo	XP_004967429.1	sita:101777308	None
PR202_augustus_masked-Super-Scaffold_12-processed-gene-4.93	a	xo	XP_004967428.1	sita:101776903	K13606
PR202_augustus_masked-Super-Scaffold_12-processed-gene-4.97	a	xo	XP_004967426.1	sita:101776089	None
PR202_augustus_masked-Super-Scaffold_12-processed-gene-4.99	a	xo	XP_004967422.1	sita:101774480	None
PR202_augustus_masked-Super-Scaffold_1201-processed-gene-0.56	a	paint	XP_022680992.1	sita:101759701	None
PR202_augustus_masked-Super-Scaffold_1201-processed-gene-0.67	a	paint	XP_004982495.1	sita:101783501	None
[truncated: 58,350 more rows]
