# Supplementary material for: Detection of subgenome bias using an anchored syntenic approach in Eleusine coracana (finger millet)
Source: BMC Genomics. 2021 Mar 12;22:175. doi: 10.1186/s12864-021-07447-y (PMC7953713; doi:10.1186/s12864-021-07447-y)
Supplement: Supplementary file 3 — Additional file 3: A singleton list: List of syntenic singletons found on the A genome during a comparison of Eleusine coracana and Setaria italica. [file 12864_2021_7447_MOESM3_ESM.txt]

PR202_augustus_masked-Super-Scaffold_100-processed-gene-2.245
PR202_augustus_masked-Super-Scaffold_100-processed-gene-2.312
PR202_augustus_masked-Super-Scaffold_100-processed-gene-3.226
PR202_augustus_masked-Super-Scaffold_104-processed-gene-0.27
PR202_augustus_masked-Super-Scaffold_104-processed-gene-0.43
PR202_augustus_masked-Super-Scaffold_104-processed-gene-0.97
PR202_augustus_masked-Super-Scaffold_104-processed-gene-1.122
PR202_augustus_masked-Super-Scaffold_105-processed-gene-3.94
PR202_augustus_masked-Super-Scaffold_105-processed-gene-3.96
PR202_augustus_masked-Super-Scaffold_105-processed-gene-4.219
PR202_augustus_masked-Super-Scaffold_105-processed-gene-4.228
PR202_augustus_masked-Super-Scaffold_105-processed-gene-5.137
PR202_augustus_masked-Super-Scaffold_105-processed-gene-8.18
PR202_augustus_masked-Super-Scaffold_1092-processed-gene-0.41
PR202_augustus_masked-Super-Scaffold_10-processed-gene-0.572
PR202_augustus_masked-Super-Scaffold_10-processed-gene-1.686
PR202_augustus_masked-Super-Scaffold_10-processed-gene-2.114
PR202_augustus_masked-Super-Scaffold_10-processed-gene-2.115
PR202_augustus_masked-Super-Scaffold_10-processed-gene-2.119
PR202_augustus_masked-Super-Scaffold_10-processed-gene-4.768
PR202_augustus_masked-Super-Scaffold_10-processed-gene-4.773
PR202_augustus_masked-Super-Scaffold_10-processed-gene-4.893
PR202_augustus_masked-Super-Scaffold_10-processed-gene-4.896
PR202_augustus_masked-Super-Scaffold_1135-processed-gene-0.226
PR202_augustus_masked-Super-Scaffold_1173-processed-gene-0.248
PR202_augustus_masked-Super-Scaffold_1173-processed-gene-1.168
PR202_augustus_masked-Super-Scaffold_1173-processed-gene-1.45
PR202_augustus_masked-Super-Scaffold_119-processed-gene-0.55
PR202_augustus_masked-Super-Scaffold_11-processed-gene-1.90
PR202_augustus_masked-Super-Scaffold_1263-processed-gene-0.200
PR202_augustus_masked-Super-Scaffold_12-processed-gene-3.176
PR202_augustus_masked-Super-Scaffold_12-processed-gene-4.172
PR202_augustus_masked-Super-Scaffold_12-processed-gene-4.185
PR202_augustus_masked-Super-Scaffold_134-processed-gene-1.244
PR202_augustus_masked-Super-Scaffold_134-processed-gene-1.245
PR202_augustus_masked-Super-Scaffold_134-processed-gene-1.262
PR202_augustus_masked-Super-Scaffold_134-processed-gene-1.282
PR202_augustus_masked-Super-Scaffold_13-processed-gene-0.155
PR202_augustus_masked-Super-Scaffold_140-processed-gene-0.521
PR202_augustus_masked-Super-Scaffold_140-processed-gene-0.535
PR202_augustus_masked-Super-Scaffold_144-processed-gene-0.171
PR202_augustus_masked-Super-Scaffold_146-processed-gene-1.431
PR202_augustus_masked-Super-Scaffold_152-processed-gene-0.125
PR202_augustus_masked-Super-Scaffold_152-processed-gene-0.154
PR202_augustus_masked-Super-Scaffold_152-processed-gene-0.259
PR202_augustus_masked-Super-Scaffold_152-processed-gene-1.482
PR202_augustus_masked-Super-Scaffold_152-processed-gene-1.513
PR202_augustus_masked-Super-Scaffold_152-processed-gene-1.586
PR202_augustus_masked-Super-Scaffold_152-processed-gene-2.481
PR202_augustus_masked-Super-Scaffold_152-processed-gene-2.521
PR202_augustus_masked-Super-Scaffold_152-processed-gene-2.553
PR202_augustus_masked-Super-Scaffold_1536-processed-gene-0.156
PR202_augustus_masked-Super-Scaffold_1536-processed-gene-0.206
PR202_augustus_masked-Super-Scaffold_1536-processed-gene-0.208
PR202_augustus_masked-Super-Scaffold_153-processed-gene-0.452
PR202_augustus_masked-Super-Scaffold_157-processed-gene-0.178
PR202_augustus_masked-Super-Scaffold_158-processed-gene-0.354
PR202_augustus_masked-Super-Scaffold_158-processed-gene-0.507
PR202_augustus_masked-Super-Scaffold_158-processed-gene-0.561
PR202_augustus_masked-Super-Scaffold_159-processed-gene-0.401
PR202_augustus_masked-Super-Scaffold_159-processed-gene-0.534
PR202_augustus_masked-Super-Scaffold_159-processed-gene-0.541
PR202_augustus_masked-Super-Scaffold_159-processed-gene-1.720
PR202_augustus_masked-Super-Scaffold_159-processed-gene-1.785
PR202_augustus_masked-Super-Scaffold_159-processed-gene-1.803
PR202_augustus_masked-Super-Scaffold_159-processed-gene-1.842
PR202_augustus_masked-Super-Scaffold_159-processed-gene-1.849
PR202_augustus_masked-Super-Scaffold_159-processed-gene-1.869
PR202_augustus_masked-Super-Scaffold_159-processed-gene-1.948
PR202_augustus_masked-Super-Scaffold_171-processed-gene-0.114
PR202_augustus_masked-Super-Scaffold_171-processed-gene-0.17
PR202_augustus_masked-Super-Scaffold_171-processed-gene-0.49
PR202_augustus_masked-Super-Scaffold_171-processed-gene-0.58
PR202_augustus_masked-Super-Scaffold_173-processed-gene-0.29
PR202_augustus_masked-Super-Scaffold_177-processed-gene-0.56
PR202_augustus_masked-Super-Scaffold_177-processed-gene-0.71
PR202_augustus_masked-Super-Scaffold_177-processed-gene-1.238
PR202_augustus_masked-Super-Scaffold_178-processed-gene-0.38
PR202_augustus_masked-Super-Scaffold_178-processed-gene-0.68
PR202_augustus_masked-Super-Scaffold_178-processed-gene-1.120
PR202_augustus_masked-Super-Scaffold_178-processed-gene-1.122
PR202_augustus_masked-Super-Scaffold_178-processed-gene-1.147
PR202_augustus_masked-Super-Scaffold_178-processed-gene-1.151
PR202_augustus_masked-Super-Scaffold_178-processed-gene-1.164
PR202_augustus_masked-Super-Scaffold_178-processed-gene-1.178
PR202_augustus_masked-Super-Scaffold_178-processed-gene-1.197
PR202_augustus_masked-Super-Scaffold_179-processed-gene-0.113
PR202_augustus_masked-Super-Scaffold_179-processed-gene-0.136
PR202_augustus_masked-Super-Scaffold_179-processed-gene-0.273
PR202_augustus_masked-Super-Scaffold_179-processed-gene-0.281
PR202_augustus_masked-Super-Scaffold_17-processed-gene-6.255
PR202_augustus_masked-Super-Scaffold_182-processed-gene-0.12
PR202_augustus_masked-Super-Scaffold_182-processed-gene-0.14
PR202_augustus_masked-Super-Scaffold_182-processed-gene-0.16
PR202_augustus_masked-Super-Scaffold_182-processed-gene-0.80
PR202_augustus_masked-Super-Scaffold_182-processed-gene-2.212
PR202_augustus_masked-Super-Scaffold_183-processed-gene-0.164
PR202_augustus_masked-Super-Scaffold_183-processed-gene-0.166
PR202_augustus_masked-Super-Scaffold_183-processed-gene-0.17
PR202_augustus_masked-Super-Scaffold_183-processed-gene-0.5
PR202_augustus_masked-Super-Scaffold_183-processed-gene-0.83
PR202_augustus_masked-Super-Scaffold_183-processed-gene-0.90
PR202_augustus_masked-Super-Scaffold_183-processed-gene-2.194
PR202_augustus_masked-Super-Scaffold_184-processed-gene-1.1031
PR202_augustus_masked-Super-Scaffold_184-processed-gene-1.795
PR202_augustus_masked-Super-Scaffold_184-processed-gene-1.996
PR202_augustus_masked-Super-Scaffold_186-processed-gene-3.379
PR202_augustus_masked-Super-Scaffold_18-processed-gene-0.432
PR202_augustus_masked-Super-Scaffold_18-processed-gene-0.466
PR202_augustus_masked-Super-Scaffold_18-processed-gene-0.540
PR202_augustus_masked-Super-Scaffold_18-processed-gene-1.388
PR202_augustus_masked-Super-Scaffold_18-processed-gene-1.520
PR202_augustus_masked-Super-Scaffold_18-processed-gene-2.323
PR202_augustus_masked-Super-Scaffold_18-processed-gene-3.450
PR202_augustus_masked-Super-Scaffold_18-processed-gene-3.556
PR202_augustus_masked-Super-Scaffold_18-processed-gene-3.566
PR202_augustus_masked-Super-Scaffold_18-processed-gene-3.598
PR202_augustus_masked-Super-Scaffold_18-processed-gene-4.124
PR202_augustus_masked-Super-Scaffold_18-processed-gene-4.196
PR202_augustus_masked-Super-Scaffold_18-processed-gene-5.630
PR202_augustus_masked-Super-Scaffold_18-processed-gene-5.632
PR202_augustus_masked-Super-Scaffold_18-processed-gene-5.724
PR202_augustus_masked-Super-Scaffold_18-processed-gene-6.505
PR202_augustus_masked-Super-Scaffold_18-processed-gene-6.535
PR202_augustus_masked-Super-Scaffold_18-processed-gene-6.558
PR202_augustus_masked-Super-Scaffold_190-processed-gene-0.64
PR202_augustus_masked-Super-Scaffold_191-processed-gene-0.52
PR202_augustus_masked-Super-Scaffold_191-processed-gene-2.57
PR202_augustus_masked-Super-Scaffold_191-processed-gene-3.165
PR202_augustus_masked-Super-Scaffold_191-processed-gene-3.169
PR202_augustus_masked-Super-Scaffold_191-processed-gene-3.73
PR202_augustus_masked-Super-Scaffold_191-processed-gene-4.164
PR202_augustus_masked-Super-Scaffold_191-processed-gene-4.70
PR202_augustus_masked-Super-Scaffold_191-processed-gene-4.79
PR202_augustus_masked-Super-Scaffold_192-processed-gene-0.49
PR202_augustus_masked-Super-Scaffold_192-processed-gene-0.89
PR202_augustus_masked-Super-Scaffold_193-processed-gene-0.136
PR202_augustus_masked-Super-Scaffold_193-processed-gene-0.68
PR202_augustus_masked-Super-Scaffold_199-processed-gene-0.154
PR202_augustus_masked-Super-Scaffold_199-processed-gene-0.206
PR202_augustus_masked-Super-Scaffold_199-processed-gene-0.223
PR202_augustus_masked-Super-Scaffold_199-processed-gene-0.238
PR202_augustus_masked-Super-Scaffold_201-processed-gene-0.238
PR202_augustus_masked-Super-Scaffold_201-processed-gene-0.295
PR202_augustus_masked-Super-Scaffold_201-processed-gene-0.297
PR202_augustus_masked-Super-Scaffold_201-processed-gene-0.298
PR202_augustus_masked-Super-Scaffold_201-processed-gene-1.181
PR202_augustus_masked-Super-Scaffold_201-processed-gene-1.80
PR202_augustus_masked-Super-Scaffold_202-processed-gene-4.288
PR202_augustus_masked-Super-Scaffold_202-processed-gene-5.280
PR202_augustus_masked-Super-Scaffold_204-processed-gene-0.566
PR202_augustus_masked-Super-Scaffold_204-processed-gene-0.613
PR202_augustus_masked-Super-Scaffold_208-processed-gene-0.274
PR202_augustus_masked-Super-Scaffold_208-processed-gene-0.333
PR202_augustus_masked-Super-Scaffold_208-processed-gene-0.401
PR202_augustus_masked-Super-Scaffold_208-processed-gene-0.417
PR202_augustus_masked-Super-Scaffold_20-processed-gene-1.127
PR202_augustus_masked-Super-Scaffold_20-processed-gene-1.160
PR202_augustus_masked-Super-Scaffold_20-processed-gene-1.162
PR202_augustus_masked-Super-Scaffold_210-processed-gene-0.209
PR202_augustus_masked-Super-Scaffold_210-processed-gene-0.247
PR202_augustus_masked-Super-Scaffold_210-processed-gene-1.103
PR202_augustus_masked-Super-Scaffold_210-processed-gene-3.549
PR202_augustus_masked-Super-Scaffold_210-processed-gene-3.612
PR202_augustus_masked-Super-Scaffold_210-processed-gene-3.671
PR202_augustus_masked-Super-Scaffold_210-processed-gene-3.689
PR202_augustus_masked-Super-Scaffold_211-processed-gene-0.119
PR202_augustus_masked-Super-Scaffold_211-processed-gene-0.127
PR202_augustus_masked-Super-Scaffold_211-processed-gene-0.133
PR202_augustus_masked-Super-Scaffold_211-processed-gene-1.264
PR202_augustus_masked-Super-Scaffold_211-processed-gene-1.309
PR202_augustus_masked-Super-Scaffold_223-processed-gene-0.51
PR202_augustus_masked-Super-Scaffold_223-processed-gene-1.135
PR202_augustus_masked-Super-Scaffold_223-processed-gene-1.202
PR202_augustus_masked-Super-Scaffold_22-processed-gene-0.143
PR202_augustus_masked-Super-Scaffold_22-processed-gene-0.146
PR202_augustus_masked-Super-Scaffold_22-processed-gene-0.210
PR202_augustus_masked-Super-Scaffold_22-processed-gene-2.47
PR202_augustus_masked-Super-Scaffold_22-processed-gene-3.160
PR202_augustus_masked-Super-Scaffold_22-processed-gene-5.121
PR202_augustus_masked-Super-Scaffold_22-processed-gene-5.127
PR202_augustus_masked-Super-Scaffold_22-processed-gene-7.53
PR202_augustus_masked-Super-Scaffold_22-processed-gene-7.9
PR202_augustus_masked-Super-Scaffold_231-processed-gene-0.26
PR202_augustus_masked-Super-Scaffold_231-processed-gene-0.95
PR202_augustus_masked-Super-Scaffold_231-processed-gene-1.190
PR202_augustus_masked-Super-Scaffold_23-processed-gene-0.328
PR202_augustus_masked-Super-Scaffold_240-processed-gene-0.130
PR202_augustus_masked-Super-Scaffold_240-processed-gene-0.152
PR202_augustus_masked-Super-Scaffold_2412-processed-gene-3.537
PR202_augustus_masked-Super-Scaffold_2414-processed-gene-0.231
PR202_augustus_masked-Super-Scaffold_2420-processed-gene-0.148
PR202_augustus_masked-Super-Scaffold_2420-processed-gene-0.238
PR202_augustus_masked-Super-Scaffold_2420-processed-gene-0.278
PR202_augustus_masked-Super-Scaffold_2466-processed-gene-0.134
PR202_augustus_masked-Super-Scaffold_2466-processed-gene-0.73
PR202_augustus_masked-Super-Scaffold_2466-processed-gene-0.75
PR202_augustus_masked-Super-Scaffold_248-processed-gene-0.111
PR202_augustus_masked-Super-Scaffold_248-processed-gene-0.20
PR202_augustus_masked-Super-Scaffold_248-processed-gene-0.83
PR202_augustus_masked-Super-Scaffold_2499-processed-gene-0.538
PR202_augustus_masked-Super-Scaffold_2499-processed-gene-1.463
PR202_augustus_masked-Super-Scaffold_2499-processed-gene-1.484
PR202_augustus_masked-Super-Scaffold_24-processed-gene-0.119
PR202_augustus_masked-Super-Scaffold_24-processed-gene-10.174
PR202_augustus_masked-Super-Scaffold_24-processed-gene-11.507
PR202_augustus_masked-Super-Scaffold_24-processed-gene-11.571
PR202_augustus_masked-Super-Scaffold_24-processed-gene-11.580
PR202_augustus_masked-Super-Scaffold_24-processed-gene-11.682
PR202_augustus_masked-Super-Scaffold_24-processed-gene-11.684
PR202_augustus_masked-Super-Scaffold_24-processed-gene-1.359
PR202_augustus_masked-Super-Scaffold_24-processed-gene-1.439
PR202_augustus_masked-Super-Scaffold_24-processed-gene-4.245
PR202_augustus_masked-Super-Scaffold_24-processed-gene-5.335
PR202_augustus_masked-Super-Scaffold_24-processed-gene-6.402
PR202_augustus_masked-Super-Scaffold_24-processed-gene-6.403
PR202_augustus_masked-Super-Scaffold_24-processed-gene-7.71
PR202_augustus_masked-Super-Scaffold_24-processed-gene-9.172
PR202_augustus_masked-Super-Scaffold_24-processed-gene-9.72
PR202_augustus_masked-Super-Scaffold_24-processed-gene-9.80
PR202_augustus_masked-Super-Scaffold_252-processed-gene-0.6
PR202_augustus_masked-Super-Scaffold_253-processed-gene-1.422
PR202_augustus_masked-Super-Scaffold_253-processed-gene-1.443
PR202_augustus_masked-Super-Scaffold_253-processed-gene-2.656
PR202_augustus_masked-Super-Scaffold_253-processed-gene-2.691
PR202_augustus_masked-Super-Scaffold_25-processed-gene-1.102
PR202_augustus_masked-Super-Scaffold_25-processed-gene-1.190
PR202_augustus_masked-Super-Scaffold_25-processed-gene-1.192
PR202_augustus_masked-Super-Scaffold_25-processed-gene-1.193
PR202_augustus_masked-Super-Scaffold_25-processed-gene-1.221
PR202_augustus_masked-Super-Scaffold_25-processed-gene-2.112
PR202_augustus_masked-Super-Scaffold_25-processed-gene-2.224
PR202_augustus_masked-Super-Scaffold_25-processed-gene-3.188
PR202_augustus_masked-Super-Scaffold_25-processed-gene-3.307
PR202_augustus_masked-Super-Scaffold_2628-processed-gene-2.515
PR202_augustus_masked-Super-Scaffold_264-processed-gene-1.117
PR202_augustus_masked-Super-Scaffold_266-processed-gene-2.118
PR202_augustus_masked-Super-Scaffold_266-processed-gene-2.139
PR202_augustus_masked-Super-Scaffold_266-processed-gene-2.224
PR202_augustus_masked-Super-Scaffold_2746-processed-gene-0.34
PR202_augustus_masked-Super-Scaffold_2765-processed-gene-0.321
PR202_augustus_masked-Super-Scaffold_2773-processed-gene-0.55
PR202_augustus_masked-Super-Scaffold_2773-processed-gene-0.56
PR202_augustus_masked-Super-Scaffold_2773-processed-gene-0.68
PR202_augustus_masked-Super-Scaffold_2773-processed-gene-0.69
PR202_augustus_masked-Super-Scaffold_2773-processed-gene-0.7
PR202_augustus_masked-Super-Scaffold_2795-processed-gene-0.113
PR202_augustus_masked-Super-Scaffold_285-processed-gene-0.129
PR202_augustus_masked-Super-Scaffold_285-processed-gene-0.30
PR202_augustus_masked-Super-Scaffold_285-processed-gene-1.287
PR202_augustus_masked-Super-Scaffold_286-processed-gene-0.121
PR202_augustus_masked-Super-Scaffold_286-processed-gene-0.254
PR202_augustus_masked-Super-Scaffold_286-processed-gene-0.270
PR202_augustus_masked-Super-Scaffold_286-processed-gene-0.285
PR202_augustus_masked-Super-Scaffold_286-processed-gene-0.299
PR202_augustus_masked-Super-Scaffold_291-processed-gene-2.200
PR202_augustus_masked-Super-Scaffold_291-processed-gene-3.214
PR202_augustus_masked-Super-Scaffold_291-processed-gene-4.52
PR202_augustus_masked-Super-Scaffold_291-processed-gene-5.63
PR202_augustus_masked-Super-Scaffold_291-processed-gene-6.74
PR202_augustus_masked-Super-Scaffold_291-processed-gene-7.392
PR202_augustus_masked-Super-Scaffold_291-processed-gene-7.415
PR202_augustus_masked-Super-Scaffold_2978-processed-gene-0.11
PR202_augustus_masked-Super-Scaffold_2978-processed-gene-0.31
PR202_augustus_masked-Super-Scaffold_2978-processed-gene-0.5
PR202_augustus_masked-Super-Scaffold_302-processed-gene-0.466
PR202_augustus_masked-Super-Scaffold_302-processed-gene-0.572
PR202_augustus_masked-Super-Scaffold_305-processed-gene-0.39
PR202_augustus_masked-Super-Scaffold_307-processed-gene-0.153
PR202_augustus_masked-Super-Scaffold_307-processed-gene-0.5
PR202_augustus_masked-Super-Scaffold_307-processed-gene-1.558
PR202_augustus_masked-Super-Scaffold_308-processed-gene-0.122
PR202_augustus_masked-Super-Scaffold_308-processed-gene-0.133
PR202_augustus_masked-Super-Scaffold_308-processed-gene-0.190
PR202_augustus_masked-Super-Scaffold_311-processed-gene-1.595
PR202_augustus_masked-Super-Scaffold_311-processed-gene-1.604
PR202_augustus_masked-Super-Scaffold_311-processed-gene-3.624
PR202_augustus_masked-Super-Scaffold_311-processed-gene-3.650
PR202_augustus_masked-Super-Scaffold_311-processed-gene-3.796
PR202_augustus_masked-Super-Scaffold_311-processed-gene-3.835
PR202_augustus_masked-Super-Scaffold_31-processed-gene-1.273
PR202_augustus_masked-Super-Scaffold_31-processed-gene-2.35
PR202_augustus_masked-Super-Scaffold_31-processed-gene-3.113
PR202_augustus_masked-Super-Scaffold_31-processed-gene-3.13
PR202_augustus_masked-Super-Scaffold_31-processed-gene-3.14
PR202_augustus_masked-Super-Scaffold_31-processed-gene-3.3
PR202_augustus_masked-Super-Scaffold_31-processed-gene-3.68
PR202_augustus_masked-Super-Scaffold_329-processed-gene-0.18
PR202_augustus_masked-Super-Scaffold_329-processed-gene-1.137
PR202_augustus_masked-Super-Scaffold_329-processed-gene-1.146
PR202_augustus_masked-Super-Scaffold_329-processed-gene-1.166
PR202_augustus_masked-Super-Scaffold_329-processed-gene-1.175
PR202_augustus_masked-Super-Scaffold_329-processed-gene-1.238
PR202_augustus_masked-Super-Scaffold_329-processed-gene-1.241
PR202_augustus_masked-Super-Scaffold_33-processed-gene-0.201
PR202_augustus_masked-Super-Scaffold_33-processed-gene-1.121
PR202_augustus_masked-Super-Scaffold_33-processed-gene-1.122
PR202_augustus_masked-Super-Scaffold_33-processed-gene-1.153
PR202_augustus_masked-Super-Scaffold_33-processed-gene-1.154
PR202_augustus_masked-Super-Scaffold_33-processed-gene-1.175
PR202_augustus_masked-Super-Scaffold_33-processed-gene-1.189
PR202_augustus_masked-Super-Scaffold_33-processed-gene-1.190
PR202_augustus_masked-Super-Scaffold_33-processed-gene-1.203
PR202_augustus_masked-Super-Scaffold_33-processed-gene-2.152
PR202_augustus_masked-Super-Scaffold_341-processed-gene-1.617
PR202_augustus_masked-Super-Scaffold_341-processed-gene-1.622
PR202_augustus_masked-Super-Scaffold_341-processed-gene-1.640
PR202_augustus_masked-Super-Scaffold_341-processed-gene-1.647
PR202_augustus_masked-Super-Scaffold_341-processed-gene-1.648
PR202_augustus_masked-Super-Scaffold_341-processed-gene-1.649
PR202_augustus_masked-Super-Scaffold_341-processed-gene-1.719
PR202_augustus_masked-Super-Scaffold_341-processed-gene-1.721
PR202_augustus_masked-Super-Scaffold_341-processed-gene-1.733
PR202_augustus_masked-Super-Scaffold_342-processed-gene-0.48
PR202_augustus_masked-Super-Scaffold_342-processed-gene-0.86
PR202_augustus_masked-Super-Scaffold_342-processed-gene-1.88
PR202_augustus_masked-Super-Scaffold_34-processed-gene-0.19
PR202_augustus_masked-Super-Scaffold_34-processed-gene-1.69
PR202_augustus_masked-Super-Scaffold_34-processed-gene-1.70
PR202_augustus_masked-Super-Scaffold_361-processed-gene-0.136
PR202_augustus_masked-Super-Scaffold_361-processed-gene-0.51
PR202_augustus_masked-Super-Scaffold_361-processed-gene-0.52
PR202_augustus_masked-Super-Scaffold_361-processed-gene-0.82
PR202_augustus_masked-Super-Scaffold_362-processed-gene-0.217
PR202_augustus_masked-Super-Scaffold_369-processed-gene-0.91
PR202_augustus_masked-Super-Scaffold_37-processed-gene-0.513
PR202_augustus_masked-Super-Scaffold_37-processed-gene-0.565
PR202_augustus_masked-Super-Scaffold_37-processed-gene-1.402
PR202_augustus_masked-Super-Scaffold_37-processed-gene-1.489
PR202_augustus_masked-Super-Scaffold_37-processed-gene-1.498
PR202_augustus_masked-Super-Scaffold_37-processed-gene-1.501
PR202_augustus_masked-Super-Scaffold_37-processed-gene-2.204
PR202_augustus_masked-Super-Scaffold_37-processed-gene-2.235
PR202_augustus_masked-Super-Scaffold_37-processed-gene-2.70
PR202_augustus_masked-Super-Scaffold_37-processed-gene-2.71
PR202_augustus_masked-Super-Scaffold_37-processed-gene-2.72
PR202_augustus_masked-Super-Scaffold_382-processed-gene-0.779
PR202_augustus_masked-Super-Scaffold_382-processed-gene-0.887
PR202_augustus_masked-Super-Scaffold_382-processed-gene-0.984
PR202_augustus_masked-Super-Scaffold_387-processed-gene-0.125
PR202_augustus_masked-Super-Scaffold_387-processed-gene-0.126
PR202_augustus_masked-Super-Scaffold_387-processed-gene-0.127
PR202_augustus_masked-Super-Scaffold_387-processed-gene-0.128
PR202_augustus_masked-Super-Scaffold_387-processed-gene-0.129
PR202_augustus_masked-Super-Scaffold_387-processed-gene-0.140
PR202_augustus_masked-Super-Scaffold_387-processed-gene-0.141
PR202_augustus_masked-Super-Scaffold_387-processed-gene-0.146
PR202_augustus_masked-Super-Scaffold_387-processed-gene-0.172
PR202_augustus_masked-Super-Scaffold_387-processed-gene-0.231
PR202_augustus_masked-Super-Scaffold_387-processed-gene-0.235
PR202_augustus_masked-Super-Scaffold_387-processed-gene-0.238
PR202_augustus_masked-Super-Scaffold_395-processed-gene-1.333
PR202_augustus_masked-Super-Scaffold_395-processed-gene-1.414
PR202_augustus_masked-Super-Scaffold_395-processed-gene-1.455
PR202_augustus_masked-Super-Scaffold_395-processed-gene-1.504
PR202_augustus_masked-Super-Scaffold_395-processed-gene-5.106
PR202_augustus_masked-Super-Scaffold_395-processed-gene-5.209
PR202_augustus_masked-Super-Scaffold_395-processed-gene-5.212
PR202_augustus_masked-Super-Scaffold_395-processed-gene-5.217
PR202_augustus_masked-Super-Scaffold_395-processed-gene-5.218
PR202_augustus_masked-Super-Scaffold_395-processed-gene-5.99
PR202_augustus_masked-Super-Scaffold_396-processed-gene-0.59
PR202_augustus_masked-Super-Scaffold_396-processed-gene-1.106
PR202_augustus_masked-Super-Scaffold_396-processed-gene-1.192
PR202_augustus_masked-Super-Scaffold_396-processed-gene-1.87
PR202_augustus_masked-Super-Scaffold_396-processed-gene-1.92
PR202_augustus_masked-Super-Scaffold_39-processed-gene-1.330
PR202_augustus_masked-Super-Scaffold_39-processed-gene-1.361
PR202_augustus_masked-Super-Scaffold_39-processed-gene-1.379
PR202_augustus_masked-Super-Scaffold_39-processed-gene-1.411
PR202_augustus_masked-Super-Scaffold_39-processed-gene-2.469
PR202_augustus_masked-Super-Scaffold_39-processed-gene-9.634
PR202_augustus_masked-Super-Scaffold_408-processed-gene-0.100
PR202_augustus_masked-Super-Scaffold_409-processed-gene-0.136
PR202_augustus_masked-Super-Scaffold_40-processed-gene-0.107
PR202_augustus_masked-Super-Scaffold_40-processed-gene-4.185
PR202_augustus_masked-Super-Scaffold_40-processed-gene-4.231
PR202_augustus_masked-Super-Scaffold_40-processed-gene-4.234
PR202_augustus_masked-Super-Scaffold_414-processed-gene-0.137
PR202_augustus_masked-Super-Scaffold_414-processed-gene-0.161
PR202_augustus_masked-Super-Scaffold_414-processed-gene-0.168
PR202_augustus_masked-Super-Scaffold_436-processed-gene-0.108
PR202_augustus_masked-Super-Scaffold_436-processed-gene-0.114
PR202_augustus_masked-Super-Scaffold_436-processed-gene-1.57
PR202_augustus_masked-Super-Scaffold_437-processed-gene-0.98
PR202_augustus_masked-Super-Scaffold_440-processed-gene-0.167
PR202_augustus_masked-Super-Scaffold_440-processed-gene-0.261
PR202_augustus_masked-Super-Scaffold_440-processed-gene-0.271
PR202_augustus_masked-Super-Scaffold_440-processed-gene-0.272
PR202_augustus_masked-Super-Scaffold_443-processed-gene-0.56
PR202_augustus_masked-Super-Scaffold_443-processed-gene-0.57
PR202_augustus_masked-Super-Scaffold_44-processed-gene-0.48
PR202_augustus_masked-Super-Scaffold_463-processed-gene-0.132
PR202_augustus_masked-Super-Scaffold_467-processed-gene-0.130
PR202_augustus_masked-Super-Scaffold_467-processed-gene-0.173
PR202_augustus_masked-Super-Scaffold_467-processed-gene-0.298
PR202_augustus_masked-Super-Scaffold_47-processed-gene-0.40
PR202_augustus_masked-Super-Scaffold_47-processed-gene-2.167
PR202_augustus_masked-Super-Scaffold_47-processed-gene-2.275
PR202_augustus_masked-Super-Scaffold_47-processed-gene-2.278
PR202_augustus_masked-Super-Scaffold_47-processed-gene-2.285
PR202_augustus_masked-Super-Scaffold_4800-processed-gene-0.167
PR202_augustus_masked-Super-Scaffold_4830-processed-gene-0.212
PR202_augustus_masked-Super-Scaffold_4971-processed-gene-0.116
PR202_augustus_masked-Super-Scaffold_4971-processed-gene-0.184
PR202_augustus_masked-Super-Scaffold_49-processed-gene-0.245
PR202_augustus_masked-Super-Scaffold_4-processed-gene-1.458
PR202_augustus_masked-Super-Scaffold_4-processed-gene-2.373
PR202_augustus_masked-Super-Scaffold_4-processed-gene-2.416
PR202_augustus_masked-Super-Scaffold_4-processed-gene-2.443
PR202_augustus_masked-Super-Scaffold_4-processed-gene-2.497
PR202_augustus_masked-Super-Scaffold_504-processed-gene-0.417
PR202_augustus_masked-Super-Scaffold_504-processed-gene-0.421
PR202_augustus_masked-Super-Scaffold_505-processed-gene-0.148
PR202_augustus_masked-Super-Scaffold_50-processed-gene-1.3
PR202_augustus_masked-Super-Scaffold_50-processed-gene-2.214
PR202_augustus_masked-Super-Scaffold_50-processed-gene-2.216
PR202_augustus_masked-Super-Scaffold_50-processed-gene-3.168
PR202_augustus_masked-Super-Scaffold_50-processed-gene-3.86
PR202_augustus_masked-Super-Scaffold_50-processed-gene-5.43
PR202_augustus_masked-Super-Scaffold_510-processed-gene-0.32
PR202_augustus_masked-Super-Scaffold_510-processed-gene-0.45
PR202_augustus_masked-Super-Scaffold_523-processed-gene-1.660
PR202_augustus_masked-Super-Scaffold_524-processed-gene-0.110
PR202_augustus_masked-Super-Scaffold_52-processed-gene-0.368
PR202_augustus_masked-Super-Scaffold_52-processed-gene-1.56
PR202_augustus_masked-Super-Scaffold_52-processed-gene-1.67
PR202_augustus_masked-Super-Scaffold_52-processed-gene-2.210
PR202_augustus_masked-Super-Scaffold_52-processed-gene-2.293
PR202_augustus_masked-Super-Scaffold_52-processed-gene-3.127
PR202_augustus_masked-Super-Scaffold_52-processed-gene-3.7
PR202_augustus_masked-Super-Scaffold_537-processed-gene-0.91
PR202_augustus_masked-Super-Scaffold_557-processed-gene-0.218
PR202_augustus_masked-Super-Scaffold_561-processed-gene-0.35
PR202_augustus_masked-Super-Scaffold_561-processed-gene-0.55
PR202_augustus_masked-Super-Scaffold_565-processed-gene-0.129
PR202_augustus_masked-Super-Scaffold_565-processed-gene-0.145
PR202_augustus_masked-Super-Scaffold_565-processed-gene-0.156
PR202_augustus_masked-Super-Scaffold_565-processed-gene-0.163
PR202_augustus_masked-Super-Scaffold_565-processed-gene-0.167
PR202_augustus_masked-Super-Scaffold_565-processed-gene-0.210
PR202_augustus_masked-Super-Scaffold_565-processed-gene-0.220
PR202_augustus_masked-Super-Scaffold_565-processed-gene-0.280
PR202_augustus_masked-Super-Scaffold_565-processed-gene-0.283
PR202_augustus_masked-Super-Scaffold_565-processed-gene-0.285
PR202_augustus_masked-Super-Scaffold_565-processed-gene-0.286
PR202_augustus_masked-Super-Scaffold_565-processed-gene-0.291
PR202_augustus_masked-Super-Scaffold_565-processed-gene-0.368
PR202_augustus_masked-Super-Scaffold_566-processed-gene-1.224
PR202_augustus_masked-Super-Scaffold_566-processed-gene-1.98
PR202_augustus_masked-Super-Scaffold_578-processed-gene-0.48
PR202_augustus_masked-Super-Scaffold_578-processed-gene-0.49
PR202_augustus_masked-Super-Scaffold_581-processed-gene-0.169
PR202_augustus_masked-Super-Scaffold_581-processed-gene-0.264
PR202_augustus_masked-Super-Scaffold_586-processed-gene-0.123
PR202_augustus_masked-Super-Scaffold_586-processed-gene-0.97
PR202_augustus_masked-Super-Scaffold_593-processed-gene-0.268
PR202_augustus_masked-Super-Scaffold_593-processed-gene-0.271
PR202_augustus_masked-Super-Scaffold_593-processed-gene-0.272
PR202_augustus_masked-Super-Scaffold_593-processed-gene-0.274
PR202_augustus_masked-Super-Scaffold_593-processed-gene-0.276
PR202_augustus_masked-Super-Scaffold_593-processed-gene-0.302
PR202_augustus_masked-Super-Scaffold_593-processed-gene-0.303
PR202_augustus_masked-Super-Scaffold_593-processed-gene-0.316
PR202_augustus_masked-Super-Scaffold_593-processed-gene-0.352
PR202_augustus_masked-Super-Scaffold_593-processed-gene-0.353
PR202_augustus_masked-Super-Scaffold_598-processed-gene-0.352
PR202_augustus_masked-Super-Scaffold_598-processed-gene-0.353
PR202_augustus_masked-Super-Scaffold_59-processed-gene-1.320
PR202_augustus_masked-Super-Scaffold_59-processed-gene-1.328
PR202_augustus_masked-Super-Scaffold_59-processed-gene-2.483
PR202_augustus_masked-Super-Scaffold_59-processed-gene-2.488
PR202_augustus_masked-Super-Scaffold_59-processed-gene-3.109
PR202_augustus_masked-Super-Scaffold_59-processed-gene-3.118
PR202_augustus_masked-Super-Scaffold_59-processed-gene-3.163
PR202_augustus_masked-Super-Scaffold_5-processed-gene-0.130
PR202_augustus_masked-Super-Scaffold_5-processed-gene-0.88
PR202_augustus_masked-Super-Scaffold_5-processed-gene-0.89
PR202_augustus_masked-Super-Scaffold_5-processed-gene-1.307
PR202_augustus_masked-Super-Scaffold_5-processed-gene-2.159
PR202_augustus_masked-Super-Scaffold_5-processed-gene-2.161
PR202_augustus_masked-Super-Scaffold_5-processed-gene-2.162
PR202_augustus_masked-Super-Scaffold_5-processed-gene-2.242
PR202_augustus_masked-Super-Scaffold_5-processed-gene-2.248
PR202_augustus_masked-Super-Scaffold_5-processed-gene-2.262
PR202_augustus_masked-Super-Scaffold_5-processed-gene-2.264
PR202_augustus_masked-Super-Scaffold_5-processed-gene-2.267
PR202_augustus_masked-Super-Scaffold_603-processed-gene-0.533
PR202_augustus_masked-Super-Scaffold_603-processed-gene-0.534
PR202_augustus_masked-Super-Scaffold_603-processed-gene-0.535
PR202_augustus_masked-Super-Scaffold_603-processed-gene-0.542
PR202_augustus_masked-Super-Scaffold_603-processed-gene-0.547
PR202_augustus_masked-Super-Scaffold_603-processed-gene-0.550
PR202_augustus_masked-Super-Scaffold_603-processed-gene-0.555
PR202_augustus_masked-Super-Scaffold_603-processed-gene-0.557
PR202_augustus_masked-Super-Scaffold_603-processed-gene-0.567
PR202_augustus_masked-Super-Scaffold_603-processed-gene-0.571
PR202_augustus_masked-Super-Scaffold_603-processed-gene-0.574
PR202_augustus_masked-Super-Scaffold_603-processed-gene-0.576
PR202_augustus_masked-Super-Scaffold_603-processed-gene-0.636
PR202_augustus_masked-Super-Scaffold_603-processed-gene-0.666
PR202_augustus_masked-Super-Scaffold_603-processed-gene-0.673
PR202_augustus_masked-Super-Scaffold_603-processed-gene-0.681
PR202_augustus_masked-Super-Scaffold_603-processed-gene-0.688
PR202_augustus_masked-Super-Scaffold_603-processed-gene-0.691
PR202_augustus_masked-Super-Scaffold_603-processed-gene-0.715
PR202_augustus_masked-Super-Scaffold_603-processed-gene-0.738
PR202_augustus_masked-Super-Scaffold_60-processed-gene-0.36
PR202_augustus_masked-Super-Scaffold_60-processed-gene-0.46
PR202_augustus_masked-Super-Scaffold_60-processed-gene-0.49
PR202_augustus_masked-Super-Scaffold_60-processed-gene-0.57
PR202_augustus_masked-Super-Scaffold_60-processed-gene-0.72
PR202_augustus_masked-Super-Scaffold_60-processed-gene-0.90
PR202_augustus_masked-Super-Scaffold_62-processed-gene-0.338
PR202_augustus_masked-Super-Scaffold_62-processed-gene-0.342
PR202_augustus_masked-Super-Scaffold_62-processed-gene-0.404
PR202_augustus_masked-Super-Scaffold_62-processed-gene-0.424
PR202_augustus_masked-Super-Scaffold_62-processed-gene-0.463
PR202_augustus_masked-Super-Scaffold_62-processed-gene-0.465
PR202_augustus_masked-Super-Scaffold_62-processed-gene-0.467
PR202_augustus_masked-Super-Scaffold_62-processed-gene-0.471
PR202_augustus_masked-Super-Scaffold_62-processed-gene-0.488
PR202_augustus_masked-Super-Scaffold_62-processed-gene-1.67
PR202_augustus_masked-Super-Scaffold_62-processed-gene-1.86
PR202_augustus_masked-Super-Scaffold_62-processed-gene-2.166
PR202_augustus_masked-Super-Scaffold_62-processed-gene-2.225
PR202_augustus_masked-Super-Scaffold_62-processed-gene-2.289
PR202_augustus_masked-Super-Scaffold_62-processed-gene-3.566
PR202_augustus_masked-Super-Scaffold_637-processed-gene-0.38
PR202_augustus_masked-Super-Scaffold_637-processed-gene-0.76
PR202_augustus_masked-Super-Scaffold_63-processed-gene-0.212
PR202_augustus_masked-Super-Scaffold_63-processed-gene-0.215
PR202_augustus_masked-Super-Scaffold_63-processed-gene-1.142
PR202_augustus_masked-Super-Scaffold_63-processed-gene-1.145
PR202_augustus_masked-Super-Scaffold_63-processed-gene-2.200
PR202_augustus_masked-Super-Scaffold_652-processed-gene-0.41
PR202_augustus_masked-Super-Scaffold_652-processed-gene-0.48
PR202_augustus_masked-Super-Scaffold_652-processed-gene-0.73
PR202_augustus_masked-Super-Scaffold_652-processed-gene-0.76
PR202_augustus_masked-Super-Scaffold_653-processed-gene-0.17
PR202_augustus_masked-Super-Scaffold_653-processed-gene-0.44
PR202_augustus_masked-Super-Scaffold_653-processed-gene-0.45
PR202_augustus_masked-Super-Scaffold_653-processed-gene-0.49
PR202_augustus_masked-Super-Scaffold_663-processed-gene-0.107
PR202_augustus_masked-Super-Scaffold_663-processed-gene-0.116
PR202_augustus_masked-Super-Scaffold_663-processed-gene-0.59
PR202_augustus_masked-Super-Scaffold_663-processed-gene-0.69
PR202_augustus_masked-Super-Scaffold_663-processed-gene-0.95
PR202_augustus_masked-Super-Scaffold_66-processed-gene-0.60
PR202_augustus_masked-Super-Scaffold_66-processed-gene-3.154
PR202_augustus_masked-Super-Scaffold_66-processed-gene-3.70
PR202_augustus_masked-Super-Scaffold_66-processed-gene-3.72
PR202_augustus_masked-Super-Scaffold_66-processed-gene-4.118
PR202_augustus_masked-Super-Scaffold_66-processed-gene-4.200
PR202_augustus_masked-Super-Scaffold_689-processed-gene-0.37
PR202_augustus_masked-Super-Scaffold_6-processed-gene-0.340
PR202_augustus_masked-Super-Scaffold_6-processed-gene-0.342
PR202_augustus_masked-Super-Scaffold_6-processed-gene-0.350
PR202_augustus_masked-Super-Scaffold_6-processed-gene-0.352
PR202_augustus_masked-Super-Scaffold_6-processed-gene-0.354
PR202_augustus_masked-Super-Scaffold_6-processed-gene-0.355
PR202_augustus_masked-Super-Scaffold_6-processed-gene-0.359
PR202_augustus_masked-Super-Scaffold_6-processed-gene-0.381
PR202_augustus_masked-Super-Scaffold_6-processed-gene-0.389
PR202_augustus_masked-Super-Scaffold_6-processed-gene-0.433
PR202_augustus_masked-Super-Scaffold_6-processed-gene-0.448
PR202_augustus_masked-Super-Scaffold_6-processed-gene-0.449
PR202_augustus_masked-Super-Scaffold_6-processed-gene-0.460
PR202_augustus_masked-Super-Scaffold_6-processed-gene-0.471
PR202_augustus_masked-Super-Scaffold_6-processed-gene-0.478
PR202_augustus_masked-Super-Scaffold_6-processed-gene-0.481
PR202_augustus_masked-Super-Scaffold_6-processed-gene-1.10
PR202_augustus_masked-Super-Scaffold_6-processed-gene-1.105
PR202_augustus_masked-Super-Scaffold_6-processed-gene-1.108
PR202_augustus_masked-Super-Scaffold_6-processed-gene-1.115
PR202_augustus_masked-Super-Scaffold_6-processed-gene-1.117
PR202_augustus_masked-Super-Scaffold_6-processed-gene-1.120
PR202_augustus_masked-Super-Scaffold_6-processed-gene-1.125
PR202_augustus_masked-Super-Scaffold_6-processed-gene-1.13
PR202_augustus_masked-Super-Scaffold_6-processed-gene-1.130
PR202_augustus_masked-Super-Scaffold_6-processed-gene-1.19
PR202_augustus_masked-Super-Scaffold_6-processed-gene-1.21
PR202_augustus_masked-Super-Scaffold_6-processed-gene-1.24
PR202_augustus_masked-Super-Scaffold_6-processed-gene-1.25
PR202_augustus_masked-Super-Scaffold_6-processed-gene-1.34
PR202_augustus_masked-Super-Scaffold_6-processed-gene-1.35
PR202_augustus_masked-Super-Scaffold_6-processed-gene-1.47
PR202_augustus_masked-Super-Scaffold_6-processed-gene-1.55
PR202_augustus_masked-Super-Scaffold_6-processed-gene-1.59
PR202_augustus_masked-Super-Scaffold_6-processed-gene-1.70
PR202_augustus_masked-Super-Scaffold_6-processed-gene-1.81
PR202_augustus_masked-Super-Scaffold_6-processed-gene-1.97
PR202_augustus_masked-Super-Scaffold_6-processed-gene-2.124
PR202_augustus_masked-Super-Scaffold_6-processed-gene-2.126
PR202_augustus_masked-Super-Scaffold_6-processed-gene-2.41
PR202_augustus_masked-Super-Scaffold_6-processed-gene-2.43
PR202_augustus_masked-Super-Scaffold_6-processed-gene-3.760
PR202_augustus_masked-Super-Scaffold_6-processed-gene-3.862
PR202_augustus_masked-Super-Scaffold_706-processed-gene-0.135
PR202_augustus_masked-Super-Scaffold_706-processed-gene-0.14
PR202_augustus_masked-Super-Scaffold_706-processed-gene-0.17
PR202_augustus_masked-Super-Scaffold_706-processed-gene-0.20
PR202_augustus_masked-Super-Scaffold_706-processed-gene-0.5
PR202_augustus_masked-Super-Scaffold_706-processed-gene-0.68
PR202_augustus_masked-Super-Scaffold_706-processed-gene-0.79
PR202_augustus_masked-Super-Scaffold_706-processed-gene-0.80
PR202_augustus_masked-Super-Scaffold_706-processed-gene-0.9
PR202_augustus_masked-Super-Scaffold_706-processed-gene-0.91
PR202_augustus_masked-Super-Scaffold_70-processed-gene-4.454
PR202_augustus_masked-Super-Scaffold_70-processed-gene-4.507
PR202_augustus_masked-Super-Scaffold_70-processed-gene-5.519
PR202_augustus_masked-Super-Scaffold_711-processed-gene-0.436
PR202_augustus_masked-Super-Scaffold_711-processed-gene-0.447
PR202_augustus_masked-Super-Scaffold_71-processed-gene-0.110
PR202_augustus_masked-Super-Scaffold_71-processed-gene-0.119
PR202_augustus_masked-Super-Scaffold_71-processed-gene-0.120
PR202_augustus_masked-Super-Scaffold_71-processed-gene-0.96
PR202_augustus_masked-Super-Scaffold_71-processed-gene-1.115
PR202_augustus_masked-Super-Scaffold_71-processed-gene-1.153
PR202_augustus_masked-Super-Scaffold_71-processed-gene-1.205
PR202_augustus_masked-Super-Scaffold_71-processed-gene-1.231
PR202_augustus_masked-Super-Scaffold_7202-processed-gene-0.26
PR202_augustus_masked-Super-Scaffold_73-processed-gene-0.205
PR202_augustus_masked-Super-Scaffold_73-processed-gene-0.278
PR202_augustus_masked-Super-Scaffold_73-processed-gene-1.239
PR202_augustus_masked-Super-Scaffold_73-processed-gene-1.245
PR202_augustus_masked-Super-Scaffold_742-processed-gene-0.15
PR202_augustus_masked-Super-Scaffold_749-processed-gene-0.166
PR202_augustus_masked-Super-Scaffold_749-processed-gene-0.205
PR202_augustus_masked-Super-Scaffold_76-processed-gene-0.355
PR202_augustus_masked-Super-Scaffold_76-processed-gene-1.326
PR202_augustus_masked-Super-Scaffold_76-processed-gene-1.349
PR202_augustus_masked-Super-Scaffold_76-processed-gene-1.350
PR202_augustus_masked-Super-Scaffold_76-processed-gene-1.351
PR202_augustus_masked-Super-Scaffold_76-processed-gene-1.353
PR202_augustus_masked-Super-Scaffold_76-processed-gene-1.357
PR202_augustus_masked-Super-Scaffold_76-processed-gene-1.395
PR202_augustus_masked-Super-Scaffold_76-processed-gene-1.435
PR202_augustus_masked-Super-Scaffold_76-processed-gene-1.437
PR202_augustus_masked-Super-Scaffold_76-processed-gene-1.449
PR202_augustus_masked-Super-Scaffold_76-processed-gene-3.102
PR202_augustus_masked-Super-Scaffold_76-processed-gene-3.124
PR202_augustus_masked-Super-Scaffold_76-processed-gene-3.28
PR202_augustus_masked-Super-Scaffold_76-processed-gene-3.71
PR202_augustus_masked-Super-Scaffold_76-processed-gene-3.86
PR202_augustus_masked-Super-Scaffold_76-processed-gene-3.87
PR202_augustus_masked-Super-Scaffold_76-processed-gene-3.89
PR202_augustus_masked-Super-Scaffold_76-processed-gene-4.138
PR202_augustus_masked-Super-Scaffold_76-processed-gene-5.132
PR202_augustus_masked-Super-Scaffold_78-processed-gene-0.267
PR202_augustus_masked-Super-Scaffold_792-processed-gene-1.133
PR202_augustus_masked-Super-Scaffold_792-processed-gene-1.90
PR202_augustus_masked-Super-Scaffold_7-processed-gene-12.1021
PR202_augustus_masked-Super-Scaffold_7-processed-gene-12.888
PR202_augustus_masked-Super-Scaffold_815-processed-gene-0.63
PR202_augustus_masked-Super-Scaffold_815-processed-gene-0.80
PR202_augustus_masked-Super-Scaffold_815-processed-gene-0.88
PR202_augustus_masked-Super-Scaffold_81-processed-gene-2.105
PR202_augustus_masked-Super-Scaffold_81-processed-gene-2.231
PR202_augustus_masked-Super-Scaffold_81-processed-gene-2.235
PR202_augustus_masked-Super-Scaffold_81-processed-gene-2.369
PR202_augustus_masked-Super-Scaffold_81-processed-gene-2.84
PR202_augustus_masked-Super-Scaffold_82-processed-gene-0.78
PR202_augustus_masked-Super-Scaffold_838-processed-gene-0.40
PR202_augustus_masked-Super-Scaffold_84-processed-gene-0.548
PR202_augustus_masked-Super-Scaffold_84-processed-gene-3.160
PR202_augustus_masked-Super-Scaffold_84-processed-gene-3.230
PR202_augustus_masked-Super-Scaffold_84-processed-gene-3.239
PR202_augustus_masked-Super-Scaffold_84-processed-gene-5.514
PR202_augustus_masked-Super-Scaffold_85-processed-gene-0.155
PR202_augustus_masked-Super-Scaffold_85-processed-gene-0.279
PR202_augustus_masked-Super-Scaffold_85-processed-gene-0.305
PR202_augustus_masked-Super-Scaffold_860-processed-gene-0.41
PR202_augustus_masked-Super-Scaffold_860-processed-gene-0.50
PR202_augustus_masked-Super-Scaffold_860-processed-gene-0.66
PR202_augustus_masked-Super-Scaffold_860-processed-gene-0.70
PR202_augustus_masked-Super-Scaffold_88-processed-gene-0.274
PR202_augustus_masked-Super-Scaffold_88-processed-gene-0.352
PR202_augustus_masked-Super-Scaffold_88-processed-gene-0.372
PR202_augustus_masked-Super-Scaffold_891-processed-gene-1.213
PR202_augustus_masked-Super-Scaffold_893-processed-gene-0.412
PR202_augustus_masked-Super-Scaffold_8-processed-gene-1.548
PR202_augustus_masked-Super-Scaffold_91-processed-gene-0.613
PR202_augustus_masked-Super-Scaffold_91-processed-gene-0.745
PR202_augustus_masked-Super-Scaffold_91-processed-gene-0.798
PR202_augustus_masked-Super-Scaffold_924-processed-gene-0.645
PR202_augustus_masked-Super-Scaffold_9585-processed-gene-0.131
PR202_augustus_masked-Super-Scaffold_9585-processed-gene-0.133
PR202_augustus_masked-Super-Scaffold_9585-processed-gene-0.143
PR202_augustus_masked-Super-Scaffold_9585-processed-gene-0.144
PR202_augustus_masked-Super-Scaffold_9585-processed-gene-0.147
PR202_augustus_masked-Super-Scaffold_9585-processed-gene-0.186
PR202_augustus_masked-Super-Scaffold_95-processed-gene-0.147
PR202_augustus_masked-Super-Scaffold_95-processed-gene-0.176
PR202_augustus_masked-Super-Scaffold_95-processed-gene-0.35
PR202_augustus_masked-Super-Scaffold_95-processed-gene-0.77
PR202_augustus_masked-Super-Scaffold_95-processed-gene-0.92
PR202_augustus_masked-Super-Scaffold_95-processed-gene-2.144
PR202_augustus_masked-Super-Scaffold_95-processed-gene-4.59
PR202_augustus_masked-Super-Scaffold_97-processed-gene-0.72
PR202_maker-Super-Scaffold_100-augustus-gene-0.112
PR202_maker-Super-Scaffold_100-augustus-gene-1.265
PR202_maker-Super-Scaffold_100-augustus-gene-2.170
PR202_maker-Super-Scaffold_100-augustus-gene-2.188
PR202_maker-Super-Scaffold_100-augustus-gene-2.191
PR202_maker-Super-Scaffold_100-augustus-gene-3.67
PR202_maker-Super-Scaffold_100-augustus-gene-3.70
PR202_maker-Super-Scaffold_104-augustus-gene-0.107
PR202_maker-Super-Scaffold_104-augustus-gene-0.108
PR202_maker-Super-Scaffold_104-augustus-gene-0.109
PR202_maker-Super-Scaffold_104-augustus-gene-0.110
PR202_maker-Super-Scaffold_104-augustus-gene-0.111
PR202_maker-Super-Scaffold_105-augustus-gene-4.318
PR202_maker-Super-Scaffold_105-augustus-gene-6.255
PR202_maker-Super-Scaffold_105-augustus-gene-7.365
PR202_maker-Super-Scaffold_10-augustus-gene-0.630
PR202_maker-Super-Scaffold_10-augustus-gene-0.634
PR202_maker-Super-Scaffold_10-augustus-gene-0.681
PR202_maker-Super-Scaffold_10-augustus-gene-0.696
PR202_maker-Super-Scaffold_10-augustus-gene-2.205
PR202_maker-Super-Scaffold_10-augustus-gene-2.206
PR202_maker-Super-Scaffold_10-augustus-gene-4.603
PR202_maker-Super-Scaffold_10-augustus-gene-4.659
PR202_maker-Super-Scaffold_10-augustus-gene-4.660
PR202_maker-Super-Scaffold_10-exonerate_protein2genome-gene-4.244
PR202_maker-Super-Scaffold_1135-augustus-gene-0.0
PR202_maker-Super-Scaffold_115-augustus-gene-0.162
PR202_maker-Super-Scaffold_115-augustus-gene-0.169
PR202_maker-Super-Scaffold_115-augustus-gene-3.3
PR202_maker-Super-Scaffold_115-augustus-gene-4.7
PR202_maker-Super-Scaffold_115-exonerate_protein2genome-gene-2.49
PR202_maker-Super-Scaffold_1173-augustus-gene-0.123
PR202_maker-Super-Scaffold_1173-augustus-gene-1.1039
PR202_maker-Super-Scaffold_1173-augustus-gene-1.1062
PR202_maker-Super-Scaffold_1173-augustus-gene-1.1092
PR202_maker-Super-Scaffold_1173-augustus-gene-1.1112
PR202_maker-Super-Scaffold_1173-augustus-gene-1.1134
PR202_maker-Super-Scaffold_1173-augustus-gene-1.1136
PR202_maker-Super-Scaffold_1173-exonerate_protein2genome-gene-0.807
PR202_maker-Super-Scaffold_1173-exonerate_protein2genome-gene-1.276
PR202_maker-Super-Scaffold_1173-exonerate_protein2genome-gene-1.404
PR202_maker-Super-Scaffold_11-augustus-gene-0.195
PR202_maker-Super-Scaffold_11-augustus-gene-0.212
PR202_maker-Super-Scaffold_11-augustus-gene-0.213
PR202_maker-Super-Scaffold_11-augustus-gene-1.13
PR202_maker-Super-Scaffold_11-augustus-gene-1.2
PR202_maker-Super-Scaffold_11-augustus-gene-1.3
PR202_maker-Super-Scaffold_128-augustus-gene-0.514
PR202_maker-Super-Scaffold_12-augustus-gene-3.630
PR202_maker-Super-Scaffold_12-augustus-gene-3.684
PR202_maker-Super-Scaffold_12-augustus-gene-4.1049
PR202_maker-Super-Scaffold_12-augustus-gene-4.964
PR202_maker-Super-Scaffold_12-exonerate_protein2genome-gene-4.467
PR202_maker-Super-Scaffold_134-augustus-gene-1.112
PR202_maker-Super-Scaffold_134-augustus-gene-1.128
PR202_maker-Super-Scaffold_134-augustus-gene-1.129
PR202_maker-Super-Scaffold_134-augustus-gene-1.133
PR202_maker-Super-Scaffold_13-augustus-gene-0.12
PR202_maker-Super-Scaffold_140-augustus-gene-0.695
PR202_maker-Super-Scaffold_140-augustus-gene-0.730
PR202_maker-Super-Scaffold_140-augustus-gene-0.741
PR202_maker-Super-Scaffold_141-augustus-gene-0.133
PR202_maker-Super-Scaffold_144-augustus-gene-0.144
PR202_maker-Super-Scaffold_144-augustus-gene-0.146
PR202_maker-Super-Scaffold_144-augustus-gene-0.147
PR202_maker-Super-Scaffold_147-augustus-gene-2.0
PR202_maker-Super-Scaffold_147-exonerate_protein2genome-gene-2.851
PR202_maker-Super-Scaffold_152-augustus-gene-0.55
PR202_maker-Super-Scaffold_152-augustus-gene-1.713
PR202_maker-Super-Scaffold_152-augustus-gene-2.573
PR202_maker-Super-Scaffold_152-augustus-gene-2.620
PR202_maker-Super-Scaffold_152-augustus-gene-3.303
PR202_maker-Super-Scaffold_157-augustus-gene-0.32
PR202_maker-Super-Scaffold_158-augustus-gene-0.193
PR202_maker-Super-Scaffold_158-augustus-gene-0.60
PR202_maker-Super-Scaffold_159-augustus-gene-0.642
PR202_maker-Super-Scaffold_159-augustus-gene-0.648
PR202_maker-Super-Scaffold_159-augustus-gene-1.10
PR202_maker-Super-Scaffold_159-augustus-gene-1.12
PR202_maker-Super-Scaffold_159-augustus-gene-1.9
PR202_maker-Super-Scaffold_159-augustus-gene-1.95
PR202_maker-Super-Scaffold_159-exonerate_protein2genome-gene-1.171
PR202_maker-Super-Scaffold_171-augustus-gene-0.163
PR202_maker-Super-Scaffold_173-augustus-gene-0.0
PR202_maker-Super-Scaffold_173-augustus-gene-0.10
PR202_maker-Super-Scaffold_173-augustus-gene-0.5
PR202_maker-Super-Scaffold_173-augustus-gene-0.9
PR202_maker-Super-Scaffold_178-augustus-gene-0.0
PR202_maker-Super-Scaffold_178-augustus-gene-0.8
PR202_maker-Super-Scaffold_178-augustus-gene-1.11
PR202_maker-Super-Scaffold_178-augustus-gene-1.21
PR202_maker-Super-Scaffold_179-augustus-gene-0.1050
PR202_maker-Super-Scaffold_179-augustus-gene-0.1066
PR202_maker-Super-Scaffold_179-augustus-gene-0.1068
PR202_maker-Super-Scaffold_179-augustus-gene-0.1069
PR202_maker-Super-Scaffold_179-augustus-gene-0.1070
PR202_maker-Super-Scaffold_179-augustus-gene-0.1071
PR202_maker-Super-Scaffold_179-augustus-gene-0.1072
PR202_maker-Super-Scaffold_179-augustus-gene-0.1077
PR202_maker-Super-Scaffold_179-augustus-gene-0.1078
PR202_maker-Super-Scaffold_179-augustus-gene-0.1162
PR202_maker-Super-Scaffold_179-augustus-gene-0.1163
PR202_maker-Super-Scaffold_179-augustus-gene-0.1165
PR202_maker-Super-Scaffold_179-augustus-gene-0.1167
PR202_maker-Super-Scaffold_179-augustus-gene-0.1178
PR202_maker-Super-Scaffold_182-augustus-gene-0.368
PR202_maker-Super-Scaffold_182-augustus-gene-0.384
PR202_maker-Super-Scaffold_182-augustus-gene-0.391
PR202_maker-Super-Scaffold_182-augustus-gene-0.392
PR202_maker-Super-Scaffold_182-augustus-gene-2.491
PR202_maker-Super-Scaffold_182-augustus-gene-2.492
PR202_maker-Super-Scaffold_182-augustus-gene-2.523
PR202_maker-Super-Scaffold_183-augustus-gene-0.409
PR202_maker-Super-Scaffold_183-augustus-gene-0.410
PR202_maker-Super-Scaffold_183-augustus-gene-0.419
PR202_maker-Super-Scaffold_183-augustus-gene-0.424
PR202_maker-Super-Scaffold_183-augustus-gene-0.429
PR202_maker-Super-Scaffold_183-augustus-gene-2.14
PR202_maker-Super-Scaffold_184-augustus-gene-0.25
PR202_maker-Super-Scaffold_184-augustus-gene-1.133
PR202_maker-Super-Scaffold_184-augustus-gene-1.134
PR202_maker-Super-Scaffold_184-augustus-gene-1.16
PR202_maker-Super-Scaffold_184-augustus-gene-1.48
PR202_maker-Super-Scaffold_184-augustus-gene-1.49
PR202_maker-Super-Scaffold_184-augustus-gene-1.50
PR202_maker-Super-Scaffold_186-augustus-gene-2.637
PR202_maker-Super-Scaffold_186-augustus-gene-2.656
PR202_maker-Super-Scaffold_186-augustus-gene-2.658
PR202_maker-Super-Scaffold_186-exonerate_protein2genome-gene-1.38
PR202_maker-Super-Scaffold_186-exonerate_protein2genome-gene-1.40
PR202_maker-Super-Scaffold_18-augustus-gene-1.70
PR202_maker-Super-Scaffold_18-augustus-gene-1.96
PR202_maker-Super-Scaffold_18-augustus-gene-3.630
PR202_maker-Super-Scaffold_18-augustus-gene-3.636
PR202_maker-Super-Scaffold_18-augustus-gene-3.638
PR202_maker-Super-Scaffold_18-augustus-gene-3.640
PR202_maker-Super-Scaffold_18-augustus-gene-3.643
PR202_maker-Super-Scaffold_18-augustus-gene-3.691
PR202_maker-Super-Scaffold_18-augustus-gene-3.692
PR202_maker-Super-Scaffold_18-augustus-gene-3.693
PR202_maker-Super-Scaffold_18-augustus-gene-3.703
PR202_maker-Super-Scaffold_18-augustus-gene-4.10
PR202_maker-Super-Scaffold_18-augustus-gene-4.13
PR202_maker-Super-Scaffold_18-augustus-gene-4.14
PR202_maker-Super-Scaffold_18-augustus-gene-4.91
PR202_maker-Super-Scaffold_18-augustus-gene-5.100
PR202_maker-Super-Scaffold_18-augustus-gene-5.72
PR202_maker-Super-Scaffold_18-augustus-gene-6.710
PR202_maker-Super-Scaffold_18-augustus-gene-6.732
PR202_maker-Super-Scaffold_18-exonerate_protein2genome-gene-3.261
PR202_maker-Super-Scaffold_190-augustus-gene-0.295
PR202_maker-Super-Scaffold_191-augustus-gene-1.242
PR202_maker-Super-Scaffold_191-augustus-gene-1.244
PR202_maker-Super-Scaffold_191-augustus-gene-1.252
PR202_maker-Super-Scaffold_191-augustus-gene-1.254
PR202_maker-Super-Scaffold_191-augustus-gene-1.257
PR202_maker-Super-Scaffold_191-augustus-gene-1.258
PR202_maker-Super-Scaffold_191-augustus-gene-2.2
PR202_maker-Super-Scaffold_191-augustus-gene-3.175
PR202_maker-Super-Scaffold_191-augustus-gene-3.177
PR202_maker-Super-Scaffold_191-augustus-gene-3.184
PR202_maker-Super-Scaffold_191-augustus-gene-3.185
PR202_maker-Super-Scaffold_191-augustus-gene-4.331
PR202_maker-Super-Scaffold_191-augustus-gene-4.335
PR202_maker-Super-Scaffold_191-exonerate_protein2genome-gene-1.203
PR202_maker-Super-Scaffold_192-augustus-gene-0.12
PR202_maker-Super-Scaffold_192-augustus-gene-0.14
PR202_maker-Super-Scaffold_192-augustus-gene-0.15
PR202_maker-Super-Scaffold_192-augustus-gene-0.3
PR202_maker-Super-Scaffold_192-augustus-gene-0.5
PR202_maker-Super-Scaffold_192-augustus-gene-0.7
PR202_maker-Super-Scaffold_193-augustus-gene-0.419
PR202_maker-Super-Scaffold_199-augustus-gene-0.10
PR202_maker-Super-Scaffold_199-augustus-gene-0.14
PR202_maker-Super-Scaffold_199-augustus-gene-0.19
PR202_maker-Super-Scaffold_199-augustus-gene-0.20
PR202_maker-Super-Scaffold_199-augustus-gene-0.23
PR202_maker-Super-Scaffold_199-augustus-gene-0.5
PR202_maker-Super-Scaffold_199-augustus-gene-0.8
PR202_maker-Super-Scaffold_199-augustus-gene-0.9
PR202_maker-Super-Scaffold_201-augustus-gene-0.13
PR202_maker-Super-Scaffold_201-augustus-gene-1.524
PR202_maker-Super-Scaffold_201-augustus-gene-1.525
PR202_maker-Super-Scaffold_201-augustus-gene-1.536
PR202_maker-Super-Scaffold_201-augustus-gene-1.562
PR202_maker-Super-Scaffold_201-augustus-gene-1.564
PR202_maker-Super-Scaffold_202-augustus-gene-4.28
PR202_maker-Super-Scaffold_202-augustus-gene-5.8
PR202_maker-Super-Scaffold_208-augustus-gene-0.5
PR202_maker-Super-Scaffold_20-augustus-gene-0.464
PR202_maker-Super-Scaffold_20-augustus-gene-0.489
PR202_maker-Super-Scaffold_20-augustus-gene-1.28
PR202_maker-Super-Scaffold_210-augustus-gene-2.38
PR202_maker-Super-Scaffold_211-augustus-gene-0.0
PR202_maker-Super-Scaffold_211-augustus-gene-0.11
PR202_maker-Super-Scaffold_211-augustus-gene-0.5
PR202_maker-Super-Scaffold_211-augustus-gene-0.9
PR202_maker-Super-Scaffold_211-augustus-gene-1.24
PR202_maker-Super-Scaffold_211-exonerate_protein2genome-gene-0.39
PR202_maker-Super-Scaffold_214-augustus-gene-0.105
PR202_maker-Super-Scaffold_214-augustus-gene-0.189
PR202_maker-Super-Scaffold_214-augustus-gene-0.47
PR202_maker-Super-Scaffold_223-augustus-gene-0.220
PR202_maker-Super-Scaffold_223-augustus-gene-1.236
PR202_maker-Super-Scaffold_223-exonerate_protein2genome-gene-0.155
PR202_maker-Super-Scaffold_22-augustus-gene-0.20
PR202_maker-Super-Scaffold_22-augustus-gene-0.22
PR202_maker-Super-Scaffold_22-augustus-gene-0.24
PR202_maker-Super-Scaffold_22-augustus-gene-0.25
PR202_maker-Super-Scaffold_22-augustus-gene-5.14
PR202_maker-Super-Scaffold_22-augustus-gene-5.16
PR202_maker-Super-Scaffold_22-augustus-gene-5.17
PR202_maker-Super-Scaffold_22-augustus-gene-5.20
PR202_maker-Super-Scaffold_22-augustus-gene-5.4
PR202_maker-Super-Scaffold_22-augustus-gene-8.324
PR202_maker-Super-Scaffold_22-augustus-gene-9.448
PR202_maker-Super-Scaffold_22-exonerate_protein2genome-gene-5.167
PR202_maker-Super-Scaffold_22-exonerate_protein2genome-gene-6.251
PR202_maker-Super-Scaffold_231-augustus-gene-0.154
PR202_maker-Super-Scaffold_231-augustus-gene-0.157
PR202_maker-Super-Scaffold_231-augustus-gene-0.158
PR202_maker-Super-Scaffold_231-augustus-gene-1.12
PR202_maker-Super-Scaffold_231-augustus-gene-1.20
PR202_maker-Super-Scaffold_231-augustus-gene-1.29
PR202_maker-Super-Scaffold_231-augustus-gene-1.3
PR202_maker-Super-Scaffold_240-augustus-gene-0.15
PR202_maker-Super-Scaffold_240-augustus-gene-0.16
PR202_maker-Super-Scaffold_240-augustus-gene-0.6
PR202_maker-Super-Scaffold_2412-augustus-gene-3.695
PR202_maker-Super-Scaffold_2412-augustus-gene-3.750
PR202_maker-Super-Scaffold_2412-exonerate_protein2genome-gene-3.422
PR202_maker-Super-Scaffold_2414-augustus-gene-0.303
PR202_maker-Super-Scaffold_2414-augustus-gene-0.304
PR202_maker-Super-Scaffold_2420-augustus-gene-0.31
PR202_maker-Super-Scaffold_2466-augustus-gene-0.13
PR202_maker-Super-Scaffold_2466-augustus-gene-0.16
PR202_maker-Super-Scaffold_2466-augustus-gene-0.17
PR202_maker-Super-Scaffold_2466-augustus-gene-0.7
PR202_maker-Super-Scaffold_248-augustus-gene-0.201
PR202_maker-Super-Scaffold_2499-augustus-gene-0.720
PR202_maker-Super-Scaffold_2499-augustus-gene-0.749
PR202_maker-Super-Scaffold_2499-augustus-gene-0.763
PR202_maker-Super-Scaffold_2499-augustus-gene-1.622
PR202_maker-Super-Scaffold_2499-augustus-gene-1.648
PR202_maker-Super-Scaffold_2499-augustus-gene-1.672
PR202_maker-Super-Scaffold_2499-augustus-gene-1.686
PR202_maker-Super-Scaffold_24-augustus-gene-0.41
PR202_maker-Super-Scaffold_24-augustus-gene-11.110
PR202_maker-Super-Scaffold_24-augustus-gene-11.54
PR202_maker-Super-Scaffold_24-augustus-gene-11.55
PR202_maker-Super-Scaffold_24-augustus-gene-3.2
PR202_maker-Super-Scaffold_24-augustus-gene-6.486
PR202_maker-Super-Scaffold_24-augustus-gene-7.415
PR202_maker-Super-Scaffold_24-augustus-gene-8.339
PR202_maker-Super-Scaffold_24-est_gff_StringTie-gene-2.25
PR202_maker-Super-Scaffold_24-exonerate_protein2genome-gene-8.139
PR202_maker-Super-Scaffold_252-augustus-gene-0.266
PR202_maker-Super-Scaffold_252-augustus-gene-0.283
PR202_maker-Super-Scaffold_253-augustus-gene-0.628
PR202_maker-Super-Scaffold_253-augustus-gene-0.660
PR202_maker-Super-Scaffold_253-augustus-gene-1.634
PR202_maker-Super-Scaffold_259-augustus-gene-0.5
PR202_maker-Super-Scaffold_25-augustus-gene-1.44
PR202_maker-Super-Scaffold_25-augustus-gene-1.49
PR202_maker-Super-Scaffold_25-augustus-gene-1.8
PR202_maker-Super-Scaffold_25-augustus-gene-2.3
PR202_maker-Super-Scaffold_25-augustus-gene-2.89
PR202_maker-Super-Scaffold_25-augustus-gene-3.112
PR202_maker-Super-Scaffold_25-augustus-gene-3.70
PR202_maker-Super-Scaffold_25-augustus-gene-3.71
PR202_maker-Super-Scaffold_264-augustus-gene-1.171
PR202_maker-Super-Scaffold_266-augustus-gene-2.1003
PR202_maker-Super-Scaffold_266-augustus-gene-2.904
PR202_maker-Super-Scaffold_2765-augustus-gene-0.74
PR202_maker-Super-Scaffold_2773-augustus-gene-0.141
PR202_maker-Super-Scaffold_2773-augustus-gene-0.154
PR202_maker-Super-Scaffold_2773-exonerate_protein2genome-gene-0.184
PR202_maker-Super-Scaffold_286-augustus-gene-0.104
PR202_maker-Super-Scaffold_286-augustus-gene-0.92
PR202_maker-Super-Scaffold_286-augustus-gene-0.94
PR202_maker-Super-Scaffold_286-augustus-gene-0.97
PR202_maker-Super-Scaffold_286-exonerate_protein2genome-gene-0.7
PR202_maker-Super-Scaffold_28-augustus-gene-0.124
PR202_maker-Super-Scaffold_291-augustus-gene-2.12
PR202_maker-Super-Scaffold_291-augustus-gene-2.16
PR202_maker-Super-Scaffold_291-augustus-gene-2.18
PR202_maker-Super-Scaffold_291-augustus-gene-2.6
PR202_maker-Super-Scaffold_291-augustus-gene-4.179
PR202_maker-Super-Scaffold_291-augustus-gene-5.184
PR202_maker-Super-Scaffold_291-augustus-gene-8.439
PR202_maker-Super-Scaffold_293-augustus-gene-0.182
PR202_maker-Super-Scaffold_293-augustus-gene-0.183
PR202_maker-Super-Scaffold_2978-exonerate_protein2genome-gene-0.106
PR202_maker-Super-Scaffold_2-augustus-gene-0.12
PR202_maker-Super-Scaffold_305-augustus-gene-0.119
PR202_maker-Super-Scaffold_307-augustus-gene-0.571
PR202_maker-Super-Scaffold_307-augustus-gene-0.622
PR202_maker-Super-Scaffold_307-augustus-gene-0.623
PR202_maker-Super-Scaffold_307-augustus-gene-0.624
PR202_maker-Super-Scaffold_307-augustus-gene-0.627
PR202_maker-Super-Scaffold_308-augustus-gene-0.107
PR202_maker-Super-Scaffold_308-augustus-gene-0.108
PR202_maker-Super-Scaffold_308-augustus-gene-0.109
PR202_maker-Super-Scaffold_308-augustus-gene-0.94
PR202_maker-Super-Scaffold_308-augustus-gene-0.95
PR202_maker-Super-Scaffold_311-augustus-gene-0.517
PR202_maker-Super-Scaffold_311-augustus-gene-1.1
PR202_maker-Super-Scaffold_311-augustus-gene-1.19
PR202_maker-Super-Scaffold_311-augustus-gene-2.683
PR202_maker-Super-Scaffold_311-exonerate_protein2genome-gene-0.332
PR202_maker-Super-Scaffold_31-augustus-gene-0.9
PR202_maker-Super-Scaffold_31-augustus-gene-1.19
PR202_maker-Super-Scaffold_31-augustus-gene-3.207
PR202_maker-Super-Scaffold_31-augustus-gene-3.211
PR202_maker-Super-Scaffold_31-augustus-gene-3.212
PR202_maker-Super-Scaffold_31-exonerate_protein2genome-gene-0.113
PR202_maker-Super-Scaffold_322-augustus-gene-0.131
PR202_maker-Super-Scaffold_328-augustus-gene-0.15
PR202_maker-Super-Scaffold_328-augustus-gene-0.2
PR202_maker-Super-Scaffold_329-augustus-gene-0.90
PR202_maker-Super-Scaffold_329-augustus-gene-0.91
PR202_maker-Super-Scaffold_329-augustus-gene-1.10
PR202_maker-Super-Scaffold_329-augustus-gene-1.6
PR202_maker-Super-Scaffold_329-augustus-gene-1.8
PR202_maker-Super-Scaffold_329-augustus-gene-1.9
PR202_maker-Super-Scaffold_32-augustus-gene-4.126
PR202_maker-Super-Scaffold_334-augustus-gene-0.309
PR202_maker-Super-Scaffold_334-augustus-gene-0.362
PR202_maker-Super-Scaffold_33-augustus-gene-1.67
PR202_maker-Super-Scaffold_33-augustus-gene-1.68
PR202_maker-Super-Scaffold_33-augustus-gene-1.71
PR202_maker-Super-Scaffold_33-augustus-gene-1.81
PR202_maker-Super-Scaffold_33-augustus-gene-1.83
PR202_maker-Super-Scaffold_33-augustus-gene-1.86
PR202_maker-Super-Scaffold_33-augustus-gene-1.88
PR202_maker-Super-Scaffold_341-augustus-gene-0.7
PR202_maker-Super-Scaffold_341-augustus-gene-1.448
PR202_maker-Super-Scaffold_341-augustus-gene-1.455
PR202_maker-Super-Scaffold_341-augustus-gene-1.456
PR202_maker-Super-Scaffold_341-augustus-gene-1.461
PR202_maker-Super-Scaffold_341-augustus-gene-1.464
PR202_maker-Super-Scaffold_341-augustus-gene-1.469
PR202_maker-Super-Scaffold_341-augustus-gene-1.488
PR202_maker-Super-Scaffold_341-augustus-gene-1.495
PR202_maker-Super-Scaffold_341-augustus-gene-1.500
PR202_maker-Super-Scaffold_341-augustus-gene-1.502
PR202_maker-Super-Scaffold_341-augustus-gene-1.522
PR202_maker-Super-Scaffold_342-augustus-gene-0.111
PR202_maker-Super-Scaffold_342-augustus-gene-0.112
PR202_maker-Super-Scaffold_342-augustus-gene-0.113
PR202_maker-Super-Scaffold_342-augustus-gene-0.114
PR202_maker-Super-Scaffold_342-augustus-gene-1.152
PR202_maker-Super-Scaffold_342-augustus-gene-1.153
PR202_maker-Super-Scaffold_342-augustus-gene-1.156
PR202_maker-Super-Scaffold_342-augustus-gene-1.160
PR202_maker-Super-Scaffold_345-augustus-gene-0.125
PR202_maker-Super-Scaffold_34-augustus-gene-0.590
PR202_maker-Super-Scaffold_34-augustus-gene-1.582
PR202_maker-Super-Scaffold_34-augustus-gene-1.597
PR202_maker-Super-Scaffold_34-augustus-gene-1.636
PR202_maker-Super-Scaffold_361-augustus-gene-0.154
PR202_maker-Super-Scaffold_361-augustus-gene-0.161
PR202_maker-Super-Scaffold_361-augustus-gene-0.162
PR202_maker-Super-Scaffold_361-augustus-gene-0.169
PR202_maker-Super-Scaffold_361-augustus-gene-0.173
PR202_maker-Super-Scaffold_362-augustus-gene-0.133
PR202_maker-Super-Scaffold_375-augustus-gene-0.4
PR202_maker-Super-Scaffold_37-augustus-gene-1.15
PR202_maker-Super-Scaffold_37-augustus-gene-1.16
PR202_maker-Super-Scaffold_37-augustus-gene-1.25
PR202_maker-Super-Scaffold_37-augustus-gene-1.45
PR202_maker-Super-Scaffold_37-augustus-gene-1.56
PR202_maker-Super-Scaffold_37-augustus-gene-1.58
PR202_maker-Super-Scaffold_37-augustus-gene-2.718
PR202_maker-Super-Scaffold_37-augustus-gene-2.719
PR202_maker-Super-Scaffold_37-augustus-gene-2.720
PR202_maker-Super-Scaffold_37-augustus-gene-2.721
PR202_maker-Super-Scaffold_37-augustus-gene-2.722
PR202_maker-Super-Scaffold_37-augustus-gene-2.723
PR202_maker-Super-Scaffold_37-augustus-gene-2.724
PR202_maker-Super-Scaffold_37-augustus-gene-2.726
PR202_maker-Super-Scaffold_37-augustus-gene-2.728
PR202_maker-Super-Scaffold_37-augustus-gene-2.729
PR202_maker-Super-Scaffold_37-augustus-gene-2.730
PR202_maker-Super-Scaffold_37-augustus-gene-2.733
PR202_maker-Super-Scaffold_37-augustus-gene-2.774
PR202_maker-Super-Scaffold_37-augustus-gene-2.775
PR202_maker-Super-Scaffold_37-augustus-gene-2.776
PR202_maker-Super-Scaffold_37-augustus-gene-2.777
PR202_maker-Super-Scaffold_37-augustus-gene-2.778
PR202_maker-Super-Scaffold_37-augustus-gene-2.789
PR202_maker-Super-Scaffold_37-augustus-gene-2.790
PR202_maker-Super-Scaffold_37-augustus-gene-2.791
PR202_maker-Super-Scaffold_37-augustus-gene-2.792
PR202_maker-Super-Scaffold_37-exonerate_protein2genome-gene-2.397
PR202_maker-Super-Scaffold_382-augustus-gene-0.36
PR202_maker-Super-Scaffold_382-exonerate_protein2genome-gene-0.397
PR202_maker-Super-Scaffold_387-augustus-gene-0.3
PR202_maker-Super-Scaffold_387-augustus-gene-0.32
PR202_maker-Super-Scaffold_387-augustus-gene-0.34
PR202_maker-Super-Scaffold_387-augustus-gene-0.56
PR202_maker-Super-Scaffold_387-augustus-gene-0.60
PR202_maker-Super-Scaffold_387-augustus-gene-0.61
PR202_maker-Super-Scaffold_387-est_gff_StringTie-gene-0.64
PR202_maker-Super-Scaffold_395-augustus-gene-0.17
PR202_maker-Super-Scaffold_395-augustus-gene-5.681
PR202_maker-Super-Scaffold_395-augustus-gene-5.685
PR202_maker-Super-Scaffold_395-augustus-gene-5.687
PR202_maker-Super-Scaffold_395-augustus-gene-5.716
PR202_maker-Super-Scaffold_395-augustus-gene-5.717
PR202_maker-Super-Scaffold_395-augustus-gene-5.718
PR202_maker-Super-Scaffold_395-augustus-gene-5.719
PR202_maker-Super-Scaffold_395-augustus-gene-5.720
PR202_maker-Super-Scaffold_395-augustus-gene-5.727
PR202_maker-Super-Scaffold_395-augustus-gene-5.728
PR202_maker-Super-Scaffold_395-augustus-gene-5.730
PR202_maker-Super-Scaffold_396-augustus-gene-1.11
PR202_maker-Super-Scaffold_396-augustus-gene-1.12
PR202_maker-Super-Scaffold_396-augustus-gene-1.16
PR202_maker-Super-Scaffold_396-augustus-gene-1.34
PR202_maker-Super-Scaffold_396-augustus-gene-1.4
PR202_maker-Super-Scaffold_396-augustus-gene-1.7
PR202_maker-Super-Scaffold_396-augustus-gene-1.8
PR202_maker-Super-Scaffold_396-augustus-gene-1.9
PR202_maker-Super-Scaffold_39-augustus-gene-0.421
PR202_maker-Super-Scaffold_39-augustus-gene-1.470
PR202_maker-Super-Scaffold_39-augustus-gene-1.483
PR202_maker-Super-Scaffold_39-augustus-gene-2.46
PR202_maker-Super-Scaffold_39-augustus-gene-2.48
PR202_maker-Super-Scaffold_39-augustus-gene-2.50
PR202_maker-Super-Scaffold_39-augustus-gene-2.51
PR202_maker-Super-Scaffold_39-augustus-gene-2.6
PR202_maker-Super-Scaffold_39-augustus-gene-3.713
PR202_maker-Super-Scaffold_39-augustus-gene-9.899
PR202_maker-Super-Scaffold_39-augustus-gene-9.900
PR202_maker-Super-Scaffold_408-augustus-gene-0.13
PR202_maker-Super-Scaffold_408-augustus-gene-0.15
PR202_maker-Super-Scaffold_409-augustus-gene-0.28
PR202_maker-Super-Scaffold_409-augustus-gene-0.29
PR202_maker-Super-Scaffold_40-augustus-gene-1.349
PR202_maker-Super-Scaffold_40-augustus-gene-2.55
PR202_maker-Super-Scaffold_40-augustus-gene-3.6
PR202_maker-Super-Scaffold_414-augustus-gene-0.321
PR202_maker-Super-Scaffold_414-exonerate_protein2genome-gene-0.3
PR202_maker-Super-Scaffold_436-augustus-gene-0.180
PR202_maker-Super-Scaffold_436-augustus-gene-0.184
PR202_maker-Super-Scaffold_437-augustus-gene-0.68
PR202_maker-Super-Scaffold_437-augustus-gene-0.77
PR202_maker-Super-Scaffold_437-augustus-gene-0.78
PR202_maker-Super-Scaffold_437-augustus-gene-0.79
PR202_maker-Super-Scaffold_440-augustus-gene-0.36
PR202_maker-Super-Scaffold_440-augustus-gene-0.37
PR202_maker-Super-Scaffold_440-augustus-gene-0.40
PR202_maker-Super-Scaffold_440-augustus-gene-0.48
PR202_maker-Super-Scaffold_440-augustus-gene-0.83
PR202_maker-Super-Scaffold_443-augustus-gene-0.118
PR202_maker-Super-Scaffold_443-augustus-gene-0.125
PR202_maker-Super-Scaffold_443-augustus-gene-0.126
PR202_maker-Super-Scaffold_443-augustus-gene-0.127
PR202_maker-Super-Scaffold_443-augustus-gene-0.128
PR202_maker-Super-Scaffold_443-augustus-gene-0.129
PR202_maker-Super-Scaffold_44-augustus-gene-0.20
PR202_maker-Super-Scaffold_44-augustus-gene-0.21
PR202_maker-Super-Scaffold_44-augustus-gene-0.22
PR202_maker-Super-Scaffold_44-augustus-gene-0.23
PR202_maker-Super-Scaffold_463-augustus-gene-0.26
PR202_maker-Super-Scaffold_463-augustus-gene-0.29
PR202_maker-Super-Scaffold_467-augustus-gene-0.0
PR202_maker-Super-Scaffold_467-augustus-gene-0.19
PR202_maker-Super-Scaffold_467-augustus-gene-0.78
PR202_maker-Super-Scaffold_467-augustus-gene-0.84
PR202_maker-Super-Scaffold_472-augustus-gene-0.14
PR202_maker-Super-Scaffold_472-augustus-gene-0.30
PR202_maker-Super-Scaffold_47-augustus-gene-2.316
PR202_maker-Super-Scaffold_47-augustus-gene-2.332
PR202_maker-Super-Scaffold_47-augustus-gene-2.333
PR202_maker-Super-Scaffold_4800-augustus-gene-0.14
PR202_maker-Super-Scaffold_4800-augustus-gene-0.18
PR202_maker-Super-Scaffold_4830-augustus-gene-0.240
PR202_maker-Super-Scaffold_4830-augustus-gene-0.251
PR202_maker-Super-Scaffold_4830-augustus-gene-0.259
PR202_maker-Super-Scaffold_4927-augustus-gene-0.735
PR202_maker-Super-Scaffold_4927-augustus-gene-0.825
PR202_maker-Super-Scaffold_492-augustus-gene-0.149
PR202_maker-Super-Scaffold_492-augustus-gene-0.156
PR202_maker-Super-Scaffold_4957-augustus-gene-0.151
PR202_maker-Super-Scaffold_4971-augustus-gene-0.100
PR202_maker-Super-Scaffold_4971-augustus-gene-0.102
PR202_maker-Super-Scaffold_4971-augustus-gene-0.104
PR202_maker-Super-Scaffold_4971-augustus-gene-0.111
PR202_maker-Super-Scaffold_4971-augustus-gene-0.96
PR202_maker-Super-Scaffold_4971-augustus-gene-0.97
PR202_maker-Super-Scaffold_4971-augustus-gene-0.99
PR202_maker-Super-Scaffold_49-augustus-gene-0.355
PR202_maker-Super-Scaffold_4-augustus-gene-1.26
PR202_maker-Super-Scaffold_4-augustus-gene-1.63
PR202_maker-Super-Scaffold_4-augustus-gene-2.568
PR202_maker-Super-Scaffold_4-augustus-gene-2.570
PR202_maker-Super-Scaffold_4-augustus-gene-2.571
PR202_maker-Super-Scaffold_4-augustus-gene-2.621
PR202_maker-Super-Scaffold_4-exonerate_protein2genome-gene-2.188
PR202_maker-Super-Scaffold_4-exonerate_protein2genome-gene-2.308
PR202_maker-Super-Scaffold_504-augustus-gene-0.673
PR202_maker-Super-Scaffold_505-augustus-gene-0.308
PR202_maker-Super-Scaffold_505-augustus-gene-0.309
PR202_maker-Super-Scaffold_505-augustus-gene-0.310
PR202_maker-Super-Scaffold_505-augustus-gene-0.313
PR202_maker-Super-Scaffold_505-augustus-gene-0.323
PR202_maker-Super-Scaffold_505-augustus-gene-0.324
PR202_maker-Super-Scaffold_50-augustus-gene-1.521
PR202_maker-Super-Scaffold_50-augustus-gene-1.536
PR202_maker-Super-Scaffold_50-augustus-gene-2.23
PR202_maker-Super-Scaffold_50-augustus-gene-2.52
PR202_maker-Super-Scaffold_50-augustus-gene-3.650
PR202_maker-Super-Scaffold_50-augustus-gene-3.668
PR202_maker-Super-Scaffold_50-augustus-gene-3.724
PR202_maker-Super-Scaffold_50-augustus-gene-5.1175
PR202_maker-Super-Scaffold_50-exonerate_protein2genome-gene-3.481
PR202_maker-Super-Scaffold_510-augustus-gene-0.53
PR202_maker-Super-Scaffold_510-augustus-gene-0.54
PR202_maker-Super-Scaffold_510-augustus-gene-0.56
PR202_maker-Super-Scaffold_52-augustus-gene-0.24
PR202_maker-Super-Scaffold_52-augustus-gene-0.25
PR202_maker-Super-Scaffold_52-augustus-gene-0.36
PR202_maker-Super-Scaffold_52-augustus-gene-2.317
PR202_maker-Super-Scaffold_52-augustus-gene-2.331
PR202_maker-Super-Scaffold_52-augustus-gene-2.340
PR202_maker-Super-Scaffold_52-augustus-gene-3.407
PR202_maker-Super-Scaffold_52-exonerate_protein2genome-gene-2.50
PR202_maker-Super-Scaffold_52-exonerate_protein2genome-gene-3.335
PR202_maker-Super-Scaffold_537-augustus-gene-0.250
PR202_maker-Super-Scaffold_537-exonerate_protein2genome-gene-0.157
PR202_maker-Super-Scaffold_557-augustus-gene-0.11
PR202_maker-Super-Scaffold_557-augustus-gene-0.76
PR202_maker-Super-Scaffold_557-augustus-gene-0.80
PR202_maker-Super-Scaffold_561-augustus-gene-0.70
PR202_maker-Super-Scaffold_565-augustus-gene-0.10
PR202_maker-Super-Scaffold_565-augustus-gene-0.104
PR202_maker-Super-Scaffold_565-augustus-gene-0.105
PR202_maker-Super-Scaffold_565-augustus-gene-0.106
PR202_maker-Super-Scaffold_565-augustus-gene-0.107
PR202_maker-Super-Scaffold_565-augustus-gene-0.109
PR202_maker-Super-Scaffold_565-augustus-gene-0.11
PR202_maker-Super-Scaffold_565-augustus-gene-0.111
PR202_maker-Super-Scaffold_565-augustus-gene-0.112
PR202_maker-Super-Scaffold_565-augustus-gene-0.113
PR202_maker-Super-Scaffold_565-augustus-gene-0.12
PR202_maker-Super-Scaffold_565-augustus-gene-0.14
PR202_maker-Super-Scaffold_565-augustus-gene-0.15
PR202_maker-Super-Scaffold_565-augustus-gene-0.17
PR202_maker-Super-Scaffold_565-augustus-gene-0.4
PR202_maker-Super-Scaffold_565-augustus-gene-0.43
PR202_maker-Super-Scaffold_565-augustus-gene-0.66
PR202_maker-Super-Scaffold_565-augustus-gene-0.7
PR202_maker-Super-Scaffold_565-augustus-gene-0.75
PR202_maker-Super-Scaffold_565-augustus-gene-0.77
PR202_maker-Super-Scaffold_565-augustus-gene-0.84
PR202_maker-Super-Scaffold_566-augustus-gene-1.739
PR202_maker-Super-Scaffold_566-exonerate_protein2genome-gene-1.454
PR202_maker-Super-Scaffold_578-augustus-gene-0.134
PR202_maker-Super-Scaffold_581-augustus-gene-0.338
PR202_maker-Super-Scaffold_581-augustus-gene-0.355
PR202_maker-Super-Scaffold_586-augustus-gene-0.21
PR202_maker-Super-Scaffold_586-augustus-gene-0.27
PR202_maker-Super-Scaffold_593-augustus-gene-0.405
PR202_maker-Super-Scaffold_593-augustus-gene-0.408
PR202_maker-Super-Scaffold_593-augustus-gene-0.409
PR202_maker-Super-Scaffold_593-augustus-gene-0.424
PR202_maker-Super-Scaffold_593-augustus-gene-0.429
PR202_maker-Super-Scaffold_593-augustus-gene-0.430
PR202_maker-Super-Scaffold_593-augustus-gene-0.439
PR202_maker-Super-Scaffold_593-augustus-gene-0.446
PR202_maker-Super-Scaffold_593-augustus-gene-0.455
PR202_maker-Super-Scaffold_593-augustus-gene-0.456
PR202_maker-Super-Scaffold_59-augustus-gene-1.10
PR202_maker-Super-Scaffold_59-augustus-gene-1.11
PR202_maker-Super-Scaffold_59-augustus-gene-1.19
PR202_maker-Super-Scaffold_59-augustus-gene-1.40
PR202_maker-Super-Scaffold_59-augustus-gene-1.41
PR202_maker-Super-Scaffold_59-augustus-gene-1.43
PR202_maker-Super-Scaffold_59-augustus-gene-1.44
PR202_maker-Super-Scaffold_59-augustus-gene-1.45
PR202_maker-Super-Scaffold_59-augustus-gene-1.46
PR202_maker-Super-Scaffold_59-augustus-gene-1.54
PR202_maker-Super-Scaffold_59-augustus-gene-1.55
PR202_maker-Super-Scaffold_59-augustus-gene-2.574
PR202_maker-Super-Scaffold_5-augustus-gene-0.173
PR202_maker-Super-Scaffold_5-augustus-gene-0.174
PR202_maker-Super-Scaffold_5-augustus-gene-0.191
PR202_maker-Super-Scaffold_5-augustus-gene-0.219
PR202_maker-Super-Scaffold_5-augustus-gene-0.221
PR202_maker-Super-Scaffold_5-augustus-gene-2.28
PR202_maker-Super-Scaffold_5-augustus-gene-2.29
PR202_maker-Super-Scaffold_5-augustus-gene-2.30
PR202_maker-Super-Scaffold_5-augustus-gene-2.32
PR202_maker-Super-Scaffold_5-augustus-gene-2.33
PR202_maker-Super-Scaffold_5-augustus-gene-2.34
PR202_maker-Super-Scaffold_5-exonerate_protein2genome-gene-1.243
PR202_maker-Super-Scaffold_5-exonerate_protein2genome-gene-2.560
PR202_maker-Super-Scaffold_603-augustus-gene-0.13
PR202_maker-Super-Scaffold_603-augustus-gene-0.14
PR202_maker-Super-Scaffold_603-augustus-gene-0.16
PR202_maker-Super-Scaffold_603-augustus-gene-0.18
PR202_maker-Super-Scaffold_603-augustus-gene-0.22
PR202_maker-Super-Scaffold_603-augustus-gene-0.23
PR202_maker-Super-Scaffold_603-augustus-gene-0.29
PR202_maker-Super-Scaffold_603-augustus-gene-0.32
PR202_maker-Super-Scaffold_603-augustus-gene-0.33
PR202_maker-Super-Scaffold_603-augustus-gene-0.35
PR202_maker-Super-Scaffold_603-augustus-gene-0.38
PR202_maker-Super-Scaffold_603-augustus-gene-0.64
PR202_maker-Super-Scaffold_603-augustus-gene-0.65
PR202_maker-Super-Scaffold_603-augustus-gene-0.66
PR202_maker-Super-Scaffold_603-augustus-gene-0.74
PR202_maker-Super-Scaffold_603-augustus-gene-0.75
PR202_maker-Super-Scaffold_603-augustus-gene-0.77
PR202_maker-Super-Scaffold_603-augustus-gene-0.78
PR202_maker-Super-Scaffold_603-augustus-gene-0.79
PR202_maker-Super-Scaffold_603-augustus-gene-0.80
PR202_maker-Super-Scaffold_60-augustus-gene-0.1
PR202_maker-Super-Scaffold_60-augustus-gene-0.18
PR202_maker-Super-Scaffold_60-augustus-gene-0.2
PR202_maker-Super-Scaffold_60-augustus-gene-0.4
PR202_maker-Super-Scaffold_60-augustus-gene-0.5
PR202_maker-Super-Scaffold_62-augustus-gene-0.523
PR202_maker-Super-Scaffold_62-augustus-gene-0.527
PR202_maker-Super-Scaffold_62-augustus-gene-0.528
PR202_maker-Super-Scaffold_62-augustus-gene-0.560
PR202_maker-Super-Scaffold_62-exonerate_protein2genome-gene-0.280
PR202_maker-Super-Scaffold_630-exonerate_protein2genome-gene-0.17
PR202_maker-Super-Scaffold_637-augustus-gene-0.394
PR202_maker-Super-Scaffold_63-augustus-gene-1.12
PR202_maker-Super-Scaffold_63-augustus-gene-1.31
PR202_maker-Super-Scaffold_63-augustus-gene-1.32
PR202_maker-Super-Scaffold_63-augustus-gene-1.38
PR202_maker-Super-Scaffold_63-augustus-gene-1.39
PR202_maker-Super-Scaffold_63-augustus-gene-2.17
PR202_maker-Super-Scaffold_63-augustus-gene-2.40
PR202_maker-Super-Scaffold_63-augustus-gene-2.44
PR202_maker-Super-Scaffold_63-augustus-gene-2.65
PR202_maker-Super-Scaffold_63-augustus-gene-2.96
PR202_maker-Super-Scaffold_63-exonerate_protein2genome-gene-0.567
PR202_maker-Super-Scaffold_652-augustus-gene-0.102
PR202_maker-Super-Scaffold_652-augustus-gene-0.96
PR202_maker-Super-Scaffold_653-augustus-gene-0.7
PR202_maker-Super-Scaffold_663-augustus-gene-0.173
PR202_maker-Super-Scaffold_663-augustus-gene-0.178
PR202_maker-Super-Scaffold_663-augustus-gene-0.179
PR202_maker-Super-Scaffold_66-augustus-gene-0.386
PR202_maker-Super-Scaffold_66-augustus-gene-0.390
PR202_maker-Super-Scaffold_66-augustus-gene-0.406
PR202_maker-Super-Scaffold_66-augustus-gene-1.384
PR202_maker-Super-Scaffold_66-augustus-gene-2.360
PR202_maker-Super-Scaffold_66-augustus-gene-3.448
PR202_maker-Super-Scaffold_66-augustus-gene-3.461
PR202_maker-Super-Scaffold_66-augustus-gene-3.484
PR202_maker-Super-Scaffold_66-augustus-gene-3.485
PR202_maker-Super-Scaffold_66-augustus-gene-3.486
PR202_maker-Super-Scaffold_66-augustus-gene-3.487
PR202_maker-Super-Scaffold_66-augustus-gene-3.488
PR202_maker-Super-Scaffold_66-augustus-gene-3.489
PR202_maker-Super-Scaffold_66-augustus-gene-3.490
PR202_maker-Super-Scaffold_66-augustus-gene-3.492
PR202_maker-Super-Scaffold_66-exonerate_protein2genome-gene-3.262
PR202_maker-Super-Scaffold_66-exonerate_protein2genome-gene-3.416
PR202_maker-Super-Scaffold_6-augustus-gene-0.13
PR202_maker-Super-Scaffold_6-augustus-gene-0.17
PR202_maker-Super-Scaffold_6-augustus-gene-0.20
PR202_maker-Super-Scaffold_6-augustus-gene-0.21
PR202_maker-Super-Scaffold_6-augustus-gene-0.23
PR202_maker-Super-Scaffold_6-augustus-gene-0.29
PR202_maker-Super-Scaffold_6-augustus-gene-0.41
PR202_maker-Super-Scaffold_6-augustus-gene-0.42
PR202_maker-Super-Scaffold_6-augustus-gene-0.43
PR202_maker-Super-Scaffold_6-augustus-gene-0.44
PR202_maker-Super-Scaffold_6-augustus-gene-0.55
PR202_maker-Super-Scaffold_6-augustus-gene-0.56
PR202_maker-Super-Scaffold_6-augustus-gene-0.57
PR202_maker-Super-Scaffold_6-augustus-gene-0.58
PR202_maker-Super-Scaffold_6-augustus-gene-0.59
PR202_maker-Super-Scaffold_6-augustus-gene-1.435
PR202_maker-Super-Scaffold_6-augustus-gene-1.441
PR202_maker-Super-Scaffold_6-augustus-gene-1.451
PR202_maker-Super-Scaffold_6-augustus-gene-1.452
PR202_maker-Super-Scaffold_6-augustus-gene-1.455
PR202_maker-Super-Scaffold_6-augustus-gene-1.457
PR202_maker-Super-Scaffold_6-augustus-gene-1.463
PR202_maker-Super-Scaffold_6-augustus-gene-1.472
PR202_maker-Super-Scaffold_6-augustus-gene-1.479
PR202_maker-Super-Scaffold_6-augustus-gene-1.480
PR202_maker-Super-Scaffold_6-augustus-gene-1.482
PR202_maker-Super-Scaffold_6-augustus-gene-1.483
PR202_maker-Super-Scaffold_6-augustus-gene-1.484
PR202_maker-Super-Scaffold_6-augustus-gene-1.485
PR202_maker-Super-Scaffold_6-augustus-gene-1.486
PR202_maker-Super-Scaffold_6-augustus-gene-1.490
PR202_maker-Super-Scaffold_6-augustus-gene-1.491
PR202_maker-Super-Scaffold_6-augustus-gene-2.425
PR202_maker-Super-Scaffold_6-augustus-gene-2.429
PR202_maker-Super-Scaffold_6-augustus-gene-2.473
PR202_maker-Super-Scaffold_6-augustus-gene-3.101
PR202_maker-Super-Scaffold_6-augustus-gene-3.3
PR202_maker-Super-Scaffold_6-augustus-gene-3.54
PR202_maker-Super-Scaffold_6-exonerate_protein2genome-gene-0.262
PR202_maker-Super-Scaffold_706-augustus-gene-0.215
PR202_maker-Super-Scaffold_706-augustus-gene-0.218
PR202_maker-Super-Scaffold_706-augustus-gene-0.219
PR202_maker-Super-Scaffold_706-exonerate_protein2genome-gene-0.152
PR202_maker-Super-Scaffold_70-augustus-gene-3.39
PR202_maker-Super-Scaffold_70-augustus-gene-4.332
PR202_maker-Super-Scaffold_70-augustus-gene-4.349
PR202_maker-Super-Scaffold_70-augustus-gene-4.387
PR202_maker-Super-Scaffold_70-augustus-gene-5.15
PR202_maker-Super-Scaffold_711-augustus-gene-0.12
PR202_maker-Super-Scaffold_71-augustus-gene-0.29
PR202_maker-Super-Scaffold_71-augustus-gene-1.1
PR202_maker-Super-Scaffold_71-augustus-gene-1.10
PR202_maker-Super-Scaffold_71-augustus-gene-1.11
PR202_maker-Super-Scaffold_71-augustus-gene-1.4
PR202_maker-Super-Scaffold_71-augustus-gene-1.7
PR202_maker-Super-Scaffold_71-augustus-gene-1.8
PR202_maker-Super-Scaffold_71-augustus-gene-1.9
PR202_maker-Super-Scaffold_71-exonerate_protein2genome-gene-0.25
PR202_maker-Super-Scaffold_7202-augustus-gene-0.159
PR202_maker-Super-Scaffold_7202-augustus-gene-0.165
PR202_maker-Super-Scaffold_7202-augustus-gene-0.166
PR202_maker-Super-Scaffold_7202-augustus-gene-0.167
PR202_maker-Super-Scaffold_73-augustus-gene-1.11
PR202_maker-Super-Scaffold_73-augustus-gene-1.17
PR202_maker-Super-Scaffold_73-augustus-gene-1.4
PR202_maker-Super-Scaffold_73-augustus-gene-1.8
PR202_maker-Super-Scaffold_742-augustus-gene-0.144
PR202_maker-Super-Scaffold_742-augustus-gene-0.145
PR202_maker-Super-Scaffold_742-exonerate_protein2genome-gene-0.122
PR202_maker-Super-Scaffold_749-augustus-gene-0.113
PR202_maker-Super-Scaffold_749-augustus-gene-0.115
PR202_maker-Super-Scaffold_749-augustus-gene-0.94
PR202_maker-Super-Scaffold_76-augustus-gene-0.18
PR202_maker-Super-Scaffold_76-augustus-gene-0.7
PR202_maker-Super-Scaffold_76-augustus-gene-1.262
PR202_maker-Super-Scaffold_76-augustus-gene-1.269
PR202_maker-Super-Scaffold_76-augustus-gene-1.272
PR202_maker-Super-Scaffold_76-augustus-gene-1.273
PR202_maker-Super-Scaffold_76-augustus-gene-1.275
PR202_maker-Super-Scaffold_76-augustus-gene-1.277
PR202_maker-Super-Scaffold_76-augustus-gene-1.298
PR202_maker-Super-Scaffold_76-augustus-gene-1.301
PR202_maker-Super-Scaffold_76-augustus-gene-1.303
PR202_maker-Super-Scaffold_76-augustus-gene-1.309
PR202_maker-Super-Scaffold_76-augustus-gene-3.354
PR202_maker-Super-Scaffold_76-augustus-gene-4.296
PR202_maker-Super-Scaffold_76-augustus-gene-4.314
PR202_maker-Super-Scaffold_76-augustus-gene-4.319
PR202_maker-Super-Scaffold_76-augustus-gene-5.505
PR202_maker-Super-Scaffold_76-augustus-gene-5.562
PR202_maker-Super-Scaffold_76-exonerate_protein2genome-gene-1.230
PR202_maker-Super-Scaffold_76-exonerate_protein2genome-gene-3.317
PR202_maker-Super-Scaffold_778-augustus-gene-0.117
PR202_maker-Super-Scaffold_78-augustus-gene-0.16
PR202_maker-Super-Scaffold_792-augustus-gene-1.530
PR202_maker-Super-Scaffold_792-augustus-gene-1.550
PR202_maker-Super-Scaffold_7-augustus-gene-12.117
PR202_maker-Super-Scaffold_7-augustus-gene-7.371
PR202_maker-Super-Scaffold_815-augustus-gene-0.95
PR202_maker-Super-Scaffold_841-augustus-gene-0.9
PR202_maker-Super-Scaffold_84-augustus-gene-3.10
PR202_maker-Super-Scaffold_84-augustus-gene-3.18
PR202_maker-Super-Scaffold_84-augustus-gene-3.83
PR202_maker-Super-Scaffold_84-augustus-gene-3.9
PR202_maker-Super-Scaffold_84-augustus-gene-4.77
PR202_maker-Super-Scaffold_84-augustus-gene-5.444
PR202_maker-Super-Scaffold_84-augustus-gene-5.467
PR202_maker-Super-Scaffold_84-augustus-gene-5.468
PR202_maker-Super-Scaffold_84-augustus-gene-6.541
PR202_maker-Super-Scaffold_84-exonerate_protein2genome-gene-0.39
PR202_maker-Super-Scaffold_85-augustus-gene-0.364
PR202_maker-Super-Scaffold_85-augustus-gene-0.502
PR202_maker-Super-Scaffold_85-augustus-gene-0.504
PR202_maker-Super-Scaffold_85-exonerate_protein2genome-gene-0.774
PR202_maker-Super-Scaffold_860-augustus-gene-0.5
PR202_maker-Super-Scaffold_88-augustus-gene-0.481
PR202_maker-Super-Scaffold_88-augustus-gene-0.514
PR202_maker-Super-Scaffold_91-augustus-gene-0.79
PR202_maker-Super-Scaffold_91-exonerate_protein2genome-gene-0.204
PR202_maker-Super-Scaffold_924-augustus-gene-0.93
PR202_maker-Super-Scaffold_9585-augustus-gene-0.23
PR202_maker-Super-Scaffold_9585-augustus-gene-0.24
PR202_maker-Super-Scaffold_9585-augustus-gene-0.26
PR202_maker-Super-Scaffold_9585-augustus-gene-0.4
PR202_maker-Super-Scaffold_9585-augustus-gene-0.5
PR202_maker-Super-Scaffold_9585-augustus-gene-0.7
PR202_maker-Super-Scaffold_95-augustus-gene-0.507
PR202_maker-Super-Scaffold_95-augustus-gene-0.508
PR202_maker-Super-Scaffold_95-augustus-gene-0.543
PR202_maker-Super-Scaffold_95-augustus-gene-0.570
PR202_maker-Super-Scaffold_95-augustus-gene-0.575
PR202_maker-Super-Scaffold_95-augustus-gene-0.576
PR202_maker-Super-Scaffold_95-augustus-gene-1.92
PR202_maker-Super-Scaffold_95-augustus-gene-3.254
PR202_maker-Super-Scaffold_95-augustus-gene-3.274
PR202_maker-Super-Scaffold_95-augustus-gene-3.282
PR202_maker-Super-Scaffold_95-augustus-gene-4.745
PR202_maker-Super-Scaffold_95-exonerate_protein2genome-gene-4.513
PR202_maker-Super-Scaffold_97-augustus-gene-0.234
PR202_maker-Super-Scaffold_9-augustus-gene-1.15
PR202_maker-Super-Scaffold_9-augustus-gene-1.19
