# Supplementary material for: Detection of subgenome bias using an anchored syntenic approach in Eleusine coracana (finger millet)
Source: BMC Genomics. 2021 Mar 12;22:175. doi: 10.1186/s12864-021-07447-y (PMC7953713; doi:10.1186/s12864-021-07447-y)
Supplement: Supplementary file 4 — Additional file 4: B singleton list: List of syntenic singletons found on the B genome during a comparison of Eleusine coracana and Setaria italica. [file 12864_2021_7447_MOESM4_ESM.txt]

PR202_augustus_masked-Super-Scaffold_1008-processed-gene-0.128
PR202_augustus_masked-Super-Scaffold_1019-processed-gene-0.116
PR202_augustus_masked-Super-Scaffold_1019-processed-gene-0.187
PR202_augustus_masked-Super-Scaffold_101-processed-gene-0.191
PR202_augustus_masked-Super-Scaffold_101-processed-gene-0.97
PR202_augustus_masked-Super-Scaffold_1028-processed-gene-0.147
PR202_augustus_masked-Super-Scaffold_1028-processed-gene-0.98
PR202_augustus_masked-Super-Scaffold_102-processed-gene-0.15
PR202_augustus_masked-Super-Scaffold_102-processed-gene-0.23
PR202_augustus_masked-Super-Scaffold_102-processed-gene-0.35
PR202_augustus_masked-Super-Scaffold_102-processed-gene-0.59
PR202_augustus_masked-Super-Scaffold_102-processed-gene-0.66
PR202_augustus_masked-Super-Scaffold_105-processed-gene-3.35
PR202_augustus_masked-Super-Scaffold_105-processed-gene-3.90
PR202_augustus_masked-Super-Scaffold_10-processed-gene-0.451
PR202_augustus_masked-Super-Scaffold_10-processed-gene-3.516
PR202_augustus_masked-Super-Scaffold_10-processed-gene-4.822
PR202_augustus_masked-Super-Scaffold_110-processed-gene-0.197
PR202_augustus_masked-Super-Scaffold_113-processed-gene-0.35
PR202_augustus_masked-Super-Scaffold_113-processed-gene-2.215
PR202_augustus_masked-Super-Scaffold_1173-processed-gene-0.185
PR202_augustus_masked-Super-Scaffold_118-processed-gene-4.95
PR202_augustus_masked-Super-Scaffold_121-processed-gene-0.234
PR202_augustus_masked-Super-Scaffold_1226-processed-gene-0.52
PR202_augustus_masked-Super-Scaffold_1226-processed-gene-0.53
PR202_augustus_masked-Super-Scaffold_124-processed-gene-0.102
PR202_augustus_masked-Super-Scaffold_124-processed-gene-0.112
PR202_augustus_masked-Super-Scaffold_1263-processed-gene-0.191
PR202_augustus_masked-Super-Scaffold_1263-processed-gene-0.285
PR202_augustus_masked-Super-Scaffold_1263-processed-gene-0.300
PR202_augustus_masked-Super-Scaffold_1263-processed-gene-0.372
PR202_augustus_masked-Super-Scaffold_1263-processed-gene-0.398
PR202_augustus_masked-Super-Scaffold_1285-processed-gene-0.40
PR202_augustus_masked-Super-Scaffold_1285-processed-gene-0.9
PR202_augustus_masked-Super-Scaffold_128-processed-gene-0.45
PR202_augustus_masked-Super-Scaffold_128-processed-gene-0.67
PR202_augustus_masked-Super-Scaffold_128-processed-gene-2.162
PR202_augustus_masked-Super-Scaffold_128-processed-gene-2.275
PR202_augustus_masked-Super-Scaffold_128-processed-gene-3.104
PR202_augustus_masked-Super-Scaffold_128-processed-gene-3.122
PR202_augustus_masked-Super-Scaffold_128-processed-gene-3.142
PR202_augustus_masked-Super-Scaffold_128-processed-gene-3.145
PR202_augustus_masked-Super-Scaffold_128-processed-gene-3.146
PR202_augustus_masked-Super-Scaffold_128-processed-gene-3.64
PR202_augustus_masked-Super-Scaffold_128-processed-gene-4.596
PR202_augustus_masked-Super-Scaffold_128-processed-gene-4.623
PR202_augustus_masked-Super-Scaffold_128-processed-gene-4.640
PR202_augustus_masked-Super-Scaffold_12-processed-gene-0.260
PR202_augustus_masked-Super-Scaffold_12-processed-gene-0.413
PR202_augustus_masked-Super-Scaffold_12-processed-gene-1.34
PR202_augustus_masked-Super-Scaffold_12-processed-gene-1.75
PR202_augustus_masked-Super-Scaffold_12-processed-gene-2.523
PR202_augustus_masked-Super-Scaffold_12-processed-gene-2.550
PR202_augustus_masked-Super-Scaffold_12-processed-gene-3.10
PR202_augustus_masked-Super-Scaffold_12-processed-gene-3.35
PR202_augustus_masked-Super-Scaffold_12-processed-gene-4.137
PR202_augustus_masked-Super-Scaffold_12-processed-gene-4.150
PR202_augustus_masked-Super-Scaffold_131-processed-gene-1.129
PR202_augustus_masked-Super-Scaffold_131-processed-gene-1.191
PR202_augustus_masked-Super-Scaffold_131-processed-gene-1.91
PR202_augustus_masked-Super-Scaffold_133-processed-gene-0.47
PR202_augustus_masked-Super-Scaffold_1383-processed-gene-1.35
PR202_augustus_masked-Super-Scaffold_139-processed-gene-0.167
PR202_augustus_masked-Super-Scaffold_139-processed-gene-0.199
PR202_augustus_masked-Super-Scaffold_13-processed-gene-1.332
PR202_augustus_masked-Super-Scaffold_13-processed-gene-1.338
PR202_augustus_masked-Super-Scaffold_13-processed-gene-1.449
PR202_augustus_masked-Super-Scaffold_146-processed-gene-0.350
PR202_augustus_masked-Super-Scaffold_146-processed-gene-0.468
PR202_augustus_masked-Super-Scaffold_146-processed-gene-2.136
PR202_augustus_masked-Super-Scaffold_146-processed-gene-2.202
PR202_augustus_masked-Super-Scaffold_146-processed-gene-2.300
PR202_augustus_masked-Super-Scaffold_146-processed-gene-2.312
PR202_augustus_masked-Super-Scaffold_147-processed-gene-1.330
PR202_augustus_masked-Super-Scaffold_147-processed-gene-1.369
PR202_augustus_masked-Super-Scaffold_147-processed-gene-1.391
PR202_augustus_masked-Super-Scaffold_147-processed-gene-2.241
PR202_augustus_masked-Super-Scaffold_147-processed-gene-2.280
PR202_augustus_masked-Super-Scaffold_147-processed-gene-2.313
PR202_augustus_masked-Super-Scaffold_147-processed-gene-2.473
PR202_augustus_masked-Super-Scaffold_147-processed-gene-2.489
PR202_augustus_masked-Super-Scaffold_149-processed-gene-0.457
PR202_augustus_masked-Super-Scaffold_149-processed-gene-0.514
PR202_augustus_masked-Super-Scaffold_149-processed-gene-0.549
PR202_augustus_masked-Super-Scaffold_149-processed-gene-0.632
PR202_augustus_masked-Super-Scaffold_149-processed-gene-0.634
PR202_augustus_masked-Super-Scaffold_149-processed-gene-1.569
PR202_augustus_masked-Super-Scaffold_149-processed-gene-1.633
PR202_augustus_masked-Super-Scaffold_154-processed-gene-1.144
PR202_augustus_masked-Super-Scaffold_15-processed-gene-1.271
PR202_augustus_masked-Super-Scaffold_15-processed-gene-1.291
PR202_augustus_masked-Super-Scaffold_15-processed-gene-1.361
PR202_augustus_masked-Super-Scaffold_15-processed-gene-1.372
PR202_augustus_masked-Super-Scaffold_15-processed-gene-2.1046
PR202_augustus_masked-Super-Scaffold_161-processed-gene-1.1
PR202_augustus_masked-Super-Scaffold_161-processed-gene-2.260
PR202_augustus_masked-Super-Scaffold_169-processed-gene-1.103
PR202_augustus_masked-Super-Scaffold_169-processed-gene-1.85
PR202_augustus_masked-Super-Scaffold_169-processed-gene-1.89
PR202_augustus_masked-Super-Scaffold_16-processed-gene-0.385
PR202_augustus_masked-Super-Scaffold_16-processed-gene-0.547
PR202_augustus_masked-Super-Scaffold_16-processed-gene-1.69
PR202_augustus_masked-Super-Scaffold_16-processed-gene-2.137
PR202_augustus_masked-Super-Scaffold_16-processed-gene-2.167
PR202_augustus_masked-Super-Scaffold_16-processed-gene-2.175
PR202_augustus_masked-Super-Scaffold_16-processed-gene-3.706
PR202_augustus_masked-Super-Scaffold_16-processed-gene-3.714
PR202_augustus_masked-Super-Scaffold_16-processed-gene-3.814
PR202_augustus_masked-Super-Scaffold_16-processed-gene-3.878
PR202_augustus_masked-Super-Scaffold_16-processed-gene-3.944
PR202_augustus_masked-Super-Scaffold_16-processed-gene-3.986
PR202_augustus_masked-Super-Scaffold_176-processed-gene-2.55
PR202_augustus_masked-Super-Scaffold_176-processed-gene-3.307
PR202_augustus_masked-Super-Scaffold_176-processed-gene-3.332
PR202_augustus_masked-Super-Scaffold_179-processed-gene-0.160
PR202_augustus_masked-Super-Scaffold_179-processed-gene-0.163
PR202_augustus_masked-Super-Scaffold_17-processed-gene-1.185
PR202_augustus_masked-Super-Scaffold_17-processed-gene-4.113
PR202_augustus_masked-Super-Scaffold_17-processed-gene-4.165
PR202_augustus_masked-Super-Scaffold_17-processed-gene-4.166
PR202_augustus_masked-Super-Scaffold_17-processed-gene-5.350
PR202_augustus_masked-Super-Scaffold_17-processed-gene-6.299
PR202_augustus_masked-Super-Scaffold_17-processed-gene-6.300
PR202_augustus_masked-Super-Scaffold_17-processed-gene-6.307
PR202_augustus_masked-Super-Scaffold_17-processed-gene-6.309
PR202_augustus_masked-Super-Scaffold_17-processed-gene-6.311
PR202_augustus_masked-Super-Scaffold_17-processed-gene-6.447
PR202_augustus_masked-Super-Scaffold_17-processed-gene-6.450
PR202_augustus_masked-Super-Scaffold_17-processed-gene-6.453
PR202_augustus_masked-Super-Scaffold_17-processed-gene-6.455
PR202_augustus_masked-Super-Scaffold_17-processed-gene-6.456
PR202_augustus_masked-Super-Scaffold_17-processed-gene-6.459
PR202_augustus_masked-Super-Scaffold_17-processed-gene-6.460
PR202_augustus_masked-Super-Scaffold_18-processed-gene-4.185
PR202_augustus_masked-Super-Scaffold_19-processed-gene-1.24
PR202_augustus_masked-Super-Scaffold_19-processed-gene-2.101
PR202_augustus_masked-Super-Scaffold_19-processed-gene-2.85
PR202_augustus_masked-Super-Scaffold_19-processed-gene-3.511
PR202_augustus_masked-Super-Scaffold_19-processed-gene-4.9
PR202_augustus_masked-Super-Scaffold_19-processed-gene-6.191
PR202_augustus_masked-Super-Scaffold_19-processed-gene-6.82
PR202_augustus_masked-Super-Scaffold_1-processed-gene-0.52
PR202_augustus_masked-Super-Scaffold_202-processed-gene-0.155
PR202_augustus_masked-Super-Scaffold_202-processed-gene-2.120
PR202_augustus_masked-Super-Scaffold_202-processed-gene-2.57
PR202_augustus_masked-Super-Scaffold_202-processed-gene-2.59
PR202_augustus_masked-Super-Scaffold_206-processed-gene-0.155
PR202_augustus_masked-Super-Scaffold_206-processed-gene-0.157
PR202_augustus_masked-Super-Scaffold_206-processed-gene-0.170
PR202_augustus_masked-Super-Scaffold_206-processed-gene-0.246
PR202_augustus_masked-Super-Scaffold_206-processed-gene-2.100
PR202_augustus_masked-Super-Scaffold_206-processed-gene-2.103
PR202_augustus_masked-Super-Scaffold_206-processed-gene-2.138
PR202_augustus_masked-Super-Scaffold_206-processed-gene-2.144
PR202_augustus_masked-Super-Scaffold_206-processed-gene-2.19
PR202_augustus_masked-Super-Scaffold_206-processed-gene-2.29
PR202_augustus_masked-Super-Scaffold_206-processed-gene-2.73
PR202_augustus_masked-Super-Scaffold_21-processed-gene-1.226
PR202_augustus_masked-Super-Scaffold_21-processed-gene-1.396
PR202_augustus_masked-Super-Scaffold_220-processed-gene-0.132
PR202_augustus_masked-Super-Scaffold_220-processed-gene-0.144
PR202_augustus_masked-Super-Scaffold_220-processed-gene-0.212
PR202_augustus_masked-Super-Scaffold_220-processed-gene-0.228
PR202_augustus_masked-Super-Scaffold_220-processed-gene-0.231
PR202_augustus_masked-Super-Scaffold_220-processed-gene-0.257
PR202_augustus_masked-Super-Scaffold_225-processed-gene-0.143
PR202_augustus_masked-Super-Scaffold_230-processed-gene-0.107
PR202_augustus_masked-Super-Scaffold_236-processed-gene-3.88
PR202_augustus_masked-Super-Scaffold_2412-processed-gene-0.1
PR202_augustus_masked-Super-Scaffold_2412-processed-gene-0.72
PR202_augustus_masked-Super-Scaffold_2412-processed-gene-0.75
PR202_augustus_masked-Super-Scaffold_2412-processed-gene-1.27
PR202_augustus_masked-Super-Scaffold_2412-processed-gene-2.194
PR202_augustus_masked-Super-Scaffold_2412-processed-gene-2.215
PR202_augustus_masked-Super-Scaffold_2412-processed-gene-3.463
PR202_augustus_masked-Super-Scaffold_2412-processed-gene-3.573
PR202_augustus_masked-Super-Scaffold_243-processed-gene-1.411
PR202_augustus_masked-Super-Scaffold_243-processed-gene-1.524
PR202_augustus_masked-Super-Scaffold_243-processed-gene-1.533
PR202_augustus_masked-Super-Scaffold_243-processed-gene-1.551
PR202_augustus_masked-Super-Scaffold_243-processed-gene-2.183
PR202_augustus_masked-Super-Scaffold_243-processed-gene-2.259
PR202_augustus_masked-Super-Scaffold_243-processed-gene-2.305
PR202_augustus_masked-Super-Scaffold_24-processed-gene-11.527
PR202_augustus_masked-Super-Scaffold_2529-processed-gene-0.437
PR202_augustus_masked-Super-Scaffold_254-processed-gene-0.61
PR202_augustus_masked-Super-Scaffold_255-processed-gene-1.214
PR202_augustus_masked-Super-Scaffold_255-processed-gene-1.308
PR202_augustus_masked-Super-Scaffold_255-processed-gene-1.309
PR202_augustus_masked-Super-Scaffold_257-processed-gene-0.108
PR202_augustus_masked-Super-Scaffold_257-processed-gene-0.228
PR202_augustus_masked-Super-Scaffold_2591-processed-gene-0.171
PR202_augustus_masked-Super-Scaffold_25-processed-gene-1.180
PR202_augustus_masked-Super-Scaffold_2604-processed-gene-0.75
PR202_augustus_masked-Super-Scaffold_2628-processed-gene-0.373
PR202_augustus_masked-Super-Scaffold_2628-processed-gene-1.141
PR202_augustus_masked-Super-Scaffold_2628-processed-gene-1.150
PR202_augustus_masked-Super-Scaffold_2628-processed-gene-1.95
PR202_augustus_masked-Super-Scaffold_2628-processed-gene-2.540
PR202_augustus_masked-Super-Scaffold_2628-processed-gene-2.549
PR202_augustus_masked-Super-Scaffold_2628-processed-gene-2.550
PR202_augustus_masked-Super-Scaffold_2628-processed-gene-2.551
PR202_augustus_masked-Super-Scaffold_2628-processed-gene-2.562
PR202_augustus_masked-Super-Scaffold_2628-processed-gene-2.584
PR202_augustus_masked-Super-Scaffold_2628-processed-gene-2.629
PR202_augustus_masked-Super-Scaffold_263-processed-gene-0.314
PR202_augustus_masked-Super-Scaffold_263-processed-gene-0.428
PR202_augustus_masked-Super-Scaffold_266-processed-gene-0.113
PR202_augustus_masked-Super-Scaffold_266-processed-gene-0.154
PR202_augustus_masked-Super-Scaffold_266-processed-gene-0.78
PR202_augustus_masked-Super-Scaffold_266-processed-gene-0.87
PR202_augustus_masked-Super-Scaffold_266-processed-gene-1.13
PR202_augustus_masked-Super-Scaffold_266-processed-gene-1.17
PR202_augustus_masked-Super-Scaffold_266-processed-gene-1.91
PR202_augustus_masked-Super-Scaffold_267-processed-gene-0.89
PR202_augustus_masked-Super-Scaffold_267-processed-gene-1.88
PR202_augustus_masked-Super-Scaffold_267-processed-gene-2.140
PR202_augustus_masked-Super-Scaffold_267-processed-gene-3.103
PR202_augustus_masked-Super-Scaffold_271-processed-gene-0.471
PR202_augustus_masked-Super-Scaffold_271-processed-gene-0.479
PR202_augustus_masked-Super-Scaffold_271-processed-gene-2.264
PR202_augustus_masked-Super-Scaffold_271-processed-gene-2.294
PR202_augustus_masked-Super-Scaffold_271-processed-gene-2.299
PR202_augustus_masked-Super-Scaffold_271-processed-gene-2.318
PR202_augustus_masked-Super-Scaffold_271-processed-gene-4.11
PR202_augustus_masked-Super-Scaffold_2752-processed-gene-0.808
PR202_augustus_masked-Super-Scaffold_2761-processed-gene-0.704
PR202_augustus_masked-Super-Scaffold_2761-processed-gene-0.708
PR202_augustus_masked-Super-Scaffold_2765-processed-gene-0.349
PR202_augustus_masked-Super-Scaffold_2768-processed-gene-0.210
PR202_augustus_masked-Super-Scaffold_2768-processed-gene-0.231
PR202_augustus_masked-Super-Scaffold_2768-processed-gene-0.244
PR202_augustus_masked-Super-Scaffold_2768-processed-gene-0.250
PR202_augustus_masked-Super-Scaffold_278-processed-gene-0.118
PR202_augustus_masked-Super-Scaffold_278-processed-gene-0.136
PR202_augustus_masked-Super-Scaffold_278-processed-gene-3.27
PR202_augustus_masked-Super-Scaffold_27-processed-gene-0.12
PR202_augustus_masked-Super-Scaffold_27-processed-gene-0.144
PR202_augustus_masked-Super-Scaffold_27-processed-gene-0.154
PR202_augustus_masked-Super-Scaffold_283-processed-gene-2.136
PR202_augustus_masked-Super-Scaffold_291-processed-gene-8.771
PR202_augustus_masked-Super-Scaffold_291-processed-gene-8.778
PR202_augustus_masked-Super-Scaffold_299-processed-gene-1.67
PR202_augustus_masked-Super-Scaffold_299-processed-gene-1.71
PR202_augustus_masked-Super-Scaffold_29-processed-gene-1.74
PR202_augustus_masked-Super-Scaffold_301-processed-gene-1.103
PR202_augustus_masked-Super-Scaffold_301-processed-gene-2.195
PR202_augustus_masked-Super-Scaffold_304-processed-gene-1.109
PR202_augustus_masked-Super-Scaffold_307-processed-gene-3.499
PR202_augustus_masked-Super-Scaffold_311-processed-gene-0.21
PR202_augustus_masked-Super-Scaffold_32-processed-gene-1.102
PR202_augustus_masked-Super-Scaffold_32-processed-gene-2.264
PR202_augustus_masked-Super-Scaffold_32-processed-gene-4.291
PR202_augustus_masked-Super-Scaffold_331-processed-gene-1.11
PR202_augustus_masked-Super-Scaffold_331-processed-gene-1.86
PR202_augustus_masked-Super-Scaffold_332-processed-gene-0.207
PR202_augustus_masked-Super-Scaffold_335-processed-gene-0.133
PR202_augustus_masked-Super-Scaffold_345-processed-gene-0.807
PR202_augustus_masked-Super-Scaffold_345-processed-gene-0.835
PR202_augustus_masked-Super-Scaffold_345-processed-gene-0.859
PR202_augustus_masked-Super-Scaffold_345-processed-gene-0.925
PR202_augustus_masked-Super-Scaffold_345-processed-gene-0.957
PR202_augustus_masked-Super-Scaffold_352-processed-gene-0.168
PR202_augustus_masked-Super-Scaffold_352-processed-gene-0.193
PR202_augustus_masked-Super-Scaffold_352-processed-gene-1.39
PR202_augustus_masked-Super-Scaffold_352-processed-gene-1.40
PR202_augustus_masked-Super-Scaffold_357-processed-gene-0.158
PR202_augustus_masked-Super-Scaffold_357-processed-gene-0.180
PR202_augustus_masked-Super-Scaffold_357-processed-gene-0.36
PR202_augustus_masked-Super-Scaffold_357-processed-gene-0.8
PR202_augustus_masked-Super-Scaffold_35-processed-gene-0.79
PR202_augustus_masked-Super-Scaffold_35-processed-gene-4.112
PR202_augustus_masked-Super-Scaffold_35-processed-gene-4.5
PR202_augustus_masked-Super-Scaffold_364-processed-gene-0.347
PR202_augustus_masked-Super-Scaffold_371-processed-gene-0.2
PR202_augustus_masked-Super-Scaffold_371-processed-gene-2.353
PR202_augustus_masked-Super-Scaffold_371-processed-gene-2.398
PR202_augustus_masked-Super-Scaffold_372-processed-gene-1.184
PR202_augustus_masked-Super-Scaffold_389-processed-gene-0.445
PR202_augustus_masked-Super-Scaffold_389-processed-gene-0.505
PR202_augustus_masked-Super-Scaffold_389-processed-gene-0.520
PR202_augustus_masked-Super-Scaffold_389-processed-gene-0.530
PR202_augustus_masked-Super-Scaffold_389-processed-gene-0.558
PR202_augustus_masked-Super-Scaffold_38-processed-gene-1.21
PR202_augustus_masked-Super-Scaffold_396-processed-gene-0.82
PR202_augustus_masked-Super-Scaffold_39-processed-gene-6.456
PR202_augustus_masked-Super-Scaffold_39-processed-gene-6.549
PR202_augustus_masked-Super-Scaffold_39-processed-gene-7.150
PR202_augustus_masked-Super-Scaffold_39-processed-gene-7.182
PR202_augustus_masked-Super-Scaffold_39-processed-gene-7.26
PR202_augustus_masked-Super-Scaffold_39-processed-gene-8.452
PR202_augustus_masked-Super-Scaffold_39-processed-gene-8.535
PR202_augustus_masked-Super-Scaffold_39-processed-gene-8.541
PR202_augustus_masked-Super-Scaffold_39-processed-gene-9.565
PR202_augustus_masked-Super-Scaffold_3-processed-gene-0.327
PR202_augustus_masked-Super-Scaffold_3-processed-gene-1.69
PR202_augustus_masked-Super-Scaffold_435-processed-gene-0.181
PR202_augustus_masked-Super-Scaffold_435-processed-gene-1.177
PR202_augustus_masked-Super-Scaffold_435-processed-gene-1.195
PR202_augustus_masked-Super-Scaffold_435-processed-gene-2.142
PR202_augustus_masked-Super-Scaffold_435-processed-gene-2.143
PR202_augustus_masked-Super-Scaffold_435-processed-gene-2.283
PR202_augustus_masked-Super-Scaffold_435-processed-gene-2.85
PR202_augustus_masked-Super-Scaffold_453-processed-gene-0.101
PR202_augustus_masked-Super-Scaffold_453-processed-gene-1.480
PR202_augustus_masked-Super-Scaffold_453-processed-gene-1.488
PR202_augustus_masked-Super-Scaffold_453-processed-gene-1.526
PR202_augustus_masked-Super-Scaffold_453-processed-gene-2.221
PR202_augustus_masked-Super-Scaffold_453-processed-gene-2.241
PR202_augustus_masked-Super-Scaffold_453-processed-gene-2.471
PR202_augustus_masked-Super-Scaffold_474-processed-gene-0.53
PR202_augustus_masked-Super-Scaffold_475-processed-gene-0.216
PR202_augustus_masked-Super-Scaffold_475-processed-gene-0.261
PR202_augustus_masked-Super-Scaffold_4803-processed-gene-0.108
PR202_augustus_masked-Super-Scaffold_4803-processed-gene-0.196
PR202_augustus_masked-Super-Scaffold_4803-processed-gene-0.223
PR202_augustus_masked-Super-Scaffold_4833-processed-gene-0.244
PR202_augustus_masked-Super-Scaffold_4833-processed-gene-0.246
PR202_augustus_masked-Super-Scaffold_4833-processed-gene-0.299
PR202_augustus_masked-Super-Scaffold_4833-processed-gene-0.303
PR202_augustus_masked-Super-Scaffold_49-processed-gene-0.230
PR202_augustus_masked-Super-Scaffold_49-processed-gene-0.274
PR202_augustus_masked-Super-Scaffold_49-processed-gene-0.297
PR202_augustus_masked-Super-Scaffold_502-processed-gene-0.121
PR202_augustus_masked-Super-Scaffold_5062-processed-gene-0.511
PR202_augustus_masked-Super-Scaffold_5062-processed-gene-0.559
PR202_augustus_masked-Super-Scaffold_5062-processed-gene-0.566
PR202_augustus_masked-Super-Scaffold_507-processed-gene-0.126
PR202_augustus_masked-Super-Scaffold_507-processed-gene-0.254
PR202_augustus_masked-Super-Scaffold_507-processed-gene-0.302
PR202_augustus_masked-Super-Scaffold_507-processed-gene-1.695
PR202_augustus_masked-Super-Scaffold_507-processed-gene-1.816
PR202_augustus_masked-Super-Scaffold_507-processed-gene-1.828
PR202_augustus_masked-Super-Scaffold_507-processed-gene-1.993
PR202_augustus_masked-Super-Scaffold_509-processed-gene-0.11
PR202_augustus_masked-Super-Scaffold_509-processed-gene-0.70
PR202_augustus_masked-Super-Scaffold_509-processed-gene-0.77
PR202_augustus_masked-Super-Scaffold_509-processed-gene-1.24
PR202_augustus_masked-Super-Scaffold_50-processed-gene-0.283
PR202_augustus_masked-Super-Scaffold_50-processed-gene-0.359
PR202_augustus_masked-Super-Scaffold_50-processed-gene-4.147
PR202_augustus_masked-Super-Scaffold_50-processed-gene-4.66
PR202_augustus_masked-Super-Scaffold_50-processed-gene-5.367
PR202_augustus_masked-Super-Scaffold_51-processed-gene-3.123
PR202_augustus_masked-Super-Scaffold_51-processed-gene-4.28
PR202_augustus_masked-Super-Scaffold_51-processed-gene-4.86
PR202_augustus_masked-Super-Scaffold_536-processed-gene-0.75
PR202_augustus_masked-Super-Scaffold_538-processed-gene-0.202
PR202_augustus_masked-Super-Scaffold_538-processed-gene-0.83
PR202_augustus_masked-Super-Scaffold_542-processed-gene-0.49
PR202_augustus_masked-Super-Scaffold_549-processed-gene-0.200
PR202_augustus_masked-Super-Scaffold_54-processed-gene-6.91
PR202_augustus_masked-Super-Scaffold_55-processed-gene-1.37
PR202_augustus_masked-Super-Scaffold_55-processed-gene-1.61
PR202_augustus_masked-Super-Scaffold_55-processed-gene-2.182
PR202_augustus_masked-Super-Scaffold_573-processed-gene-0.260
PR202_augustus_masked-Super-Scaffold_573-processed-gene-0.268
PR202_augustus_masked-Super-Scaffold_573-processed-gene-0.337
PR202_augustus_masked-Super-Scaffold_573-processed-gene-0.340
PR202_augustus_masked-Super-Scaffold_583-processed-gene-0.434
PR202_augustus_masked-Super-Scaffold_583-processed-gene-0.510
PR202_augustus_masked-Super-Scaffold_583-processed-gene-0.560
PR202_augustus_masked-Super-Scaffold_595-processed-gene-0.113
PR202_augustus_masked-Super-Scaffold_595-processed-gene-0.83
PR202_augustus_masked-Super-Scaffold_595-processed-gene-0.84
PR202_augustus_masked-Super-Scaffold_61-processed-gene-0.147
PR202_augustus_masked-Super-Scaffold_634-processed-gene-0.104
PR202_augustus_masked-Super-Scaffold_634-processed-gene-0.108
PR202_augustus_masked-Super-Scaffold_634-processed-gene-0.19
PR202_augustus_masked-Super-Scaffold_634-processed-gene-0.43
PR202_augustus_masked-Super-Scaffold_65-processed-gene-1.272
PR202_augustus_masked-Super-Scaffold_65-processed-gene-2.21
PR202_augustus_masked-Super-Scaffold_65-processed-gene-3.384
PR202_augustus_masked-Super-Scaffold_65-processed-gene-4.110
PR202_augustus_masked-Super-Scaffold_65-processed-gene-4.114
PR202_augustus_masked-Super-Scaffold_65-processed-gene-4.238
PR202_augustus_masked-Super-Scaffold_671-processed-gene-0.115
PR202_augustus_masked-Super-Scaffold_671-processed-gene-0.118
PR202_augustus_masked-Super-Scaffold_671-processed-gene-0.132
PR202_augustus_masked-Super-Scaffold_671-processed-gene-0.142
PR202_augustus_masked-Super-Scaffold_671-processed-gene-0.160
PR202_augustus_masked-Super-Scaffold_671-processed-gene-0.164
PR202_augustus_masked-Super-Scaffold_671-processed-gene-2.49
PR202_augustus_masked-Super-Scaffold_671-processed-gene-2.51
PR202_augustus_masked-Super-Scaffold_671-processed-gene-2.52
PR202_augustus_masked-Super-Scaffold_674-processed-gene-0.124
PR202_augustus_masked-Super-Scaffold_674-processed-gene-0.27
PR202_augustus_masked-Super-Scaffold_674-processed-gene-2.62
PR202_augustus_masked-Super-Scaffold_674-processed-gene-2.78
PR202_augustus_masked-Super-Scaffold_685-processed-gene-0.107
PR202_augustus_masked-Super-Scaffold_692-processed-gene-0.192
PR202_augustus_masked-Super-Scaffold_692-processed-gene-0.269
PR202_augustus_masked-Super-Scaffold_692-processed-gene-0.271
PR202_augustus_masked-Super-Scaffold_69-processed-gene-1.198
PR202_augustus_masked-Super-Scaffold_69-processed-gene-1.217
PR202_augustus_masked-Super-Scaffold_69-processed-gene-1.219
PR202_augustus_masked-Super-Scaffold_69-processed-gene-1.288
PR202_augustus_masked-Super-Scaffold_69-processed-gene-1.311
PR202_augustus_masked-Super-Scaffold_69-processed-gene-1.334
PR202_augustus_masked-Super-Scaffold_69-processed-gene-1.402
PR202_augustus_masked-Super-Scaffold_69-processed-gene-1.411
PR202_augustus_masked-Super-Scaffold_700-processed-gene-0.0
PR202_augustus_masked-Super-Scaffold_700-processed-gene-0.2
PR202_augustus_masked-Super-Scaffold_700-processed-gene-0.59
PR202_augustus_masked-Super-Scaffold_70-processed-gene-0.125
PR202_augustus_masked-Super-Scaffold_70-processed-gene-0.19
PR202_augustus_masked-Super-Scaffold_70-processed-gene-1.503
PR202_augustus_masked-Super-Scaffold_70-processed-gene-1.509
PR202_augustus_masked-Super-Scaffold_70-processed-gene-1.519
PR202_augustus_masked-Super-Scaffold_70-processed-gene-2.76
PR202_augustus_masked-Super-Scaffold_70-processed-gene-3.568
PR202_augustus_masked-Super-Scaffold_719-processed-gene-0.128
PR202_augustus_masked-Super-Scaffold_719-processed-gene-0.163
PR202_augustus_masked-Super-Scaffold_7219-processed-gene-0.41
PR202_augustus_masked-Super-Scaffold_729-processed-gene-0.16
PR202_augustus_masked-Super-Scaffold_729-processed-gene-0.20
PR202_augustus_masked-Super-Scaffold_729-processed-gene-0.6
PR202_augustus_masked-Super-Scaffold_72-processed-gene-0.299
PR202_augustus_masked-Super-Scaffold_730-processed-gene-0.48
PR202_augustus_masked-Super-Scaffold_730-processed-gene-0.76
PR202_augustus_masked-Super-Scaffold_730-processed-gene-1.111
PR202_augustus_masked-Super-Scaffold_736-processed-gene-0.127
PR202_augustus_masked-Super-Scaffold_768-processed-gene-0.70
PR202_augustus_masked-Super-Scaffold_803-processed-gene-0.69
PR202_augustus_masked-Super-Scaffold_803-processed-gene-1.50
PR202_augustus_masked-Super-Scaffold_80-processed-gene-2.229
PR202_augustus_masked-Super-Scaffold_849-processed-gene-0.43
PR202_augustus_masked-Super-Scaffold_849-processed-gene-0.69
PR202_augustus_masked-Super-Scaffold_84-processed-gene-1.27
PR202_augustus_masked-Super-Scaffold_84-processed-gene-2.79
PR202_augustus_masked-Super-Scaffold_84-processed-gene-3.214
PR202_augustus_masked-Super-Scaffold_84-processed-gene-6.726
PR202_augustus_masked-Super-Scaffold_84-processed-gene-6.838
PR202_augustus_masked-Super-Scaffold_861-processed-gene-0.131
PR202_augustus_masked-Super-Scaffold_891-processed-gene-1.206
PR202_augustus_masked-Super-Scaffold_893-processed-gene-1.127
PR202_augustus_masked-Super-Scaffold_893-processed-gene-2.694
PR202_augustus_masked-Super-Scaffold_893-processed-gene-2.735
PR202_augustus_masked-Super-Scaffold_893-processed-gene-2.779
PR202_augustus_masked-Super-Scaffold_893-processed-gene-2.832
PR202_augustus_masked-Super-Scaffold_893-processed-gene-2.836
PR202_augustus_masked-Super-Scaffold_893-processed-gene-2.840
PR202_augustus_masked-Super-Scaffold_895-processed-gene-0.139
PR202_augustus_masked-Super-Scaffold_89-processed-gene-0.218
PR202_augustus_masked-Super-Scaffold_89-processed-gene-0.375
PR202_augustus_masked-Super-Scaffold_89-processed-gene-0.379
PR202_augustus_masked-Super-Scaffold_8-processed-gene-0.103
PR202_augustus_masked-Super-Scaffold_8-processed-gene-1.489
PR202_augustus_masked-Super-Scaffold_8-processed-gene-2.141
PR202_augustus_masked-Super-Scaffold_949-processed-gene-0.93
PR202_augustus_masked-Super-Scaffold_96-processed-gene-0.11
PR202_augustus_masked-Super-Scaffold_96-processed-gene-0.70
PR202_augustus_masked-Super-Scaffold_971-processed-gene-0.77
PR202_augustus_masked-Super-Scaffold_971-processed-gene-2.0
PR202_augustus_masked-Super-Scaffold_98-processed-gene-0.76
PR202_augustus_masked-Super-Scaffold_99-processed-gene-0.253
PR202_augustus_masked-Super-Scaffold_99-processed-gene-1.63
PR202_augustus_masked-Super-Scaffold_99-processed-gene-1.64
PR202_augustus_masked-Super-Scaffold_99-processed-gene-1.65
PR202_maker-Super-Scaffold_100-augustus-gene-2.201
PR202_maker-Super-Scaffold_100-augustus-gene-3.87
PR202_maker-Super-Scaffold_1019-augustus-gene-0.212
PR202_maker-Super-Scaffold_1019-augustus-gene-0.222
PR202_maker-Super-Scaffold_101-augustus-gene-0.85
PR202_maker-Super-Scaffold_102-augustus-gene-0.71
PR202_maker-Super-Scaffold_102-augustus-gene-0.75
PR202_maker-Super-Scaffold_102-augustus-gene-0.87
PR202_maker-Super-Scaffold_105-augustus-gene-0.21
PR202_maker-Super-Scaffold_105-augustus-gene-3.115
PR202_maker-Super-Scaffold_105-augustus-gene-3.117
PR202_maker-Super-Scaffold_105-augustus-gene-3.119
PR202_maker-Super-Scaffold_105-augustus-gene-3.121
PR202_maker-Super-Scaffold_105-exonerate_protein2genome-gene-2.176
PR202_maker-Super-Scaffold_107-augustus-gene-0.55
PR202_maker-Super-Scaffold_10-augustus-gene-0.651
PR202_maker-Super-Scaffold_10-augustus-gene-2.190
PR202_maker-Super-Scaffold_10-augustus-gene-2.191
PR202_maker-Super-Scaffold_10-augustus-gene-4.566
PR202_maker-Super-Scaffold_10-augustus-gene-4.638
PR202_maker-Super-Scaffold_110-augustus-gene-0.128
PR202_maker-Super-Scaffold_113-augustus-gene-1.6
PR202_maker-Super-Scaffold_113-augustus-gene-2.12
PR202_maker-Super-Scaffold_113-exonerate_protein2genome-gene-2.33
PR202_maker-Super-Scaffold_1173-augustus-gene-0.104
PR202_maker-Super-Scaffold_1173-augustus-gene-0.112
PR202_maker-Super-Scaffold_1173-augustus-gene-0.89
PR202_maker-Super-Scaffold_118-augustus-gene-4.20
PR202_maker-Super-Scaffold_118-augustus-gene-4.32
PR202_maker-Super-Scaffold_11-augustus-gene-1.8
PR202_maker-Super-Scaffold_121-augustus-gene-0.13
PR202_maker-Super-Scaffold_121-augustus-gene-0.16
PR202_maker-Super-Scaffold_121-augustus-gene-0.6
PR202_maker-Super-Scaffold_122-augustus-gene-0.858
PR202_maker-Super-Scaffold_122-augustus-gene-0.864
PR202_maker-Super-Scaffold_124-augustus-gene-0.169
PR202_maker-Super-Scaffold_124-augustus-gene-0.170
PR202_maker-Super-Scaffold_124-augustus-gene-0.171
PR202_maker-Super-Scaffold_1263-augustus-gene-0.150
PR202_maker-Super-Scaffold_1263-augustus-gene-0.152
PR202_maker-Super-Scaffold_1263-augustus-gene-0.43
PR202_maker-Super-Scaffold_1263-augustus-gene-0.50
PR202_maker-Super-Scaffold_1263-augustus-gene-0.71
PR202_maker-Super-Scaffold_1263-augustus-gene-0.83
PR202_maker-Super-Scaffold_1285-augustus-gene-0.62
PR202_maker-Super-Scaffold_128-augustus-gene-0.586
PR202_maker-Super-Scaffold_128-augustus-gene-3.778
PR202_maker-Super-Scaffold_128-augustus-gene-3.786
PR202_maker-Super-Scaffold_128-augustus-gene-3.831
PR202_maker-Super-Scaffold_12-augustus-gene-1.638
PR202_maker-Super-Scaffold_12-augustus-gene-2.49
PR202_maker-Super-Scaffold_12-augustus-gene-2.71
PR202_maker-Super-Scaffold_12-exonerate_protein2genome-gene-0.9
PR202_maker-Super-Scaffold_131-augustus-gene-1.306
PR202_maker-Super-Scaffold_131-augustus-gene-1.307
PR202_maker-Super-Scaffold_131-augustus-gene-1.309
PR202_maker-Super-Scaffold_134-augustus-gene-1.182
PR202_maker-Super-Scaffold_1388-augustus-gene-0.198
PR202_maker-Super-Scaffold_1388-augustus-gene-0.202
PR202_maker-Super-Scaffold_139-augustus-gene-0.12
PR202_maker-Super-Scaffold_139-augustus-gene-0.25
PR202_maker-Super-Scaffold_13-augustus-gene-1.129
PR202_maker-Super-Scaffold_13-augustus-gene-1.61
PR202_maker-Super-Scaffold_13-augustus-gene-1.84
PR202_maker-Super-Scaffold_146-augustus-gene-1.336
PR202_maker-Super-Scaffold_146-augustus-gene-2.13
PR202_maker-Super-Scaffold_146-exonerate_protein2genome-gene-0.37
PR202_maker-Super-Scaffold_147-augustus-gene-1.436
PR202_maker-Super-Scaffold_147-augustus-gene-1.475
PR202_maker-Super-Scaffold_147-augustus-gene-2.113
PR202_maker-Super-Scaffold_147-augustus-gene-2.148
PR202_maker-Super-Scaffold_147-augustus-gene-2.66
PR202_maker-Super-Scaffold_147-augustus-gene-2.67
PR202_maker-Super-Scaffold_147-augustus-gene-2.68
PR202_maker-Super-Scaffold_147-exonerate_protein2genome-gene-1.81
PR202_maker-Super-Scaffold_149-augustus-gene-0.385
PR202_maker-Super-Scaffold_149-augustus-gene-0.413
PR202_maker-Super-Scaffold_149-augustus-gene-1.419
PR202_maker-Super-Scaffold_149-augustus-gene-1.445
PR202_maker-Super-Scaffold_149-augustus-gene-1.480
PR202_maker-Super-Scaffold_154-augustus-gene-0.26
PR202_maker-Super-Scaffold_154-augustus-gene-0.7
PR202_maker-Super-Scaffold_154-exonerate_protein2genome-gene-0.40
PR202_maker-Super-Scaffold_158-augustus-gene-0.129
PR202_maker-Super-Scaffold_15-augustus-gene-1.435
PR202_maker-Super-Scaffold_15-augustus-gene-2.597
PR202_maker-Super-Scaffold_15-augustus-gene-2.628
PR202_maker-Super-Scaffold_161-augustus-gene-1.247
PR202_maker-Super-Scaffold_169-augustus-gene-1.11
PR202_maker-Super-Scaffold_169-augustus-gene-1.12
PR202_maker-Super-Scaffold_16-augustus-gene-1.702
PR202_maker-Super-Scaffold_16-augustus-gene-1.770
PR202_maker-Super-Scaffold_16-augustus-gene-2.20
PR202_maker-Super-Scaffold_16-augustus-gene-2.61
PR202_maker-Super-Scaffold_16-augustus-gene-3.1002
PR202_maker-Super-Scaffold_16-augustus-gene-3.1015
PR202_maker-Super-Scaffold_16-augustus-gene-3.1016
PR202_maker-Super-Scaffold_16-augustus-gene-3.1065
PR202_maker-Super-Scaffold_16-augustus-gene-3.1077
PR202_maker-Super-Scaffold_16-augustus-gene-3.1089
PR202_maker-Super-Scaffold_16-augustus-gene-3.1090
PR202_maker-Super-Scaffold_16-augustus-gene-3.1098
PR202_maker-Super-Scaffold_16-augustus-gene-3.1104
PR202_maker-Super-Scaffold_16-augustus-gene-3.1140
PR202_maker-Super-Scaffold_16-augustus-gene-3.1151
PR202_maker-Super-Scaffold_16-augustus-gene-3.1152
PR202_maker-Super-Scaffold_16-augustus-gene-3.1153
PR202_maker-Super-Scaffold_16-augustus-gene-3.1154
PR202_maker-Super-Scaffold_16-augustus-gene-3.1155
PR202_maker-Super-Scaffold_179-augustus-gene-0.1099
PR202_maker-Super-Scaffold_179-augustus-gene-0.1185
PR202_maker-Super-Scaffold_179-augustus-gene-0.1186
PR202_maker-Super-Scaffold_17-augustus-gene-0.12
PR202_maker-Super-Scaffold_17-augustus-gene-4.17
PR202_maker-Super-Scaffold_17-augustus-gene-4.48
PR202_maker-Super-Scaffold_17-augustus-gene-4.51
PR202_maker-Super-Scaffold_17-augustus-gene-6.146
PR202_maker-Super-Scaffold_17-augustus-gene-6.147
PR202_maker-Super-Scaffold_17-augustus-gene-6.20
PR202_maker-Super-Scaffold_17-augustus-gene-6.23
PR202_maker-Super-Scaffold_17-augustus-gene-6.66
PR202_maker-Super-Scaffold_17-augustus-gene-6.68
PR202_maker-Super-Scaffold_17-augustus-gene-6.69
PR202_maker-Super-Scaffold_17-augustus-gene-6.71
PR202_maker-Super-Scaffold_17-augustus-gene-6.73
PR202_maker-Super-Scaffold_17-exonerate_protein2genome-gene-6.1068
PR202_maker-Super-Scaffold_19-augustus-gene-1.549
PR202_maker-Super-Scaffold_19-augustus-gene-4.676
PR202_maker-Super-Scaffold_19-augustus-gene-6.689
PR202_maker-Super-Scaffold_202-augustus-gene-0.19
PR202_maker-Super-Scaffold_202-augustus-gene-1.502
PR202_maker-Super-Scaffold_202-augustus-gene-1.519
PR202_maker-Super-Scaffold_202-augustus-gene-1.520
PR202_maker-Super-Scaffold_202-augustus-gene-1.521
PR202_maker-Super-Scaffold_202-augustus-gene-2.280
PR202_maker-Super-Scaffold_206-augustus-gene-0.1
PR202_maker-Super-Scaffold_206-augustus-gene-0.10
PR202_maker-Super-Scaffold_206-augustus-gene-0.12
PR202_maker-Super-Scaffold_206-augustus-gene-0.13
PR202_maker-Super-Scaffold_206-augustus-gene-2.259
PR202_maker-Super-Scaffold_206-augustus-gene-2.260
PR202_maker-Super-Scaffold_206-augustus-gene-2.263
PR202_maker-Super-Scaffold_206-augustus-gene-2.264
PR202_maker-Super-Scaffold_206-augustus-gene-2.265
PR202_maker-Super-Scaffold_206-augustus-gene-2.266
PR202_maker-Super-Scaffold_21-augustus-gene-0.472
PR202_maker-Super-Scaffold_21-augustus-gene-1.10
PR202_maker-Super-Scaffold_21-augustus-gene-1.106
PR202_maker-Super-Scaffold_21-augustus-gene-1.56
PR202_maker-Super-Scaffold_220-augustus-gene-0.6
PR202_maker-Super-Scaffold_234-augustus-gene-7.1
PR202_maker-Super-Scaffold_236-augustus-gene-1.2
PR202_maker-Super-Scaffold_236-augustus-gene-4.218
PR202_maker-Super-Scaffold_236-augustus-gene-5.4
PR202_maker-Super-Scaffold_2412-augustus-gene-0.577
PR202_maker-Super-Scaffold_2412-augustus-gene-0.606
PR202_maker-Super-Scaffold_2412-augustus-gene-0.640
PR202_maker-Super-Scaffold_2412-augustus-gene-0.655
PR202_maker-Super-Scaffold_2412-augustus-gene-0.659
PR202_maker-Super-Scaffold_2412-augustus-gene-1.512
PR202_maker-Super-Scaffold_2412-augustus-gene-2.73
PR202_maker-Super-Scaffold_2412-augustus-gene-2.87
PR202_maker-Super-Scaffold_243-augustus-gene-0.29
PR202_maker-Super-Scaffold_243-augustus-gene-2.29
PR202_maker-Super-Scaffold_2529-augustus-gene-0.19
PR202_maker-Super-Scaffold_2529-augustus-gene-0.48
PR202_maker-Super-Scaffold_253-augustus-gene-2.13
PR202_maker-Super-Scaffold_253-augustus-gene-2.7
PR202_maker-Super-Scaffold_254-augustus-gene-0.643
PR202_maker-Super-Scaffold_254-augustus-gene-0.694
PR202_maker-Super-Scaffold_254-augustus-gene-0.695
PR202_maker-Super-Scaffold_254-augustus-gene-1.415
PR202_maker-Super-Scaffold_254-augustus-gene-1.432
PR202_maker-Super-Scaffold_255-augustus-gene-1.19
PR202_maker-Super-Scaffold_255-est_gff_StringTie-gene-1.38
PR202_maker-Super-Scaffold_257-augustus-gene-0.1
PR202_maker-Super-Scaffold_2591-augustus-gene-0.856
PR202_maker-Super-Scaffold_2591-augustus-gene-0.973
PR202_maker-Super-Scaffold_2591-augustus-gene-0.979
PR202_maker-Super-Scaffold_2628-augustus-gene-0.336
PR202_maker-Super-Scaffold_2628-augustus-gene-1.197
PR202_maker-Super-Scaffold_263-exonerate_protein2genome-gene-0.186
PR202_maker-Super-Scaffold_266-augustus-gene-0.441
PR202_maker-Super-Scaffold_266-augustus-gene-0.442
PR202_maker-Super-Scaffold_266-augustus-gene-0.476
PR202_maker-Super-Scaffold_266-augustus-gene-1.501
PR202_maker-Super-Scaffold_266-augustus-gene-1.521
PR202_maker-Super-Scaffold_267-augustus-gene-2.85
PR202_maker-Super-Scaffold_26-exonerate_protein2genome-gene-1.291
PR202_maker-Super-Scaffold_271-augustus-gene-0.277
PR202_maker-Super-Scaffold_271-augustus-gene-0.293
PR202_maker-Super-Scaffold_271-augustus-gene-0.294
PR202_maker-Super-Scaffold_271-augustus-gene-0.295
PR202_maker-Super-Scaffold_271-augustus-gene-0.303
PR202_maker-Super-Scaffold_271-augustus-gene-0.331
PR202_maker-Super-Scaffold_271-augustus-gene-1.390
PR202_maker-Super-Scaffold_271-augustus-gene-3.414
PR202_maker-Super-Scaffold_271-augustus-gene-4.360
PR202_maker-Super-Scaffold_271-augustus-gene-4.378
PR202_maker-Super-Scaffold_2752-augustus-gene-0.20
PR202_maker-Super-Scaffold_2752-augustus-gene-0.31
PR202_maker-Super-Scaffold_2752-exonerate_protein2genome-gene-0.450
PR202_maker-Super-Scaffold_2768-augustus-gene-0.21
PR202_maker-Super-Scaffold_2768-augustus-gene-0.22
PR202_maker-Super-Scaffold_2768-augustus-gene-0.23
PR202_maker-Super-Scaffold_2768-augustus-gene-0.24
PR202_maker-Super-Scaffold_2768-augustus-gene-0.4
PR202_maker-Super-Scaffold_27-augustus-gene-0.431
PR202_maker-Super-Scaffold_27-augustus-gene-0.450
PR202_maker-Super-Scaffold_283-augustus-gene-2.205
PR202_maker-Super-Scaffold_287-augustus-gene-0.245
PR202_maker-Super-Scaffold_287-augustus-gene-0.250
PR202_maker-Super-Scaffold_287-exonerate_protein2genome-gene-0.238
PR202_maker-Super-Scaffold_299-augustus-gene-0.73
PR202_maker-Super-Scaffold_299-augustus-gene-1.158
PR202_maker-Super-Scaffold_299-augustus-gene-1.159
PR202_maker-Super-Scaffold_299-augustus-gene-1.163
PR202_maker-Super-Scaffold_29-augustus-gene-1.182
PR202_maker-Super-Scaffold_29-augustus-gene-1.185
PR202_maker-Super-Scaffold_29-augustus-gene-1.189
PR202_maker-Super-Scaffold_29-augustus-gene-1.190
PR202_maker-Super-Scaffold_301-augustus-gene-0.14
PR202_maker-Super-Scaffold_301-augustus-gene-1.293
PR202_maker-Super-Scaffold_301-augustus-gene-1.300
PR202_maker-Super-Scaffold_301-augustus-gene-1.313
PR202_maker-Super-Scaffold_3028-augustus-gene-0.394
PR202_maker-Super-Scaffold_307-augustus-gene-1.402
PR202_maker-Super-Scaffold_307-augustus-gene-2.569
PR202_maker-Super-Scaffold_307-augustus-gene-2.617
PR202_maker-Super-Scaffold_307-augustus-gene-2.621
PR202_maker-Super-Scaffold_307-augustus-gene-3.335
PR202_maker-Super-Scaffold_307-augustus-gene-3.368
PR202_maker-Super-Scaffold_311-augustus-gene-0.528
PR202_maker-Super-Scaffold_323-augustus-gene-0.298
PR202_maker-Super-Scaffold_323-augustus-gene-0.311
PR202_maker-Super-Scaffold_32-augustus-gene-0.163
PR202_maker-Super-Scaffold_345-augustus-gene-0.145
PR202_maker-Super-Scaffold_345-augustus-gene-0.157
PR202_maker-Super-Scaffold_345-augustus-gene-0.67
PR202_maker-Super-Scaffold_345-augustus-gene-0.89
PR202_maker-Super-Scaffold_345-exonerate_protein2genome-gene-0.202
PR202_maker-Super-Scaffold_345-exonerate_protein2genome-gene-0.779
PR202_maker-Super-Scaffold_352-augustus-gene-1.308
PR202_maker-Super-Scaffold_352-augustus-gene-1.338
PR202_maker-Super-Scaffold_352-augustus-gene-1.342
PR202_maker-Super-Scaffold_352-exonerate_protein2genome-gene-0.244
PR202_maker-Super-Scaffold_357-augustus-gene-0.300
PR202_maker-Super-Scaffold_35-augustus-gene-0.329
PR202_maker-Super-Scaffold_35-augustus-gene-4.178
PR202_maker-Super-Scaffold_35-exonerate_protein2genome-gene-1.47
PR202_maker-Super-Scaffold_35-exonerate_protein2genome-gene-3.238
PR202_maker-Super-Scaffold_364-augustus-gene-0.206
PR202_maker-Super-Scaffold_364-augustus-gene-0.213
PR202_maker-Super-Scaffold_364-augustus-gene-0.228
PR202_maker-Super-Scaffold_364-augustus-gene-0.232
PR202_maker-Super-Scaffold_364-exonerate_protein2genome-gene-0.126
PR202_maker-Super-Scaffold_371-augustus-gene-0.123
PR202_maker-Super-Scaffold_371-augustus-gene-0.127
PR202_maker-Super-Scaffold_371-augustus-gene-0.128
PR202_maker-Super-Scaffold_371-augustus-gene-1.165
PR202_maker-Super-Scaffold_372-augustus-gene-0.3
PR202_maker-Super-Scaffold_372-augustus-gene-1.15
PR202_maker-Super-Scaffold_382-augustus-gene-0.169
PR202_maker-Super-Scaffold_382-augustus-gene-0.95
PR202_maker-Super-Scaffold_389-augustus-gene-0.139
PR202_maker-Super-Scaffold_389-augustus-gene-0.179
PR202_maker-Super-Scaffold_389-augustus-gene-0.213
PR202_maker-Super-Scaffold_38-augustus-gene-0.395
PR202_maker-Super-Scaffold_38-augustus-gene-0.398
PR202_maker-Super-Scaffold_38-augustus-gene-0.424
PR202_maker-Super-Scaffold_38-augustus-gene-0.425
PR202_maker-Super-Scaffold_38-augustus-gene-0.426
PR202_maker-Super-Scaffold_39-augustus-gene-4.34
PR202_maker-Super-Scaffold_39-augustus-gene-4.95
PR202_maker-Super-Scaffold_39-augustus-gene-5.116
PR202_maker-Super-Scaffold_39-augustus-gene-5.65
PR202_maker-Super-Scaffold_39-augustus-gene-6.58
PR202_maker-Super-Scaffold_39-augustus-gene-6.93
PR202_maker-Super-Scaffold_39-augustus-gene-7.719
PR202_maker-Super-Scaffold_39-augustus-gene-8.659
PR202_maker-Super-Scaffold_39-exonerate_protein2genome-gene-4.265
PR202_maker-Super-Scaffold_39-exonerate_protein2genome-gene-5.514
PR202_maker-Super-Scaffold_39-exonerate_protein2genome-gene-7.515
PR202_maker-Super-Scaffold_39-exonerate_protein2genome-gene-8.292
PR202_maker-Super-Scaffold_3-augustus-gene-0.42
PR202_maker-Super-Scaffold_3-augustus-gene-1.190
PR202_maker-Super-Scaffold_3-augustus-gene-2.13
PR202_maker-Super-Scaffold_3-augustus-gene-2.32
PR202_maker-Super-Scaffold_3-augustus-gene-3.246
PR202_maker-Super-Scaffold_3-augustus-gene-4.631
PR202_maker-Super-Scaffold_3-augustus-gene-4.643
PR202_maker-Super-Scaffold_435-augustus-gene-0.43
PR202_maker-Super-Scaffold_435-augustus-gene-0.7
PR202_maker-Super-Scaffold_435-augustus-gene-0.77
PR202_maker-Super-Scaffold_435-augustus-gene-0.82
PR202_maker-Super-Scaffold_435-augustus-gene-2.772
PR202_maker-Super-Scaffold_435-augustus-gene-2.774
PR202_maker-Super-Scaffold_435-augustus-gene-2.775
PR202_maker-Super-Scaffold_435-augustus-gene-2.805
PR202_maker-Super-Scaffold_435-augustus-gene-2.842
PR202_maker-Super-Scaffold_435-augustus-gene-2.863
PR202_maker-Super-Scaffold_435-augustus-gene-2.864
PR202_maker-Super-Scaffold_435-exonerate_protein2genome-gene-1.446
PR202_maker-Super-Scaffold_435-exonerate_protein2genome-gene-2.439
PR202_maker-Super-Scaffold_435-exonerate_protein2genome-gene-2.693
PR202_maker-Super-Scaffold_435-exonerate_protein2genome-gene-2.703
PR202_maker-Super-Scaffold_453-augustus-gene-0.10
PR202_maker-Super-Scaffold_453-augustus-gene-1.357
PR202_maker-Super-Scaffold_453-augustus-gene-1.382
PR202_maker-Super-Scaffold_453-exonerate_protein2genome-gene-2.556
PR202_maker-Super-Scaffold_4780-augustus-gene-0.155
PR202_maker-Super-Scaffold_4803-augustus-gene-0.304
PR202_maker-Super-Scaffold_4803-augustus-gene-0.363
PR202_maker-Super-Scaffold_4803-augustus-gene-0.365
PR202_maker-Super-Scaffold_4833-augustus-gene-0.217
PR202_maker-Super-Scaffold_4858-augustus-gene-0.464
PR202_maker-Super-Scaffold_4858-augustus-gene-0.479
PR202_maker-Super-Scaffold_4858-augustus-gene-0.481
PR202_maker-Super-Scaffold_486-augustus-gene-0.355
PR202_maker-Super-Scaffold_49-augustus-gene-0.343
PR202_maker-Super-Scaffold_49-augustus-gene-0.389
PR202_maker-Super-Scaffold_5062-augustus-gene-0.689
PR202_maker-Super-Scaffold_507-augustus-gene-0.11
PR202_maker-Super-Scaffold_507-augustus-gene-0.15
PR202_maker-Super-Scaffold_507-augustus-gene-0.34
PR202_maker-Super-Scaffold_507-augustus-gene-1.1037
PR202_maker-Super-Scaffold_507-augustus-gene-1.1079
PR202_maker-Super-Scaffold_507-augustus-gene-1.1081
PR202_maker-Super-Scaffold_507-augustus-gene-1.1090
PR202_maker-Super-Scaffold_507-augustus-gene-1.1097
PR202_maker-Super-Scaffold_507-augustus-gene-1.996
PR202_maker-Super-Scaffold_509-augustus-gene-4.148
PR202_maker-Super-Scaffold_50-augustus-gene-0.442
PR202_maker-Super-Scaffold_50-augustus-gene-5.1110
PR202_maker-Super-Scaffold_50-augustus-gene-5.1113
PR202_maker-Super-Scaffold_50-augustus-gene-5.1134
PR202_maker-Super-Scaffold_50-augustus-gene-5.1193
PR202_maker-Super-Scaffold_514-augustus-gene-0.532
PR202_maker-Super-Scaffold_51-augustus-gene-0.238
PR202_maker-Super-Scaffold_51-augustus-gene-3.2
PR202_maker-Super-Scaffold_536-augustus-gene-0.31
PR202_maker-Super-Scaffold_538-augustus-gene-0.0
PR202_maker-Super-Scaffold_538-augustus-gene-0.14
PR202_maker-Super-Scaffold_538-augustus-gene-0.39
PR202_maker-Super-Scaffold_538-augustus-gene-0.48
PR202_maker-Super-Scaffold_538-augustus-gene-0.61
PR202_maker-Super-Scaffold_5467-augustus-gene-0.20
PR202_maker-Super-Scaffold_5467-augustus-gene-0.40
PR202_maker-Super-Scaffold_54-augustus-gene-0.112
PR202_maker-Super-Scaffold_552-augustus-gene-0.12
PR202_maker-Super-Scaffold_552-augustus-gene-0.24
PR202_maker-Super-Scaffold_552-augustus-gene-0.25
PR202_maker-Super-Scaffold_552-exonerate_protein2genome-gene-0.120
PR202_maker-Super-Scaffold_55-augustus-gene-2.21
PR202_maker-Super-Scaffold_55-augustus-gene-2.8
PR202_maker-Super-Scaffold_573-augustus-gene-0.18
PR202_maker-Super-Scaffold_573-augustus-gene-0.4
PR202_maker-Super-Scaffold_583-augustus-gene-0.632
PR202_maker-Super-Scaffold_583-augustus-gene-0.656
PR202_maker-Super-Scaffold_583-augustus-gene-0.667
PR202_maker-Super-Scaffold_595-augustus-gene-0.538
PR202_maker-Super-Scaffold_595-augustus-gene-0.578
PR202_maker-Super-Scaffold_595-augustus-gene-0.607
PR202_maker-Super-Scaffold_61-augustus-gene-0.175
PR202_maker-Super-Scaffold_634-augustus-gene-0.10
PR202_maker-Super-Scaffold_634-augustus-gene-0.11
PR202_maker-Super-Scaffold_634-augustus-gene-0.3
PR202_maker-Super-Scaffold_634-augustus-gene-0.4
PR202_maker-Super-Scaffold_634-augustus-gene-0.5
PR202_maker-Super-Scaffold_634-augustus-gene-0.6
PR202_maker-Super-Scaffold_634-augustus-gene-0.7
PR202_maker-Super-Scaffold_634-augustus-gene-0.9
PR202_maker-Super-Scaffold_656-augustus-gene-0.9
PR202_maker-Super-Scaffold_65-augustus-gene-1.24
PR202_maker-Super-Scaffold_65-augustus-gene-1.39
PR202_maker-Super-Scaffold_65-augustus-gene-2.289
PR202_maker-Super-Scaffold_65-augustus-gene-3.465
PR202_maker-Super-Scaffold_65-augustus-gene-4.11
PR202_maker-Super-Scaffold_65-augustus-gene-4.14
PR202_maker-Super-Scaffold_65-augustus-gene-4.15
PR202_maker-Super-Scaffold_65-augustus-gene-4.59
PR202_maker-Super-Scaffold_65-augustus-gene-4.61
PR202_maker-Super-Scaffold_65-augustus-gene-4.62
PR202_maker-Super-Scaffold_65-augustus-gene-4.9
PR202_maker-Super-Scaffold_671-augustus-gene-0.203
PR202_maker-Super-Scaffold_671-augustus-gene-0.204
PR202_maker-Super-Scaffold_671-augustus-gene-0.212
PR202_maker-Super-Scaffold_671-augustus-gene-2.168
PR202_maker-Super-Scaffold_671-exonerate_protein2genome-gene-1.128
PR202_maker-Super-Scaffold_674-augustus-gene-2.8
PR202_maker-Super-Scaffold_674-exonerate_protein2genome-gene-1.99
PR202_maker-Super-Scaffold_685-augustus-gene-0.3
PR202_maker-Super-Scaffold_692-augustus-gene-0.81
PR202_maker-Super-Scaffold_692-augustus-gene-0.84
PR202_maker-Super-Scaffold_692-augustus-gene-0.85
PR202_maker-Super-Scaffold_69-augustus-gene-0.530
PR202_maker-Super-Scaffold_69-augustus-gene-1.147
PR202_maker-Super-Scaffold_69-augustus-gene-1.74
PR202_maker-Super-Scaffold_69-augustus-gene-1.93
PR202_maker-Super-Scaffold_69-exonerate_protein2genome-gene-1.500
PR202_maker-Super-Scaffold_6-augustus-gene-3.113
PR202_maker-Super-Scaffold_6-augustus-gene-3.115
PR202_maker-Super-Scaffold_700-augustus-gene-0.206
PR202_maker-Super-Scaffold_700-augustus-gene-0.209
PR202_maker-Super-Scaffold_70-augustus-gene-0.449
PR202_maker-Super-Scaffold_70-augustus-gene-0.459
PR202_maker-Super-Scaffold_70-augustus-gene-0.512
PR202_maker-Super-Scaffold_70-augustus-gene-1.12
PR202_maker-Super-Scaffold_70-augustus-gene-1.74
PR202_maker-Super-Scaffold_70-augustus-gene-2.577
PR202_maker-Super-Scaffold_70-augustus-gene-2.641
PR202_maker-Super-Scaffold_719-augustus-gene-0.3
PR202_maker-Super-Scaffold_719-exonerate_protein2genome-gene-0.86
PR202_maker-Super-Scaffold_729-augustus-gene-0.118
PR202_maker-Super-Scaffold_729-augustus-gene-0.120
PR202_maker-Super-Scaffold_729-augustus-gene-0.121
PR202_maker-Super-Scaffold_729-augustus-gene-0.122
PR202_maker-Super-Scaffold_729-augustus-gene-1.3
PR202_maker-Super-Scaffold_72-augustus-gene-1.35
PR202_maker-Super-Scaffold_72-augustus-gene-1.36
PR202_maker-Super-Scaffold_72-exonerate_protein2genome-gene-1.123
PR202_maker-Super-Scaffold_730-augustus-gene-0.78
PR202_maker-Super-Scaffold_730-augustus-gene-1.10
PR202_maker-Super-Scaffold_803-augustus-gene-0.89
PR202_maker-Super-Scaffold_803-augustus-gene-0.91
PR202_maker-Super-Scaffold_843-augustus-gene-0.239
PR202_maker-Super-Scaffold_84-augustus-gene-0.482
PR202_maker-Super-Scaffold_84-augustus-gene-0.531
PR202_maker-Super-Scaffold_84-augustus-gene-1.230
PR202_maker-Super-Scaffold_84-augustus-gene-1.268
PR202_maker-Super-Scaffold_84-augustus-gene-2.159
PR202_maker-Super-Scaffold_84-augustus-gene-2.219
PR202_maker-Super-Scaffold_84-augustus-gene-2.226
PR202_maker-Super-Scaffold_84-augustus-gene-6.598
PR202_maker-Super-Scaffold_84-exonerate_protein2genome-gene-3.558
PR202_maker-Super-Scaffold_861-augustus-gene-1.10
PR202_maker-Super-Scaffold_861-exonerate_protein2genome-gene-1.138
PR202_maker-Super-Scaffold_874-augustus-gene-0.153
PR202_maker-Super-Scaffold_891-augustus-gene-1.85
PR202_maker-Super-Scaffold_893-augustus-gene-1.168
PR202_maker-Super-Scaffold_893-augustus-gene-2.23
PR202_maker-Super-Scaffold_893-augustus-gene-2.60
PR202_maker-Super-Scaffold_893-augustus-gene-2.67
PR202_maker-Super-Scaffold_893-augustus-gene-2.68
PR202_maker-Super-Scaffold_893-augustus-gene-2.88
PR202_maker-Super-Scaffold_89-augustus-gene-0.103
PR202_maker-Super-Scaffold_89-augustus-gene-0.112
PR202_maker-Super-Scaffold_89-augustus-gene-0.121
PR202_maker-Super-Scaffold_89-augustus-gene-0.36
PR202_maker-Super-Scaffold_89-augustus-gene-0.38
PR202_maker-Super-Scaffold_89-augustus-gene-0.39
PR202_maker-Super-Scaffold_89-augustus-gene-0.40
PR202_maker-Super-Scaffold_89-augustus-gene-0.57
PR202_maker-Super-Scaffold_8-augustus-gene-2.49
PR202_maker-Super-Scaffold_8-augustus-gene-2.90
PR202_maker-Super-Scaffold_8-augustus-gene-2.91
PR202_maker-Super-Scaffold_949-augustus-gene-0.39
PR202_maker-Super-Scaffold_949-augustus-gene-0.48
PR202_maker-Super-Scaffold_949-exonerate_protein2genome-gene-0.26
PR202_maker-Super-Scaffold_95-augustus-gene-1.41
PR202_maker-Super-Scaffold_96-augustus-gene-0.392
PR202_maker-Super-Scaffold_971-augustus-gene-0.4
PR202_maker-Super-Scaffold_971-augustus-gene-1.30
PR202_maker-Super-Scaffold_980-augustus-gene-0.239
PR202_maker-Super-Scaffold_980-augustus-gene-0.255
PR202_maker-Super-Scaffold_980-augustus-gene-0.256
