# Supplementary material for: Detection of subgenome bias using an anchored syntenic approach in Eleusine coracana (finger millet)
Source: BMC Genomics. 2021 Mar 12;22:175. doi: 10.1186/s12864-021-07447-y (PMC7953713; doi:10.1186/s12864-021-07447-y)
Supplement: Supplementary file 6 — Additional file 6:. Cytonuclear singletons: Excel sheet an examination of syntenic singleton cytonuclear genes. [file 12864_2021_7447_MOESM6_ESM.xlsx]

## Sheet: Sheet1
	coge hits	call	quality_chrom_call	setaria_protein	prot_acc	kegg_pthwy	gene	Description	Max Score	Total Score	Query Cover	E value	Per. Ident	Accession	coge hits
47	multiple hit	a	good	XP_004981243.1	sita:101761344	None	PR202_maker-Super-Scaffold_159-augustus-gene-0.648-mRNA-1	RecName: Full=Receptor-like cytoplasmic kinase 176; Short=OsRLCK176 [Oryza sativa Japonica Group]	520	520	0.83	0	0.7628	Q65XV8.1
5	multiple hit	None	None	None	None	None	PR202_maker-Super-Scaffold_8-augustus-gene-2.55-mRNA-1	RecName: Full=Heat shock protein 90-5, chloroplastic; Short=AtHSP90.5; Short=AtHsp90-5; AltName: Full=Heat shock protein 88-1; Short=Hsp88-1; AltName: Full=Hsp90C; AltName: Full=Protein EMBRYO DEFECTIVE 1956; AltName: Full=Protein chlorate-resistance 88; Flags: Precursor [Arabidopsis thaliana]	438	438	0.79	4e-144	0.5224	Q9SIF2.1
10	multiple hit	b	good	XP_004958623.1	sita:101754541	None	PR202_augustus_masked-Super-Scaffold_16-processed-gene-3.878-mRNA-1	RecName: Full=Receptor-like cytoplasmic kinase 185; Short=OsRLCK185 [Oryza sativa Japonica Group]	146	146	0.78	2e-40	0.4754	Q6I5Q6.1
18	multiple hit	None	None	None	None	None	PR202_maker-Super-Scaffold_24-exonerate_protein2genome-gene-9.537-mRNA-1	RecName: Full=Vesicle-associated protein 1-1; AltName: Full=Plant VAP homolog 11; Short=AtPVA11; AltName: Full=VAMP-associated protein 1-1; AltName: Full=Vesicle-associated protein 27-1; Contains: RecName: Full=Vesicle-associated protein 1-1, N-terminally processed [Arabidopsis thaliana]	104	104	0.95	2e-27	0.392	Q8VZ95.1
19	multiple hit	None	None	None	None	None	PR202_augustus_masked-Super-Scaffold_25-processed-gene-0.69-mRNA-1	RecName: Full=Laccase-15; AltName: Full=Benzenediol:oxygen oxidoreductase 15; AltName: Full=Diphenol oxidase 15; AltName: Full=Urishiol oxidase 15; Flags: Precursor [Oryza sativa Japonica Group]	315	315	0.91	1e-103	0.6168	Q339K6.1
20	multiple hit	a	good	XP_004951921.1	sita:101785679	None	PR202_maker-Super-Scaffold_28-augustus-gene-0.124-mRNA-1	RecName: Full=AIG2-like protein D; AltName: Full=Avirulence-induced gene 2-like protein D; AltName: Full=Putative gamma-glutamylcyclotransferase [Arabidopsis thaliana]	172	172	0.72	3e-54	0.5942	A8MRP2.1
28	multiple hit	a	xo	XP_004955149.1	sita:101764115	None	PR202_maker-Super-Scaffold_70-augustus-gene-3.39-mRNA-1	RecName: Full=Growth-regulating factor 10; Short=OsGRF10; AltName: Full=Transcription activator GRF10 [Oryza sativa Japonica Group]	240	240	0.76	6e-79	0.7366	Q6EPP9.1
29	multiple hit	a	xo	XP_004962108.1	sita:101785754	K14319	PR202_augustus_masked-Super-Scaffold_70-processed-gene-4.395-mRNA-1	RecName: Full=RAN GTPase-activating protein 1; Short=AtRanGAP1; Short=RanGAP1 [Arabidopsis thaliana]	286	286	0.97	4e-91	0.4218	Q9LE82.1
35	multiple hit	b	xo	XP_004953063.1	sita:101776523	K02267	PR202_maker-Super-Scaffold_95-augustus-gene-1.92-mRNA-1	RecName: Full=Cytochrome c oxidase subunit 6b-1; Short=AtCOX6b-1 [Arabidopsis thaliana]	120	120	0.5	2e-34	0.85	Q9S7L9.1
37	multiple hit	b	xo	XP_022682963.1	sita:101762193	K11267	PR202_augustus_masked-Super-Scaffold_128-processed-gene-2.162-mRNA-1	RecName: Full=Sister chromatid cohesion protein PDS5 homolog A [Gallus gallus]	102	181	0.68	2e-20	0.2329	Q5F3V3.2
43	multiple hit	None	None	None	None	None	PR202_maker-Super-Scaffold_147-augustus-gene-2.66-mRNA-1	RecName: Full=Eukaryotic translation initiation factor 5A-2; Short=eIF-5A-2; AltName: Full=eIF-4D [Nicotiana plumbaginifolia]	86.3	332	0.13	6e-47	0.9762	P24922.1	multiple copies
46	multiple hit	None	None	None	None	None	PR202_augustus_masked-Super-Scaffold_158-processed-gene-0.354-mRNA-1	RecName: Full=Probable voltage-gated potassium channel subunit beta; AltName: Full=K(+) channel subunit beta [Oryza sativa Japonica Group]	531	531	0.94	0	0.8073	Q40648.2
49	multiple hit	a	good	XP_012701777.1			PR202_augustus_masked-Super-Scaffold_179-processed-gene-0.136-mRNA-1	ecName: Full=Protein MITOFERRINLIKE 1, chloroplastic; Short=AtMFL1; Flags: Precursor [Arabidopsis thaliana]	316	316	0.74	1e-104	0.5907	Q9FHX2.1	multiple copies
51	multiple hit	a	good	XP_004960525.1	sita:101774275	None	PR202_maker-Super-Scaffold_179-augustus-gene-0.1187-mRNA-1	RecName: Full=Receptor-like cytoplasmic kinase 176; Short=OsRLCK176 [Oryza sativa Japonica Group]	590	590	0.81	0	0.8707	Q65XV8.1
52	multiple hit	a	good	XP_012698756.1	sita:101767396	K00889	PR202_augustus_masked-Super-Scaffold_183-processed-gene-0.10-mRNA-1	RecName: Full=Phosphatidylinositol 4-phosphate 5-kinase 6; Short=AtPIP5K6; AltName: Full=1-phosphatidylinositol 4-phosphate kinase 6; AltName: Full=Diphosphoinositide kinase 6; AltName: Full=PtdIns(4)P-5-kinase 6 [Arabidopsis thaliana]	215	215	0.66	2e-63	0.5427	Q9SFB8.1
53	multiple hit	a	good	XP_004955610.1			PR202_maker-Super-Scaffold_183-augustus-gene-0.409-mRNA-1	RecName: Full=Serine/threonine-protein kinase Nek3; AltName: Full=NimA-related protein kinase 3; AltName: Full=OsNek3 [Oryza sativa Japonica Group]	816	816	0.85	0	0.7265	Q6ZEZ5.1
60	multiple hit	None	None	None	None	None	PR202_augustus_masked-Super-Scaffold_231-processed-gene-1.210-mRNA-1	RecName: Full=Wall-associated receptor kinase 3; Flags: Precursor [Arabidopsis thaliana]	318	318	0.9	1e-99	0.3794	Q9LMN8.2			Serine/threonine-protein kinase that may function as a signaling receptor of extracellular matrix component. Binding to pectin may have significance in the control of cell expansion, morphogenesis and development.
61	multiple hit	b	good	XP_022682646.1			PR202_augustus_masked-Super-Scaffold_263-processed-gene-0.314-mRNA-1	RecName: Full=Putative 4-hydroxy-4-methyl-2-oxoglutarate aldolase 2; Short=HMG aldolase 2; AltName: Full=Oxaloacetate decarboxylase; Short=OAA decarboxylase; AltName: Full=Regulator of ribonuclease activity homolog 2; AltName: Full=RraA-like protein 2 [Arabidopsis thaliana]	264	264	0.96	9e-91	0.7485	Q9FFE0.1
62	multiple hit	b	good	XP_022682906.1			PR202_augustus_masked-Super-Scaffold_263-processed-gene-0.400-mRNA-1	RecName: Full=Putative pentatricopeptide repeat-containing protein At5g59900 [Arabidopsis thaliana]	275	685	0.7	1e-80	0.3505	Q9FJE6.1
63	multiple hit	None	None	None	None	None	PR202_maker-Super-Scaffold_266-augustus-gene-0.425-mRNA-1	RecName: Full=Mitochondrial succinate-fumarate transporter 1; Short=AtMSFC1 [Arabidopsis thaliana]	381	381	0.59	1e-129	0.6565	Q9M038.1
65	multiple hit	None	None	None	None	None	PR202_maker-Super-Scaffold_291-augustus-gene-2.12-mRNA-1	RecName: Full=Chaperonin-like RBCX protein 1, chloroplastic; Short=AtRBCX1; Flags: Precursor [Arabidopsis thaliana]	149	149	0.75	5e-45	0.5473	Q94AU9.1
67	multiple hit	None	None	None	None	None	PR202_augustus_masked-Super-Scaffold_307-processed-gene-0.41-mRNA-1	RecName: Full=GDSL esterase/lipase At1g28600; AltName: Full=Extracellular lipase At1g28600; Flags: Precursor [Arabidopsis thaliana]	245	245	0.93	3e-77	0.3902	Q94F40.1
70	multiple hit	b	xo	XP_004965511.3	sita:101758919	K17679	PR202_maker-Super-Scaffold_311-augustus-gene-0.478-mRNA-1	RecName: Full=DEAD-box ATP-dependent RNA helicase 31 [Oryza sativa Japonica Group]	935	935	0.55	0	0.9102	Q0DBU5.2
73	multiple hit	b	xo	XP_004957330.1	sita:101753178	K13436	PR202_maker-Super-Scaffold_311-augustus-gene-0.528-mRNA-1	RecName: Full=PTI1-like tyrosine-protein kinase 3; Short=PTI1-3 [Arabidopsis thaliana]	540	540	0.94	0	0.7753	B9DFG5.1
77	multiple hit	a	good	XP_004964585.1	sita:101782949	K04078	PR202_augustus_masked-Super-Scaffold_387-processed-gene-0.126-mRNA-1	RecName: Full=20 kDa chaperonin, chloroplastic; AltName: Full=Chaperonin 10; Short=Ch-CPN10; Short=Cpn10; AltName: Full=Chaperonin 20; AltName: Full=Protein Cpn21; Flags: Precursor [Arabidopsis thaliana]	316	316	0.84	7e-108	0.6653	O65282.2
81	multiple hit	None	None	None	None	None	PR202_augustus_masked-Super-Scaffold_435-processed-gene-2.142-mRNA-1	RecName: Full=Adenylosuccinate lyase; Short=ASL; AltName: Full=Adenylosuccinase; Short=ASase [Haemophilus influenzae Rd KW20]	437	437	0.8	5e-150	0.5011	P44797.1
83	multiple hit	b	good	XP_022684169.1	sita:101758823	K14536	PR202_augustus_masked-Super-Scaffold_453-processed-gene-2.221-mRNA-1	RecName: Full=Elongation factor-like GTPase 1; AltName: Full=Elongation factor Tu GTP-binding domain-containing protein 1; AltName: Full=Elongation factor-like 1; AltName: Full=Protein FAM42A [Homo sapiens]	235	235	0.96	2e-67	0.3327	Q7Z2Z2.2
95	multiple hit	b	good	XP_004982050.1			PR202_maker-Super-Scaffold_980-augustus-gene-0.256-mRNA-1	RecName: Full=Mitogen-activated protein kinase kinase kinase 1; Short=ARAKIN; Short=AtMEKK1; Short=MAP kinase kinase kinase 1 [Arabidopsis thaliana]	344	398	0.49	1e-108	0.6135	Q39008.2
97	multiple hit	None	None	None	None	None	PR202_maker-Super-Scaffold_1263-augustus-gene-0.150-mRNA-1	RecName: Full=Tropinone reductase homolog At5g06060 [Arabidopsis thaliana]	253	253	0.96	5e-83	0.5112	Q9LHT0.1
98	multiple hit	b	xo	XP_004952031.2	sita:101758557	None	PR202_augustus_masked-Super-Scaffold_2412-processed-gene-0.72-mRNA-1	ecName: Full=Pentatricopeptide repeat-containing protein At1g71210, mitochondrial; Flags: Precursor [Arabidopsis thaliana]	397	442	0.55	7e-119	0.3345	Q8GZA6.1
100	multiple hit	None	None	None	None	None	PR202_augustus_masked-Super-Scaffold_2414-processed-gene-0.231-mRNA-1	RecName: Full=Pentatricopeptide repeat-containing protein At1g11290, chloroplastic; AltName: Full=Protein CHLORORESPIRATORY REDUCTION 22; Flags: Precursor [Arabidopsis thaliana]	190	322	0.8	2e-51	0.287	Q3E6Q1.1
102	multiple hit	None	None	None	None	None	PR202_augustus_masked-Super-Scaffold_2571-processed-gene-0.50-mRNA-1	RecName: Full=Maltose excess protein 1-like, chloroplastic; Flags: Precursor [Oryza sativa Japonica Group]	463	463	0.91	1e-162	0.8287	Q7XTQ5.2
105	multiple hit	None	None	None	None	None	PR202_maker-Super-Scaffold_2591-augustus-gene-0.880-mRNA-1	RecName: Full=Putative cyclin-dependent kinase F-2; Short=CDKF;2 [Oryza sativa Japonica Group]	105	105	0.91	1e-25	0.3389	Q2QSL4.1
4	one hit	None	None	None	None	None	PR202_augustus_masked-Super-Scaffold_6-processed-gene-3.956-mRNA-1	RecName: Full=Peptidyl-tRNA hydrolase, mitochondrial; AltName: Full=M-PTH; Flags: Precursor [Oryza sativa Japonica Group]	170	224	0.65	5e-52	0.8113	Q5N9Q7.1
9	one hit	b	good	XP_004986875.1	sita:101786466	None	PR202_augustus_masked-Super-Scaffold_15-processed-gene-1.367-mRNA-1	RecName: Full=Cysteine proteinase inhibitor 8; AltName: Full=Oryzacystatin VIII; Short=OC-VIII; AltName: Full=Oryzacystatin-8; Flags: Precursor [Oryza sativa Japonica Group]	71.2	71.2	0.31	5e-15	0.5	Q10J94.1
14	one hit	None	None	None	None	None	PR202_augustus_masked-Super-Scaffold_18-processed-gene-3.450-mRNA-1	RecName: Full=Proteasome subunit alpha type-6; AltName: Full=20S proteasome alpha subunit A; AltName: Full=20S proteasome subunit alpha-1 [Oryza sativa Japonica Group]	273	273	0.98	1e-93	0.9559	Q9LSU3.1
17	one hit	None	None	None	None	None	PR202_augustus_masked-Super-Scaffold_18-processed-gene-5.632-mRNA-1	RecName: Full=CBL-interacting protein kinase 9; AltName: Full=OsCIPK09 [Oryza sativa Japonica Group]	648	648	0.68	0	0.7689	Q10SC8.1
21	one hit	a	good	XP_012698934.1			PR202_maker-Super-Scaffold_34-augustus-gene-1.582-mRNA-1	RecName: Full=Probable indole-3-acetic acid-amido synthetase GH3.11; AltName: Full=Auxin-responsive GH3-like protein 11; Short=OsGH3-11 [Oryza sativa Japonica Group]	506	506	0.94	1e-177	0.8081	P0C0M3.1	one hit same in peanut
25	one hit	None	None	None	None	None	PR202_augustus_masked-Super-Scaffold_50-processed-gene-1.3-mRNA-1	RecName: Full=Chloroplastic group IIB intron splicing facilitator CRS2, chloroplastic; AltName: Full=CRS2-like protein; AltName: Full=Chloroplastic RNA splicing factor 2; Flags: Precursor [Oryza sativa Japonica Group]	278	278	0.99	6e-95	0.7857	Q5ZCL8.1	one hit
31	one hit	None	None	None	None	None	PR202_augustus_masked-Super-Scaffold_76-processed-gene-3.86-mRNA-1	RecName: Full=Probable tRNA (guanine(26)-N(2))-dimethyltransferase; AltName: Full=tRNA 2,2-dimethylguanosine-26 methyltransferase; AltName: Full=tRNA(guanine-26,N(2)-N(2)) methyltransferase; AltName: Full=tRNA(m(2,2)G26)dimethyltransferase [Drosophila melanogaster]	37.4	37.4	0.23	0.12	0.303	Q9VK89.1
32	one hit	a	good	XP_004980158.2	sita:101780500	K22378	PR202_augustus_masked-Super-Scaffold_81-processed-gene-2.216-mRNA-1	RecName: Full=RING-H2 finger protein ATL34; AltName: Full=RING-type E3 ubiquitin transferase ATL34; Flags: Precursor [Arabidopsis thaliana]	65.1	65.1	0.36	1e-11	0.4348	Q9C7I1.1
33	one hit	a	xo	XP_004953993.1	sita:101763709	None	PR202_maker-Super-Scaffold_84-augustus-gene-5.444-mRNA-1	RecName: Full=Chaperone protein DnaJ 1 [Thermus thermophilus HB8]	79.3	79.3	0.34	2e-16	0.5455	Q5SLW9.1
36	one hit	a	xo	XP_022682753.1			PR202_maker-Super-Scaffold_128-augustus-gene-0.514-mRNA-1	RecName: Full=G-type lectin S-receptor-like serine/threonine-protein kinase LECRK1; Short=OsLecRK1; AltName: Full=OsRLCK134; Flags: Precursor [Oryza sativa Japonica Group]	87.8	87.8	0.37	2e-18	0.45	Q7FAZ3.1
38	one hit	b	xo	XP_004970538.2	sita:101760718	K01803	PR202_augustus_masked-Super-Scaffold_128-processed-gene-3.145-mRNA-1	RecName: Full=Triosephosphate isomerase, cytosolic; Short=TIM; Short=Triose-phosphate isomerase [Oryza sativa Japonica Group]	286	286	0.97	3e-97	0.6454	P48494.3	one hit		Cytosolic Triosephosphate Isomerase Is a Single Gene in Rice
39	one hit	b	xo	XP_004970541.1	sita:101761908	None	PR202_maker-Super-Scaffold_128-augustus-gene-3.830-mRNA-1	RecName: Full=Scarecrow-like protein 9; Short=AtSCL9; AltName: Full=GRAS family protein 13; Short=AtGRAS-13 [Arabidopsis thaliana]	518	557	0.64	8e-173	0.5238	O80933.1
54	one hit	a	good	XP_004955575.1	sita:101771404	None	PR202_augustus_masked-Super-Scaffold_183-processed-gene-0.17-mRNA-1	RecName: Full=Protein MET1, chloroplastic; AltName: Full=PDZ domain, K-box domain, and TPR region containing protein; Flags: Precursor [Arabidopsis thaliana]	358	358	0.81	3e-123	0.7333	Q94BS2.1	one hit in peanut		MET1 Is a Thylakoid-Associated TPR Protein Involved in Photosystem II Supercomplex Formation and Repair in Arabidopsis
55	one hit	a	good	XP_004955611.1	sita:101784778	K01807	PR202_maker-Super-Scaffold_183-augustus-gene-0.429-mRNA-1	RecName: Full=Probable ribose-5-phosphate isomerase 3, chloroplastic; AltName: Full=Phosphoriboisomerase 3; AltName: Full=Protein EMBRYO DEFECTIVE 3119; Flags: Precursor [Arabidopsis thaliana]	366	366	0.92	2e-127	0.7216	Q9S726.1	one hit
56	one hit	a	good	XP_004976812.1			PR202_maker-Super-Scaffold_184-augustus-gene-1.48-mRNA-1	RecName: Full=Mitochondrial import receptor subunit TOM34; Short=hTom34; AltName: Full=Translocase of outer membrane 34 kDa subunit [Homo sapiens]	62.4	101	0.28	4e-10	0.4	Q15785.2
57	one hit	a	good	XP_004976807.1	sita:101783712	K11593	PR202_maker-Super-Scaffold_184-augustus-gene-1.133-mRNA-1	RecName: Full=Protein argonaute 2; Short=OsAGO2 [Oryza sativa Japonica Group]	1270	1270	0.87	0	0.7463	Q7XTS4.2	one hit		RNAi mediated gene knockout
79	one hit	b	good	XP_004986016.1	sita:101780687	K11824	PR202_maker-Super-Scaffold_389-augustus-gene-0.177-mRNA-1	RecName: Full=AP-2 complex subunit alpha-2; AltName: Full=Adaptor protein complex AP-2 subunit alpha-2; AltName: Full=Adaptor-related protein complex 2 subunit alpha-2; AltName: Full=Alpha-adaptin 2; AltName: Full=Clathrin assembly protein complex 2 alpha-C large chain; Short=At-aC-Ad; Short=At-alphaC-Ad [Arabidopsis thaliana]	207	207	0.99	3e-61	0.6337	Q8LPK4.1
91	one hit	a	good	XP_004956673.1	sita:101752916	None	PR202_maker-Super-Scaffold_603-augustus-gene-0.33-mRNA-1	RecName: Full=GTP-binding protein BRASSINAZOLE INSENSITIVE PALE GREEN 2, chloroplastic; Short=Protein BRZ-INSENSITIVE-PALE GREEN 2; Flags: Precursor [Arabidopsis thaliana]	364	405	0.54	6e-114	0.4816	Q8W4I6.1
93	one hit	a	good	XP_012702079.1			PR202_maker-Super-Scaffold_792-augustus-gene-1.550-mRNA-1	RecName: Full=DCC family protein At1g52590, chloroplastic; Flags: Precursor [Arabidopsis thaliana]	168	168	0.58	1e-52	0.767	Q9SSR1.1
99	one hit	b	xo	XP_004952030.1	sita:101758146	K00948	PR202_maker-Super-Scaffold_2412-augustus-gene-0.659-mRNA-1	RecName: Full=Ribose-phosphate pyrophosphokinase 1, chloroplastic; AltName: Full=Phosphoribosyl pyrophosphate synthase 1; Flags: Precursor [Oryza sativa Japonica Group]	393	448	0.92	1e-135	0.6865	Q6Z2L5.2
101	one hit	None	None	None	None	None	PR202_maker-Super-Scaffold_2571-augustus-gene-0.2-mRNA-1	RecName: Full=Thylakoid lumenal 29 kDa protein, chloroplastic; Short=TL29; AltName: Full=LeAPx09; AltName: Full=P29; Flags: Precursor [Solanum lycopersicum]	175	336	0.69	2e-51	0.7706	Q9THX6.1
103	one hit	None	None	None	None	None	PR202_maker-Super-Scaffold_2571-augustus-gene-0.11-mRNA-1
104	one hit	None	None	None	None	None	PR202_maker-Super-Scaffold_2571-augustus-gene-0.13-mRNA-1
107	one hit	None	None	None	None	None	PR202_maker-Super-Scaffold_9585-augustus-gene-0.4-mRNA-1
108	one hit	None	None	None	None	None	PR202_maker-Super-Scaffold_9585-augustus-gene-0.24-mRNA-1
111	one hit	a	xo	XP_022682076.1			PR202_augustus_masked-scaffold306|size1284463_obj-processed-gene-0.248-mRNA-1	RecName: Full=Peptidyl-prolyl cis-trans isomerase FKBP15-2; Short=PPIase FKBP15-2; AltName: Full=15 kDa FK506-binding protein; Short=15 kDa FKBP; AltName: Full=FK506-binding protein 15-2; Short=AtFKBP15-2; AltName: Full=FK506-binding protein 2-2; AltName: Full=Immunophilin FKBP15-2; AltName: Full=Rotamase; Flags: Precursor [Arabidopsis thaliana]	161	161	0.76	9e-51	0.6885	Q38936.2
3	two hits	a	good	XP_004975325.1	sita:101771018	None	PR202_maker-Super-Scaffold_5-augustus-gene-2.34-mRNA-1	RecName: Full=Ervatamin-B; Short=ERV-B [Tabernaemontana divaricata]	82	82	0.38	6e-18	0.4646	P60994.1
6	two hits	b	xo	XP_004982706.1	sita:101768656	K02890	PR202_maker-Super-Scaffold_12-augustus-gene-1.672-mRNA-1	RecName: Full=50S ribosomal protein L22 [Sinorhizobium medicae WSM419]	89	89	0.86	9e-23	0.4752	A6U864.1
34	two hits	a	good	XP_004955464.1	sita:101760610	K00799	PR202_maker-Super-Scaffold_88-augustus-gene-0.481-mRNA-1	RecName: Full=Glutathione S-transferase U20; Short=AtGSTU20; AltName: Full=FIN219-interacting protein 1; AltName: Full=GST class-tau member 20 [Arabidopsis thaliana]	108	108	0.89	1e-27	0.329	Q8L7C9.1
68	two hits	None	None	None	None	None	PR202_augustus_masked-Super-Scaffold_307-processed-gene-0.139-mRNA-1	RecName: Full=Hexokinase-9; AltName: Full=Hexokinase-5 [Oryza sativa Japonica Group]	447	591	0.88	7e-154	0.779	Q2KNB7.1
69	two hits	None	None	None	None	None	PR202_maker-Super-Scaffold_307-augustus-gene-3.335-mRNA-1	RecName: Full=Probable receptor-like protein kinase At2g42960 [Arabidopsis thaliana]	373	373	0.81	2e-125	0.5244	Q9SJG2.1
75	two hits	b	good	XP_022681928.1			PR202_maker-Super-Scaffold_371-augustus-gene-0.127-mRNA-1	RecName: Full=Calcium/calmodulin-regulated receptor-like kinase 2; Short=AtCRLK2 [Arabidopsis thaliana]	425	425	0.79	7e-146	0.618	Q9LFV3.1
84	two hits	None	None	None	None	None	PR202_augustus_masked-Super-Scaffold_507-processed-gene-0.254-mRNA-1	RecName: Full=Pentatricopeptide repeat-containing protein At5g52850, chloroplastic; Flags: Precursor [Arabidopsis thaliana]	432	653	0.62	3e-135	0.3776	Q9FLX6.1
96	two hits	None	None	None	None	None	PR202_maker-Super-Scaffold_1173-augustus-gene-1.1136-mRNA-1	ecName: Full=Probable 3-hydroxyisobutyrate dehydrogenase, mitochondrial; Short=HIBADH; Flags: Precursor [Arabidopsis thaliana]	162	237	0.71	7e-47	0.5633	Q9SUC0.3
1	two hits	None	None	None	None	None	PR202_augustus_masked-Super-Scaffold_4-processed-gene-2.373-mRNA-1	1-deoxy-D-xylulose-5-phosphate synthase, chloroplastic; Short=1-deoxyxylulose-5-phosphate synthase; Short=DXP synthase; Short=DXPS; AltName: Full=Protein CLOROPLASTOS ALTERADOS 1; Flags: Precursor [Arabidopsis thaliana]	590	590	0.9	0	0.4976	Q38854.2	two hits	21
2	two hits	a	good	XP_004958203.1	sita:101757780	None	PR202_maker-Super-Scaffold_5-augustus-gene-2.30-mRNA-1	RecName: Full=Protein IMPAIRED IN BABA-INDUCED STERILITY 1 [Arabidopsis thaliana]	708	708	0.56	0	0.5788	F4ICB6.1
7	two hits	b	xo	XP_004971557.3	sita:101765990	K01919	PR202_maker-Super-Scaffold_12-augustus-gene-2.71-mRNA-1	RecName: Full=Glutamate--cysteine ligase A, chloroplastic; AltName: Full=Gamma-ECS A; Short=GCS A; AltName: Full=Gamma-glutamylcysteine synthetase A; Flags: Precursor [Oryza sativa Japonica Group]	515	515	0.97	0	0.5757	Q688Q9.1
8	two hits	a	xo	XP_012701339.1	sita:105914353	None	PR202_maker-Super-Scaffold_12-augustus-gene-4.1013-mRNA-1	RecName: Full=Protein phosphatase 2C 56; Short=AtPP2C56; AltName: Full=Protein ABSCISIC ACID-INSENSITIVE 1; AltName: Full=Protein phosphatase 2C ABI1; Short=PP2C ABI1 [Arabidopsis thaliana]	112	112	0.79	2e-26	0.3074	P49597.2
11	two hits	b	good	XP_004968810.1	sita:101753532	K01358	PR202_maker-Super-Scaffold_16-augustus-gene-3.1133-mRNA-1	RecName: Full=ATP-dependent Clp protease proteolytic subunit 3, chloroplastic; AltName: Full=Endopeptidase ClpP3; Short=nClpP3; AltName: Full=nClpP4; Flags: Precursor [Arabidopsis thaliana]	104	104	0.47	1e-26	0.7846	Q9SXJ6.1
12	two hits	None	None	None	None	None	PR202_maker-Super-Scaffold_17-augustus-gene-6.71-mRNA-1	RecName: Full=PI-PLC X domain-containing protein At5g67130; Flags: Precursor [Arabidopsis thaliana]	366	366	0.65	8e-122	0.515	Q93XX5.1
13	two hits	None	None	None	None	None	PR202_maker-Super-Scaffold_17-exonerate_protein2genome-gene-6.1068-mRNA-1	RecName: Full=Tubby-like F-box protein 12; Short=OsTLP12; AltName: Full=Tubby-like F-box protein 2; Short=OsTLP2 [Oryza sativa Japonica Group]	207	207	0.99	1e-65	0.8968	Q69U54.1
15	two hits	None	None	None	None	None	PR202_maker-Super-Scaffold_18-augustus-gene-3.692-mRNA-1	RecName: Full=YlmG homolog protein 2, chloroplastic; Short=AtYLMG2; AltName: Full=YGGT family protein YLMG2; Flags: Precursor [Arabidopsis thaliana]	170	170	0.55	2e-51	0.7054	Q9C595.1
16	two hits	None	None	None	None	None	PR202_maker-Super-Scaffold_18-exonerate_protein2genome-gene-3.261-mRNA-1	RecName: Full=Probable lipoxygenase 6 [Oryza sativa Japonica Group]	127	127	0.82	4e-35	0.9667	Q8H016.2
22	two hits	a	good	XP_004971179.1	sita:101771649	K22991	PR202_augustus_masked-Super-Scaffold_34-processed-gene-1.128-mRNA-1	RecName: Full=Autophagy-related protein 18a; Short=AtATG18a; AltName: Full=Protein PEROXISOME UNUSUAL POSITIONING 2 [Arabidopsis thaliana]	225	225	0.68	7e-67	0.3854	Q93VB2.1
23	two hits	a	good	XP_022683364.1	sita:101768182	None	PR202_augustus_masked-Super-Scaffold_37-processed-gene-1.402-mRNA-1	RecName: Full=Pentatricopeptide repeat-containing protein At5g18390, mitochondrial; Flags: Precursor [Arabidopsis thaliana]	430	430	0.9	4e-147	0.5083	Q94JX6.2
24	two hits	a	good	XP_014660904.1			PR202_maker-Super-Scaffold_37-augustus-gene-1.16-mRNA-1	RecName: Full=70 kDa peptidyl-prolyl isomerase; AltName: Full=Peptidyl-prolyl cis-trans isomerase; Short=PPIase; AltName: Full=Rotamase [Triticum aestivum]	634	634	0.99	0	0.6886	Q43207.1
26	two hits	None	None	None	None	None	PR202_augustus_masked-Super-Scaffold_59-processed-gene-3.163-mRNA-1	RecName: Full=Remorin; AltName: Full=pp34 [Solanum tuberosum]	76.3	76.3	0.74	2e-16	0.5312	P93788.1
27	two hits	None	None	None	None	None	PR202_augustus_masked-Super-Scaffold_63-processed-gene-1.170-mRNA-1	RecName: Full=RING-H2 finger protein ATL30; AltName: Full=RING-type E3 ubiquitin transferase ATL30 [Arabidopsis thaliana]	64.7	64.7	0.27	3e-11	0.4833	Q9FIR0.1
30	two hits	None	None	None	None	None	PR202_augustus_masked-Super-Scaffold_76-processed-gene-1.395-mRNA-1	RecName: Full=Pentatricopeptide repeat-containing protein At1g74630 [Arabidopsis thaliana]	306	382	0.82	5e-95	0.3459	Q9CA54.1
40	two hits	None	None	None	None	None	PR202_maker-Super-Scaffold_134-augustus-gene-1.129-mRNA-1	RecName: Full=N-lysine methyltransferase setd6; AltName: Full=SET domain-containing protein 6 [Danio rerio]	77	77	0.44	1e-13	0.2697	Q803K4.1
41	two hits	None	None	None	None	None	PR202_maker-Super-Scaffold_134-augustus-gene-1.133-mRNA-1	RecName: Full=CHD3-type chromatin-remodeling factor PICKLE; AltName: Full=Protein CHROMATIN REMODELING 6; Short=AtCHR6; AltName: Full=Protein GYMNOS [Arabidopsis thaliana]	421	421	0.52	1e-125	0.3834	Q9S775.1	two hits		https://en.wikipedia.org/wiki/CHD3
42	two hits	b	xo	XP_004956792.1	sita:101769678	None	PR202_maker-Super-Scaffold_146-augustus-gene-2.13-mRNA-1	RecName: Full=NAD(P)H-quinone oxidoreductase subunit L, chloroplastic; AltName: Full=NAD(P)H dehydrogenase subunit L; Short=NDH subunit L; Short=NDH-L; AltName: Full=NADH-plastoquinone oxidoreductase subunit L; AltName: Full=Protein CHLORORESPIRATORY REDUCTION 23; Flags: Precursor [Arabidopsis thaliana]	113	113	0.43	2e-30	0.5294	Q9CAC5.1
44	two hits	b	good	XP_004974894.1	sita:101773718	None	PR202_augustus_masked-Super-Scaffold_149-processed-gene-1.633-mRNA-1	RecName: Full=Receptor-like protein EIX2; AltName: Full=EIX receptor 2; Flags: Precursor [Solanum lycopersicum]	140	192	0.6	2e-34	0.3864	Q6JN46.2
45	two hits	b	good	XP_022684001.1	sita:101773739	None	PR202_augustus_masked-Super-Scaffold_154-processed-gene-0.296-mRNA-1	RecName: Full=Disease resistance protein RGA4; AltName: Full=Os11gRGA4; AltName: Full=SasRGA4 [Oryza sativa Japonica Group]	146	146	0.74	3e-35	0.2798	F7J0M4.1
48	two hits	a	good	XP_004981487.1			PR202_maker-Super-Scaffold_159-exonerate_protein2genome-gene-1.167-mRNA-1	RecName: Full=Putative RNA-binding protein RbpB [Nostoc sp. PCC 7120]	42	42	0.53	1e-05	0.6	Q44554.3
50	two hits	a	good	XP_004971436.1	sita:101770576	None	PR202_augustus_masked-Super-Scaffold_179-processed-gene-0.163-mRNA-1	RecName: Full=Protein TRIGALACTOSYLDIACYLGLYCEROL 2, chloroplastic; AltName: Full=ABC transporter I family member 15; Short=ABC transporter ABCI.15; Short=AtABCI15; Flags: Precursor [Arabidopsis thaliana]	147	269	0.83	4e-41	0.5745	Q9LTR2.1
58	two hits	b	xo	XP_004986983.2	sita:101779358	K17098	PR202_maker-Super-Scaffold_202-augustus-gene-0.19-mRNA-1	RecName: Full=Annexin D4; AltName: Full=AnnAt4 [Arabidopsis thaliana]	191	191	0.87	8e-57	0.4451	Q9ZVJ6.1
59	two hits	None	None	None	None	None	PR202_maker-Super-Scaffold_210-augustus-gene-2.37-mRNA-1	RecName: Full=Calmodulin-like protein 4 [Oryza sativa Japonica Group]	236	236	0.99	1e-80	0.9365	Q84MN0.1
64	two hits	None	None	None	None	None	PR202_augustus_masked-Super-Scaffold_266-processed-gene-0.138-mRNA-1	RecName: Full=Anthocyanin 5-aromatic acyltransferase; Short=5AT [Gentiana triflora]	97.1	97.1	0.83	8e-22	0.2684	Q9ZWR8.1
66	two hits	None	None	None	None	None	PR202_augustus_masked-Super-Scaffold_291-processed-gene-4.52-mRNA-1	RecName: Full=Protein ENHANCED DISEASE RESISTANCE 2-like [Arabidopsis thaliana]	195	195	0.6	9e-55	0.404	Q8VZF6.1
71	two hits	b	xo	XP_004965510.1	sita:101758516	K17506	PR202_maker-Super-Scaffold_311-augustus-gene-0.477-mRNA-1	RecName: Full=Probable protein phosphatase 2C member 13, mitochondrial; Short=OsPP2C13; AltName: Full=Protein DOWNREGULATED IN CW-CMS 11; Flags: Precursor [Oryza sativa Japonica Group]	266	266	0.67	5e-87	0.7135	Q6EN45.1
74	two hits	None	None	None	None	None	PR202_maker-Super-Scaffold_341-augustus-gene-1.464-mRNA-1	RecName: Full=Glutamate--glyoxylate aminotransferase 2; Short=AtGGT2; AltName: Full=Alanine aminotransferase GGT2; AltName: Full=Alanine--glyoxylate aminotransferase GGT2; AltName: Full=Alanine-2-oxoglutarate aminotransferase 2 [Arabidopsis thaliana]	853	853	0.99	0	0.8399	Q9S7E9.1
76	two hits	None	None	None	None	None	PR202_maker-Super-Scaffold_382-augustus-gene-0.169-mRNA-1	RecName: Full=Glutathione S-transferase T1; Short=AtGSTT1; AltName: Full=GST class-theta member 1; AltName: Full=Glutathione S-transferase 10 [Arabidopsis thaliana]	47.8	124	0.69	2e-15	0.7407	Q9ZRT5.1
78	two hits	a	good	XP_022681519.1			PR202_maker-Super-Scaffold_387-augustus-gene-0.60-mRNA-1	RecName: Full=Pentatricopeptide repeat-containing protein At3g18110, chloroplastic; AltName: Full=Protein EMBRYO DEFECTIVE 1270; Flags: Precursor [Arabidopsis thaliana]	1461	1461	0.96	0	0.5301	Q5G1S8.2
80	two hits	None	None	None	None	None	PR202_maker-Super-Scaffold_435-augustus-gene-0.43-mRNA-1	RecName: Full=RNA polymerase sigma factor sigB; Short=Sigma factor B; Short=Sigma-B; AltName: Full=Protein ABERRANT CHLOROPLAST 1; AltName: Full=RNA polymerase sigma factor sig1; Short=Atsig1; Short=Sigma factor 1; AltName: Full=RNA polymerase sigma factor sig2; Short=Atsig2; Short=Sigma factor 2; AltName: Full=RNA polymerase sigma factor sigA; Short=Sigma factor A; Short=Sigma-A; Flags: Precurso…	347	347	0.6	3e-112	0.5394	O22056.2
82	two hits	b	good				PR202_augustus_masked-Super-Scaffold_453-processed-gene-1.480-mRNA-1	RecName: Full=NADH dehydrogenase [ubiquinone] 1 beta subcomplex subunit 3-B [Arabidopsis thaliana]	93.2	93.2	0.92	5e-26	0.6349	Q9M9R9.1
85	two hits	None	None	None	None	None	PR202_augustus_masked-Super-Scaffold_507-processed-gene-0.302-mRNA-1	ecName: Full=Monothiol glutaredoxin-S7, chloroplastic; Flags: Precursor [Oryza sativa Japonica Group]	184	184	0.6	2e-59	0.9882	Q851Y7.1
86	two hits	a	good	XP_004970225.1	sita:101775830	K08744	PR202_maker-Super-Scaffold_565-augustus-gene-0.7-mRNA-1	RecName: Full=CDP-diacylglycerol--glycerol-3-phosphate 3-phosphatidyltransferase 1, chloroplastic; AltName: Full=Phosphatidylglycerophosphate synthase 1; Short=PGP synthase 1; Flags: Precursor [Oryza sativa Japonica Group]	317	317	0.99	6e-107	0.6907	Q5N9A1.1
87	two hits	a	good	XP_004970228.1			PR202_augustus_masked-Super-Scaffold_565-processed-gene-0.280-mRNA-1	RecName: Full=Pentatricopeptide repeat-containing protein At1g61870, mitochondrial; AltName: Full=Protein PENTATRICOPEPTIDE REPEAT 336; Flags: Precursor [Arabidopsis thaliana]	307	307	0.82	1e-100	0.4678	Q8LE47.2
88	two hits	a	good	XP_004970226.1	sita:101776230	None	PR202_maker-Super-Scaffold_565-augustus-gene-0.73-mRNA-1	RecName: Full=Probable serine/threonine-protein kinase PBL23; AltName: Full=PBS1-like protein 23 [Arabidopsis thaliana]	446	446	0.69	2e-154	0.6472	F4JEQ2.1
89	two hits	a	good	XP_004951419.1	sita:101786747	None	PR202_augustus_masked-Super-Scaffold_593-processed-gene-0.276-mRNA-1	RecName: Full=Mitochondrial carrier protein CoAc2; AltName: Full=Mitochondrial carrier family protein 1; AltName: Full=Mitochondrial coenzyme A transporter CoAc2; AltName: Full=ZmCoAc2 [Zea mays]	400	400	0.55	3e-136	0.6945	B4F8I5.1
90	two hits	a	good	XP_004951406.1	sita:101782036	None	PR202_maker-Super-Scaffold_593-augustus-gene-0.405-mRNA-1	RecName: Full=Probable protein phosphatase 2C 12; Short=OsPP2C12 [Oryza sativa Japonica Group]	410	410	0.97	8e-143	0.7013	Q6Z8B9.1
92	two hits	b	good	XP_004958163.1	sita:101775342	K01868	PR202_augustus_masked-Super-Scaffold_692-processed-gene-0.274-mRNA-1	RecName: Full=Threonine--tRNA ligase, chloroplastic/mitochondrial 2; AltName: Full=Protein EMBRYO DEFECTIVE 2761; AltName: Full=Threonyl-tRNA synthetase; Short=ThrRS; Flags: Precursor [Arabidopsis thaliana]	437	780	0.99	2e-147	0.7704	F4IFC5.1
94	two hits	b	good	XP_004965341.1	sita:101783362	None	PR202_augustus_masked-Super-Scaffold_874-processed-gene-0.86-mRNA-1	RecName: Full=Thioredoxin-like protein Clot; AltName: Full=Thioredoxin Clot; Short=OsClot [Oryza sativa Japonica Group]	192	192	0.98	1e-62	0.6036	Q5Z9Z3.1
106	two hits	b	good	XP_004986849.1	sita:101771496	K08770	PR202_augustus_masked-Super-Scaffold_4833-processed-gene-0.303-mRNA-1	RecName: Full=Polyubiquitin 12; Contains: RecName: Full=Ubiquitin-related 1; Contains: RecName: Full=Ubiquitin-related 2; Contains: RecName: Full=Ubiquitin-related 3; Flags: Precursor [Arabidopsis thaliana]	58.2	58.2	0.88	7e-09	0.2775	Q3E7K8.1
109	two hits	None	None	None	None	None	PR202_augustus_masked-scaffold123_size1132357_subseq_1_93681_obj-processed-gene-0.45	RecName: Full=Probable folate-biopterin transporter 4 [Arabidopsis thaliana]	321	366	0.99	1e-105	0.5144	Q8RWQ5.1
110	two hits	None	None	None	None	None	PR202_maker-scaffold123|size1132357_subseq_1:93681_obj-augustus-gene-0.55-mRNA-1	RecName: Full=Glucan endo-1,3-beta-D-glucosidase; AltName: Full=Major pollen allergen Ole e 9; AltName: Allergen=Ole e 9; Flags: Precursor [Olea europaea]	93.6	93.6	0.85	9e-23	0.4706	Q94G86.1

## Sheet: Sheet3
	coge hits	call	quality_chrom_call	setaria_protein	prot_acc	kegg_pthwy	gene	Description	Max Score	Total Score	Query Cover	E value	Per. Ident	Accession	coge hits
32	one hit	a	good	XP_004980158.2	sita:101780500	K22378	PR202_augustus_masked-Super-Scaffold_81-processed-gene-2.216-mRNA-1	RecName: Full=RING-H2 finger protein ATL34; AltName: Full=RING-type E3 ubiquitin transferase ATL34; Flags: Precursor [Arabidopsis thaliana]	65.1	65.1	0.36	1e-11	0.4348	Q9C7I1.1
33	one hit	a	xo	XP_004953993.1	sita:101763709	None	PR202_maker-Super-Scaffold_84-augustus-gene-5.444-mRNA-1	RecName: Full=Chaperone protein DnaJ 1 [Thermus thermophilus HB8]	79.3	79.3	0.34	2e-16	0.5455	Q5SLW9.1
36	one hit	a	xo	XP_022682753.1			PR202_maker-Super-Scaffold_128-augustus-gene-0.514-mRNA-1	RecName: Full=G-type lectin S-receptor-like serine/threonine-protein kinase LECRK1; Short=OsLecRK1; AltName: Full=OsRLCK134; Flags: Precursor [Oryza sativa Japonica Group]	87.8	87.8	0.37	2e-18	0.45	Q7FAZ3.1
56	one hit	a	good	XP_004976812.1			PR202_maker-Super-Scaffold_184-augustus-gene-1.48-mRNA-1	RecName: Full=Mitochondrial import receptor subunit TOM34; Short=hTom34; AltName: Full=Translocase of outer membrane 34 kDa subunit [Homo sapiens]	62.4	101	0.28	4e-10	0.4	Q15785.2
93	one hit	a	good	XP_012702079.1			PR202_maker-Super-Scaffold_792-augustus-gene-1.550-mRNA-1	RecName: Full=DCC family protein At1g52590, chloroplastic; Flags: Precursor [Arabidopsis thaliana]	168	168	0.58	1e-52	0.767	Q9SSR1.1
111	one hit	a	xo	XP_022682076.1			PR202_augustus_masked-scaffold306|size1284463_obj-processed-gene-0.248-mRNA-1	RecName: Full=Peptidyl-prolyl cis-trans isomerase FKBP15-2; Short=PPIase FKBP15-2; AltName: Full=15 kDa FK506-binding protein; Short=15 kDa FKBP; AltName: Full=FK506-binding protein 15-2; Short=AtFKBP15-2; AltName: Full=FK506-binding protein 2-2; AltName: Full=Immunophilin FKBP15-2; AltName: Full=Rotamase; Flags: Precursor [Arabidopsis thaliana]	161	161	0.76	9e-51	0.6885	Q38936.2
9	one hit	b	good	XP_004986875.1	sita:101786466	None	PR202_augustus_masked-Super-Scaffold_15-processed-gene-1.367-mRNA-1	RecName: Full=Cysteine proteinase inhibitor 8; AltName: Full=Oryzacystatin VIII; Short=OC-VIII; AltName: Full=Oryzacystatin-8; Flags: Precursor [Oryza sativa Japonica Group]	71.2	71.2	0.31	5e-15	0.5	Q10J94.1
31	one hit	a	manual	None	None	None	PR202_augustus_masked-Super-Scaffold_76-processed-gene-3.86-mRNA-1	RecName: Full=Probable tRNA (guanine(26)-N(2))-dimethyltransferase; AltName: Full=tRNA 2,2-dimethylguanosine-26 methyltransferase; AltName: Full=tRNA(guanine-26,N(2)-N(2)) methyltransferase; AltName: Full=tRNA(m(2,2)G26)dimethyltransferase [Drosophila melanogaster]	37.4	37.4	0.23	0.12	0.303	Q9VK89.1
103	one hit	a	viz	None	None	None	PR202_maker-Super-Scaffold_2571-augustus-gene-0.11-mRNA-1
104	one hit	a	viz	None	None	None	PR202_maker-Super-Scaffold_2571-augustus-gene-0.13-mRNA-1
107	one hit	a	manual	None	None	None	PR202_maker-Super-Scaffold_9585-augustus-gene-0.4-mRNA-1
108	one hit	a	None	None	None	None	PR202_maker-Super-Scaffold_9585-augustus-gene-0.24-mRNA-1
21	one hit	a	good	XP_012698934.1			PR202_maker-Super-Scaffold_34-augustus-gene-1.582-mRNA-1	RecName: Full=Probable indole-3-acetic acid-amido synthetase GH3.11; AltName: Full=Auxin-responsive GH3-like protein 11; Short=OsGH3-11 [Oryza sativa Japonica Group]	506	506	0.94	1e-177	0.8081	P0C0M3.1	one hit same in peanut
54	one hit	a	good	XP_004955575.1	sita:101771404	None	PR202_augustus_masked-Super-Scaffold_183-processed-gene-0.17-mRNA-1	RecName: Full=Protein MET1, chloroplastic; AltName: Full=PDZ domain, K-box domain, and TPR region containing protein; Flags: Precursor [Arabidopsis thaliana]	358	358	0.81	3e-123	0.7333	Q94BS2.1	one hit in peanut		MET1 Is a Thylakoid-Associated TPR Protein Involved in Photosystem II Supercomplex Formation and Repair in Arabidopsis
55	one hit	a	good	XP_004955611.1	sita:101784778	K01807	PR202_maker-Super-Scaffold_183-augustus-gene-0.429-mRNA-1	RecName: Full=Probable ribose-5-phosphate isomerase 3, chloroplastic; AltName: Full=Phosphoriboisomerase 3; AltName: Full=Protein EMBRYO DEFECTIVE 3119; Flags: Precursor [Arabidopsis thaliana]	366	366	0.92	2e-127	0.7216	Q9S726.1	one hit
57	one hit	a	good	XP_004976807.1	sita:101783712	K11593	PR202_maker-Super-Scaffold_184-augustus-gene-1.133-mRNA-1	RecName: Full=Protein argonaute 2; Short=OsAGO2 [Oryza sativa Japonica Group]	1270	1270	0.87	0	0.7463	Q7XTS4.2	one hit		RNAi mediated gene knockout
91	one hit	a	good	XP_004956673.1	sita:101752916	None	PR202_maker-Super-Scaffold_603-augustus-gene-0.33-mRNA-1	RecName: Full=GTP-binding protein BRASSINAZOLE INSENSITIVE PALE GREEN 2, chloroplastic; Short=Protein BRZ-INSENSITIVE-PALE GREEN 2; Flags: Precursor [Arabidopsis thaliana]	364	405	0.54	6e-114	0.4816	Q8W4I6.1
38	one hit	b	xo	XP_004970538.2	sita:101760718	K01803	PR202_augustus_masked-Super-Scaffold_128-processed-gene-3.145-mRNA-1	RecName: Full=Triosephosphate isomerase, cytosolic; Short=TIM; Short=Triose-phosphate isomerase [Oryza sativa Japonica Group]	286	286	0.97	3e-97	0.6454	P48494.3	one hit		Cytosolic Triosephosphate Isomerase Is a Single Gene in Rice
39	one hit	b	xo	XP_004970541.1	sita:101761908	None	PR202_maker-Super-Scaffold_128-augustus-gene-3.830-mRNA-1	RecName: Full=Scarecrow-like protein 9; Short=AtSCL9; AltName: Full=GRAS family protein 13; Short=AtGRAS-13 [Arabidopsis thaliana]	518	557	0.64	8e-173	0.5238	O80933.1
79	one hit	b	good	XP_004986016.1	sita:101780687	K11824	PR202_maker-Super-Scaffold_389-augustus-gene-0.177-mRNA-1	RecName: Full=AP-2 complex subunit alpha-2; AltName: Full=Adaptor protein complex AP-2 subunit alpha-2; AltName: Full=Adaptor-related protein complex 2 subunit alpha-2; AltName: Full=Alpha-adaptin 2; AltName: Full=Clathrin assembly protein complex 2 alpha-C large chain; Short=At-aC-Ad; Short=At-alphaC-Ad [Arabidopsis thaliana]	207	207	0.99	3e-61	0.6337	Q8LPK4.1
99	one hit	b	xo	XP_004952030.1	sita:101758146	K00948	PR202_maker-Super-Scaffold_2412-augustus-gene-0.659-mRNA-1	RecName: Full=Ribose-phosphate pyrophosphokinase 1, chloroplastic; AltName: Full=Phosphoribosyl pyrophosphate synthase 1; Flags: Precursor [Oryza sativa Japonica Group]	393	448	0.92	1e-135	0.6865	Q6Z2L5.2
4	one hit	b	manual	None	None	None	PR202_augustus_masked-Super-Scaffold_6-processed-gene-3.956-mRNA-1	RecName: Full=Peptidyl-tRNA hydrolase, mitochondrial; AltName: Full=M-PTH; Flags: Precursor [Oryza sativa Japonica Group]	170	224	0.65	5e-52	0.8113	Q5N9Q7.1
14	one hit	a	manual	None	None	None	PR202_augustus_masked-Super-Scaffold_18-processed-gene-3.450-mRNA-1	RecName: Full=Proteasome subunit alpha type-6; AltName: Full=20S proteasome alpha subunit A; AltName: Full=20S proteasome subunit alpha-1 [Oryza sativa Japonica Group]	273	273	0.98	1e-93	0.9559	Q9LSU3.1
17	one hit	a	manual	None	None	None	PR202_augustus_masked-Super-Scaffold_18-processed-gene-5.632-mRNA-1	RecName: Full=CBL-interacting protein kinase 9; AltName: Full=OsCIPK09 [Oryza sativa Japonica Group]	648	648	0.68	0	0.7689	Q10SC8.1		Arabidopsis CBL-interacting protein kinase (CIPK6) is involved in plant response to salt/osmotic stress and ABA. single copy in chick pea check the paper
25	one hit	a	manual	None	None	None	PR202_augustus_masked-Super-Scaffold_50-processed-gene-1.3-mRNA-1	RecName: Full=Chloroplastic group IIB intron splicing facilitator CRS2, chloroplastic; AltName: Full=CRS2-like protein; AltName: Full=Chloroplastic RNA splicing factor 2; Flags: Precursor [Oryza sativa Japonica Group]	278	278	0.99	6e-95	0.7857	Q5ZCL8.1	one hit
101	one hit	a	viz	None	None	None	PR202_maker-Super-Scaffold_2571-augustus-gene-0.2-mRNA-1	RecName: Full=Thylakoid lumenal 29 kDa protein, chloroplastic; Short=TL29; AltName: Full=LeAPx09; AltName: Full=P29; Flags: Precursor [Solanum lycopersicum]	175	336	0.69	2e-51	0.7706	Q9THX6.1
3	two hits	a	good	XP_004975325.1	sita:101771018	None	PR202_maker-Super-Scaffold_5-augustus-gene-2.34-mRNA-1	RecName: Full=Ervatamin-B; Short=ERV-B [Tabernaemontana divaricata]	82	82	0.38	6e-18	0.4646	P60994.1
34	two hits	a	good	XP_004955464.1	sita:101760610	K00799	PR202_maker-Super-Scaffold_88-augustus-gene-0.481-mRNA-1	RecName: Full=Glutathione S-transferase U20; Short=AtGSTU20; AltName: Full=FIN219-interacting protein 1; AltName: Full=GST class-tau member 20 [Arabidopsis thaliana]	108	108	0.89	1e-27	0.329	Q8L7C9.1
6	two hits	b	xo	XP_004982706.1	sita:101768656	K02890	PR202_maker-Super-Scaffold_12-augustus-gene-1.672-mRNA-1	RecName: Full=50S ribosomal protein L22 [Sinorhizobium medicae WSM419]	89	89	0.86	9e-23	0.4752	A6U864.1
75	two hits	b	good	XP_022681928.1			PR202_maker-Super-Scaffold_371-augustus-gene-0.127-mRNA-1	RecName: Full=Calcium/calmodulin-regulated receptor-like kinase 2; Short=AtCRLK2 [Arabidopsis thaliana]	425	425	0.79	7e-146	0.618	Q9LFV3.1
68	two hits	a	manual	None	None	None	PR202_augustus_masked-Super-Scaffold_307-processed-gene-0.139-mRNA-1	RecName: Full=Hexokinase-9; AltName: Full=Hexokinase-5 [Oryza sativa Japonica Group]	447	591	0.88	7e-154	0.779	Q2KNB7.1
69	two hits	b	manual	None	None	None	PR202_maker-Super-Scaffold_307-augustus-gene-3.335-mRNA-1	RecName: Full=Probable receptor-like protein kinase At2g42960 [Arabidopsis thaliana]	373	373	0.81	2e-125	0.5244	Q9SJG2.1
84	two hits	b	manual	None	None	None	PR202_augustus_masked-Super-Scaffold_507-processed-gene-0.254-mRNA-1	RecName: Full=Pentatricopeptide repeat-containing protein At5g52850, chloroplastic; Flags: Precursor [Arabidopsis thaliana]	432	653	0.62	3e-135	0.3776	Q9FLX6.1
96	two hits	a	manual	None	None	None	PR202_maker-Super-Scaffold_1173-augustus-gene-1.1136-mRNA-1	ecName: Full=Probable 3-hydroxyisobutyrate dehydrogenase, mitochondrial; Short=HIBADH; Flags: Precursor [Arabidopsis thaliana]	162	237	0.71	7e-47	0.5633	Q9SUC0.3
	Totals
	a	24		quality
	b	10		good	single call for contig made with syntenic block
	None	0		xo	call is on contig with a cross over called using syntenic block
				manual	called based on gene presence in A or B list generated from genome painting
	Totals strong blasthit			viz	I (NDH) visualized genome painting information and made the call.
	a	13
	b	9
	None	0
