# Supplementary material for: Detection of subgenome bias using an anchored syntenic approach in Eleusine coracana (finger millet)
Source: BMC Genomics. 2021 Mar 12;22:175. doi: 10.1186/s12864-021-07447-y (PMC7953713; doi:10.1186/s12864-021-07447-y)
Supplement: Supplementary file 7 — Additional file 7:. SRA accessions: csv of SRAs used in assembly and expression analysis. [file 12864_2021_7447_MOESM7_ESM.csv]

Assembled SRA	Expresion SRA
SRR1560465	ERR2040786
SRR5467257	ERR2040787
SRR5468569	ERR2040788
SRR5468570	ERR2040789
SRR5468571	SRR2001609
SRR5468572	SRR2001830
	SRR5341138
	SRR5341139
	SRR5341140
	SRR5341141
	SRR5341142
	SRR5341143
	SRR5341144
	SRR5341145
	SRR5341146
	SRR5341147
	SRR5341148
	DRR095904
	DRR095905
	DRR095906
	DRR095907
	DRR095908
	DRR095909
	SRR4021829
