# Supplementary material for: Detection of subgenome bias using an anchored syntenic approach in Eleusine coracana (finger millet)
Source: BMC Genomics. 2021 Mar 12;22:175. doi: 10.1186/s12864-021-07447-y (PMC7953713; doi:10.1186/s12864-021-07447-y)
Supplement: Supplementary file 8 — Additional file 8:. Painted A calls: Bed file of A regions determined using in silico genome painting. [file 12864_2021_7447_MOESM8_ESM.bed]

Super-Scaffold_10	205000	2745000
Super-Scaffold_10	5005000	5210000
Super-Scaffold_100	0	2565000
Super-Scaffold_100	3465000	4790000
Super-Scaffold_1021	0	1150000
Super-Scaffold_1026	0	270000
Super-Scaffold_104	0	4590000
Super-Scaffold_1043	0	530000
Super-Scaffold_105	3845000	6425000
Super-Scaffold_105	6485000	9070000
Super-Scaffold_1053	0	225000
Super-Scaffold_1092	0	310000
Super-Scaffold_11	0	1525000
Super-Scaffold_11	1545000	1585000
Super-Scaffold_11	1645000	3730000
Super-Scaffold_1133	0	490000
Super-Scaffold_1135	0	650000
Super-Scaffold_115	0	5470000
Super-Scaffold_117	0	4030000
Super-Scaffold_1173	825000	1905000
Super-Scaffold_1173	1925000	2510000
Super-Scaffold_119	0	1670000
Super-Scaffold_12	1245000	1285000
Super-Scaffold_12	3865000	5345000
Super-Scaffold_1201	0	310000
Super-Scaffold_1241	0	1850000
Super-Scaffold_1259	0	430000
Super-Scaffold_1263	285000	365000
Super-Scaffold_128	0	225000
Super-Scaffold_128	505000	525000
Super-Scaffold_128	3185000	3225000
Super-Scaffold_128	4265000	4525000
Super-Scaffold_13	0	245000
Super-Scaffold_13	325000	1045000
Super-Scaffold_1304	0	430000
Super-Scaffold_1306	0	1450000
Super-Scaffold_132	0	1650000
Super-Scaffold_134	0	265000
Super-Scaffold_134	345000	665000
Super-Scaffold_134	705000	1505000
Super-Scaffold_134	1545000	2085000
Super-Scaffold_134	2565000	2665000
Super-Scaffold_1364	0	790000
Super-Scaffold_1395	0	510000
Super-Scaffold_140	0	1390000
Super-Scaffold_141	0	1090000
Super-Scaffold_142	0	870000
Super-Scaffold_144	0	1170000
Super-Scaffold_146	1685000	2205000
Super-Scaffold_147	1865000	2385000
Super-Scaffold_1470	445000	605000
Super-Scaffold_152	0	9270000
Super-Scaffold_153	0	910000
Super-Scaffold_1536	0	830000
Super-Scaffold_157	0	2150000
Super-Scaffold_158	505000	1265000
Super-Scaffold_158	1585000	1870000
Super-Scaffold_159	0	2750000
Super-Scaffold_16	3845000	3905000
Super-Scaffold_167	0	350000
Super-Scaffold_169	625000	745000
Super-Scaffold_1693	0	290000
Super-Scaffold_17	3645000	3685000
Super-Scaffold_17	5645000	5705000
Super-Scaffold_17	6005000	6225000
Super-Scaffold_17	6705000	6825000
Super-Scaffold_17	7045000	7145000
Super-Scaffold_171	0	1010000
Super-Scaffold_173	0	1010000
Super-Scaffold_177	0	2030000
Super-Scaffold_178	0	2510000
Super-Scaffold_179	0	325000
Super-Scaffold_179	425000	525000
Super-Scaffold_179	585000	1665000
Super-Scaffold_18	0	1965000
Super-Scaffold_18	2025000	3965000
Super-Scaffold_18	4045000	5425000
Super-Scaffold_18	5505000	5625000
Super-Scaffold_18	5665000	6725000
Super-Scaffold_18	6825000	7170000
Super-Scaffold_182	0	1305000
Super-Scaffold_182	2425000	3410000
Super-Scaffold_183	0	3030000
Super-Scaffold_184	0	2710000
Super-Scaffold_186	0	4230000
Super-Scaffold_19	1445000	1505000
Super-Scaffold_19	1745000	1965000
Super-Scaffold_19	2365000	2425000
Super-Scaffold_19	2945000	2985000
Super-Scaffold_190	0	2070000
Super-Scaffold_191	0	5610000
Super-Scaffold_192	0	1550000
Super-Scaffold_193	0	950000
Super-Scaffold_199	0	1170000
Super-Scaffold_2	0	2230000
Super-Scaffold_20	0	2045000
Super-Scaffold_20	2065000	3630000
Super-Scaffold_201	0	2730000
Super-Scaffold_202	3445000	10210000
Super-Scaffold_204	0	1070000
Super-Scaffold_208	0	1290000
Super-Scaffold_210	0	2365000
Super-Scaffold_210	2785000	4510000
Super-Scaffold_211	0	2410000
Super-Scaffold_213	0	2630000
Super-Scaffold_214	0	1850000
Super-Scaffold_22	0	10690000
Super-Scaffold_223	0	3190000
Super-Scaffold_23	0	1850000
Super-Scaffold_231	0	2630000
Super-Scaffold_24	0	11485000
Super-Scaffold_24	11765000	12150000
Super-Scaffold_240	0	870000
Super-Scaffold_2412	1485000	1625000
Super-Scaffold_2412	3705000	4110000
Super-Scaffold_2414	0	970000
Super-Scaffold_2420	0	1650000
Super-Scaffold_2442	0	390000
Super-Scaffold_2466	0	810000
Super-Scaffold_2470	0	290000
Super-Scaffold_248	0	1330000
Super-Scaffold_2488	0	590000
Super-Scaffold_2499	0	2270000
Super-Scaffold_25	0	1905000
Super-Scaffold_25	2005000	2745000
Super-Scaffold_25	2845000	4130000
Super-Scaffold_252	0	1010000
Super-Scaffold_2523	0	350000
Super-Scaffold_253	0	465000
Super-Scaffold_253	485000	2025000
Super-Scaffold_253	2325000	2885000
Super-Scaffold_253	3045000	3310000
Super-Scaffold_2539	345000	645000
Super-Scaffold_254	1585000	1645000
Super-Scaffold_259	0	910000
Super-Scaffold_2591	785000	825000
Super-Scaffold_2628	3145000	3205000
Super-Scaffold_2634	1165000	1330000
Super-Scaffold_264	0	2250000
Super-Scaffold_265	0	325000
Super-Scaffold_265	445000	5030000
Super-Scaffold_266	2885000	3710000
Super-Scaffold_2680	0	770000
Super-Scaffold_271	1485000	1565000
Super-Scaffold_271	2845000	2865000
Super-Scaffold_2730	0	430000
Super-Scaffold_2746	0	430000
Super-Scaffold_2765	285000	710000
Super-Scaffold_277	0	1210000
Super-Scaffold_2773	0	1070000
Super-Scaffold_2779	0	590000
Super-Scaffold_2795	0	290000
Super-Scaffold_28	0	750000
Super-Scaffold_285	0	2150000
Super-Scaffold_286	0	1990000
Super-Scaffold_287	1105000	1145000
Super-Scaffold_289	0	810000
Super-Scaffold_291	0	8165000
Super-Scaffold_293	0	1570000
Super-Scaffold_2978	0	290000
Super-Scaffold_3001	0	430000
Super-Scaffold_301	0	245000
Super-Scaffold_302	0	205000
Super-Scaffold_302	325000	770000
Super-Scaffold_303	0	1050000
Super-Scaffold_305	0	7150000
Super-Scaffold_307	0	1185000
Super-Scaffold_307	2945000	3205000
Super-Scaffold_3073	0	350000
Super-Scaffold_308	0	1390000
Super-Scaffold_31	0	4310000
Super-Scaffold_310	0	1930000
Super-Scaffold_3101	0	410000
Super-Scaffold_311	465000	4610000
Super-Scaffold_314	0	1150000
Super-Scaffold_32	2525000	2545000
Super-Scaffold_32	2945000	3065000
Super-Scaffold_32	3965000	4105000
Super-Scaffold_322	0	750000
Super-Scaffold_3235	0	430000
Super-Scaffold_328	0	990000
Super-Scaffold_329	0	2170000
Super-Scaffold_33	0	3190000
Super-Scaffold_334	0	1610000
Super-Scaffold_34	0	2270000
Super-Scaffold_341	0	2370000
Super-Scaffold_342	0	2150000
Super-Scaffold_343	0	2190000
Super-Scaffold_345	945000	1005000
Super-Scaffold_359	0	930000
Super-Scaffold_361	0	1590000
Super-Scaffold_362	0	1670000
Super-Scaffold_365	0	990000
Super-Scaffold_366	0	1130000
Super-Scaffold_369	0	1850000
Super-Scaffold_37	0	3390000
Super-Scaffold_375	0	670000
Super-Scaffold_380	0	3810000
Super-Scaffold_382	0	1145000
Super-Scaffold_383	0	650000
Super-Scaffold_386	0	570000
Super-Scaffold_387	0	1150000
Super-Scaffold_39	0	3545000
Super-Scaffold_39	5605000	5865000
Super-Scaffold_39	8245000	8405000
Super-Scaffold_39	9965000	10245000
Super-Scaffold_395	0	6490000
Super-Scaffold_396	205000	2350000
Super-Scaffold_4	0	3110000
Super-Scaffold_40	0	5930000
Super-Scaffold_408	0	550000
Super-Scaffold_409	0	1190000
Super-Scaffold_411	0	550000
Super-Scaffold_414	0	1870000
Super-Scaffold_430	0	630000
Super-Scaffold_435	1945000	1965000
Super-Scaffold_436	0	2345000
Super-Scaffold_437	0	730000
Super-Scaffold_44	0	1070000
Super-Scaffold_440	0	1170000
Super-Scaffold_443	0	1050000
Super-Scaffold_452	0	3250000
Super-Scaffold_461	0	1590000
Super-Scaffold_463	0	1290000
Super-Scaffold_465	0	2030000
Super-Scaffold_467	0	1290000
Super-Scaffold_47	0	3530000
Super-Scaffold_472	0	1630000
Super-Scaffold_477	0	750000
Super-Scaffold_4800	0	990000
Super-Scaffold_4830	0	990000
Super-Scaffold_49	165000	225000
Super-Scaffold_49	1025000	1305000
Super-Scaffold_492	0	870000
Super-Scaffold_4927	0	1150000
Super-Scaffold_493	0	550000
Super-Scaffold_494	0	550000
Super-Scaffold_4946	765000	2910000
Super-Scaffold_4957	0	610000
Super-Scaffold_4971	0	770000
Super-Scaffold_5	0	3070000
Super-Scaffold_50	1005000	4505000
Super-Scaffold_50	4945000	5405000
Super-Scaffold_504	0	1730000
Super-Scaffold_505	0	1530000
Super-Scaffold_507	1345000	1385000
Super-Scaffold_507	1465000	1545000
Super-Scaffold_507	2085000	2125000
Super-Scaffold_510	0	530000
Super-Scaffold_511	0	890000
Super-Scaffold_52	0	4410000
Super-Scaffold_523	0	2470000
Super-Scaffold_524	0	870000
Super-Scaffold_536	145000	285000
Super-Scaffold_537	0	1150000
Super-Scaffold_539	0	510000
Super-Scaffold_54	1205000	3885000
Super-Scaffold_542	725000	930000
Super-Scaffold_5445	0	310000
Super-Scaffold_545	0	570000
Super-Scaffold_557	0	1550000
Super-Scaffold_558	0	165000
Super-Scaffold_56	0	810000
Super-Scaffold_561	0	490000
Super-Scaffold_565	0	1410000
Super-Scaffold_566	0	2650000
Super-Scaffold_575	0	490000
Super-Scaffold_578	0	710000
Super-Scaffold_581	0	1270000
Super-Scaffold_585	0	670000
Super-Scaffold_586	0	890000
Super-Scaffold_59	0	3285000
Super-Scaffold_59	3345000	4030000
Super-Scaffold_593	0	810000
Super-Scaffold_596	0	470000
Super-Scaffold_597	0	570000
Super-Scaffold_598	0	1070000
Super-Scaffold_6	0	3565000
Super-Scaffold_6	3845000	4810000
Super-Scaffold_60	0	790000
Super-Scaffold_602	265000	810000
Super-Scaffold_603	0	1590000
Super-Scaffold_611	0	470000
Super-Scaffold_613	0	890000
Super-Scaffold_62	0	4810000
Super-Scaffold_63	0	165000
Super-Scaffold_63	425000	3790000
Super-Scaffold_630	0	1470000
Super-Scaffold_637	0	770000
Super-Scaffold_639	0	430000
Super-Scaffold_65	1485000	1505000
Super-Scaffold_650	0	730000
Super-Scaffold_652	0	750000
Super-Scaffold_653	0	430000
Super-Scaffold_66	0	5410000
Super-Scaffold_663	0	910000
Super-Scaffold_669	0	1030000
Super-Scaffold_689	0	530000
Super-Scaffold_7	0	13570000
Super-Scaffold_70	905000	925000
Super-Scaffold_70	3065000	3085000
Super-Scaffold_70	3685000	6090000
Super-Scaffold_706	0	1330000
Super-Scaffold_71	0	2630000
Super-Scaffold_711	0	1730000
Super-Scaffold_716	0	710000
Super-Scaffold_717	0	1430000
Super-Scaffold_7202	0	950000
Super-Scaffold_7256	0	270000
Super-Scaffold_73	0	2250000
Super-Scaffold_738	0	470000
Super-Scaffold_742	0	370000
Super-Scaffold_749	0	1810000
Super-Scaffold_751	0	470000
Super-Scaffold_76	0	4065000
Super-Scaffold_76	4365000	6450000
Super-Scaffold_768	0	205000
Super-Scaffold_77	0	730000
Super-Scaffold_770	0	370000
Super-Scaffold_773	0	490000
Super-Scaffold_778	0	310000
Super-Scaffold_78	0	1870000
Super-Scaffold_780	0	670000
Super-Scaffold_792	0	2410000
Super-Scaffold_798	0	1790000
Super-Scaffold_799	0	350000
Super-Scaffold_8	1305000	1545000
Super-Scaffold_8	2925000	2965000
Super-Scaffold_8	3185000	3430000
Super-Scaffold_81	0	3910000
Super-Scaffold_815	0	350000
Super-Scaffold_817	405000	745000
Super-Scaffold_819	0	730000
Super-Scaffold_82	0	790000
Super-Scaffold_822	0	350000
Super-Scaffold_828	0	330000
Super-Scaffold_831	0	590000
Super-Scaffold_838	0	370000
Super-Scaffold_84	0	225000
Super-Scaffold_84	505000	545000
Super-Scaffold_84	2385000	2545000
Super-Scaffold_84	2725000	3485000
Super-Scaffold_84	3905000	3965000
Super-Scaffold_84	4125000	6485000
Super-Scaffold_841	0	450000
Super-Scaffold_85	0	1830000
Super-Scaffold_852	0	390000
Super-Scaffold_853	0	490000
Super-Scaffold_857	0	330000
Super-Scaffold_858	0	330000
Super-Scaffold_860	0	810000
Super-Scaffold_876	0	610000
Super-Scaffold_88	0	1330000
Super-Scaffold_880	0	1710000
Super-Scaffold_890	0	510000
Super-Scaffold_891	1385000	1545000
Super-Scaffold_893	0	285000
Super-Scaffold_893	805000	845000
Super-Scaffold_894	0	2970000
Super-Scaffold_9	0	2530000
Super-Scaffold_90	0	1250000
Super-Scaffold_901	0	530000
Super-Scaffold_909	0	310000
Super-Scaffold_91	0	1310000
Super-Scaffold_911	0	310000
Super-Scaffold_914	0	290000
Super-Scaffold_921	0	510000
Super-Scaffold_924	0	1110000
Super-Scaffold_939	0	590000
Super-Scaffold_95	0	1545000
Super-Scaffold_95	1805000	3045000
Super-Scaffold_95	3065000	4265000
Super-Scaffold_95	4445000	5050000
Super-Scaffold_956	0	330000
Super-Scaffold_9585	0	430000
Super-Scaffold_963	0	310000
Super-Scaffold_97	0	1870000
Super-Scaffold_971	585000	925000
Super-Scaffold_973	0	270000
Super-Scaffold_995	0	270000
Super-Scaffold_997	0	270000
scaffold1044|size337343_obj	0	350000
scaffold1272|size295253_obj	0	310000
scaffold1472|size275750_obj	0	290000
scaffold1524|size348053_obj	0	350000
scaffold1549|size258589_obj	0	270000
scaffold163|size1021268_subseq_748098:1021268_obj	0	290000
scaffold1|size4919203_subseq_4329089:4669729_obj	0	350000
scaffold282|size2137824_subseq_1:280960_obj	0	290000
scaffold306|size1284463_obj	485000	545000
scaffold306|size1284463_obj	925000	1290000
scaffold521|size653274_obj	0	165000
scaffold524|size1376066_subseq_864131:1376066_obj	0	530000
scaffold591|size730508_subseq_1:450970_obj	0	470000
scaffold93|size1230182_subseq_1:987274_obj	0	205000
scaffold93|size1230182_subseq_1:987274_obj	465000	705000
scaffold93|size1230182_subseq_1:987274_obj	765000	990000
scaffold944|size276584_obj	0	290000
Super-Scaffold_1091	0	0
Super-Scaffold_1110	0	0
Super-Scaffold_1148	0	0
Super-Scaffold_1197	0	0
Super-Scaffold_1203	0	0
Super-Scaffold_1254	0	0
Super-Scaffold_1260	0	0
Super-Scaffold_1274	0	0
Super-Scaffold_1313	0	0
Super-Scaffold_1337	0	0
Super-Scaffold_1343	0	0
Super-Scaffold_1367	0	0
Super-Scaffold_1463	0	0
Super-Scaffold_1475	0	0
Super-Scaffold_1530	0	0
Super-Scaffold_1593	0	0
Super-Scaffold_1765	0	0
Super-Scaffold_1877	0	0
Super-Scaffold_2547	0	0
Super-Scaffold_2571	0	0
Super-Scaffold_3216	0	0
Super-Scaffold_3349	0	0
Super-Scaffold_478	0	0
Super-Scaffold_5300	0	0
Super-Scaffold_7635	0	0
Super-Scaffold_9969	0	0
scaffold1008|size307547_subseq_253902:307547_obj	0	0
scaffold1013|size502130_subseq_305017:389188_obj	0	0
scaffold1020|size253782_subseq_1:74287_obj	0	0
scaffold104|size1204397_subseq_503275:553474_obj	0	0
scaffold1051|size243634_subseq_1:73183_obj	0	0
scaffold1060|size300487_subseq_1:170184_obj	0	0
scaffold1072|size291154_subseq_128096:157333_obj	0	0
scaffold1072|size291154_subseq_157334:291154_obj	0	0
scaffold10|size2955487_subseq_1822411:1891172_obj	0	0
scaffold1112|size220895_subseq_132912:220895_obj	0	0
scaffold1114|size220559_obj	0	0
scaffold1145|size379882_subseq_262263:379882_obj	0	0
scaffold1153|size236645_obj	0	0
scaffold115|size1250072_subseq_1072410:1133790_obj	0	0
scaffold1169|size206651_obj	0	0
scaffold1186|size331222_subseq_213976:220834_obj	0	0
scaffold119|size1312185_subseq_1202731:1312185_obj	0	0
scaffold1207|size198514_obj	0	0
scaffold121|size2873768_subseq_900012:914525_obj	0	0
scaffold122|size2327224_subseq_1587090:1621468_obj	0	0
scaffold1245|size353843_subseq_177907:198561_obj	0	0
scaffold1257|size352681_subseq_217556:352681_obj	0	0
scaffold1264|size182533_subseq_1:44415_obj	0	0
scaffold1268|size181870_obj	0	0
scaffold1271|size181379_obj	0	0
scaffold1280|size179935_obj	0	0
scaffold1292|size175992_obj	0	0
scaffold1296|size174855_obj	0	0
scaffold1306|size387098_subseq_263644:387098_obj	0	0
scaffold1327|size168665_obj	0	0
scaffold134|size1098456_subseq_804911:943537_obj	0	0
scaffold1353|size163028_obj	0	0
scaffold1361|size161233_obj	0	0
scaffold1364|size199821_obj	0	0
scaffold1373|size158299_obj	0	0
scaffold1376|size158198_obj	0	0
scaffold1378|size157174_obj	0	0
scaffold1385|size195638_subseq_1:47744_obj	0	0
scaffold1391|size154036_obj	0	0
scaffold1402|size151498_obj	0	0
scaffold1416|size149222_obj	0	0
scaffold1419|size148526_obj	0	0
scaffold1432|size146151_obj	0	0
scaffold1450|size142478_obj	0	0
scaffold1485|size134707_obj	0	0
scaffold1489|size133815_obj	0	0
scaffold1493|size169589_subseq_127991:169589_obj	0	0
scaffold1494|size133174_obj	0	0
scaffold14|size2407965_subseq_165045:301208_obj	0	0
scaffold1501|size131775_obj	0	0
scaffold1504|size322387_subseq_1:104791_obj	0	0
scaffold1513|size128307_obj	0	0
scaffold1515|size127888_obj	0	0
scaffold1536|size123903_obj	0	0
scaffold1538|size123757_obj	0	0
scaffold1550|size121665_obj	0	0
scaffold1568|size119041_obj	0	0
scaffold1570|size165667_obj	0	0
scaffold1577|size116916_obj	0	0
scaffold157|size1028195_subseq_871570:876124_obj	0	0
scaffold1582|size115692_obj	0	0
scaffold1591|size114711_obj	0	0
scaffold1593|size114636_obj	0	0
scaffold1626|size179982_obj	0	0
scaffold1671|size101393_obj	0	0
scaffold1674|size100363_obj	0	0
scaffold168|size2557115_subseq_2194328:2206053_obj	0	0
scaffold168|size2557115_subseq_344680:417497_obj	0	0
scaffold1691|size149164_obj	0	0
scaffold1695|size97841_obj	0	0
scaffold1708|size95201_obj	0	0
scaffold170|size1363627_subseq_1273391:1363627_obj	0	0
scaffold1710|size94965_obj	0	0
scaffold1711|size94725_obj	0	0
scaffold1718|size93853_obj	0	0
scaffold1719|size93680_obj	0	0
scaffold1727|size92285_obj	0	0
scaffold172|size2569496_subseq_1:82343_obj	0	0
scaffold1731|size92078_obj	0	0
scaffold1733|size91986_obj	0	0
scaffold1737|size90733_obj	0	0
scaffold1738|size90674_obj	0	0
scaffold1739|size90582_obj	0	0
scaffold1743|size90176_obj	0	0
scaffold175|size997413_subseq_1:195840_obj	0	0
scaffold1764|size87469_obj	0	0
scaffold1775|size84799_obj	0	0
scaffold1780|size84137_obj	0	0
scaffold1782|size83478_obj	0	0
scaffold1784|size133434_obj	0	0
scaffold1786|size82867_obj	0	0
scaffold1792|size98783_obj	0	0
scaffold1795|size81979_obj	0	0
scaffold1797|size81917_obj	0	0
scaffold179|size986903_subseq_939178:986903_obj	0	0
scaffold17|size2003560_subseq_1900755:2003560_obj	0	0
scaffold1801|size81651_obj	0	0
scaffold1803|size81555_obj	0	0
scaffold1806|size81041_obj	0	0
scaffold1809|size80489_obj	0	0
scaffold1810|size80458_obj	0	0
scaffold1814|size79768_obj	0	0
scaffold1815|size79674_obj	0	0
scaffold1819|size78912_obj	0	0
scaffold1822|size78590_obj	0	0
scaffold1828|size77275_obj	0	0
scaffold1829|size77073_obj	0	0
scaffold1834|size76435_obj	0	0
scaffold1838|size75548_obj	0	0
scaffold1844|size74641_obj	0	0
scaffold1845|size74376_obj	0	0
scaffold1846|size74345_obj	0	0
scaffold1849|size73677_obj	0	0
scaffold1850|size73625_obj	0	0
scaffold1853|size73350_obj	0	0
scaffold1856|size72564_obj	0	0
scaffold1858|size72445_obj	0	0
scaffold1859|size72422_obj	0	0
scaffold1864|size71422_obj	0	0
scaffold1865|size71069_obj	0	0
scaffold1879|size68762_obj	0	0
scaffold1883|size124682_obj	0	0
scaffold1886|size68094_obj	0	0
scaffold1887|size68062_obj	0	0
scaffold1891|size139682_obj	0	0
scaffold1896|size67063_obj	0	0
scaffold1897|size66786_obj	0	0
scaffold1900|size66480_obj	0	0
scaffold1905|size65788_obj	0	0
scaffold1906|size65652_obj	0	0
scaffold1909|size65057_obj	0	0
scaffold1910|size65027_obj	0	0
scaffold1933|size61865_obj	0	0
scaffold1934|size61772_obj	0	0
scaffold1935|size61672_obj	0	0
scaffold1938|size61605_obj	0	0
scaffold1942|size100023_obj	0	0
scaffold1946|size60549_obj	0	0
scaffold1951|size59350_obj	0	0
scaffold1953|size59257_obj	0	0
scaffold1954|size59224_obj	0	0
scaffold1955|size59127_obj	0	0
scaffold1958|size58950_obj	0	0
scaffold1961|size58635_obj	0	0
scaffold1968|size57392_obj	0	0
scaffold1969|size57273_obj	0	0
scaffold1971|size56875_obj	0	0
scaffold1975|size56721_obj	0	0
scaffold1978|size90068_obj	0	0
scaffold1980|size55899_obj	0	0
scaffold1982|size116625_obj	0	0
scaffold1988|size54351_obj	0	0
scaffold1990|size54087_obj	0	0
scaffold1994|size53291_obj	0	0
scaffold1995|size53189_obj	0	0
scaffold1998|size92143_obj	0	0
scaffold2000|size52158_obj	0	0
scaffold2004|size51531_obj	0	0
scaffold2005|size51453_obj	0	0
scaffold2008|size50990_obj	0	0
scaffold2010|size50924_obj	0	0
scaffold2013|size50431_obj	0	0
scaffold2027|size48796_obj	0	0
scaffold2032|size47680_obj	0	0
scaffold2035|size47393_obj	0	0
scaffold2036|size47372_obj	0	0
scaffold2040|size46977_obj	0	0
scaffold2041|size46957_obj	0	0
scaffold2042|size46568_obj	0	0
scaffold2050|size45403_obj	0	0
scaffold2058|size44892_obj	0	0
scaffold205|size933566_subseq_1:117471_obj	0	0
scaffold2061|size44518_obj	0	0
scaffold2064|size44345_obj	0	0
scaffold2067|size64554_obj	0	0
scaffold2071|size43121_obj	0	0
scaffold2075|size42173_obj	0	0
scaffold2078|size42078_obj	0	0
scaffold2082|size41820_obj	0	0
scaffold2083|size41696_obj	0	0
scaffold2089|size40889_obj	0	0
scaffold2091|size40457_obj	0	0
scaffold2092|size40444_obj	0	0
scaffold2100|size49691_obj	0	0
scaffold2102|size38767_obj	0	0
scaffold2108|size38170_obj	0	0
scaffold2112|size38013_obj	0	0
scaffold2119|size36994_obj	0	0
scaffold2121|size36554_obj	0	0
scaffold2127|size35942_obj	0	0
scaffold2129|size35899_obj	0	0
scaffold2136|size35404_obj	0	0
scaffold2138|size35201_obj	0	0
scaffold2140|size34951_obj	0	0
scaffold2150|size33993_obj	0	0
scaffold2160|size32260_obj	0	0
scaffold2165|size31975_obj	0	0
scaffold2170|size31157_obj	0	0
scaffold2172|size31019_obj	0	0
scaffold2176|size30408_obj	0	0
scaffold2183|size29673_obj	0	0
scaffold2186|size28966_obj	0	0
scaffold2188|size28638_obj	0	0
scaffold218|size961099_subseq_880142:961099_obj	0	0
scaffold2194|size27815_obj	0	0
scaffold2195|size27563_obj	0	0
scaffold2198|size27211_obj	0	0
scaffold21|size1908180_subseq_1636365:1682802_obj	0	0
scaffold2209|size26207_obj	0	0
scaffold2211|size25880_obj	0	0
scaffold2213|size25513_obj	0	0
scaffold2215|size25249_obj	0	0
scaffold2217|size25056_obj	0	0
scaffold2222|size24408_obj	0	0
scaffold2223|size24338_obj	0	0
scaffold2224|size24175_obj	0	0
scaffold2238|size22272_obj	0	0
scaffold2239|size22239_obj	0	0
scaffold2243|size22069_obj	0	0
scaffold2251|size21253_obj	0	0
scaffold2263|size19630_obj	0	0
scaffold2276|size17964_obj	0	0
scaffold2282|size17242_obj	0	0
scaffold2283|size17205_obj	0	0
scaffold2288|size16829_obj	0	0
scaffold2303|size15216_obj	0	0
scaffold2306|size15001_obj	0	0
scaffold2314|size14037_obj	0	0
scaffold2322|size13234_obj	0	0
scaffold2324|size13184_obj	0	0
scaffold2325|size13105_obj	0	0
scaffold2364|size8467_obj	0	0
scaffold237|size870283_subseq_1:202240_obj	0	0
scaffold245|size1135030_subseq_525716:556204_obj	0	0
scaffold281|size798780_subseq_1:57381_obj	0	0
scaffold286|size858262_subseq_772600:858262_obj	0	0
scaffold29|size2847193_subseq_2353333:2395211_obj	0	0
scaffold2|size4111140_subseq_1822472:1831536_obj	0	0
scaffold30|size2377344_subseq_364294:373443_obj	0	0
scaffold31|size1819678_subseq_1049693:1057632_obj	0	0
scaffold327|size788466_subseq_1:81079_obj	0	0
scaffold327|size788466_subseq_394131:418103_obj	0	0
scaffold333|size705827_subseq_368485:470445_obj	0	0
scaffold349|size1261767_subseq_1:90564_obj	0	0
scaffold34|size1833584_subseq_144177:275876_obj	0	0
scaffold374|size1112557_subseq_1:65914_obj	0	0
scaffold392|size1715620_subseq_1556469:1560108_obj	0	0
scaffold392|size1715620_subseq_1:132193_obj	0	0
scaffold418|size598557_subseq_1:81171_obj	0	0
scaffold41|size1533653_subseq_460928:596923_obj	0	0
scaffold421|size1057287_subseq_943519:958565_obj	0	0
scaffold423|size744039_subseq_559184:744039_obj	0	0
scaffold424|size1036226_subseq_1:39240_obj	0	0
scaffold42|size1530647_subseq_1:167904_obj	0	0
scaffold443|size612843_subseq_457988:612843_obj	0	0
scaffold45|size1563495_subseq_1504262:1563495_obj	0	0
scaffold461|size701147_subseq_412909:489491_obj	0	0
scaffold467|size555839_subseq_478818:555839_obj	0	0
scaffold46|size1472020_subseq_779838:863903_obj	0	0
scaffold485|size738213_subseq_108693:145603_obj	0	0
scaffold511|size618588_subseq_503402:618588_obj	0	0
scaffold516|size950762_subseq_780832:950762_obj	0	0
scaffold526|size880665_subseq_672339:680991_obj	0	0
scaffold528|size931711_subseq_171118:179541_obj	0	0
scaffold531|size968189_subseq_600974:683210_obj	0	0
scaffold533|size501504_subseq_1:37952_obj	0	0
scaffold573|size476973_subseq_331650:476973_obj	0	0
scaffold587|size469595_subseq_399323:469595_obj	0	0
scaffold597|size463348_subseq_312789:463348_obj	0	0
scaffold610|size691643_subseq_433165:502510_obj	0	0
scaffold614|size635505_subseq_1:209350_obj	0	0
scaffold615|size864182_subseq_1:125783_obj	0	0
scaffold622|size621585_subseq_442223:621585_obj	0	0
scaffold629|size437898_subseq_1:196274_obj	0	0
scaffold636|size431917_subseq_1:139510_obj	0	0
scaffold655|size419693_subseq_366574:419693_obj	0	0
scaffold65|size2727094_subseq_2665708:2727094_obj	0	0
scaffold665|size718497_subseq_532655:590985_obj	0	0
scaffold686|size398518_subseq_1:48977_obj	0	0
scaffold687|size1008699_subseq_1:89506_obj	0	0
scaffold689|size699971_subseq_524172:699971_obj	0	0
scaffold705|size545666_subseq_473874:545666_obj	0	0
scaffold709|size387102_subseq_240159:270919_obj	0	0
scaffold723|size645259_subseq_492174:535456_obj	0	0
scaffold72|size1442051_subseq_1247932:1297877_obj	0	0
scaffold735|size371794_subseq_164507:371794_obj	0	0
scaffold740|size422899_subseq_1:79440_obj	0	0
scaffold74|size1436558_subseq_313699:357704_obj	0	0
scaffold762|size358778_subseq_269552:358778_obj	0	0
scaffold769|size356471_subseq_169950:184472_obj	0	0
scaffold76|size2265870_subseq_1956391:2080370_obj	0	0
scaffold773|size355565_subseq_319474:355565_obj	0	0
scaffold774|size355077_subseq_1:162095_obj	0	0
scaffold78|size1284898_subseq_798562:850416_obj	0	0
scaffold829|size326103_subseq_1:187006_obj	0	0
scaffold82|size1690254_subseq_1235211:1268321_obj	0	0
scaffold82|size1690254_subseq_311647:359646_obj	0	0
scaffold865|size307554_subseq_1:110478_obj	0	0
scaffold867|size587447_subseq_370695:376402_obj	0	0
scaffold914|size335277_subseq_284193:335277_obj	0	0
scaffold915|size358355_subseq_1:150255_obj	0	0
scaffold93|size1230182_subseq_987275:994393_obj	0	0
scaffold942|size348414_subseq_1:78177_obj	0	0
scaffold955|size271404_subseq_181176:271404_obj	0	0
scaffold962|size269771_subseq_1:79838_obj	0	0
scaffold977|size266707_subseq_191088:266707_obj	0	0
