# Supplementary material for: Detection of subgenome bias using an anchored syntenic approach in Eleusine coracana (finger millet)
Source: BMC Genomics. 2021 Mar 12;22:175. doi: 10.1186/s12864-021-07447-y (PMC7953713; doi:10.1186/s12864-021-07447-y)
Supplement: Supplementary file 9 — Additional file 9:. Painted B calls: Bed file of B regions determined using in silico genome painting. [file 12864_2021_7447_MOESM9_ESM.bed]

Super-Scaffold_1	0	2290000
Super-Scaffold_10	0	205000
Super-Scaffold_10	2745000	5005000
Super-Scaffold_100	2565000	3465000
Super-Scaffold_1001	0	1410000
Super-Scaffold_1005	0	1230000
Super-Scaffold_1007	0	730000
Super-Scaffold_1008	0	270000
Super-Scaffold_1009	0	270000
Super-Scaffold_101	0	3630000
Super-Scaffold_1015	0	990000
Super-Scaffold_10163	0	510000
Super-Scaffold_1019	0	870000
Super-Scaffold_102	0	530000
Super-Scaffold_1028	0	1450000
Super-Scaffold_1035	0	850000
Super-Scaffold_1039	0	470000
Super-Scaffold_1045	0	1250000
Super-Scaffold_105	0	3845000
Super-Scaffold_105	6425000	6485000
Super-Scaffold_1053	225000	450000
Super-Scaffold_1059	0	650000
Super-Scaffold_1068	0	610000
Super-Scaffold_1069	0	2850000
Super-Scaffold_107	0	950000
Super-Scaffold_1079	0	430000
Super-Scaffold_1081	0	930000
Super-Scaffold_1086	0	790000
Super-Scaffold_1089	0	1410000
Super-Scaffold_1095	0	570000
Super-Scaffold_11	1525000	1545000
Super-Scaffold_11	1585000	1645000
Super-Scaffold_110	0	1990000
Super-Scaffold_1107	0	450000
Super-Scaffold_111	0	2210000
Super-Scaffold_1126	0	1490000
Super-Scaffold_113	0	4450000
Super-Scaffold_1140	0	490000
Super-Scaffold_1144	0	1450000
Super-Scaffold_1154	0	470000
Super-Scaffold_1159	0	1510000
Super-Scaffold_1173	0	825000
Super-Scaffold_1173	1905000	1925000
Super-Scaffold_118	0	6010000
Super-Scaffold_1188	0	890000
Super-Scaffold_1191	0	2250000
Super-Scaffold_12	0	1245000
Super-Scaffold_12	1285000	3865000
Super-Scaffold_12	5345000	5510000
Super-Scaffold_121	0	1950000
Super-Scaffold_122	0	1650000
Super-Scaffold_1226	0	370000
Super-Scaffold_124	0	3910000
Super-Scaffold_1248	0	1810000
Super-Scaffold_1255	0	310000
Super-Scaffold_1263	0	285000
Super-Scaffold_1263	365000	1330000
Super-Scaffold_128	225000	505000
Super-Scaffold_128	525000	3185000
Super-Scaffold_128	3225000	4265000
Super-Scaffold_128	4525000	5290000
Super-Scaffold_1285	0	290000
Super-Scaffold_13	245000	325000
Super-Scaffold_13	1045000	2690000
Super-Scaffold_131	0	2850000
Super-Scaffold_1320	0	390000
Super-Scaffold_133	0	1390000
Super-Scaffold_1331	0	1070000
Super-Scaffold_134	265000	345000
Super-Scaffold_134	665000	705000
Super-Scaffold_134	1505000	1545000
Super-Scaffold_134	2085000	2565000
Super-Scaffold_134	2665000	2910000
Super-Scaffold_1344	0	1390000
Super-Scaffold_1349	0	1010000
Super-Scaffold_1381	0	1250000
Super-Scaffold_1383	0	2310000
Super-Scaffold_1388	0	1590000
Super-Scaffold_139	0	1490000
Super-Scaffold_1399	0	770000
Super-Scaffold_1451	0	1010000
Super-Scaffold_146	0	1685000
Super-Scaffold_146	2205000	3370000
Super-Scaffold_1469	0	910000
Super-Scaffold_147	0	1865000
Super-Scaffold_147	2385000	3790000
Super-Scaffold_1470	0	445000
Super-Scaffold_1470	605000	810000
Super-Scaffold_1474	0	1590000
Super-Scaffold_149	0	2330000
Super-Scaffold_15	0	3870000
Super-Scaffold_154	0	8290000
Super-Scaffold_1578	0	370000
Super-Scaffold_158	0	505000
Super-Scaffold_158	1265000	1585000
Super-Scaffold_16	0	3845000
Super-Scaffold_16	3905000	4850000
Super-Scaffold_161	0	3030000
Super-Scaffold_162	0	390000
Super-Scaffold_169	0	625000
Super-Scaffold_169	745000	2130000
Super-Scaffold_17	0	3645000
Super-Scaffold_17	3685000	5645000
Super-Scaffold_17	5705000	6005000
Super-Scaffold_17	6225000	6705000
Super-Scaffold_17	6825000	7045000
Super-Scaffold_17	7145000	7730000
Super-Scaffold_176	0	4870000
Super-Scaffold_179	325000	425000
Super-Scaffold_179	525000	585000
Super-Scaffold_179	1665000	1990000
Super-Scaffold_18	1965000	2025000
Super-Scaffold_18	3965000	4045000
Super-Scaffold_18	5425000	5505000
Super-Scaffold_18	5625000	5665000
Super-Scaffold_18	6725000	6825000
Super-Scaffold_180	0	2830000
Super-Scaffold_182	1305000	2425000
Super-Scaffold_189	0	1750000
Super-Scaffold_19	0	1445000
Super-Scaffold_19	1505000	1745000
Super-Scaffold_19	1965000	2365000
Super-Scaffold_19	2425000	2945000
Super-Scaffold_19	2985000	7490000
Super-Scaffold_197	0	5450000
Super-Scaffold_20	2045000	2065000
Super-Scaffold_202	0	3445000
Super-Scaffold_206	0	3370000
Super-Scaffold_21	0	2830000
Super-Scaffold_210	2365000	2785000
Super-Scaffold_220	0	1430000
Super-Scaffold_225	0	910000
Super-Scaffold_229	0	890000
Super-Scaffold_230	0	1950000
Super-Scaffold_233	0	550000
Super-Scaffold_234	0	12110000
Super-Scaffold_236	0	7370000
Super-Scaffold_24	11485000	11765000
Super-Scaffold_2408	0	430000
Super-Scaffold_241	0	670000
Super-Scaffold_2412	0	1485000
Super-Scaffold_2412	1625000	3705000
Super-Scaffold_242	0	970000
Super-Scaffold_243	0	3270000
Super-Scaffold_2458	0	950000
Super-Scaffold_247	0	650000
Super-Scaffold_25	1905000	2005000
Super-Scaffold_25	2745000	2845000
Super-Scaffold_2529	0	1130000
Super-Scaffold_253	465000	485000
Super-Scaffold_253	2025000	2325000
Super-Scaffold_253	2885000	3045000
Super-Scaffold_2539	0	345000
Super-Scaffold_2539	645000	910000
Super-Scaffold_254	0	1585000
Super-Scaffold_254	1645000	2710000
Super-Scaffold_255	0	2530000
Super-Scaffold_256	0	4050000
Super-Scaffold_257	0	1830000
Super-Scaffold_258	0	3050000
Super-Scaffold_2591	0	785000
Super-Scaffold_2591	825000	1370000
Super-Scaffold_26	0	2330000
Super-Scaffold_2604	0	290000
Super-Scaffold_2628	0	3145000
Super-Scaffold_2628	3205000	3450000
Super-Scaffold_263	0	830000
Super-Scaffold_2634	0	1165000
Super-Scaffold_265	325000	445000
Super-Scaffold_266	0	2885000
Super-Scaffold_267	0	4310000
Super-Scaffold_27	0	1270000
Super-Scaffold_271	0	1485000
Super-Scaffold_271	1565000	2845000
Super-Scaffold_271	2865000	5150000
Super-Scaffold_275	0	830000
Super-Scaffold_2752	0	1810000
Super-Scaffold_2756	0	550000
Super-Scaffold_2761	0	1410000
Super-Scaffold_2765	0	285000
Super-Scaffold_2768	0	410000
Super-Scaffold_278	0	4150000
Super-Scaffold_283	0	3810000
Super-Scaffold_287	0	1105000
Super-Scaffold_287	1145000	1550000
Super-Scaffold_2896	0	450000
Super-Scaffold_29	0	2310000
Super-Scaffold_291	8165000	9390000
Super-Scaffold_2914	0	450000
Super-Scaffold_294	0	2850000
Super-Scaffold_295	0	930000
Super-Scaffold_299	0	3150000
Super-Scaffold_3	0	5370000
Super-Scaffold_30	0	1550000
Super-Scaffold_301	245000	3030000
Super-Scaffold_302	205000	325000
Super-Scaffold_3028	0	630000
Super-Scaffold_304	0	5190000
Super-Scaffold_307	1185000	2945000
Super-Scaffold_307	3205000	5090000
Super-Scaffold_311	0	465000
Super-Scaffold_32	0	2525000
Super-Scaffold_32	2545000	2945000
Super-Scaffold_32	3065000	3965000
Super-Scaffold_32	4105000	5050000
Super-Scaffold_323	0	1990000
Super-Scaffold_325	0	310000
Super-Scaffold_331	0	2010000
Super-Scaffold_332	0	1370000
Super-Scaffold_335	0	1070000
Super-Scaffold_337	0	710000
Super-Scaffold_3378	0	550000
Super-Scaffold_345	0	945000
Super-Scaffold_345	1005000	1850000
Super-Scaffold_347	0	650000
Super-Scaffold_35	0	5350000
Super-Scaffold_352	0	2490000
Super-Scaffold_356	0	1890000
Super-Scaffold_357	0	1250000
Super-Scaffold_358	0	4210000
Super-Scaffold_36	0	510000
Super-Scaffold_364	0	1050000
Super-Scaffold_371	0	3230000
Super-Scaffold_372	0	2210000
Super-Scaffold_376	0	1250000
Super-Scaffold_38	0	2590000
Super-Scaffold_382	1145000	1650000
Super-Scaffold_389	0	1810000
Super-Scaffold_39	3545000	5605000
Super-Scaffold_39	5865000	8245000
Super-Scaffold_39	8405000	9965000
Super-Scaffold_39	10245000	10410000
Super-Scaffold_396	0	205000
Super-Scaffold_397	0	290000
Super-Scaffold_404	0	590000
Super-Scaffold_41	0	630000
Super-Scaffold_412	0	610000
Super-Scaffold_417	0	3170000
Super-Scaffold_431	0	1910000
Super-Scaffold_435	0	1945000
Super-Scaffold_435	1965000	3890000
Super-Scaffold_436	2345000	2710000
Super-Scaffold_441	0	1450000
Super-Scaffold_442	0	710000
Super-Scaffold_449	0	2970000
Super-Scaffold_453	0	3830000
Super-Scaffold_455	0	570000
Super-Scaffold_459	0	1370000
Super-Scaffold_460	0	1930000
Super-Scaffold_466	0	2650000
Super-Scaffold_469	0	3030000
Super-Scaffold_474	0	730000
Super-Scaffold_475	0	1350000
Super-Scaffold_4780	0	290000
Super-Scaffold_4803	0	1330000
Super-Scaffold_4832	0	390000
Super-Scaffold_4833	0	610000
Super-Scaffold_4858	0	930000
Super-Scaffold_486	0	550000
Super-Scaffold_489	0	1550000
Super-Scaffold_49	0	165000
Super-Scaffold_49	225000	1025000
Super-Scaffold_49	1305000	1710000
Super-Scaffold_4946	0	765000
Super-Scaffold_50	0	1005000
Super-Scaffold_50	4505000	4945000
Super-Scaffold_50	5405000	6890000
Super-Scaffold_502	0	1370000
Super-Scaffold_5048	0	390000
Super-Scaffold_5062	0	1130000
Super-Scaffold_507	0	1345000
Super-Scaffold_507	1385000	1465000
Super-Scaffold_507	1545000	2085000
Super-Scaffold_507	2125000	2630000
Super-Scaffold_508	0	850000
Super-Scaffold_509	0	5150000
Super-Scaffold_51	0	7910000
Super-Scaffold_514	0	790000
Super-Scaffold_519	0	1870000
Super-Scaffold_529	0	1290000
Super-Scaffold_530	0	2630000
Super-Scaffold_532	0	1390000
Super-Scaffold_534	0	4190000
Super-Scaffold_536	0	145000
Super-Scaffold_536	285000	510000
Super-Scaffold_538	0	1110000
Super-Scaffold_54	0	1205000
Super-Scaffold_54	3885000	7050000
Super-Scaffold_542	0	725000
Super-Scaffold_544	0	1510000
Super-Scaffold_5444	0	890000
Super-Scaffold_546	0	1230000
Super-Scaffold_5467	145000	370000
Super-Scaffold_549	0	1830000
Super-Scaffold_55	0	4410000
Super-Scaffold_552	0	1250000
Super-Scaffold_554	0	1050000
Super-Scaffold_558	165000	1170000
Super-Scaffold_5628	0	350000
Super-Scaffold_572	0	3250000
Super-Scaffold_573	0	970000
Super-Scaffold_574	0	1150000
Super-Scaffold_576	0	2030000
Super-Scaffold_579	0	1790000
Super-Scaffold_583	0	1390000
Super-Scaffold_59	3285000	3345000
Super-Scaffold_595	0	850000
Super-Scaffold_6	3565000	3845000
Super-Scaffold_602	0	265000
Super-Scaffold_61	0	4010000
Super-Scaffold_620	0	590000
Super-Scaffold_623	0	1010000
Super-Scaffold_628	0	2090000
Super-Scaffold_63	165000	425000
Super-Scaffold_631	0	810000
Super-Scaffold_634	0	1030000
Super-Scaffold_642	0	530000
Super-Scaffold_646	0	850000
Super-Scaffold_649	0	1350000
Super-Scaffold_65	0	1485000
Super-Scaffold_65	1505000	5430000
Super-Scaffold_656	0	930000
Super-Scaffold_664	0	910000
Super-Scaffold_667	0	1910000
Super-Scaffold_671	0	3210000
Super-Scaffold_674	0	3290000
Super-Scaffold_678	0	1170000
Super-Scaffold_680	0	2170000
Super-Scaffold_685	0	1450000
Super-Scaffold_688	0	1110000
Super-Scaffold_69	0	2470000
Super-Scaffold_692	0	1110000
Super-Scaffold_70	0	905000
Super-Scaffold_70	925000	3065000
Super-Scaffold_70	3085000	3685000
Super-Scaffold_700	0	410000
Super-Scaffold_701	0	790000
Super-Scaffold_705	0	2170000
Super-Scaffold_719	0	1730000
Super-Scaffold_72	0	2150000
Super-Scaffold_721	0	870000
Super-Scaffold_7219	0	1030000
Super-Scaffold_728	0	910000
Super-Scaffold_729	0	3770000
Super-Scaffold_730	0	2550000
Super-Scaffold_736	0	1170000
Super-Scaffold_745	0	1010000
Super-Scaffold_759	0	1810000
Super-Scaffold_76	4065000	4365000
Super-Scaffold_761	0	370000
Super-Scaffold_767	0	370000
Super-Scaffold_768	205000	2450000
Super-Scaffold_781	0	890000
Super-Scaffold_784	0	870000
Super-Scaffold_79	0	870000
Super-Scaffold_795	0	1230000
Super-Scaffold_796	0	970000
Super-Scaffold_8	0	1305000
Super-Scaffold_8	1545000	2925000
Super-Scaffold_8	2965000	3185000
Super-Scaffold_80	0	6350000
Super-Scaffold_803	0	3470000
Super-Scaffold_805	0	530000
Super-Scaffold_807	0	410000
Super-Scaffold_817	0	405000
Super-Scaffold_817	745000	1030000
Super-Scaffold_818	0	970000
Super-Scaffold_832	0	1090000
Super-Scaffold_836	0	510000
Super-Scaffold_839	0	1770000
Super-Scaffold_84	225000	505000
Super-Scaffold_84	545000	2385000
Super-Scaffold_84	2545000	2725000
Super-Scaffold_84	3485000	3905000
Super-Scaffold_84	3965000	4125000
Super-Scaffold_84	6485000	7610000
Super-Scaffold_842	0	3250000
Super-Scaffold_843	0	1290000
Super-Scaffold_849	0	910000
Super-Scaffold_851	0	390000
Super-Scaffold_855	0	530000
Super-Scaffold_861	0	2090000
Super-Scaffold_864	0	370000
Super-Scaffold_874	0	1010000
Super-Scaffold_877	0	1590000
Super-Scaffold_884	0	310000
Super-Scaffold_888	0	470000
Super-Scaffold_89	0	1850000
Super-Scaffold_891	0	1385000
Super-Scaffold_891	1545000	2170000
Super-Scaffold_893	285000	805000
Super-Scaffold_893	845000	3350000
Super-Scaffold_895	0	1390000
Super-Scaffold_899	0	530000
Super-Scaffold_906	0	370000
Super-Scaffold_918	0	810000
Super-Scaffold_935	0	290000
Super-Scaffold_94	0	470000
Super-Scaffold_941	0	1070000
Super-Scaffold_946	0	530000
Super-Scaffold_947	0	1350000
Super-Scaffold_949	0	1850000
Super-Scaffold_95	1545000	1805000
Super-Scaffold_95	3045000	3065000
Super-Scaffold_95	4265000	4445000
Super-Scaffold_951	0	1190000
Super-Scaffold_954	0	4530000
Super-Scaffold_96	0	1690000
Super-Scaffold_966	0	470000
Super-Scaffold_969	0	510000
Super-Scaffold_971	0	585000
Super-Scaffold_971	925000	3430000
Super-Scaffold_978	0	770000
Super-Scaffold_98	0	1670000
Super-Scaffold_980	0	410000
Super-Scaffold_984	0	510000
Super-Scaffold_99	0	3750000
Super-Scaffold_996	0	970000
scaffold188|size953578_subseq_524215:953578_obj	0	430000
scaffold306|size1284463_obj	0	485000
scaffold306|size1284463_obj	545000	925000
scaffold521|size653274_obj	165000	670000
scaffold793|size346813_obj	0	350000
scaffold807|size382971_subseq_83432:382971_obj	0	310000
scaffold811|size334221_obj	0	350000
scaffold812|size333354_obj	0	350000
scaffold821|size331322_obj	0	350000
scaffold840|size322022_obj	0	330000
scaffold905|size293518_obj	0	310000
scaffold931|size281775_obj	0	290000
scaffold93|size1230182_subseq_1:987274_obj	205000	465000
scaffold93|size1230182_subseq_1:987274_obj	705000	765000
scaffold947|size438298_subseq_172077:438298_obj	0	270000
scaffold958|size270834_obj	0	290000
Super-Scaffold_1054	0	0
Super-Scaffold_1057	0	0
Super-Scaffold_1090	0	0
Super-Scaffold_1096	0	0
Super-Scaffold_1136	0	0
Super-Scaffold_1157	0	0
Super-Scaffold_1175	0	0
Super-Scaffold_1210	0	0
Super-Scaffold_1215	0	0
Super-Scaffold_1336	0	0
Super-Scaffold_1351	0	0
Super-Scaffold_1394	0	0
Super-Scaffold_1398	0	0
Super-Scaffold_14	0	0
Super-Scaffold_1466	0	0
Super-Scaffold_1505	0	0
Super-Scaffold_1559	0	0
Super-Scaffold_1650	0	0
Super-Scaffold_1672	0	0
Super-Scaffold_1821	0	0
Super-Scaffold_1901	0	0
Super-Scaffold_2827	0	0
Super-Scaffold_2955	0	0
Super-Scaffold_4016	0	0
Super-Scaffold_4802	0	0
Super-Scaffold_5187	0	0
Super-Scaffold_5468	0	0
Super-Scaffold_58	0	0
Super-Scaffold_800	0	0
scaffold1006|size307622_subseq_1:96371_obj	0	0
scaffold100|size2610719_subseq_2067674:2077663_obj	0	0
scaffold101|size1875967_subseq_1260317:1296864_obj	0	0
scaffold1025|size251551_subseq_191967:251551_obj	0	0
scaffold1035|size501739_subseq_229890:265015_obj	0	0
scaffold103|size1205325_subseq_1135052:1205325_obj	0	0
scaffold1048|size400028_subseq_1:63946_obj	0	0
scaffold1048|size400028_subseq_267772:400028_obj	0	0
scaffold1050|size243856_subseq_1:90413_obj	0	0
scaffold1064|size431660_subseq_201021:252698_obj	0	0
scaffold1065|size238533_obj	0	0
scaffold1066|size238302_subseq_154721:238302_obj	0	0
scaffold1078|size234331_subseq_194568:234331_obj	0	0
scaffold1083|size232329_obj	0	0
scaffold1084|size437805_subseq_1:235073_obj	0	0
scaffold1098|size226731_subseq_87569:104378_obj	0	0
scaffold1107|size223154_subseq_126915:223154_obj	0	0
scaffold1108|size576869_subseq_285764:308760_obj	0	0
scaffold1109|size247036_obj	0	0
scaffold110|size1242988_subseq_1105426:1242988_obj	0	0
scaffold1111|size222270_subseq_159901:222270_obj	0	0
scaffold1115|size448758_subseq_381192:448758_obj	0	0
scaffold1117|size219426_obj	0	0
scaffold111|size1160688_subseq_326357:333493_obj	0	0
scaffold1123|size468967_subseq_1:68935_obj	0	0
scaffold112|size2445781_subseq_1:195369_obj	0	0
scaffold1134|size282510_subseq_1:69841_obj	0	0
scaffold1142|size357688_subseq_1:154538_obj	0	0
scaffold1152|size450827_subseq_1:47064_obj	0	0
scaffold1156|size210091_obj	0	0
scaffold1158|size209858_obj	0	0
scaffold1168|size207438_subseq_1:98335_obj	0	0
scaffold1170|size312308_subseq_129014:312308_obj	0	0
scaffold1172|size313888_subseq_172538:178768_obj	0	0
scaffold117|size2336193_subseq_1105166:1185775_obj	0	0
scaffold1180|size430987_subseq_1:70453_obj	0	0
scaffold1185|size239515_subseq_143461:172054_obj	0	0
scaffold1185|size239515_subseq_172055:239515_obj	0	0
scaffold1185|size239515_subseq_1:63262_obj	0	0
scaffold1185|size239515_subseq_63263:143460_obj	0	0
scaffold1190|size262143_subseq_167821:262143_obj	0	0
scaffold1192|size201164_obj	0	0
scaffold1195|size200653_obj	0	0
scaffold1202|size342115_subseq_127575:342115_obj	0	0
scaffold1208|size198491_obj	0	0
scaffold1217|size197475_obj	0	0
scaffold121|size2873768_subseq_2803469:2873768_obj	0	0
scaffold121|size2873768_subseq_365062:403567_obj	0	0
scaffold1230|size411393_subseq_1:93411_obj	0	0
scaffold1234|size192189_subseq_1:85697_obj	0	0
scaffold1239|size190924_obj	0	0
scaffold123|size1132357_subseq_1:93681_obj	0	0
scaffold1240|size190732_obj	0	0
scaffold1243|size359142_subseq_156239:168648_obj	0	0
scaffold1248|size406758_subseq_338042:406758_obj	0	0
scaffold124|size1164981_subseq_1009935:1164981_obj	0	0
scaffold124|size1164981_subseq_818561:823250_obj	0	0
scaffold124|size1164981_subseq_948065:1009934_obj	0	0
scaffold1256|size185622_obj	0	0
scaffold1262|size184660_obj	0	0
scaffold1281|size298380_subseq_1:60589_obj	0	0
scaffold1290|size176641_obj	0	0
scaffold1295|size204333_subseq_1:68864_obj	0	0
scaffold1319|size170684_obj	0	0
scaffold131|size1388994_subseq_645661:648032_obj	0	0
scaffold1325|size281426_subseq_1:122902_obj	0	0
scaffold132|size1104957_subseq_907622:1104957_obj	0	0
scaffold134|size1098456_subseq_1054526:1098456_obj	0	0
scaffold1352|size163175_obj	0	0
scaffold1360|size412675_subseq_1:215506_obj	0	0
scaffold1366|size159578_obj	0	0
scaffold1371|size159274_obj	0	0
scaffold1379|size156809_obj	0	0
scaffold1384|size155952_obj	0	0
scaffold1401|size151627_obj	0	0
scaffold1403|size151314_obj	0	0
scaffold1407|size150329_obj	0	0
scaffold1415|size149262_obj	0	0
scaffold1422|size148216_obj	0	0
scaffold1423|size148141_subseq_1:77995_obj	0	0
scaffold1423|size148141_subseq_77996:148141_obj	0	0
scaffold1429|size146571_obj	0	0
scaffold1430|size146482_obj	0	0
scaffold1431|size211696_subseq_1:68668_obj	0	0
scaffold1435|size145883_obj	0	0
scaffold1438|size145543_obj	0	0
scaffold1447|size143825_obj	0	0
scaffold1449|size142743_obj	0	0
scaffold144|size1678385_subseq_1164535:1210476_obj	0	0
scaffold1459|size248663_subseq_177852:186366_obj	0	0
scaffold1459|size248663_subseq_186367:248663_obj	0	0
scaffold145|size1188100_subseq_1152805:1188100_obj	0	0
scaffold145|size1188100_subseq_924437:955478_obj	0	0
scaffold1460|size140740_obj	0	0
scaffold1468|size167479_obj	0	0
scaffold1471|size137500_obj	0	0
scaffold1474|size247188_subseq_95406:247188_obj	0	0
scaffold1476|size135991_obj	0	0
scaffold1477|size135861_obj	0	0
scaffold1483|size135395_obj	0	0
scaffold1486|size157097_obj	0	0
scaffold1487|size134070_obj	0	0
scaffold1497|size132726_obj	0	0
scaffold1500|size172075_obj	0	0
scaffold1502|size131399_obj	0	0
scaffold1512|size272608_subseq_1:88705_obj	0	0
scaffold1517|size127354_obj	0	0
scaffold1521|size126449_obj	0	0
scaffold1522|size241668_subseq_1:38152_obj	0	0
scaffold1531|size165793_subseq_1:74018_obj	0	0
scaffold1534|size124107_obj	0	0
scaffold1543|size122574_obj	0	0
scaffold1544|size122547_obj	0	0
scaffold1546|size122429_obj	0	0
scaffold1553|size121459_obj	0	0
scaffold1555|size120782_obj	0	0
scaffold1556|size120671_obj	0	0
scaffold1557|size120553_obj	0	0
scaffold1563|size119702_obj	0	0
scaffold1565|size119549_obj	0	0
scaffold1567|size119057_obj	0	0
scaffold156|size1035516_subseq_852501:861487_obj	0	0
scaffold1571|size118205_obj	0	0
scaffold1580|size116193_obj	0	0
scaffold1581|size116039_obj	0	0
scaffold1584|size193596_obj	0	0
scaffold1589|size114860_obj	0	0
scaffold1594|size114521_obj	0	0
scaffold1595|size114427_obj	0	0
scaffold1597|size114015_obj	0	0
scaffold1598|size141033_obj	0	0
scaffold1599|size113892_obj	0	0
scaffold15|size3090202_subseq_2984814:3090202_obj	0	0
scaffold1600|size113524_obj	0	0
scaffold1602|size236165_obj	0	0
scaffold1605|size112729_obj	0	0
scaffold1606|size112445_obj	0	0
scaffold1609|size111927_obj	0	0
scaffold1610|size111849_subseq_1:68300_obj	0	0
scaffold1610|size111849_subseq_68301:111849_obj	0	0
scaffold1611|size111749_obj	0	0
scaffold1613|size149391_obj	0	0
scaffold1614|size110923_obj	0	0
scaffold1616|size216082_subseq_96427:216082_obj	0	0
scaffold161|size1937202_subseq_1654081:1690554_obj	0	0
scaffold161|size1937202_subseq_1839692:1937202_obj	0	0
scaffold1628|size108464_obj	0	0
scaffold1629|size220709_subseq_1:78533_obj	0	0
scaffold1630|size108366_obj	0	0
scaffold1633|size131937_obj	0	0
scaffold1637|size107081_obj	0	0
scaffold1638|size106166_obj	0	0
scaffold1641|size147742_obj	0	0
scaffold1642|size105800_obj	0	0
scaffold1644|size105600_obj	0	0
scaffold1646|size104942_obj	0	0
scaffold1648|size104893_obj	0	0
scaffold1649|size104769_obj	0	0
scaffold1657|size103175_obj	0	0
scaffold1658|size103167_obj	0	0
scaffold1659|size163651_obj	0	0
scaffold1663|size102017_obj	0	0
scaffold1664|size102012_obj	0	0
scaffold1665|size101988_obj	0	0
scaffold1666|size124985_obj	0	0
scaffold1668|size101770_obj	0	0
scaffold1670|size101559_obj	0	0
scaffold1673|size100817_obj	0	0
scaffold1675|size100316_obj	0	0
scaffold1679|size100072_obj	0	0
scaffold1680|size99884_obj	0	0
scaffold1685|size99015_subseq_1:51502_obj	0	0
scaffold1685|size99015_subseq_51503:99015_obj	0	0
scaffold1686|size99002_obj	0	0
scaffold1687|size98679_obj	0	0
scaffold1692|size162683_obj	0	0
scaffold1694|size97860_obj	0	0
scaffold1696|size97827_obj	0	0
scaffold1697|size97765_obj	0	0
scaffold1698|size97511_obj	0	0
scaffold1699|size97295_obj	0	0
scaffold16|size2013795_subseq_1246044:1253888_obj	0	0
scaffold1700|size97150_obj	0	0
scaffold1703|size96874_obj	0	0
scaffold1706|size95990_obj	0	0
scaffold1707|size95253_obj	0	0
scaffold170|size1363627_subseq_1:54660_obj	0	0
scaffold1714|size94163_obj	0	0
scaffold1715|size202392_obj	0	0
scaffold1716|size94108_obj	0	0
scaffold1717|size153961_obj	0	0
scaffold1720|size156515_obj	0	0
scaffold1723|size107283_obj	0	0
scaffold1726|size92376_obj	0	0
scaffold1728|size92204_obj	0	0
scaffold1732|size91998_obj	0	0
scaffold1734|size91918_obj	0	0
scaffold1735|size91884_obj	0	0
scaffold1736|size90853_obj	0	0
scaffold1740|size90282_obj	0	0
scaffold1742|size90222_obj	0	0
scaffold1744|size89941_obj	0	0
scaffold1747|size89464_obj	0	0
scaffold1750|size88980_obj	0	0
scaffold1751|size88976_obj	0	0
scaffold1754|size88925_obj	0	0
scaffold1755|size88797_obj	0	0
scaffold1756|size88698_obj	0	0
scaffold1757|size88682_obj	0	0
scaffold1758|size88575_obj	0	0
scaffold1759|size128153_obj	0	0
scaffold1760|size88389_obj	0	0
scaffold1761|size88317_obj	0	0
scaffold1762|size88166_obj	0	0
scaffold1763|size87848_obj	0	0
scaffold1767|size86866_obj	0	0
scaffold1768|size86118_obj	0	0
scaffold1770|size85878_obj	0	0
scaffold1772|size85127_obj	0	0
scaffold1773|size84921_obj	0	0
scaffold1774|size84900_obj	0	0
scaffold1776|size84707_obj	0	0
scaffold1778|size84684_obj	0	0
scaffold1779|size84504_obj	0	0
scaffold1783|size83448_obj	0	0
scaffold1785|size83315_obj	0	0
scaffold1787|size82807_obj	0	0
scaffold1788|size82774_obj	0	0
scaffold1789|size82606_obj	0	0
scaffold1790|size82583_obj	0	0
scaffold1791|size82581_obj	0	0
scaffold1793|size82395_obj	0	0
scaffold1794|size82346_obj	0	0
scaffold1796|size81969_obj	0	0
scaffold1799|size81760_obj	0	0
scaffold1800|size81701_obj	0	0
scaffold1802|size81648_obj	0	0
scaffold1804|size81478_obj	0	0
scaffold1805|size81312_obj	0	0
scaffold1807|size114489_obj	0	0
scaffold1808|size80662_obj	0	0
scaffold1811|size80365_obj	0	0
scaffold1812|size80357_obj	0	0
scaffold1813|size80197_obj	0	0
scaffold1816|size79611_obj	0	0
scaffold1817|size79519_obj	0	0
scaffold1820|size78895_obj	0	0
scaffold1823|size78053_obj	0	0
scaffold1825|size137658_obj	0	0
scaffold1826|size77489_obj	0	0
scaffold1827|size77341_obj	0	0
scaffold1830|size77055_obj	0	0
scaffold1831|size76995_obj	0	0
scaffold1832|size76851_obj	0	0
scaffold1833|size76736_obj	0	0
scaffold1835|size76400_obj	0	0
scaffold1837|size75783_obj	0	0
scaffold1839|size75189_obj	0	0
scaffold1840|size74999_obj	0	0
scaffold1842|size74711_obj	0	0
scaffold1843|size74681_obj	0	0
scaffold1848|size73945_obj	0	0
scaffold184|size1748999_subseq_1440904:1457770_obj	0	0
scaffold1851|size73398_obj	0	0
scaffold1852|size134039_obj	0	0
scaffold1854|size72982_obj	0	0
scaffold1855|size179848_obj	0	0
scaffold1857|size72482_obj	0	0
scaffold1860|size71967_obj	0	0
scaffold1861|size71816_obj	0	0
scaffold1862|size71799_obj	0	0
scaffold1863|size71562_obj	0	0
scaffold1866|size70934_obj	0	0
scaffold1867|size70905_obj	0	0
scaffold1868|size70829_obj	0	0
scaffold1869|size70645_obj	0	0
scaffold1870|size70544_obj	0	0
scaffold1871|size69941_obj	0	0
scaffold1875|size69332_obj	0	0
scaffold1878|size68950_obj	0	0
scaffold1880|size68752_obj	0	0
scaffold1881|size88801_obj	0	0
scaffold1882|size68611_obj	0	0
scaffold1884|size68359_obj	0	0
scaffold1885|size68107_obj	0	0
scaffold1888|size90510_obj	0	0
scaffold1889|size68022_obj	0	0
scaffold188|size953578_subseq_1:125922_obj	0	0
scaffold1890|size104461_obj	0	0
scaffold1892|size67558_obj	0	0
scaffold1893|size67526_obj	0	0
scaffold1894|size67255_obj	0	0
scaffold1895|size67135_obj	0	0
scaffold1899|size66501_obj	0	0
scaffold1902|size66251_obj	0	0
scaffold1903|size66013_obj	0	0
scaffold1904|size110474_obj	0	0
scaffold1907|size65449_obj	0	0
scaffold1908|size120867_obj	0	0
scaffold1912|size64760_obj	0	0
scaffold1913|size64444_obj	0	0
scaffold1914|size64399_obj	0	0
scaffold1915|size64121_obj	0	0
scaffold1916|size64039_obj	0	0
scaffold1917|size63897_obj	0	0
scaffold1918|size63847_obj	0	0
scaffold1919|size63844_obj	0	0
scaffold1920|size63821_obj	0	0
scaffold1922|size63745_obj	0	0
scaffold1923|size63537_obj	0	0
scaffold1924|size63476_obj	0	0
scaffold1925|size63248_obj	0	0
scaffold1926|size63228_obj	0	0
scaffold1927|size63098_obj	0	0
scaffold1928|size135838_obj	0	0
scaffold1929|size62790_obj	0	0
scaffold192|size1181948_subseq_691770:697480_obj	0	0
scaffold1930|size62675_obj	0	0
scaffold1931|size61989_obj	0	0
scaffold1932|size61932_obj	0	0
scaffold1936|size91610_obj	0	0
scaffold1937|size61647_obj	0	0
scaffold1939|size61471_obj	0	0
scaffold1941|size61284_obj	0	0
scaffold1943|size60925_obj	0	0
scaffold1944|size60886_obj	0	0
scaffold1945|size60691_obj	0	0
scaffold1947|size60485_obj	0	0
scaffold1948|size60435_obj	0	0
scaffold1950|size59477_obj	0	0
scaffold1956|size59017_obj	0	0
scaffold1957|size58962_obj	0	0
scaffold1959|size58861_obj	0	0
scaffold195|size1377329_subseq_1060956:1071894_obj	0	0
scaffold1960|size58724_obj	0	0
scaffold1962|size58604_obj	0	0
scaffold1963|size164225_obj	0	0
scaffold1964|size57832_obj	0	0
scaffold1965|size57538_obj	0	0
scaffold1966|size57525_obj	0	0
scaffold1967|size57409_obj	0	0
scaffold1970|size56930_obj	0	0
scaffold1972|size56755_obj	0	0
scaffold1973|size56736_obj	0	0
scaffold1974|size56729_obj	0	0
scaffold1976|size56702_obj	0	0
scaffold1977|size106083_obj	0	0
scaffold197|size942526_subseq_165420:181281_obj	0	0
scaffold1981|size55809_obj	0	0
scaffold1983|size55625_obj	0	0
scaffold1984|size54685_obj	0	0
scaffold1985|size54591_obj	0	0
scaffold1986|size54563_obj	0	0
scaffold1987|size54354_obj	0	0
scaffold1989|size54212_obj	0	0
scaffold1991|size54060_obj	0	0
scaffold1992|size53893_obj	0	0
scaffold1993|size53645_obj	0	0
scaffold1996|size53037_obj	0	0
scaffold1997|size86868_obj	0	0
scaffold1999|size52548_obj	0	0
scaffold19|size2873405_subseq_2799286:2873405_obj	0	0
scaffold2001|size51934_obj	0	0
scaffold2002|size51928_obj	0	0
scaffold2003|size51663_obj	0	0
scaffold2006|size51298_obj	0	0
scaffold2007|size51294_obj	0	0
scaffold2009|size50926_obj	0	0
scaffold2011|size50688_obj	0	0
scaffold2012|size50579_obj	0	0
scaffold2014|size50399_obj	0	0
scaffold2015|size50272_obj	0	0
scaffold2016|size50240_obj	0	0
scaffold2017|size49981_obj	0	0
scaffold2018|size49798_obj	0	0
scaffold2019|size83828_obj	0	0
scaffold2020|size49613_obj	0	0
scaffold2021|size89461_obj	0	0
scaffold2022|size49508_obj	0	0
scaffold2024|size49026_obj	0	0
scaffold2025|size90892_obj	0	0
scaffold2026|size48805_obj	0	0
scaffold2028|size48356_obj	0	0
scaffold2029|size87055_obj	0	0
scaffold2030|size48320_obj	0	0
scaffold2031|size48203_obj	0	0
scaffold2033|size47617_obj	0	0
scaffold2037|size47138_obj	0	0
scaffold2038|size47100_obj	0	0
scaffold2039|size47030_obj	0	0
scaffold203|size1877254_subseq_1:151809_obj	0	0
scaffold2043|size46419_obj	0	0
scaffold2044|size46309_obj	0	0
scaffold2045|size46125_obj	0	0
scaffold2046|size46071_obj	0	0
scaffold2047|size46024_obj	0	0
scaffold2048|size45764_obj	0	0
scaffold2049|size45605_obj	0	0
scaffold2052|size45353_obj	0	0
scaffold2053|size45296_obj	0	0
scaffold2054|size45268_obj	0	0
scaffold2055|size45204_obj	0	0
scaffold2056|size45178_obj	0	0
scaffold2057|size66815_obj	0	0
scaffold2059|size44827_obj	0	0
scaffold2060|size44742_obj	0	0
scaffold2062|size44498_obj	0	0
scaffold2063|size81061_obj	0	0
scaffold2065|size43900_obj	0	0
scaffold2068|size76303_obj	0	0
scaffold2069|size43184_obj	0	0
scaffold2070|size43145_obj	0	0
scaffold2072|size42766_obj	0	0
scaffold2073|size42657_obj	0	0
scaffold2076|size42145_obj	0	0
scaffold2079|size41898_obj	0	0
scaffold2081|size41858_obj	0	0
scaffold2084|size41667_obj	0	0
scaffold2085|size66398_obj	0	0
scaffold2086|size41536_obj	0	0
scaffold2088|size41226_obj	0	0
scaffold2090|size40772_obj	0	0
scaffold2094|size40143_obj	0	0
scaffold2095|size40057_obj	0	0
scaffold2096|size86130_obj	0	0
scaffold2097|size39730_obj	0	0
scaffold2098|size39455_obj	0	0
scaffold2099|size39261_obj	0	0
scaffold2101|size39011_obj	0	0
scaffold2103|size38670_obj	0	0
scaffold2104|size60945_obj	0	0
scaffold2105|size38596_obj	0	0
scaffold2106|size38493_obj	0	0
scaffold2107|size70801_obj	0	0
scaffold2109|size38149_obj	0	0
scaffold2110|size38130_obj	0	0
scaffold2113|size37793_obj	0	0
scaffold2114|size37757_obj	0	0
scaffold2115|size37717_obj	0	0
scaffold2116|size37660_obj	0	0
scaffold2117|size37400_obj	0	0
scaffold2118|size37012_obj	0	0
scaffold2122|size36468_obj	0	0
scaffold2123|size36361_obj	0	0
scaffold2125|size36018_obj	0	0
scaffold2126|size35946_obj	0	0
scaffold2128|size35937_obj	0	0
scaffold2130|size35845_obj	0	0
scaffold2131|size35795_obj	0	0
scaffold2132|size35767_obj	0	0
scaffold2133|size35533_obj	0	0
scaffold2134|size35520_obj	0	0
scaffold2137|size35235_obj	0	0
scaffold2139|size35081_obj	0	0
scaffold2141|size34883_obj	0	0
scaffold2142|size34626_obj	0	0
scaffold2143|size58542_obj	0	0
scaffold2144|size34448_obj	0	0
scaffold2147|size34157_obj	0	0
scaffold2149|size34047_obj	0	0
scaffold2151|size33855_obj	0	0
scaffold2152|size33282_obj	0	0
scaffold2153|size33136_obj	0	0
scaffold2155|size33126_obj	0	0
scaffold2156|size32638_obj	0	0
scaffold2157|size32458_obj	0	0
scaffold2158|size32328_obj	0	0
scaffold2159|size32279_obj	0	0
scaffold2161|size32113_obj	0	0
scaffold2163|size32039_obj	0	0
scaffold2164|size32020_obj	0	0
scaffold2166|size31942_obj	0	0
scaffold2167|size31872_obj	0	0
scaffold2168|size31669_obj	0	0
scaffold2169|size31195_obj	0	0
scaffold2171|size31108_obj	0	0
scaffold2173|size30630_obj	0	0
scaffold2174|size30613_obj	0	0
scaffold2175|size30559_obj	0	0
scaffold2177|size30394_obj	0	0
scaffold2179|size30173_obj	0	0
scaffold2180|size30161_obj	0	0
scaffold2181|size59839_obj	0	0
scaffold2182|size29930_obj	0	0
scaffold2184|size29422_obj	0	0
scaffold2185|size28986_obj	0	0
scaffold2187|size28839_obj	0	0
scaffold218|size961099_subseq_1:115782_obj	0	0
scaffold2190|size28068_obj	0	0
scaffold2191|size28035_obj	0	0
scaffold2193|size27828_obj	0	0
scaffold2196|size27266_obj	0	0
scaffold2197|size50598_obj	0	0
scaffold2201|size26950_obj	0	0
scaffold2202|size26937_obj	0	0
scaffold2203|size26913_obj	0	0
scaffold2205|size26746_obj	0	0
scaffold2206|size26667_obj	0	0
scaffold2208|size26517_obj	0	0
scaffold2210|size26191_obj	0	0
scaffold2212|size25650_obj	0	0
scaffold2214|size25411_obj	0	0
scaffold2218|size25045_obj	0	0
scaffold2219|size24776_obj	0	0
scaffold2220|size24638_obj	0	0
scaffold2221|size24467_obj	0	0
scaffold2225|size23067_obj	0	0
scaffold2227|size23001_obj	0	0
scaffold2228|size22941_obj	0	0
scaffold2229|size22935_obj	0	0
scaffold2230|size22922_obj	0	0
scaffold2231|size22774_obj	0	0
scaffold2232|size22732_obj	0	0
scaffold2233|size22691_obj	0	0
scaffold2235|size22663_obj	0	0
scaffold2236|size22570_obj	0	0
scaffold223|size2036089_subseq_1933636:2036089_obj	0	0
scaffold2241|size22154_obj	0	0
scaffold2244|size21921_obj	0	0
scaffold2245|size21891_obj	0	0
scaffold2246|size21705_obj	0	0
scaffold2247|size21531_obj	0	0
scaffold2249|size21461_obj	0	0
scaffold2253|size21039_obj	0	0
scaffold2255|size20970_obj	0	0
scaffold2256|size20789_obj	0	0
scaffold2257|size20694_obj	0	0
scaffold2258|size20510_obj	0	0
scaffold2259|size20320_obj	0	0
scaffold2260|size20216_obj	0	0
scaffold2261|size20123_obj	0	0
scaffold2262|size19714_obj	0	0
scaffold2264|size19191_obj	0	0
scaffold2266|size18854_obj	0	0
scaffold2271|size18511_obj	0	0
scaffold2273|size18156_obj	0	0
scaffold2274|size18025_obj	0	0
scaffold2275|size17975_obj	0	0
scaffold2277|size17745_obj	0	0
scaffold2278|size17742_obj	0	0
scaffold2279|size17734_obj	0	0
scaffold2280|size17598_obj	0	0
scaffold2281|size17462_obj	0	0
scaffold2287|size16936_obj	0	0
scaffold2290|size16645_obj	0	0
scaffold2291|size16545_obj	0	0
scaffold2292|size16453_obj	0	0
scaffold2298|size15579_obj	0	0
scaffold2301|size15350_obj	0	0
scaffold2310|size14260_obj	0	0
scaffold2315|size14029_obj	0	0
scaffold2318|size13533_obj	0	0
scaffold2326|size12947_obj	0	0
scaffold2328|size12890_obj	0	0
scaffold2333|size12331_obj	0	0
scaffold2336|size12210_obj	0	0
scaffold2340|size11807_obj	0	0
scaffold2343|size11639_obj	0	0
scaffold2348|size10865_obj	0	0
scaffold234|size2089160_subseq_999990:1019409_obj	0	0
scaffold2352|size10409_obj	0	0
scaffold2355|size9880_obj	0	0
scaffold236|size1409336_subseq_674486:710449_obj	0	0
scaffold2372|size7623_obj	0	0
scaffold2374|size7299_obj	0	0
scaffold2377|size6753_obj	0	0
scaffold242|size859425_subseq_478853:490675_obj	0	0
scaffold249|size1569280_subseq_1132883:1215603_obj	0	0
scaffold257|size983020_subseq_743842:771441_obj	0	0
scaffold258|size1512759_subseq_341856:358202_obj	0	0
scaffold262|size819152_subseq_1:109164_obj	0	0
scaffold268|size1176847_subseq_1114676:1176847_obj	0	0
scaffold282|size2137824_subseq_724797:749507_obj	0	0
scaffold290|size1504737_subseq_1446132:1504737_obj	0	0
scaffold29|size2847193_subseq_453976:482449_obj	0	0
scaffold309|size742750_subseq_268057:305607_obj	0	0
scaffold312|size739500_subseq_1:77338_obj	0	0
scaffold315|size736161_subseq_1:170428_obj	0	0
scaffold318|size1162540_subseq_446044:449184_obj	0	0
scaffold325|size723931_subseq_290175:337795_obj	0	0
scaffold331|size708329_subseq_563084:588576_obj	0	0
scaffold335|size704075_subseq_310777:316673_obj	0	0
scaffold336|size1424164_subseq_1399584:1424164_obj	0	0
scaffold34|size1833584_subseq_921998:939781_obj	0	0
scaffold350|size761997_subseq_613226:761997_obj	0	0
scaffold361|size865820_subseq_503386:552822_obj	0	0
scaffold36|size1648521_subseq_290683:324219_obj	0	0
scaffold371|size826794_subseq_788131:826794_obj	0	0
scaffold379|size997913_subseq_848393:870206_obj	0	0
scaffold38|size1639906_subseq_1578225:1639906_obj	0	0
scaffold3|size4131030_subseq_3809950:3815363_obj	0	0
scaffold404|size614302_subseq_570298:614302_obj	0	0
scaffold405|size1221937_subseq_887119:947414_obj	0	0
scaffold407|size708139_subseq_585845:708139_obj	0	0
scaffold413|size604415_subseq_352240:433725_obj	0	0
scaffold419|size597775_subseq_1:168659_obj	0	0
scaffold420|size905318_subseq_1:107833_obj	0	0
scaffold422|size790840_subseq_729189:790840_obj	0	0
scaffold428|size589256_subseq_1:41441_obj	0	0
scaffold429|size589231_subseq_514299:589231_obj	0	0
scaffold431|size844309_subseq_558926:657741_obj	0	0
scaffold433|size1397701_subseq_1280719:1397701_obj	0	0
scaffold43|size2720350_subseq_1430095:1451448_obj	0	0
scaffold43|size2720350_subseq_1952037:1969602_obj	0	0
scaffold447|size575681_subseq_328756:381992_obj	0	0
scaffold460|size1515370_subseq_1152972:1243667_obj	0	0
scaffold474|size803775_subseq_412791:436986_obj	0	0
scaffold476|size1042490_subseq_407503:438528_obj	0	0
scaffold482|size820080_subseq_541627:615425_obj	0	0
scaffold484|size543395_subseq_474590:543395_obj	0	0
scaffold488|size540680_subseq_316052:343288_obj	0	0
scaffold488|size540680_subseq_343289:409944_obj	0	0
scaffold488|size540680_subseq_410005:540680_obj	0	0
scaffold495|size537943_subseq_1:59791_obj	0	0
scaffold517|size698068_subseq_648194:698068_obj	0	0
scaffold51|size4462916_subseq_1695011:1699277_obj	0	0
scaffold51|size4462916_subseq_4375861:4462916_obj	0	0
scaffold525|size630845_subseq_1:81055_obj	0	0
scaffold527|size509254_subseq_1:66568_obj	0	0
scaffold530|size648426_subseq_409023:439024_obj	0	0
scaffold532|size530294_subseq_465979:530294_obj	0	0
scaffold54|size1436649_subseq_1372461:1436649_obj	0	0
scaffold553|size974347_subseq_701022:805759_obj	0	0
scaffold553|size974347_subseq_805760:974347_obj	0	0
scaffold556|size1076138_subseq_404334:415310_obj	0	0
scaffold558|size483967_subseq_425379:483967_obj	0	0
scaffold559|size936227_subseq_1:114049_obj	0	0
scaffold559|size936227_subseq_838261:936227_obj	0	0
scaffold55|size3835925_subseq_3786397:3835925_obj	0	0
scaffold55|size3835925_subseq_675928:690593_obj	0	0
scaffold563|size711325_subseq_1:25923_obj	0	0
scaffold572|size478693_subseq_407868:478693_obj	0	0
scaffold577|size474063_subseq_1:209662_obj	0	0
scaffold577|size474063_subseq_209663:297273_obj	0	0
scaffold580|size763531_subseq_654083:763531_obj	0	0
scaffold58|size1581824_subseq_174127:183257_obj	0	0
scaffold58|size1581824_subseq_1:174126_obj	0	0
scaffold590|size795788_subseq_262589:273210_obj	0	0
scaffold595|size734581_subseq_661754:734581_obj	0	0
scaffold59|size1720720_subseq_1079684:1091576_obj	0	0
scaffold5|size2983273_subseq_2781724:2983273_obj	0	0
scaffold615|size864182_subseq_211601:246685_obj	0	0
scaffold617|size1242179_subseq_1122172:1140835_obj	0	0
scaffold61|size1414243_subseq_376725:409869_obj	0	0
scaffold624|size840556_subseq_1:44019_obj	0	0
scaffold627|size813989_subseq_153893:175416_obj	0	0
scaffold628|size988888_subseq_797470:806494_obj	0	0
scaffold638|size430118_subseq_1:101686_obj	0	0
scaffold647|size580460_subseq_231216:241522_obj	0	0
scaffold647|size580460_subseq_471470:580460_obj	0	0
scaffold64|size2533228_subseq_2433978:2533228_obj	0	0
scaffold665|size718497_subseq_590986:718497_obj	0	0
scaffold66|size1862038_subseq_775208:785392_obj	0	0
scaffold671|size893735_subseq_570118:601046_obj	0	0
scaffold677|size801746_subseq_1:83313_obj	0	0
scaffold677|size801746_subseq_83314:211133_obj	0	0
scaffold679|size662670_subseq_1:28580_obj	0	0
scaffold694|size574219_subseq_405792:413481_obj	0	0
scaffold699|size537402_subseq_270577:282938_obj	0	0
scaffold703|size682600_subseq_1:163947_obj	0	0
scaffold708|size846843_subseq_247201:331912_obj	0	0
scaffold708|size846843_subseq_497011:502882_obj	0	0
scaffold710|size387037_subseq_346007:387037_obj	0	0
scaffold715|size383850_subseq_1:65958_obj	0	0
scaffold728|size418766_subseq_102298:109326_obj	0	0
scaffold733|size372862_subseq_1:63701_obj	0	0
scaffold733|size372862_subseq_320449:372862_obj	0	0
scaffold737|size370783_subseq_337846:370783_obj	0	0
scaffold741|size368110_subseq_1:130429_obj	0	0
scaffold745|size831944_subseq_650825:663114_obj	0	0
scaffold753|size363232_subseq_333816:363232_obj	0	0
scaffold759|size489431_subseq_291283:316139_obj	0	0
scaffold775|size881699_subseq_177131:191456_obj	0	0
scaffold775|size881699_subseq_495794:560340_obj	0	0
scaffold784|size350268_subseq_171781:227502_obj	0	0
scaffold784|size350268_subseq_227503:350268_obj	0	0
scaffold794|size344328_subseq_222270:344328_obj	0	0
scaffold796|size573547_subseq_404535:458170_obj	0	0
scaffold796|size573547_subseq_458171:573547_obj	0	0
scaffold810|size529484_subseq_260819:389525_obj	0	0
scaffold81|size1269928_subseq_829575:872811_obj	0	0
scaffold820|size400829_subseq_1:156319_obj	0	0
scaffold823|size330191_subseq_1:34029_obj	0	0
scaffold824|size852297_subseq_592488:650414_obj	0	0
scaffold826|size409238_subseq_331033:409238_obj	0	0
scaffold835|size920189_subseq_598692:650099_obj	0	0
scaffold843|size770571_subseq_472993:496911_obj	0	0
scaffold84|size2445741_subseq_1492825:1518318_obj	0	0
scaffold854|size590755_subseq_196685:257860_obj	0	0
scaffold861|size308990_subseq_262109:308990_obj	0	0
scaffold864|size452718_subseq_101143:171005_obj	0	0
scaffold870|size350589_subseq_256415:350589_obj	0	0
scaffold871|size305533_subseq_1:52717_obj	0	0
scaffold881|size456406_subseq_1:46634_obj	0	0
scaffold881|size456406_subseq_299760:456406_obj	0	0
scaffold886|size537054_subseq_1:180591_obj	0	0
scaffold88|size2286201_subseq_725844:741664_obj	0	0
scaffold891|size366454_subseq_103432:255386_obj	0	0
scaffold891|size366454_subseq_255387:366454_obj	0	0
scaffold898|size466330_subseq_396314:466330_obj	0	0
scaffold919|size284692_subseq_1:40794_obj	0	0
scaffold920|size284155_subseq_190311:284155_obj	0	0
scaffold925|size283065_subseq_223070:283065_obj	0	0
scaffold926|size452520_subseq_143428:188961_obj	0	0
scaffold930|size312119_subseq_247368:312119_obj	0	0
scaffold938|size279390_subseq_248748:279390_obj	0	0
scaffold940|size434073_subseq_1:159843_obj	0	0
scaffold948|size274464_subseq_1:49038_obj	0	0
scaffold951|size625265_subseq_559977:625265_obj	0	0
scaffold954|size271828_subseq_153367:159277_obj	0	0
scaffold957|size498622_subseq_251084:498622_obj	0	0
scaffold95|size3125451_subseq_3076855:3125451_obj	0	0
scaffold967|size269018_subseq_1:86613_obj	0	0
scaffold976|size266778_subseq_1:42692_obj	0	0
scaffold988|size463049_subseq_1:157878_obj	0	0
