# Supplementary material for: Detection of subgenome bias using an anchored syntenic approach in Eleusine coracana (finger millet)
Source: BMC Genomics. 2021 Mar 12;22:175. doi: 10.1186/s12864-021-07447-y (PMC7953713; doi:10.1186/s12864-021-07447-y)
Supplement: Supplementary file 10 — Additional file 10:. Unambiguous A calls: List of all A genes that were called once or were concordant between syntenic calls and painting calls. [file 12864_2021_7447_MOESM10_ESM.txt]

PR202_augustus_masked-scaffold1044_size337343_obj-processed-gene-0.8
PR202_augustus_masked-scaffold1472_size275750_obj-processed-gene-0.15
PR202_augustus_masked-scaffold1472_size275750_obj-processed-gene-0.21
PR202_augustus_masked-scaffold1472_size275750_obj-processed-gene-0.23
PR202_augustus_masked-scaffold1472_size275750_obj-processed-gene-0.34
PR202_augustus_masked-scaffold1472_size275750_obj-processed-gene-0.36
PR202_augustus_masked-scaffold1472_size275750_obj-processed-gene-0.44
PR202_augustus_masked-scaffold1549_size258589_obj-processed-gene-0.0
PR202_augustus_masked-scaffold1549_size258589_obj-processed-gene-0.10
PR202_augustus_masked-scaffold1549_size258589_obj-processed-gene-0.19
PR202_augustus_masked-scaffold1549_size258589_obj-processed-gene-0.25
PR202_augustus_masked-scaffold1549_size258589_obj-processed-gene-0.3
PR202_augustus_masked-scaffold282_size2137824_subseq_1:280960_obj-processed-gene-0.1
PR202_augustus_masked-scaffold282_size2137824_subseq_1:280960_obj-processed-gene-0.11
PR202_augustus_masked-scaffold282_size2137824_subseq_1:280960_obj-processed-gene-0.18
PR202_augustus_masked-scaffold306_size1284463_obj-processed-gene-0.100
PR202_augustus_masked-scaffold306_size1284463_obj-processed-gene-0.102
PR202_augustus_masked-scaffold306_size1284463_obj-processed-gene-0.103
PR202_augustus_masked-scaffold306_size1284463_obj-processed-gene-0.106
PR202_augustus_masked-scaffold306_size1284463_obj-processed-gene-0.108
PR202_augustus_masked-scaffold306_size1284463_obj-processed-gene-0.109
PR202_augustus_masked-scaffold306_size1284463_obj-processed-gene-0.110
PR202_augustus_masked-scaffold306_size1284463_obj-processed-gene-0.115
PR202_augustus_masked-scaffold306_size1284463_obj-processed-gene-0.118
PR202_augustus_masked-scaffold306_size1284463_obj-processed-gene-0.119
PR202_augustus_masked-scaffold306_size1284463_obj-processed-gene-0.124
PR202_augustus_masked-scaffold306_size1284463_obj-processed-gene-0.220
PR202_augustus_masked-scaffold306_size1284463_obj-processed-gene-0.221
PR202_augustus_masked-scaffold306_size1284463_obj-processed-gene-0.222
PR202_augustus_masked-scaffold306_size1284463_obj-processed-gene-0.226
PR202_augustus_masked-scaffold306_size1284463_obj-processed-gene-0.227
PR202_augustus_masked-scaffold306_size1284463_obj-processed-gene-0.228
PR202_augustus_masked-scaffold306_size1284463_obj-processed-gene-0.230
PR202_augustus_masked-scaffold306_size1284463_obj-processed-gene-0.234
PR202_augustus_masked-scaffold306_size1284463_obj-processed-gene-0.235
PR202_augustus_masked-scaffold306_size1284463_obj-processed-gene-0.236
PR202_augustus_masked-scaffold306_size1284463_obj-processed-gene-0.240
PR202_augustus_masked-scaffold306_size1284463_obj-processed-gene-0.241
PR202_augustus_masked-scaffold306_size1284463_obj-processed-gene-0.242
PR202_augustus_masked-scaffold306_size1284463_obj-processed-gene-0.244
PR202_augustus_masked-scaffold306_size1284463_obj-processed-gene-0.246
PR202_augustus_masked-scaffold306_size1284463_obj-processed-gene-0.247
PR202_augustus_masked-scaffold306_size1284463_obj-processed-gene-0.248
PR202_augustus_masked-scaffold306_size1284463_obj-processed-gene-0.254
PR202_augustus_masked-scaffold306_size1284463_obj-processed-gene-0.58
PR202_augustus_masked-scaffold306_size1284463_obj-processed-gene-0.97
PR202_augustus_masked-scaffold306_size1284463_obj-processed-gene-0.98
PR202_augustus_masked-scaffold306_size1284463_obj-processed-gene-0.99
PR202_augustus_masked-scaffold521_size653274_obj-processed-gene-0.11
PR202_augustus_masked-scaffold521_size653274_obj-processed-gene-0.55
PR202_augustus_masked-scaffold591_size730508_subseq_1:450970_obj-processed-gene-0.12
PR202_augustus_masked-scaffold591_size730508_subseq_1:450970_obj-processed-gene-0.14
PR202_augustus_masked-scaffold591_size730508_subseq_1:450970_obj-processed-gene-0.21
PR202_augustus_masked-scaffold591_size730508_subseq_1:450970_obj-processed-gene-0.27
PR202_augustus_masked-scaffold591_size730508_subseq_1:450970_obj-processed-gene-0.28
PR202_augustus_masked-scaffold591_size730508_subseq_1:450970_obj-processed-gene-0.30
PR202_augustus_masked-scaffold591_size730508_subseq_1:450970_obj-processed-gene-0.31
PR202_augustus_masked-scaffold591_size730508_subseq_1:450970_obj-processed-gene-0.32
PR202_augustus_masked-scaffold591_size730508_subseq_1:450970_obj-processed-gene-0.33
PR202_augustus_masked-scaffold591_size730508_subseq_1:450970_obj-processed-gene-0.36
PR202_augustus_masked-scaffold591_size730508_subseq_1:450970_obj-processed-gene-0.39
PR202_augustus_masked-scaffold591_size730508_subseq_1:450970_obj-processed-gene-0.43
PR202_augustus_masked-scaffold591_size730508_subseq_1:450970_obj-processed-gene-0.47
PR202_augustus_masked-scaffold591_size730508_subseq_1:450970_obj-processed-gene-0.48
PR202_augustus_masked-scaffold591_size730508_subseq_1:450970_obj-processed-gene-0.50
PR202_augustus_masked-scaffold591_size730508_subseq_1:450970_obj-processed-gene-0.53
PR202_augustus_masked-scaffold591_size730508_subseq_1:450970_obj-processed-gene-0.54
PR202_augustus_masked-scaffold591_size730508_subseq_1:450970_obj-processed-gene-0.63
PR202_augustus_masked-scaffold591_size730508_subseq_1:450970_obj-processed-gene-0.64
PR202_augustus_masked-scaffold591_size730508_subseq_1:450970_obj-processed-gene-0.67
PR202_augustus_masked-scaffold591_size730508_subseq_1:450970_obj-processed-gene-0.68
PR202_augustus_masked-scaffold591_size730508_subseq_1:450970_obj-processed-gene-0.73
PR202_augustus_masked-scaffold591_size730508_subseq_1:450970_obj-processed-gene-0.74
PR202_augustus_masked-scaffold591_size730508_subseq_1:450970_obj-processed-gene-0.78
PR202_augustus_masked-scaffold591_size730508_subseq_1:450970_obj-processed-gene-0.79
PR202_augustus_masked-scaffold591_size730508_subseq_1:450970_obj-processed-gene-0.9
PR202_augustus_masked-scaffold93_size1230182_subseq_1:987274_obj-processed-gene-0.100
PR202_augustus_masked-scaffold93_size1230182_subseq_1:987274_obj-processed-gene-0.120
PR202_augustus_masked-scaffold93_size1230182_subseq_1:987274_obj-processed-gene-0.122
PR202_augustus_masked-scaffold93_size1230182_subseq_1:987274_obj-processed-gene-0.123
PR202_augustus_masked-scaffold93_size1230182_subseq_1:987274_obj-processed-gene-0.125
PR202_augustus_masked-scaffold93_size1230182_subseq_1:987274_obj-processed-gene-0.126
PR202_augustus_masked-scaffold93_size1230182_subseq_1:987274_obj-processed-gene-0.129
PR202_augustus_masked-scaffold93_size1230182_subseq_1:987274_obj-processed-gene-0.135
PR202_augustus_masked-scaffold93_size1230182_subseq_1:987274_obj-processed-gene-0.147
PR202_augustus_masked-scaffold93_size1230182_subseq_1:987274_obj-processed-gene-0.148
PR202_augustus_masked-scaffold93_size1230182_subseq_1:987274_obj-processed-gene-0.159
PR202_augustus_masked-scaffold93_size1230182_subseq_1:987274_obj-processed-gene-0.160
PR202_augustus_masked-scaffold93_size1230182_subseq_1:987274_obj-processed-gene-0.161
PR202_augustus_masked-scaffold93_size1230182_subseq_1:987274_obj-processed-gene-0.29
PR202_augustus_masked-scaffold93_size1230182_subseq_1:987274_obj-processed-gene-0.32
PR202_augustus_masked-scaffold93_size1230182_subseq_1:987274_obj-processed-gene-0.33
PR202_augustus_masked-scaffold93_size1230182_subseq_1:987274_obj-processed-gene-0.36
PR202_augustus_masked-scaffold93_size1230182_subseq_1:987274_obj-processed-gene-0.38
PR202_augustus_masked-scaffold93_size1230182_subseq_1:987274_obj-processed-gene-0.40
PR202_augustus_masked-scaffold93_size1230182_subseq_1:987274_obj-processed-gene-0.41
PR202_augustus_masked-scaffold93_size1230182_subseq_1:987274_obj-processed-gene-0.49
PR202_augustus_masked-scaffold93_size1230182_subseq_1:987274_obj-processed-gene-0.6
PR202_augustus_masked-scaffold93_size1230182_subseq_1:987274_obj-processed-gene-0.60
PR202_augustus_masked-scaffold93_size1230182_subseq_1:987274_obj-processed-gene-0.61
PR202_augustus_masked-scaffold93_size1230182_subseq_1:987274_obj-processed-gene-0.63
PR202_augustus_masked-scaffold93_size1230182_subseq_1:987274_obj-processed-gene-0.65
PR202_augustus_masked-scaffold93_size1230182_subseq_1:987274_obj-processed-gene-0.68
PR202_augustus_masked-scaffold93_size1230182_subseq_1:987274_obj-processed-gene-0.70
PR202_augustus_masked-scaffold93_size1230182_subseq_1:987274_obj-processed-gene-0.71
PR202_augustus_masked-scaffold93_size1230182_subseq_1:987274_obj-processed-gene-0.73
PR202_augustus_masked-scaffold93_size1230182_subseq_1:987274_obj-processed-gene-0.74
PR202_augustus_masked-scaffold93_size1230182_subseq_1:987274_obj-processed-gene-0.75
PR202_augustus_masked-scaffold93_size1230182_subseq_1:987274_obj-processed-gene-0.81
PR202_augustus_masked-scaffold93_size1230182_subseq_1:987274_obj-processed-gene-0.84
PR202_augustus_masked-scaffold93_size1230182_subseq_1:987274_obj-processed-gene-0.88
PR202_augustus_masked-scaffold93_size1230182_subseq_1:987274_obj-processed-gene-0.95
PR202_augustus_masked-scaffold93_size1230182_subseq_1:987274_obj-processed-gene-0.98
PR202_augustus_masked-scaffold944_size276584_obj-processed-gene-0.0
PR202_augustus_masked-scaffold944_size276584_obj-processed-gene-0.1
PR202_augustus_masked-scaffold944_size276584_obj-processed-gene-0.10
PR202_augustus_masked-scaffold944_size276584_obj-processed-gene-0.14
PR202_augustus_masked-scaffold944_size276584_obj-processed-gene-0.17
PR202_augustus_masked-scaffold944_size276584_obj-processed-gene-0.29
PR202_augustus_masked-scaffold944_size276584_obj-processed-gene-0.33
PR202_augustus_masked-scaffold944_size276584_obj-processed-gene-0.35
PR202_augustus_masked-scaffold944_size276584_obj-processed-gene-0.36
PR202_augustus_masked-scaffold944_size276584_obj-processed-gene-0.37
PR202_augustus_masked-scaffold944_size276584_obj-processed-gene-0.6
PR202_augustus_masked-scaffold944_size276584_obj-processed-gene-0.7
PR202_augustus_masked-Super-Scaffold_100-processed-gene-0.136
PR202_augustus_masked-Super-Scaffold_100-processed-gene-0.140
PR202_augustus_masked-Super-Scaffold_100-processed-gene-0.174
PR202_augustus_masked-Super-Scaffold_100-processed-gene-0.179
PR202_augustus_masked-Super-Scaffold_100-processed-gene-0.180
PR202_augustus_masked-Super-Scaffold_100-processed-gene-0.186
PR202_augustus_masked-Super-Scaffold_100-processed-gene-0.192
PR202_augustus_masked-Super-Scaffold_100-processed-gene-0.196
PR202_augustus_masked-Super-Scaffold_100-processed-gene-0.197
PR202_augustus_masked-Super-Scaffold_100-processed-gene-0.201
PR202_augustus_masked-Super-Scaffold_100-processed-gene-0.202
PR202_augustus_masked-Super-Scaffold_100-processed-gene-0.237
PR202_augustus_masked-Super-Scaffold_100-processed-gene-0.260
PR202_augustus_masked-Super-Scaffold_100-processed-gene-0.264
PR202_augustus_masked-Super-Scaffold_100-processed-gene-0.265
PR202_augustus_masked-Super-Scaffold_100-processed-gene-0.268
PR202_augustus_masked-Super-Scaffold_100-processed-gene-0.269
PR202_augustus_masked-Super-Scaffold_100-processed-gene-0.270
PR202_augustus_masked-Super-Scaffold_100-processed-gene-1.131
PR202_augustus_masked-Super-Scaffold_100-processed-gene-1.134
PR202_augustus_masked-Super-Scaffold_100-processed-gene-1.135
PR202_augustus_masked-Super-Scaffold_100-processed-gene-1.137
PR202_augustus_masked-Super-Scaffold_100-processed-gene-1.150
PR202_augustus_masked-Super-Scaffold_100-processed-gene-1.155
PR202_augustus_masked-Super-Scaffold_100-processed-gene-1.158
PR202_augustus_masked-Super-Scaffold_100-processed-gene-1.159
PR202_augustus_masked-Super-Scaffold_100-processed-gene-1.162
PR202_augustus_masked-Super-Scaffold_100-processed-gene-1.163
PR202_augustus_masked-Super-Scaffold_100-processed-gene-1.170
PR202_augustus_masked-Super-Scaffold_100-processed-gene-1.180
PR202_augustus_masked-Super-Scaffold_100-processed-gene-1.185
PR202_augustus_masked-Super-Scaffold_100-processed-gene-1.187
PR202_augustus_masked-Super-Scaffold_100-processed-gene-1.192
PR202_augustus_masked-Super-Scaffold_100-processed-gene-1.196
PR202_augustus_masked-Super-Scaffold_100-processed-gene-1.209
PR202_augustus_masked-Super-Scaffold_100-processed-gene-1.215
PR202_augustus_masked-Super-Scaffold_100-processed-gene-1.225
PR202_augustus_masked-Super-Scaffold_100-processed-gene-1.227
PR202_augustus_masked-Super-Scaffold_100-processed-gene-1.230
PR202_augustus_masked-Super-Scaffold_100-processed-gene-1.241
PR202_augustus_masked-Super-Scaffold_100-processed-gene-2.212
PR202_augustus_masked-Super-Scaffold_100-processed-gene-2.217
PR202_augustus_masked-Super-Scaffold_100-processed-gene-2.227
PR202_augustus_masked-Super-Scaffold_100-processed-gene-2.229
PR202_augustus_masked-Super-Scaffold_100-processed-gene-2.230
PR202_augustus_masked-Super-Scaffold_100-processed-gene-2.233
PR202_augustus_masked-Super-Scaffold_100-processed-gene-2.234
PR202_augustus_masked-Super-Scaffold_100-processed-gene-2.235
PR202_augustus_masked-Super-Scaffold_100-processed-gene-2.236
PR202_augustus_masked-Super-Scaffold_100-processed-gene-2.245
PR202_augustus_masked-Super-Scaffold_100-processed-gene-2.246
PR202_augustus_masked-Super-Scaffold_100-processed-gene-2.248
PR202_augustus_masked-Super-Scaffold_100-processed-gene-2.249
PR202_augustus_masked-Super-Scaffold_100-processed-gene-2.286
PR202_augustus_masked-Super-Scaffold_100-processed-gene-2.289
PR202_augustus_masked-Super-Scaffold_100-processed-gene-2.290
PR202_augustus_masked-Super-Scaffold_100-processed-gene-2.291
PR202_augustus_masked-Super-Scaffold_100-processed-gene-2.312
PR202_augustus_masked-Super-Scaffold_100-processed-gene-2.323
PR202_augustus_masked-Super-Scaffold_100-processed-gene-2.325
PR202_augustus_masked-Super-Scaffold_100-processed-gene-2.327
PR202_augustus_masked-Super-Scaffold_100-processed-gene-2.329
PR202_augustus_masked-Super-Scaffold_100-processed-gene-2.330
PR202_augustus_masked-Super-Scaffold_100-processed-gene-3.185
PR202_augustus_masked-Super-Scaffold_100-processed-gene-3.186
PR202_augustus_masked-Super-Scaffold_100-processed-gene-3.189
PR202_augustus_masked-Super-Scaffold_100-processed-gene-3.192
PR202_augustus_masked-Super-Scaffold_100-processed-gene-3.195
PR202_augustus_masked-Super-Scaffold_100-processed-gene-3.204
PR202_augustus_masked-Super-Scaffold_100-processed-gene-3.207
PR202_augustus_masked-Super-Scaffold_100-processed-gene-3.208
PR202_augustus_masked-Super-Scaffold_100-processed-gene-3.210
PR202_augustus_masked-Super-Scaffold_100-processed-gene-3.212
PR202_augustus_masked-Super-Scaffold_100-processed-gene-3.214
PR202_augustus_masked-Super-Scaffold_100-processed-gene-3.219
PR202_augustus_masked-Super-Scaffold_100-processed-gene-3.220
PR202_augustus_masked-Super-Scaffold_100-processed-gene-3.224
PR202_augustus_masked-Super-Scaffold_100-processed-gene-3.226
PR202_augustus_masked-Super-Scaffold_100-processed-gene-3.233
PR202_augustus_masked-Super-Scaffold_100-processed-gene-3.235
PR202_augustus_masked-Super-Scaffold_100-processed-gene-3.239
PR202_augustus_masked-Super-Scaffold_100-processed-gene-3.240
PR202_augustus_masked-Super-Scaffold_100-processed-gene-3.243
PR202_augustus_masked-Super-Scaffold_100-processed-gene-3.244
PR202_augustus_masked-Super-Scaffold_100-processed-gene-3.245
PR202_augustus_masked-Super-Scaffold_100-processed-gene-3.246
PR202_augustus_masked-Super-Scaffold_100-processed-gene-3.250
PR202_augustus_masked-Super-Scaffold_100-processed-gene-3.251
PR202_augustus_masked-Super-Scaffold_100-processed-gene-3.256
PR202_augustus_masked-Super-Scaffold_100-processed-gene-3.257
PR202_augustus_masked-Super-Scaffold_100-processed-gene-3.270
PR202_augustus_masked-Super-Scaffold_100-processed-gene-3.271
PR202_augustus_masked-Super-Scaffold_100-processed-gene-3.272
PR202_augustus_masked-Super-Scaffold_100-processed-gene-3.273
PR202_augustus_masked-Super-Scaffold_100-processed-gene-3.274
PR202_augustus_masked-Super-Scaffold_100-processed-gene-3.279
PR202_augustus_masked-Super-Scaffold_100-processed-gene-3.281
PR202_augustus_masked-Super-Scaffold_100-processed-gene-3.284
PR202_augustus_masked-Super-Scaffold_100-processed-gene-3.337
PR202_augustus_masked-Super-Scaffold_100-processed-gene-3.338
PR202_augustus_masked-Super-Scaffold_100-processed-gene-3.342
PR202_augustus_masked-Super-Scaffold_100-processed-gene-3.349
PR202_augustus_masked-Super-Scaffold_100-processed-gene-3.352
PR202_augustus_masked-Super-Scaffold_100-processed-gene-3.354
PR202_augustus_masked-Super-Scaffold_100-processed-gene-3.355
PR202_augustus_masked-Super-Scaffold_100-processed-gene-3.361
PR202_augustus_masked-Super-Scaffold_100-processed-gene-3.363
PR202_augustus_masked-Super-Scaffold_100-processed-gene-3.364
PR202_augustus_masked-Super-Scaffold_100-processed-gene-3.366
PR202_augustus_masked-Super-Scaffold_100-processed-gene-3.372
PR202_augustus_masked-Super-Scaffold_100-processed-gene-3.374
PR202_augustus_masked-Super-Scaffold_100-processed-gene-3.376
PR202_augustus_masked-Super-Scaffold_100-processed-gene-3.377
PR202_augustus_masked-Super-Scaffold_100-processed-gene-3.378
PR202_augustus_masked-Super-Scaffold_100-processed-gene-3.384
PR202_augustus_masked-Super-Scaffold_100-processed-gene-3.391
PR202_augustus_masked-Super-Scaffold_100-processed-gene-3.400
PR202_augustus_masked-Super-Scaffold_100-processed-gene-3.402
PR202_augustus_masked-Super-Scaffold_100-processed-gene-3.403
PR202_augustus_masked-Super-Scaffold_100-processed-gene-3.408
PR202_augustus_masked-Super-Scaffold_100-processed-gene-3.409
PR202_augustus_masked-Super-Scaffold_100-processed-gene-3.410
PR202_augustus_masked-Super-Scaffold_100-processed-gene-3.411
PR202_augustus_masked-Super-Scaffold_100-processed-gene-3.412
PR202_augustus_masked-Super-Scaffold_100-processed-gene-3.414
PR202_augustus_masked-Super-Scaffold_100-processed-gene-3.415
PR202_augustus_masked-Super-Scaffold_100-processed-gene-3.418
PR202_augustus_masked-Super-Scaffold_100-processed-gene-3.423
PR202_augustus_masked-Super-Scaffold_100-processed-gene-3.427
PR202_augustus_masked-Super-Scaffold_100-processed-gene-3.428
PR202_augustus_masked-Super-Scaffold_100-processed-gene-3.430
PR202_augustus_masked-Super-Scaffold_100-processed-gene-3.436
PR202_augustus_masked-Super-Scaffold_100-processed-gene-3.441
PR202_augustus_masked-Super-Scaffold_100-processed-gene-3.443
PR202_augustus_masked-Super-Scaffold_100-processed-gene-3.446
PR202_augustus_masked-Super-Scaffold_1021-processed-gene-0.105
PR202_augustus_masked-Super-Scaffold_1026-processed-gene-0.14
PR202_augustus_masked-Super-Scaffold_1026-processed-gene-0.15
PR202_augustus_masked-Super-Scaffold_1026-processed-gene-0.29
PR202_augustus_masked-Super-Scaffold_1026-processed-gene-0.7
PR202_augustus_masked-Super-Scaffold_1043-processed-gene-0.24
PR202_augustus_masked-Super-Scaffold_104-processed-gene-0.100
PR202_augustus_masked-Super-Scaffold_104-processed-gene-0.22
PR202_augustus_masked-Super-Scaffold_104-processed-gene-0.23
PR202_augustus_masked-Super-Scaffold_104-processed-gene-0.24
PR202_augustus_masked-Super-Scaffold_104-processed-gene-0.25
PR202_augustus_masked-Super-Scaffold_104-processed-gene-0.27
PR202_augustus_masked-Super-Scaffold_104-processed-gene-0.41
PR202_augustus_masked-Super-Scaffold_104-processed-gene-0.42
PR202_augustus_masked-Super-Scaffold_104-processed-gene-0.43
PR202_augustus_masked-Super-Scaffold_104-processed-gene-0.44
PR202_augustus_masked-Super-Scaffold_104-processed-gene-0.47
PR202_augustus_masked-Super-Scaffold_104-processed-gene-0.63
PR202_augustus_masked-Super-Scaffold_104-processed-gene-0.75
PR202_augustus_masked-Super-Scaffold_104-processed-gene-0.80
PR202_augustus_masked-Super-Scaffold_104-processed-gene-0.87
PR202_augustus_masked-Super-Scaffold_104-processed-gene-0.88
PR202_augustus_masked-Super-Scaffold_104-processed-gene-0.97
PR202_augustus_masked-Super-Scaffold_104-processed-gene-1.114
PR202_augustus_masked-Super-Scaffold_104-processed-gene-1.116
PR202_augustus_masked-Super-Scaffold_104-processed-gene-1.119
PR202_augustus_masked-Super-Scaffold_104-processed-gene-1.120
PR202_augustus_masked-Super-Scaffold_104-processed-gene-1.122
PR202_augustus_masked-Super-Scaffold_104-processed-gene-1.124
PR202_augustus_masked-Super-Scaffold_104-processed-gene-1.125
PR202_augustus_masked-Super-Scaffold_104-processed-gene-1.137
PR202_augustus_masked-Super-Scaffold_104-processed-gene-1.139
PR202_augustus_masked-Super-Scaffold_104-processed-gene-1.183
PR202_augustus_masked-Super-Scaffold_104-processed-gene-1.186
PR202_augustus_masked-Super-Scaffold_104-processed-gene-1.194
PR202_augustus_masked-Super-Scaffold_104-processed-gene-1.201
PR202_augustus_masked-Super-Scaffold_104-processed-gene-1.98
PR202_augustus_masked-Super-Scaffold_104-processed-gene-2.11
PR202_augustus_masked-Super-Scaffold_104-processed-gene-2.111
PR202_augustus_masked-Super-Scaffold_104-processed-gene-2.12
PR202_augustus_masked-Super-Scaffold_104-processed-gene-2.124
PR202_augustus_masked-Super-Scaffold_104-processed-gene-2.125
PR202_augustus_masked-Super-Scaffold_104-processed-gene-2.14
PR202_augustus_masked-Super-Scaffold_104-processed-gene-2.22
PR202_augustus_masked-Super-Scaffold_104-processed-gene-2.23
PR202_augustus_masked-Super-Scaffold_104-processed-gene-2.40
PR202_augustus_masked-Super-Scaffold_104-processed-gene-2.71
PR202_augustus_masked-Super-Scaffold_104-processed-gene-2.81
PR202_augustus_masked-Super-Scaffold_104-processed-gene-2.83
PR202_augustus_masked-Super-Scaffold_104-processed-gene-2.85
PR202_augustus_masked-Super-Scaffold_104-processed-gene-2.97
PR202_augustus_masked-Super-Scaffold_104-processed-gene-3.332
PR202_augustus_masked-Super-Scaffold_104-processed-gene-3.346
PR202_augustus_masked-Super-Scaffold_104-processed-gene-3.359
PR202_augustus_masked-Super-Scaffold_104-processed-gene-3.361
PR202_augustus_masked-Super-Scaffold_104-processed-gene-3.368
PR202_augustus_masked-Super-Scaffold_104-processed-gene-3.375
PR202_augustus_masked-Super-Scaffold_104-processed-gene-3.376
PR202_augustus_masked-Super-Scaffold_104-processed-gene-3.384
PR202_augustus_masked-Super-Scaffold_104-processed-gene-3.385
PR202_augustus_masked-Super-Scaffold_104-processed-gene-3.400
PR202_augustus_masked-Super-Scaffold_104-processed-gene-3.404
PR202_augustus_masked-Super-Scaffold_104-processed-gene-3.406
PR202_augustus_masked-Super-Scaffold_104-processed-gene-3.407
PR202_augustus_masked-Super-Scaffold_104-processed-gene-3.408
PR202_augustus_masked-Super-Scaffold_104-processed-gene-3.414
PR202_augustus_masked-Super-Scaffold_104-processed-gene-3.423
PR202_augustus_masked-Super-Scaffold_104-processed-gene-3.425
PR202_augustus_masked-Super-Scaffold_104-processed-gene-3.426
PR202_augustus_masked-Super-Scaffold_104-processed-gene-3.430
PR202_augustus_masked-Super-Scaffold_104-processed-gene-3.432
PR202_augustus_masked-Super-Scaffold_104-processed-gene-3.438
PR202_augustus_masked-Super-Scaffold_104-processed-gene-3.441
PR202_augustus_masked-Super-Scaffold_104-processed-gene-3.442
PR202_augustus_masked-Super-Scaffold_104-processed-gene-3.446
PR202_augustus_masked-Super-Scaffold_104-processed-gene-3.447
PR202_augustus_masked-Super-Scaffold_104-processed-gene-3.460
PR202_augustus_masked-Super-Scaffold_104-processed-gene-3.462
PR202_augustus_masked-Super-Scaffold_104-processed-gene-3.467
PR202_augustus_masked-Super-Scaffold_104-processed-gene-3.475
PR202_augustus_masked-Super-Scaffold_104-processed-gene-3.482
PR202_augustus_masked-Super-Scaffold_104-processed-gene-3.483
PR202_augustus_masked-Super-Scaffold_104-processed-gene-3.484
PR202_augustus_masked-Super-Scaffold_104-processed-gene-3.485
PR202_augustus_masked-Super-Scaffold_104-processed-gene-3.494
PR202_augustus_masked-Super-Scaffold_104-processed-gene-3.495
PR202_augustus_masked-Super-Scaffold_104-processed-gene-3.501
PR202_augustus_masked-Super-Scaffold_104-processed-gene-3.514
PR202_augustus_masked-Super-Scaffold_104-processed-gene-3.527
PR202_augustus_masked-Super-Scaffold_104-processed-gene-3.557
PR202_augustus_masked-Super-Scaffold_1053-processed-gene-0.0
PR202_augustus_masked-Super-Scaffold_1053-processed-gene-0.10
PR202_augustus_masked-Super-Scaffold_1053-processed-gene-0.12
PR202_augustus_masked-Super-Scaffold_1053-processed-gene-0.14
PR202_augustus_masked-Super-Scaffold_1053-processed-gene-0.17
PR202_augustus_masked-Super-Scaffold_1053-processed-gene-0.3
PR202_augustus_masked-Super-Scaffold_1053-processed-gene-0.35
PR202_augustus_masked-Super-Scaffold_1053-processed-gene-0.37
PR202_augustus_masked-Super-Scaffold_1053-processed-gene-0.4
PR202_augustus_masked-Super-Scaffold_1053-processed-gene-0.40
PR202_augustus_masked-Super-Scaffold_1053-processed-gene-0.41
PR202_augustus_masked-Super-Scaffold_1053-processed-gene-0.44
PR202_augustus_masked-Super-Scaffold_1053-processed-gene-0.46
PR202_augustus_masked-Super-Scaffold_1053-processed-gene-0.5
PR202_augustus_masked-Super-Scaffold_1053-processed-gene-0.6
PR202_augustus_masked-Super-Scaffold_105-processed-gene-3.103
PR202_augustus_masked-Super-Scaffold_105-processed-gene-3.44
PR202_augustus_masked-Super-Scaffold_105-processed-gene-3.94
PR202_augustus_masked-Super-Scaffold_105-processed-gene-3.95
PR202_augustus_masked-Super-Scaffold_105-processed-gene-3.96
PR202_augustus_masked-Super-Scaffold_105-processed-gene-4.140
PR202_augustus_masked-Super-Scaffold_105-processed-gene-4.142
PR202_augustus_masked-Super-Scaffold_105-processed-gene-4.160
PR202_augustus_masked-Super-Scaffold_105-processed-gene-4.161
PR202_augustus_masked-Super-Scaffold_105-processed-gene-4.163
PR202_augustus_masked-Super-Scaffold_105-processed-gene-4.178
PR202_augustus_masked-Super-Scaffold_105-processed-gene-4.183
PR202_augustus_masked-Super-Scaffold_105-processed-gene-4.186
PR202_augustus_masked-Super-Scaffold_105-processed-gene-4.197
PR202_augustus_masked-Super-Scaffold_105-processed-gene-4.198
PR202_augustus_masked-Super-Scaffold_105-processed-gene-4.201
PR202_augustus_masked-Super-Scaffold_105-processed-gene-4.204
PR202_augustus_masked-Super-Scaffold_105-processed-gene-4.206
PR202_augustus_masked-Super-Scaffold_105-processed-gene-4.219
PR202_augustus_masked-Super-Scaffold_105-processed-gene-4.228
PR202_augustus_masked-Super-Scaffold_105-processed-gene-4.243
PR202_augustus_masked-Super-Scaffold_105-processed-gene-4.246
PR202_augustus_masked-Super-Scaffold_105-processed-gene-4.247
PR202_augustus_masked-Super-Scaffold_105-processed-gene-4.249
PR202_augustus_masked-Super-Scaffold_105-processed-gene-4.254
PR202_augustus_masked-Super-Scaffold_105-processed-gene-4.255
PR202_augustus_masked-Super-Scaffold_105-processed-gene-4.265
PR202_augustus_masked-Super-Scaffold_105-processed-gene-4.291
PR202_augustus_masked-Super-Scaffold_105-processed-gene-5.137
PR202_augustus_masked-Super-Scaffold_105-processed-gene-5.138
PR202_augustus_masked-Super-Scaffold_105-processed-gene-5.181
PR202_augustus_masked-Super-Scaffold_105-processed-gene-5.182
PR202_augustus_masked-Super-Scaffold_105-processed-gene-5.186
PR202_augustus_masked-Super-Scaffold_105-processed-gene-5.195
PR202_augustus_masked-Super-Scaffold_105-processed-gene-5.68
PR202_augustus_masked-Super-Scaffold_105-processed-gene-5.69
PR202_augustus_masked-Super-Scaffold_105-processed-gene-5.76
PR202_augustus_masked-Super-Scaffold_105-processed-gene-5.81
PR202_augustus_masked-Super-Scaffold_105-processed-gene-5.83
PR202_augustus_masked-Super-Scaffold_105-processed-gene-5.99
PR202_augustus_masked-Super-Scaffold_105-processed-gene-6.126
PR202_augustus_masked-Super-Scaffold_105-processed-gene-6.138
PR202_augustus_masked-Super-Scaffold_105-processed-gene-6.148
PR202_augustus_masked-Super-Scaffold_105-processed-gene-6.153
PR202_augustus_masked-Super-Scaffold_105-processed-gene-6.154
PR202_augustus_masked-Super-Scaffold_105-processed-gene-6.157
PR202_augustus_masked-Super-Scaffold_105-processed-gene-6.158
PR202_augustus_masked-Super-Scaffold_105-processed-gene-6.162
PR202_augustus_masked-Super-Scaffold_105-processed-gene-6.167
PR202_augustus_masked-Super-Scaffold_105-processed-gene-6.174
PR202_augustus_masked-Super-Scaffold_105-processed-gene-6.178
PR202_augustus_masked-Super-Scaffold_105-processed-gene-6.198
PR202_augustus_masked-Super-Scaffold_105-processed-gene-6.201
PR202_augustus_masked-Super-Scaffold_105-processed-gene-6.209
PR202_augustus_masked-Super-Scaffold_105-processed-gene-6.211
PR202_augustus_masked-Super-Scaffold_105-processed-gene-6.224
PR202_augustus_masked-Super-Scaffold_105-processed-gene-6.226
PR202_augustus_masked-Super-Scaffold_105-processed-gene-6.99
PR202_augustus_masked-Super-Scaffold_105-processed-gene-7.173
PR202_augustus_masked-Super-Scaffold_105-processed-gene-7.175
PR202_augustus_masked-Super-Scaffold_105-processed-gene-7.178
PR202_augustus_masked-Super-Scaffold_105-processed-gene-7.184
PR202_augustus_masked-Super-Scaffold_105-processed-gene-7.188
PR202_augustus_masked-Super-Scaffold_105-processed-gene-7.199
PR202_augustus_masked-Super-Scaffold_105-processed-gene-7.200
PR202_augustus_masked-Super-Scaffold_105-processed-gene-7.202
PR202_augustus_masked-Super-Scaffold_105-processed-gene-7.207
PR202_augustus_masked-Super-Scaffold_105-processed-gene-7.208
PR202_augustus_masked-Super-Scaffold_105-processed-gene-7.223
PR202_augustus_masked-Super-Scaffold_105-processed-gene-7.228
PR202_augustus_masked-Super-Scaffold_105-processed-gene-7.230
PR202_augustus_masked-Super-Scaffold_105-processed-gene-7.255
PR202_augustus_masked-Super-Scaffold_105-processed-gene-7.256
PR202_augustus_masked-Super-Scaffold_105-processed-gene-7.257
PR202_augustus_masked-Super-Scaffold_105-processed-gene-7.258
PR202_augustus_masked-Super-Scaffold_105-processed-gene-7.264
PR202_augustus_masked-Super-Scaffold_105-processed-gene-7.265
PR202_augustus_masked-Super-Scaffold_105-processed-gene-7.268
PR202_augustus_masked-Super-Scaffold_105-processed-gene-7.274
PR202_augustus_masked-Super-Scaffold_105-processed-gene-7.285
PR202_augustus_masked-Super-Scaffold_105-processed-gene-7.289
PR202_augustus_masked-Super-Scaffold_105-processed-gene-7.290
PR202_augustus_masked-Super-Scaffold_105-processed-gene-7.291
PR202_augustus_masked-Super-Scaffold_105-processed-gene-7.292
PR202_augustus_masked-Super-Scaffold_105-processed-gene-7.319
PR202_augustus_masked-Super-Scaffold_105-processed-gene-7.322
PR202_augustus_masked-Super-Scaffold_105-processed-gene-7.324
PR202_augustus_masked-Super-Scaffold_105-processed-gene-7.327
PR202_augustus_masked-Super-Scaffold_105-processed-gene-8.102
PR202_augustus_masked-Super-Scaffold_105-processed-gene-8.103
PR202_augustus_masked-Super-Scaffold_105-processed-gene-8.104
PR202_augustus_masked-Super-Scaffold_105-processed-gene-8.105
PR202_augustus_masked-Super-Scaffold_105-processed-gene-8.142
PR202_augustus_masked-Super-Scaffold_105-processed-gene-8.143
PR202_augustus_masked-Super-Scaffold_105-processed-gene-8.148
PR202_augustus_masked-Super-Scaffold_105-processed-gene-8.18
PR202_augustus_masked-Super-Scaffold_105-processed-gene-8.22
PR202_augustus_masked-Super-Scaffold_105-processed-gene-8.23
PR202_augustus_masked-Super-Scaffold_105-processed-gene-8.24
PR202_augustus_masked-Super-Scaffold_105-processed-gene-8.28
PR202_augustus_masked-Super-Scaffold_105-processed-gene-8.3
PR202_augustus_masked-Super-Scaffold_105-processed-gene-8.30
PR202_augustus_masked-Super-Scaffold_105-processed-gene-8.34
PR202_augustus_masked-Super-Scaffold_105-processed-gene-8.49
PR202_augustus_masked-Super-Scaffold_105-processed-gene-8.55
PR202_augustus_masked-Super-Scaffold_105-processed-gene-8.62
PR202_augustus_masked-Super-Scaffold_105-processed-gene-8.73
PR202_augustus_masked-Super-Scaffold_105-processed-gene-8.74
PR202_augustus_masked-Super-Scaffold_105-processed-gene-8.75
PR202_augustus_masked-Super-Scaffold_105-processed-gene-8.82
PR202_augustus_masked-Super-Scaffold_105-processed-gene-8.9
PR202_augustus_masked-Super-Scaffold_105-processed-gene-8.94
PR202_augustus_masked-Super-Scaffold_1092-processed-gene-0.41
PR202_augustus_masked-Super-Scaffold_1092-processed-gene-0.51
PR202_augustus_masked-Super-Scaffold_1092-processed-gene-0.63
PR202_augustus_masked-Super-Scaffold_1092-processed-gene-0.65
PR202_augustus_masked-Super-Scaffold_1092-processed-gene-0.70
PR202_augustus_masked-Super-Scaffold_1092-processed-gene-0.72
PR202_augustus_masked-Super-Scaffold_1092-processed-gene-0.74
PR202_augustus_masked-Super-Scaffold_1092-processed-gene-0.75
PR202_augustus_masked-Super-Scaffold_10-processed-gene-0.457
PR202_augustus_masked-Super-Scaffold_10-processed-gene-0.461
PR202_augustus_masked-Super-Scaffold_10-processed-gene-0.466
PR202_augustus_masked-Super-Scaffold_10-processed-gene-0.467
PR202_augustus_masked-Super-Scaffold_10-processed-gene-0.470
PR202_augustus_masked-Super-Scaffold_10-processed-gene-0.471
PR202_augustus_masked-Super-Scaffold_10-processed-gene-0.474
PR202_augustus_masked-Super-Scaffold_10-processed-gene-0.476
PR202_augustus_masked-Super-Scaffold_10-processed-gene-0.477
PR202_augustus_masked-Super-Scaffold_10-processed-gene-0.483
PR202_augustus_masked-Super-Scaffold_10-processed-gene-0.486
PR202_augustus_masked-Super-Scaffold_10-processed-gene-0.487
PR202_augustus_masked-Super-Scaffold_10-processed-gene-0.488
PR202_augustus_masked-Super-Scaffold_10-processed-gene-0.494
PR202_augustus_masked-Super-Scaffold_10-processed-gene-0.496
PR202_augustus_masked-Super-Scaffold_10-processed-gene-0.497
PR202_augustus_masked-Super-Scaffold_10-processed-gene-0.498
PR202_augustus_masked-Super-Scaffold_10-processed-gene-0.499
PR202_augustus_masked-Super-Scaffold_10-processed-gene-0.500
PR202_augustus_masked-Super-Scaffold_10-processed-gene-0.513
PR202_augustus_masked-Super-Scaffold_10-processed-gene-0.514
PR202_augustus_masked-Super-Scaffold_10-processed-gene-0.544
PR202_augustus_masked-Super-Scaffold_10-processed-gene-0.552
PR202_augustus_masked-Super-Scaffold_10-processed-gene-0.559
PR202_augustus_masked-Super-Scaffold_10-processed-gene-0.560
PR202_augustus_masked-Super-Scaffold_10-processed-gene-0.563
PR202_augustus_masked-Super-Scaffold_10-processed-gene-0.564
PR202_augustus_masked-Super-Scaffold_10-processed-gene-0.565
PR202_augustus_masked-Super-Scaffold_10-processed-gene-0.572
PR202_augustus_masked-Super-Scaffold_10-processed-gene-0.575
PR202_augustus_masked-Super-Scaffold_10-processed-gene-0.580
PR202_augustus_masked-Super-Scaffold_10-processed-gene-0.583
PR202_augustus_masked-Super-Scaffold_10-processed-gene-0.588
PR202_augustus_masked-Super-Scaffold_10-processed-gene-0.591
PR202_augustus_masked-Super-Scaffold_10-processed-gene-0.592
PR202_augustus_masked-Super-Scaffold_10-processed-gene-0.593
PR202_augustus_masked-Super-Scaffold_10-processed-gene-0.597
PR202_augustus_masked-Super-Scaffold_10-processed-gene-0.599
PR202_augustus_masked-Super-Scaffold_10-processed-gene-0.601
PR202_augustus_masked-Super-Scaffold_10-processed-gene-0.602
PR202_augustus_masked-Super-Scaffold_10-processed-gene-0.603
PR202_augustus_masked-Super-Scaffold_10-processed-gene-0.616
PR202_augustus_masked-Super-Scaffold_10-processed-gene-1.557
PR202_augustus_masked-Super-Scaffold_10-processed-gene-1.559
PR202_augustus_masked-Super-Scaffold_10-processed-gene-1.564
PR202_augustus_masked-Super-Scaffold_10-processed-gene-1.567
PR202_augustus_masked-Super-Scaffold_10-processed-gene-1.575
PR202_augustus_masked-Super-Scaffold_10-processed-gene-1.577
PR202_augustus_masked-Super-Scaffold_10-processed-gene-1.583
PR202_augustus_masked-Super-Scaffold_10-processed-gene-1.584
PR202_augustus_masked-Super-Scaffold_10-processed-gene-1.585
PR202_augustus_masked-Super-Scaffold_10-processed-gene-1.586
PR202_augustus_masked-Super-Scaffold_10-processed-gene-1.587
PR202_augustus_masked-Super-Scaffold_10-processed-gene-1.591
PR202_augustus_masked-Super-Scaffold_10-processed-gene-1.592
PR202_augustus_masked-Super-Scaffold_10-processed-gene-1.593
PR202_augustus_masked-Super-Scaffold_10-processed-gene-1.598
PR202_augustus_masked-Super-Scaffold_10-processed-gene-1.601
PR202_augustus_masked-Super-Scaffold_10-processed-gene-1.606
PR202_augustus_masked-Super-Scaffold_10-processed-gene-1.608
PR202_augustus_masked-Super-Scaffold_10-processed-gene-1.612
PR202_augustus_masked-Super-Scaffold_10-processed-gene-1.613
PR202_augustus_masked-Super-Scaffold_10-processed-gene-1.617
PR202_augustus_masked-Super-Scaffold_10-processed-gene-1.619
PR202_augustus_masked-Super-Scaffold_10-processed-gene-1.622
PR202_augustus_masked-Super-Scaffold_10-processed-gene-1.625
PR202_augustus_masked-Super-Scaffold_10-processed-gene-1.627
PR202_augustus_masked-Super-Scaffold_10-processed-gene-1.628
PR202_augustus_masked-Super-Scaffold_10-processed-gene-1.629
PR202_augustus_masked-Super-Scaffold_10-processed-gene-1.633
PR202_augustus_masked-Super-Scaffold_10-processed-gene-1.636
PR202_augustus_masked-Super-Scaffold_10-processed-gene-1.637
PR202_augustus_masked-Super-Scaffold_10-processed-gene-1.647
PR202_augustus_masked-Super-Scaffold_10-processed-gene-1.648
PR202_augustus_masked-Super-Scaffold_10-processed-gene-1.650
PR202_augustus_masked-Super-Scaffold_10-processed-gene-1.654
PR202_augustus_masked-Super-Scaffold_10-processed-gene-1.656
PR202_augustus_masked-Super-Scaffold_10-processed-gene-1.659
PR202_augustus_masked-Super-Scaffold_10-processed-gene-1.661
PR202_augustus_masked-Super-Scaffold_10-processed-gene-1.664
PR202_augustus_masked-Super-Scaffold_10-processed-gene-1.665
PR202_augustus_masked-Super-Scaffold_10-processed-gene-1.668
PR202_augustus_masked-Super-Scaffold_10-processed-gene-1.673
PR202_augustus_masked-Super-Scaffold_10-processed-gene-1.677
PR202_augustus_masked-Super-Scaffold_10-processed-gene-1.681
PR202_augustus_masked-Super-Scaffold_10-processed-gene-1.682
PR202_augustus_masked-Super-Scaffold_10-processed-gene-1.684
PR202_augustus_masked-Super-Scaffold_10-processed-gene-1.685
PR202_augustus_masked-Super-Scaffold_10-processed-gene-1.686
PR202_augustus_masked-Super-Scaffold_10-processed-gene-1.688
PR202_augustus_masked-Super-Scaffold_10-processed-gene-1.689
PR202_augustus_masked-Super-Scaffold_10-processed-gene-1.690
PR202_augustus_masked-Super-Scaffold_10-processed-gene-1.691
PR202_augustus_masked-Super-Scaffold_10-processed-gene-1.693
PR202_augustus_masked-Super-Scaffold_10-processed-gene-1.694
PR202_augustus_masked-Super-Scaffold_10-processed-gene-1.696
PR202_augustus_masked-Super-Scaffold_10-processed-gene-1.697
PR202_augustus_masked-Super-Scaffold_10-processed-gene-1.698
PR202_augustus_masked-Super-Scaffold_10-processed-gene-1.699
PR202_augustus_masked-Super-Scaffold_10-processed-gene-1.705
PR202_augustus_masked-Super-Scaffold_10-processed-gene-1.706
PR202_augustus_masked-Super-Scaffold_10-processed-gene-1.707
PR202_augustus_masked-Super-Scaffold_10-processed-gene-1.708
PR202_augustus_masked-Super-Scaffold_10-processed-gene-1.713
PR202_augustus_masked-Super-Scaffold_10-processed-gene-1.714
PR202_augustus_masked-Super-Scaffold_10-processed-gene-1.716
PR202_augustus_masked-Super-Scaffold_10-processed-gene-1.717
PR202_augustus_masked-Super-Scaffold_10-processed-gene-1.718
PR202_augustus_masked-Super-Scaffold_10-processed-gene-1.720
PR202_augustus_masked-Super-Scaffold_10-processed-gene-1.721
PR202_augustus_masked-Super-Scaffold_10-processed-gene-1.723
PR202_augustus_masked-Super-Scaffold_10-processed-gene-2.100
PR202_augustus_masked-Super-Scaffold_10-processed-gene-2.101
PR202_augustus_masked-Super-Scaffold_10-processed-gene-2.106
PR202_augustus_masked-Super-Scaffold_10-processed-gene-2.109
PR202_augustus_masked-Super-Scaffold_10-processed-gene-2.112
PR202_augustus_masked-Super-Scaffold_10-processed-gene-2.113
PR202_augustus_masked-Super-Scaffold_10-processed-gene-2.114
PR202_augustus_masked-Super-Scaffold_10-processed-gene-2.115
PR202_augustus_masked-Super-Scaffold_10-processed-gene-2.116
PR202_augustus_masked-Super-Scaffold_10-processed-gene-2.119
PR202_augustus_masked-Super-Scaffold_10-processed-gene-2.123
PR202_augustus_masked-Super-Scaffold_10-processed-gene-2.124
PR202_augustus_masked-Super-Scaffold_10-processed-gene-2.125
PR202_augustus_masked-Super-Scaffold_10-processed-gene-2.127
PR202_augustus_masked-Super-Scaffold_10-processed-gene-2.129
PR202_augustus_masked-Super-Scaffold_10-processed-gene-2.130
PR202_augustus_masked-Super-Scaffold_10-processed-gene-2.135
PR202_augustus_masked-Super-Scaffold_10-processed-gene-2.140
PR202_augustus_masked-Super-Scaffold_10-processed-gene-2.141
PR202_augustus_masked-Super-Scaffold_10-processed-gene-2.143
PR202_augustus_masked-Super-Scaffold_10-processed-gene-2.22
PR202_augustus_masked-Super-Scaffold_10-processed-gene-2.30
PR202_augustus_masked-Super-Scaffold_10-processed-gene-2.36
PR202_augustus_masked-Super-Scaffold_10-processed-gene-2.37
PR202_augustus_masked-Super-Scaffold_10-processed-gene-2.38
PR202_augustus_masked-Super-Scaffold_10-processed-gene-2.41
PR202_augustus_masked-Super-Scaffold_10-processed-gene-2.42
PR202_augustus_masked-Super-Scaffold_10-processed-gene-2.44
PR202_augustus_masked-Super-Scaffold_10-processed-gene-2.47
PR202_augustus_masked-Super-Scaffold_10-processed-gene-2.49
PR202_augustus_masked-Super-Scaffold_10-processed-gene-2.57
PR202_augustus_masked-Super-Scaffold_10-processed-gene-2.58
PR202_augustus_masked-Super-Scaffold_10-processed-gene-2.91
PR202_augustus_masked-Super-Scaffold_10-processed-gene-2.95
PR202_augustus_masked-Super-Scaffold_10-processed-gene-2.98
PR202_augustus_masked-Super-Scaffold_10-processed-gene-2.99
PR202_augustus_masked-Super-Scaffold_10-processed-gene-4.762
PR202_augustus_masked-Super-Scaffold_10-processed-gene-4.763
PR202_augustus_masked-Super-Scaffold_10-processed-gene-4.765
PR202_augustus_masked-Super-Scaffold_10-processed-gene-4.768
PR202_augustus_masked-Super-Scaffold_10-processed-gene-4.773
PR202_augustus_masked-Super-Scaffold_10-processed-gene-4.893
PR202_augustus_masked-Super-Scaffold_10-processed-gene-4.896
PR202_augustus_masked-Super-Scaffold_10-processed-gene-4.898
PR202_augustus_masked-Super-Scaffold_10-processed-gene-4.899
PR202_augustus_masked-Super-Scaffold_10-processed-gene-4.907
PR202_augustus_masked-Super-Scaffold_1133-processed-gene-0.12
PR202_augustus_masked-Super-Scaffold_1135-processed-gene-0.158
PR202_augustus_masked-Super-Scaffold_1135-processed-gene-0.160
PR202_augustus_masked-Super-Scaffold_1135-processed-gene-0.170
PR202_augustus_masked-Super-Scaffold_1135-processed-gene-0.172
PR202_augustus_masked-Super-Scaffold_1135-processed-gene-0.175
PR202_augustus_masked-Super-Scaffold_1135-processed-gene-0.183
PR202_augustus_masked-Super-Scaffold_1135-processed-gene-0.186
PR202_augustus_masked-Super-Scaffold_1135-processed-gene-0.212
PR202_augustus_masked-Super-Scaffold_1135-processed-gene-0.213
PR202_augustus_masked-Super-Scaffold_1135-processed-gene-0.217
PR202_augustus_masked-Super-Scaffold_1135-processed-gene-0.223
PR202_augustus_masked-Super-Scaffold_1135-processed-gene-0.226
PR202_augustus_masked-Super-Scaffold_1135-processed-gene-0.232
PR202_augustus_masked-Super-Scaffold_115-processed-gene-0.1
PR202_augustus_masked-Super-Scaffold_115-processed-gene-0.18
PR202_augustus_masked-Super-Scaffold_115-processed-gene-0.20
PR202_augustus_masked-Super-Scaffold_115-processed-gene-0.31
PR202_augustus_masked-Super-Scaffold_115-processed-gene-0.39
PR202_augustus_masked-Super-Scaffold_115-processed-gene-0.46
PR202_augustus_masked-Super-Scaffold_115-processed-gene-0.60
PR202_augustus_masked-Super-Scaffold_115-processed-gene-0.61
PR202_augustus_masked-Super-Scaffold_115-processed-gene-0.7
PR202_augustus_masked-Super-Scaffold_115-processed-gene-0.77
PR202_augustus_masked-Super-Scaffold_115-processed-gene-0.84
PR202_augustus_masked-Super-Scaffold_115-processed-gene-0.9
PR202_augustus_masked-Super-Scaffold_115-processed-gene-1.103
PR202_augustus_masked-Super-Scaffold_115-processed-gene-1.107
PR202_augustus_masked-Super-Scaffold_115-processed-gene-1.18
PR202_augustus_masked-Super-Scaffold_115-processed-gene-1.30
PR202_augustus_masked-Super-Scaffold_115-processed-gene-1.31
PR202_augustus_masked-Super-Scaffold_115-processed-gene-1.34
PR202_augustus_masked-Super-Scaffold_115-processed-gene-1.35
PR202_augustus_masked-Super-Scaffold_115-processed-gene-1.4
PR202_augustus_masked-Super-Scaffold_115-processed-gene-1.44
PR202_augustus_masked-Super-Scaffold_115-processed-gene-1.57
PR202_augustus_masked-Super-Scaffold_115-processed-gene-1.63
PR202_augustus_masked-Super-Scaffold_115-processed-gene-1.7
PR202_augustus_masked-Super-Scaffold_115-processed-gene-1.77
PR202_augustus_masked-Super-Scaffold_115-processed-gene-1.79
PR202_augustus_masked-Super-Scaffold_115-processed-gene-1.81
PR202_augustus_masked-Super-Scaffold_115-processed-gene-1.82
PR202_augustus_masked-Super-Scaffold_115-processed-gene-1.9
PR202_augustus_masked-Super-Scaffold_115-processed-gene-1.94
PR202_augustus_masked-Super-Scaffold_115-processed-gene-1.95
PR202_augustus_masked-Super-Scaffold_115-processed-gene-2.130
PR202_augustus_masked-Super-Scaffold_115-processed-gene-2.157
PR202_augustus_masked-Super-Scaffold_115-processed-gene-2.158
PR202_augustus_masked-Super-Scaffold_115-processed-gene-2.176
PR202_augustus_masked-Super-Scaffold_115-processed-gene-2.77
PR202_augustus_masked-Super-Scaffold_115-processed-gene-3.108
PR202_augustus_masked-Super-Scaffold_115-processed-gene-3.113
PR202_augustus_masked-Super-Scaffold_115-processed-gene-3.121
PR202_augustus_masked-Super-Scaffold_115-processed-gene-3.125
PR202_augustus_masked-Super-Scaffold_115-processed-gene-3.126
PR202_augustus_masked-Super-Scaffold_115-processed-gene-3.127
PR202_augustus_masked-Super-Scaffold_115-processed-gene-3.128
PR202_augustus_masked-Super-Scaffold_115-processed-gene-3.151
PR202_augustus_masked-Super-Scaffold_115-processed-gene-3.154
PR202_augustus_masked-Super-Scaffold_115-processed-gene-3.92
PR202_augustus_masked-Super-Scaffold_115-processed-gene-4.102
PR202_augustus_masked-Super-Scaffold_115-processed-gene-4.107
PR202_augustus_masked-Super-Scaffold_115-processed-gene-4.108
PR202_augustus_masked-Super-Scaffold_115-processed-gene-4.111
PR202_augustus_masked-Super-Scaffold_115-processed-gene-4.118
PR202_augustus_masked-Super-Scaffold_115-processed-gene-4.120
PR202_augustus_masked-Super-Scaffold_115-processed-gene-4.130
PR202_augustus_masked-Super-Scaffold_115-processed-gene-4.161
PR202_augustus_masked-Super-Scaffold_115-processed-gene-4.170
PR202_augustus_masked-Super-Scaffold_115-processed-gene-4.173
PR202_augustus_masked-Super-Scaffold_115-processed-gene-4.180
PR202_augustus_masked-Super-Scaffold_115-processed-gene-4.200
PR202_augustus_masked-Super-Scaffold_115-processed-gene-4.204
PR202_augustus_masked-Super-Scaffold_115-processed-gene-4.207
PR202_augustus_masked-Super-Scaffold_115-processed-gene-4.208
PR202_augustus_masked-Super-Scaffold_115-processed-gene-4.209
PR202_augustus_masked-Super-Scaffold_115-processed-gene-4.216
PR202_augustus_masked-Super-Scaffold_115-processed-gene-4.220
PR202_augustus_masked-Super-Scaffold_115-processed-gene-4.239
PR202_augustus_masked-Super-Scaffold_115-processed-gene-4.240
PR202_augustus_masked-Super-Scaffold_115-processed-gene-4.244
PR202_augustus_masked-Super-Scaffold_1173-processed-gene-0.233
PR202_augustus_masked-Super-Scaffold_1173-processed-gene-0.237
PR202_augustus_masked-Super-Scaffold_1173-processed-gene-0.239
PR202_augustus_masked-Super-Scaffold_1173-processed-gene-0.243
PR202_augustus_masked-Super-Scaffold_1173-processed-gene-0.247
PR202_augustus_masked-Super-Scaffold_1173-processed-gene-0.248
PR202_augustus_masked-Super-Scaffold_1173-processed-gene-0.251
PR202_augustus_masked-Super-Scaffold_1173-processed-gene-0.252
PR202_augustus_masked-Super-Scaffold_1173-processed-gene-0.325
PR202_augustus_masked-Super-Scaffold_1173-processed-gene-0.327
PR202_augustus_masked-Super-Scaffold_1173-processed-gene-0.328
PR202_augustus_masked-Super-Scaffold_1173-processed-gene-0.335
PR202_augustus_masked-Super-Scaffold_1173-processed-gene-0.336
PR202_augustus_masked-Super-Scaffold_1173-processed-gene-0.338
PR202_augustus_masked-Super-Scaffold_1173-processed-gene-0.342
PR202_augustus_masked-Super-Scaffold_1173-processed-gene-1.100
PR202_augustus_masked-Super-Scaffold_1173-processed-gene-1.111
PR202_augustus_masked-Super-Scaffold_1173-processed-gene-1.12
PR202_augustus_masked-Super-Scaffold_1173-processed-gene-1.120
PR202_augustus_masked-Super-Scaffold_1173-processed-gene-1.123
PR202_augustus_masked-Super-Scaffold_1173-processed-gene-1.13
PR202_augustus_masked-Super-Scaffold_1173-processed-gene-1.131
PR202_augustus_masked-Super-Scaffold_1173-processed-gene-1.134
PR202_augustus_masked-Super-Scaffold_1173-processed-gene-1.141
PR202_augustus_masked-Super-Scaffold_1173-processed-gene-1.146
PR202_augustus_masked-Super-Scaffold_1173-processed-gene-1.147
PR202_augustus_masked-Super-Scaffold_1173-processed-gene-1.149
PR202_augustus_masked-Super-Scaffold_1173-processed-gene-1.154
PR202_augustus_masked-Super-Scaffold_1173-processed-gene-1.165
PR202_augustus_masked-Super-Scaffold_1173-processed-gene-1.167
PR202_augustus_masked-Super-Scaffold_1173-processed-gene-1.168
PR202_augustus_masked-Super-Scaffold_1173-processed-gene-1.172
PR202_augustus_masked-Super-Scaffold_1173-processed-gene-1.173
PR202_augustus_masked-Super-Scaffold_1173-processed-gene-1.177
PR202_augustus_masked-Super-Scaffold_1173-processed-gene-1.183
PR202_augustus_masked-Super-Scaffold_1173-processed-gene-1.184
PR202_augustus_masked-Super-Scaffold_1173-processed-gene-1.188
PR202_augustus_masked-Super-Scaffold_1173-processed-gene-1.19
PR202_augustus_masked-Super-Scaffold_1173-processed-gene-1.191
PR202_augustus_masked-Super-Scaffold_1173-processed-gene-1.199
PR202_augustus_masked-Super-Scaffold_1173-processed-gene-1.200
PR202_augustus_masked-Super-Scaffold_1173-processed-gene-1.203
PR202_augustus_masked-Super-Scaffold_1173-processed-gene-1.204
PR202_augustus_masked-Super-Scaffold_1173-processed-gene-1.205
PR202_augustus_masked-Super-Scaffold_1173-processed-gene-1.21
PR202_augustus_masked-Super-Scaffold_1173-processed-gene-1.212
PR202_augustus_masked-Super-Scaffold_1173-processed-gene-1.217
PR202_augustus_masked-Super-Scaffold_1173-processed-gene-1.218
PR202_augustus_masked-Super-Scaffold_1173-processed-gene-1.22
PR202_augustus_masked-Super-Scaffold_1173-processed-gene-1.220
PR202_augustus_masked-Super-Scaffold_1173-processed-gene-1.223
PR202_augustus_masked-Super-Scaffold_1173-processed-gene-1.225
PR202_augustus_masked-Super-Scaffold_1173-processed-gene-1.231
PR202_augustus_masked-Super-Scaffold_1173-processed-gene-1.232
PR202_augustus_masked-Super-Scaffold_1173-processed-gene-1.233
PR202_augustus_masked-Super-Scaffold_1173-processed-gene-1.234
PR202_augustus_masked-Super-Scaffold_1173-processed-gene-1.236
PR202_augustus_masked-Super-Scaffold_1173-processed-gene-1.240
PR202_augustus_masked-Super-Scaffold_1173-processed-gene-1.242
PR202_augustus_masked-Super-Scaffold_1173-processed-gene-1.244
PR202_augustus_masked-Super-Scaffold_1173-processed-gene-1.245
PR202_augustus_masked-Super-Scaffold_1173-processed-gene-1.246
PR202_augustus_masked-Super-Scaffold_1173-processed-gene-1.248
PR202_augustus_masked-Super-Scaffold_1173-processed-gene-1.25
PR202_augustus_masked-Super-Scaffold_1173-processed-gene-1.250
PR202_augustus_masked-Super-Scaffold_1173-processed-gene-1.265
PR202_augustus_masked-Super-Scaffold_1173-processed-gene-1.266
PR202_augustus_masked-Super-Scaffold_1173-processed-gene-1.267
PR202_augustus_masked-Super-Scaffold_1173-processed-gene-1.268
PR202_augustus_masked-Super-Scaffold_1173-processed-gene-1.269
PR202_augustus_masked-Super-Scaffold_1173-processed-gene-1.29
PR202_augustus_masked-Super-Scaffold_1173-processed-gene-1.36
PR202_augustus_masked-Super-Scaffold_1173-processed-gene-1.37
PR202_augustus_masked-Super-Scaffold_1173-processed-gene-1.39
PR202_augustus_masked-Super-Scaffold_1173-processed-gene-1.41
PR202_augustus_masked-Super-Scaffold_1173-processed-gene-1.45
PR202_augustus_masked-Super-Scaffold_1173-processed-gene-1.48
PR202_augustus_masked-Super-Scaffold_1173-processed-gene-1.51
PR202_augustus_masked-Super-Scaffold_1173-processed-gene-1.52
PR202_augustus_masked-Super-Scaffold_1173-processed-gene-1.55
PR202_augustus_masked-Super-Scaffold_1173-processed-gene-1.59
PR202_augustus_masked-Super-Scaffold_1173-processed-gene-1.64
PR202_augustus_masked-Super-Scaffold_1173-processed-gene-1.66
PR202_augustus_masked-Super-Scaffold_1173-processed-gene-1.72
PR202_augustus_masked-Super-Scaffold_1173-processed-gene-1.74
PR202_augustus_masked-Super-Scaffold_1173-processed-gene-1.80
PR202_augustus_masked-Super-Scaffold_1173-processed-gene-1.82
PR202_augustus_masked-Super-Scaffold_1173-processed-gene-1.83
PR202_augustus_masked-Super-Scaffold_1173-processed-gene-1.85
PR202_augustus_masked-Super-Scaffold_1173-processed-gene-1.9
PR202_augustus_masked-Super-Scaffold_1173-processed-gene-1.92
PR202_augustus_masked-Super-Scaffold_1173-processed-gene-1.93
PR202_augustus_masked-Super-Scaffold_1173-processed-gene-1.94
PR202_augustus_masked-Super-Scaffold_1173-processed-gene-1.95
PR202_augustus_masked-Super-Scaffold_1173-processed-gene-1.96
PR202_augustus_masked-Super-Scaffold_1173-processed-gene-1.97
PR202_augustus_masked-Super-Scaffold_117-processed-gene-0.37
PR202_augustus_masked-Super-Scaffold_117-processed-gene-0.38
PR202_augustus_masked-Super-Scaffold_117-processed-gene-1.111
PR202_augustus_masked-Super-Scaffold_117-processed-gene-1.17
PR202_augustus_masked-Super-Scaffold_117-processed-gene-2.28
PR202_augustus_masked-Super-Scaffold_117-processed-gene-2.56
PR202_augustus_masked-Super-Scaffold_117-processed-gene-2.77
PR202_augustus_masked-Super-Scaffold_117-processed-gene-2.79
PR202_augustus_masked-Super-Scaffold_117-processed-gene-3.31
PR202_augustus_masked-Super-Scaffold_117-processed-gene-3.48
PR202_augustus_masked-Super-Scaffold_119-processed-gene-0.10
PR202_augustus_masked-Super-Scaffold_119-processed-gene-0.109
PR202_augustus_masked-Super-Scaffold_119-processed-gene-0.110
PR202_augustus_masked-Super-Scaffold_119-processed-gene-0.111
PR202_augustus_masked-Super-Scaffold_119-processed-gene-0.135
PR202_augustus_masked-Super-Scaffold_119-processed-gene-0.155
PR202_augustus_masked-Super-Scaffold_119-processed-gene-0.187
PR202_augustus_masked-Super-Scaffold_119-processed-gene-0.193
PR202_augustus_masked-Super-Scaffold_119-processed-gene-0.217
PR202_augustus_masked-Super-Scaffold_119-processed-gene-0.218
PR202_augustus_masked-Super-Scaffold_119-processed-gene-0.222
PR202_augustus_masked-Super-Scaffold_119-processed-gene-0.223
PR202_augustus_masked-Super-Scaffold_119-processed-gene-0.28
PR202_augustus_masked-Super-Scaffold_119-processed-gene-0.29
PR202_augustus_masked-Super-Scaffold_119-processed-gene-0.30
PR202_augustus_masked-Super-Scaffold_119-processed-gene-0.45
PR202_augustus_masked-Super-Scaffold_119-processed-gene-0.55
PR202_augustus_masked-Super-Scaffold_119-processed-gene-0.68
PR202_augustus_masked-Super-Scaffold_119-processed-gene-0.72
PR202_augustus_masked-Super-Scaffold_119-processed-gene-0.81
PR202_augustus_masked-Super-Scaffold_119-processed-gene-0.82
PR202_augustus_masked-Super-Scaffold_119-processed-gene-0.83
PR202_augustus_masked-Super-Scaffold_11-processed-gene-0.140
PR202_augustus_masked-Super-Scaffold_11-processed-gene-0.141
PR202_augustus_masked-Super-Scaffold_11-processed-gene-0.145
PR202_augustus_masked-Super-Scaffold_11-processed-gene-0.155
PR202_augustus_masked-Super-Scaffold_11-processed-gene-0.156
PR202_augustus_masked-Super-Scaffold_11-processed-gene-0.158
PR202_augustus_masked-Super-Scaffold_11-processed-gene-0.160
PR202_augustus_masked-Super-Scaffold_11-processed-gene-0.162
PR202_augustus_masked-Super-Scaffold_11-processed-gene-0.163
PR202_augustus_masked-Super-Scaffold_11-processed-gene-0.95
PR202_augustus_masked-Super-Scaffold_11-processed-gene-1.105
PR202_augustus_masked-Super-Scaffold_11-processed-gene-1.33
PR202_augustus_masked-Super-Scaffold_11-processed-gene-1.38
PR202_augustus_masked-Super-Scaffold_11-processed-gene-1.46
PR202_augustus_masked-Super-Scaffold_11-processed-gene-1.48
PR202_augustus_masked-Super-Scaffold_11-processed-gene-1.57
PR202_augustus_masked-Super-Scaffold_11-processed-gene-1.61
PR202_augustus_masked-Super-Scaffold_11-processed-gene-1.62
PR202_augustus_masked-Super-Scaffold_11-processed-gene-1.71
PR202_augustus_masked-Super-Scaffold_11-processed-gene-1.78
PR202_augustus_masked-Super-Scaffold_11-processed-gene-1.79
PR202_augustus_masked-Super-Scaffold_11-processed-gene-1.90
PR202_augustus_masked-Super-Scaffold_11-processed-gene-2.108
PR202_augustus_masked-Super-Scaffold_11-processed-gene-2.113
PR202_augustus_masked-Super-Scaffold_11-processed-gene-2.114
PR202_augustus_masked-Super-Scaffold_11-processed-gene-2.135
PR202_augustus_masked-Super-Scaffold_11-processed-gene-2.136
PR202_augustus_masked-Super-Scaffold_11-processed-gene-2.137
PR202_augustus_masked-Super-Scaffold_11-processed-gene-2.161
PR202_augustus_masked-Super-Scaffold_11-processed-gene-2.164
PR202_augustus_masked-Super-Scaffold_11-processed-gene-2.182
PR202_augustus_masked-Super-Scaffold_11-processed-gene-2.190
PR202_augustus_masked-Super-Scaffold_11-processed-gene-2.253
PR202_augustus_masked-Super-Scaffold_11-processed-gene-2.265
PR202_augustus_masked-Super-Scaffold_11-processed-gene-2.267
PR202_augustus_masked-Super-Scaffold_11-processed-gene-2.268
PR202_augustus_masked-Super-Scaffold_11-processed-gene-2.280
PR202_augustus_masked-Super-Scaffold_11-processed-gene-2.284
PR202_augustus_masked-Super-Scaffold_11-processed-gene-2.285
PR202_augustus_masked-Super-Scaffold_11-processed-gene-2.312
PR202_augustus_masked-Super-Scaffold_11-processed-gene-2.98
PR202_augustus_masked-Super-Scaffold_11-processed-gene-2.99
PR202_augustus_masked-Super-Scaffold_1201-processed-gene-0.56
PR202_augustus_masked-Super-Scaffold_1201-processed-gene-0.67
PR202_augustus_masked-Super-Scaffold_1201-processed-gene-0.73
PR202_augustus_masked-Super-Scaffold_1201-processed-gene-0.76
PR202_augustus_masked-Super-Scaffold_1201-processed-gene-0.92
PR202_augustus_masked-Super-Scaffold_1201-processed-gene-0.93
PR202_augustus_masked-Super-Scaffold_1201-processed-gene-0.96
PR202_augustus_masked-Super-Scaffold_1201-processed-gene-0.98
PR202_augustus_masked-Super-Scaffold_1241-processed-gene-0.114
PR202_augustus_masked-Super-Scaffold_1241-processed-gene-0.116
PR202_augustus_masked-Super-Scaffold_1241-processed-gene-0.117
PR202_augustus_masked-Super-Scaffold_1241-processed-gene-0.131
PR202_augustus_masked-Super-Scaffold_1241-processed-gene-0.145
PR202_augustus_masked-Super-Scaffold_1241-processed-gene-0.172
PR202_augustus_masked-Super-Scaffold_1241-processed-gene-0.173
PR202_augustus_masked-Super-Scaffold_1241-processed-gene-0.200
PR202_augustus_masked-Super-Scaffold_1241-processed-gene-0.22
PR202_augustus_masked-Super-Scaffold_1241-processed-gene-0.24
PR202_augustus_masked-Super-Scaffold_1241-processed-gene-0.25
PR202_augustus_masked-Super-Scaffold_1241-processed-gene-0.36
PR202_augustus_masked-Super-Scaffold_1241-processed-gene-0.39
PR202_augustus_masked-Super-Scaffold_1241-processed-gene-0.42
PR202_augustus_masked-Super-Scaffold_1241-processed-gene-0.64
PR202_augustus_masked-Super-Scaffold_1241-processed-gene-0.67
PR202_augustus_masked-Super-Scaffold_1241-processed-gene-0.68
PR202_augustus_masked-Super-Scaffold_1241-processed-gene-0.75
PR202_augustus_masked-Super-Scaffold_1241-processed-gene-0.77
PR202_augustus_masked-Super-Scaffold_1241-processed-gene-0.97
PR202_augustus_masked-Super-Scaffold_1259-processed-gene-0.11
PR202_augustus_masked-Super-Scaffold_1259-processed-gene-0.13
PR202_augustus_masked-Super-Scaffold_1259-processed-gene-0.26
PR202_augustus_masked-Super-Scaffold_1259-processed-gene-0.27
PR202_augustus_masked-Super-Scaffold_1263-processed-gene-0.196
PR202_augustus_masked-Super-Scaffold_1263-processed-gene-0.198
PR202_augustus_masked-Super-Scaffold_1263-processed-gene-0.199
PR202_augustus_masked-Super-Scaffold_1263-processed-gene-0.200
PR202_augustus_masked-Super-Scaffold_1263-processed-gene-0.202
PR202_augustus_masked-Super-Scaffold_1263-processed-gene-0.203
PR202_augustus_masked-Super-Scaffold_1263-processed-gene-0.355
PR202_augustus_masked-Super-Scaffold_1263-processed-gene-0.356
PR202_augustus_masked-Super-Scaffold_1263-processed-gene-0.358
PR202_augustus_masked-Super-Scaffold_1263-processed-gene-0.359
PR202_augustus_masked-Super-Scaffold_1263-processed-gene-0.360
PR202_augustus_masked-Super-Scaffold_1274-processed-gene-0.17
PR202_augustus_masked-Super-Scaffold_1274-processed-gene-0.18
PR202_augustus_masked-Super-Scaffold_1274-processed-gene-0.20
PR202_augustus_masked-Super-Scaffold_1274-processed-gene-0.21
PR202_augustus_masked-Super-Scaffold_1274-processed-gene-0.22
PR202_augustus_masked-Super-Scaffold_1274-processed-gene-0.23
PR202_augustus_masked-Super-Scaffold_1274-processed-gene-0.27
PR202_augustus_masked-Super-Scaffold_1274-processed-gene-0.29
PR202_augustus_masked-Super-Scaffold_1274-processed-gene-0.33
PR202_augustus_masked-Super-Scaffold_1274-processed-gene-0.39
PR202_augustus_masked-Super-Scaffold_1274-processed-gene-0.40
PR202_augustus_masked-Super-Scaffold_1274-processed-gene-0.45
PR202_augustus_masked-Super-Scaffold_1274-processed-gene-0.49
PR202_augustus_masked-Super-Scaffold_1274-processed-gene-0.50
PR202_augustus_masked-Super-Scaffold_128-processed-gene-0.1
PR202_augustus_masked-Super-Scaffold_128-processed-gene-0.12
PR202_augustus_masked-Super-Scaffold_128-processed-gene-0.13
PR202_augustus_masked-Super-Scaffold_128-processed-gene-0.15
PR202_augustus_masked-Super-Scaffold_128-processed-gene-0.16
PR202_augustus_masked-Super-Scaffold_128-processed-gene-0.17
PR202_augustus_masked-Super-Scaffold_128-processed-gene-0.18
PR202_augustus_masked-Super-Scaffold_128-processed-gene-0.4
PR202_augustus_masked-Super-Scaffold_128-processed-gene-0.83
PR202_augustus_masked-Super-Scaffold_128-processed-gene-0.89
PR202_augustus_masked-Super-Scaffold_128-processed-gene-0.91
PR202_augustus_masked-Super-Scaffold_128-processed-gene-0.95
PR202_augustus_masked-Super-Scaffold_128-processed-gene-0.96
PR202_augustus_masked-Super-Scaffold_12-processed-gene-3.173
PR202_augustus_masked-Super-Scaffold_12-processed-gene-3.176
PR202_augustus_masked-Super-Scaffold_12-processed-gene-3.177
PR202_augustus_masked-Super-Scaffold_12-processed-gene-3.60
PR202_augustus_masked-Super-Scaffold_12-processed-gene-3.61
PR202_augustus_masked-Super-Scaffold_12-processed-gene-3.63
PR202_augustus_masked-Super-Scaffold_12-processed-gene-3.65
PR202_augustus_masked-Super-Scaffold_12-processed-gene-3.68
PR202_augustus_masked-Super-Scaffold_12-processed-gene-4.10
PR202_augustus_masked-Super-Scaffold_12-processed-gene-4.100
PR202_augustus_masked-Super-Scaffold_12-processed-gene-4.101
PR202_augustus_masked-Super-Scaffold_12-processed-gene-4.102
PR202_augustus_masked-Super-Scaffold_12-processed-gene-4.104
PR202_augustus_masked-Super-Scaffold_12-processed-gene-4.11
PR202_augustus_masked-Super-Scaffold_12-processed-gene-4.110
PR202_augustus_masked-Super-Scaffold_12-processed-gene-4.112
PR202_augustus_masked-Super-Scaffold_12-processed-gene-4.118
PR202_augustus_masked-Super-Scaffold_12-processed-gene-4.129
PR202_augustus_masked-Super-Scaffold_12-processed-gene-4.131
PR202_augustus_masked-Super-Scaffold_12-processed-gene-4.134
PR202_augustus_masked-Super-Scaffold_12-processed-gene-4.15
PR202_augustus_masked-Super-Scaffold_12-processed-gene-4.155
PR202_augustus_masked-Super-Scaffold_12-processed-gene-4.156
PR202_augustus_masked-Super-Scaffold_12-processed-gene-4.157
PR202_augustus_masked-Super-Scaffold_12-processed-gene-4.159
PR202_augustus_masked-Super-Scaffold_12-processed-gene-4.161
PR202_augustus_masked-Super-Scaffold_12-processed-gene-4.165
PR202_augustus_masked-Super-Scaffold_12-processed-gene-4.166
PR202_augustus_masked-Super-Scaffold_12-processed-gene-4.168
PR202_augustus_masked-Super-Scaffold_12-processed-gene-4.169
PR202_augustus_masked-Super-Scaffold_12-processed-gene-4.172
PR202_augustus_masked-Super-Scaffold_12-processed-gene-4.174
PR202_augustus_masked-Super-Scaffold_12-processed-gene-4.175
PR202_augustus_masked-Super-Scaffold_12-processed-gene-4.176
PR202_augustus_masked-Super-Scaffold_12-processed-gene-4.178
PR202_augustus_masked-Super-Scaffold_12-processed-gene-4.183
PR202_augustus_masked-Super-Scaffold_12-processed-gene-4.185
PR202_augustus_masked-Super-Scaffold_12-processed-gene-4.188
PR202_augustus_masked-Super-Scaffold_12-processed-gene-4.189
PR202_augustus_masked-Super-Scaffold_12-processed-gene-4.19
PR202_augustus_masked-Super-Scaffold_12-processed-gene-4.192
PR202_augustus_masked-Super-Scaffold_12-processed-gene-4.204
PR202_augustus_masked-Super-Scaffold_12-processed-gene-4.205
PR202_augustus_masked-Super-Scaffold_12-processed-gene-4.206
PR202_augustus_masked-Super-Scaffold_12-processed-gene-4.212
PR202_augustus_masked-Super-Scaffold_12-processed-gene-4.213
PR202_augustus_masked-Super-Scaffold_12-processed-gene-4.214
PR202_augustus_masked-Super-Scaffold_12-processed-gene-4.215
PR202_augustus_masked-Super-Scaffold_12-processed-gene-4.22
PR202_augustus_masked-Super-Scaffold_12-processed-gene-4.230
PR202_augustus_masked-Super-Scaffold_12-processed-gene-4.233
PR202_augustus_masked-Super-Scaffold_12-processed-gene-4.24
PR202_augustus_masked-Super-Scaffold_12-processed-gene-4.245
PR202_augustus_masked-Super-Scaffold_12-processed-gene-4.247
PR202_augustus_masked-Super-Scaffold_12-processed-gene-4.248
PR202_augustus_masked-Super-Scaffold_12-processed-gene-4.249
PR202_augustus_masked-Super-Scaffold_12-processed-gene-4.250
PR202_augustus_masked-Super-Scaffold_12-processed-gene-4.251
PR202_augustus_masked-Super-Scaffold_12-processed-gene-4.253
PR202_augustus_masked-Super-Scaffold_12-processed-gene-4.259
PR202_augustus_masked-Super-Scaffold_12-processed-gene-4.26
PR202_augustus_masked-Super-Scaffold_12-processed-gene-4.260
PR202_augustus_masked-Super-Scaffold_12-processed-gene-4.272
PR202_augustus_masked-Super-Scaffold_12-processed-gene-4.275
PR202_augustus_masked-Super-Scaffold_12-processed-gene-4.29
PR202_augustus_masked-Super-Scaffold_12-processed-gene-4.3
PR202_augustus_masked-Super-Scaffold_12-processed-gene-4.36
PR202_augustus_masked-Super-Scaffold_12-processed-gene-4.37
PR202_augustus_masked-Super-Scaffold_12-processed-gene-4.43
PR202_augustus_masked-Super-Scaffold_12-processed-gene-4.47
PR202_augustus_masked-Super-Scaffold_12-processed-gene-4.52
PR202_augustus_masked-Super-Scaffold_12-processed-gene-4.53
PR202_augustus_masked-Super-Scaffold_12-processed-gene-4.60
PR202_augustus_masked-Super-Scaffold_12-processed-gene-4.65
PR202_augustus_masked-Super-Scaffold_12-processed-gene-4.67
PR202_augustus_masked-Super-Scaffold_12-processed-gene-4.68
PR202_augustus_masked-Super-Scaffold_12-processed-gene-4.69
PR202_augustus_masked-Super-Scaffold_12-processed-gene-4.7
PR202_augustus_masked-Super-Scaffold_12-processed-gene-4.72
PR202_augustus_masked-Super-Scaffold_12-processed-gene-4.76
PR202_augustus_masked-Super-Scaffold_12-processed-gene-4.8
PR202_augustus_masked-Super-Scaffold_12-processed-gene-4.80
PR202_augustus_masked-Super-Scaffold_12-processed-gene-4.83
PR202_augustus_masked-Super-Scaffold_12-processed-gene-4.84
PR202_augustus_masked-Super-Scaffold_12-processed-gene-4.85
PR202_augustus_masked-Super-Scaffold_12-processed-gene-4.86
PR202_augustus_masked-Super-Scaffold_12-processed-gene-4.87
PR202_augustus_masked-Super-Scaffold_12-processed-gene-4.92
PR202_augustus_masked-Super-Scaffold_12-processed-gene-4.93
PR202_augustus_masked-Super-Scaffold_12-processed-gene-4.97
PR202_augustus_masked-Super-Scaffold_12-processed-gene-4.99
PR202_augustus_masked-Super-Scaffold_1306-processed-gene-0.143
PR202_augustus_masked-Super-Scaffold_1306-processed-gene-0.153
PR202_augustus_masked-Super-Scaffold_1306-processed-gene-0.49
PR202_augustus_masked-Super-Scaffold_1306-processed-gene-0.64
PR202_augustus_masked-Super-Scaffold_1306-processed-gene-0.66
PR202_augustus_masked-Super-Scaffold_1306-processed-gene-0.70
PR202_augustus_masked-Super-Scaffold_132-processed-gene-0.125
PR202_augustus_masked-Super-Scaffold_132-processed-gene-0.135
PR202_augustus_masked-Super-Scaffold_132-processed-gene-0.168
PR202_augustus_masked-Super-Scaffold_132-processed-gene-0.174
PR202_augustus_masked-Super-Scaffold_132-processed-gene-0.19
PR202_augustus_masked-Super-Scaffold_132-processed-gene-0.23
PR202_augustus_masked-Super-Scaffold_132-processed-gene-0.42
PR202_augustus_masked-Super-Scaffold_132-processed-gene-0.43
PR202_augustus_masked-Super-Scaffold_132-processed-gene-0.52
PR202_augustus_masked-Super-Scaffold_132-processed-gene-0.58
PR202_augustus_masked-Super-Scaffold_132-processed-gene-0.67
PR202_augustus_masked-Super-Scaffold_132-processed-gene-0.70
PR202_augustus_masked-Super-Scaffold_134-processed-gene-0.436
PR202_augustus_masked-Super-Scaffold_134-processed-gene-0.438
PR202_augustus_masked-Super-Scaffold_134-processed-gene-0.439
PR202_augustus_masked-Super-Scaffold_134-processed-gene-0.440
PR202_augustus_masked-Super-Scaffold_134-processed-gene-0.444
PR202_augustus_masked-Super-Scaffold_134-processed-gene-0.445
PR202_augustus_masked-Super-Scaffold_134-processed-gene-0.449
PR202_augustus_masked-Super-Scaffold_134-processed-gene-0.451
PR202_augustus_masked-Super-Scaffold_134-processed-gene-0.452
PR202_augustus_masked-Super-Scaffold_134-processed-gene-0.453
PR202_augustus_masked-Super-Scaffold_134-processed-gene-0.456
PR202_augustus_masked-Super-Scaffold_134-processed-gene-0.471
PR202_augustus_masked-Super-Scaffold_134-processed-gene-0.472
PR202_augustus_masked-Super-Scaffold_134-processed-gene-0.473
PR202_augustus_masked-Super-Scaffold_134-processed-gene-0.476
PR202_augustus_masked-Super-Scaffold_134-processed-gene-0.478
PR202_augustus_masked-Super-Scaffold_134-processed-gene-0.479
PR202_augustus_masked-Super-Scaffold_134-processed-gene-0.480
PR202_augustus_masked-Super-Scaffold_134-processed-gene-0.481
PR202_augustus_masked-Super-Scaffold_134-processed-gene-0.483
PR202_augustus_masked-Super-Scaffold_134-processed-gene-0.486
PR202_augustus_masked-Super-Scaffold_134-processed-gene-0.489
PR202_augustus_masked-Super-Scaffold_134-processed-gene-0.490
PR202_augustus_masked-Super-Scaffold_134-processed-gene-0.498
PR202_augustus_masked-Super-Scaffold_134-processed-gene-0.499
PR202_augustus_masked-Super-Scaffold_134-processed-gene-0.500
PR202_augustus_masked-Super-Scaffold_134-processed-gene-0.505
PR202_augustus_masked-Super-Scaffold_134-processed-gene-0.511
PR202_augustus_masked-Super-Scaffold_134-processed-gene-0.514
PR202_augustus_masked-Super-Scaffold_134-processed-gene-0.524
PR202_augustus_masked-Super-Scaffold_134-processed-gene-0.525
PR202_augustus_masked-Super-Scaffold_134-processed-gene-0.527
PR202_augustus_masked-Super-Scaffold_134-processed-gene-0.529
PR202_augustus_masked-Super-Scaffold_134-processed-gene-0.532
PR202_augustus_masked-Super-Scaffold_134-processed-gene-0.534
PR202_augustus_masked-Super-Scaffold_134-processed-gene-0.535
PR202_augustus_masked-Super-Scaffold_134-processed-gene-0.536
PR202_augustus_masked-Super-Scaffold_134-processed-gene-0.539
PR202_augustus_masked-Super-Scaffold_134-processed-gene-0.542
PR202_augustus_masked-Super-Scaffold_134-processed-gene-0.543
PR202_augustus_masked-Super-Scaffold_134-processed-gene-0.545
PR202_augustus_masked-Super-Scaffold_134-processed-gene-0.546
PR202_augustus_masked-Super-Scaffold_134-processed-gene-0.547
PR202_augustus_masked-Super-Scaffold_134-processed-gene-0.548
PR202_augustus_masked-Super-Scaffold_134-processed-gene-0.549
PR202_augustus_masked-Super-Scaffold_134-processed-gene-0.553
PR202_augustus_masked-Super-Scaffold_134-processed-gene-0.554
PR202_augustus_masked-Super-Scaffold_134-processed-gene-0.555
PR202_augustus_masked-Super-Scaffold_134-processed-gene-0.557
PR202_augustus_masked-Super-Scaffold_134-processed-gene-0.558
PR202_augustus_masked-Super-Scaffold_134-processed-gene-0.559
PR202_augustus_masked-Super-Scaffold_134-processed-gene-0.568
PR202_augustus_masked-Super-Scaffold_134-processed-gene-0.571
PR202_augustus_masked-Super-Scaffold_134-processed-gene-0.579
PR202_augustus_masked-Super-Scaffold_134-processed-gene-0.580
PR202_augustus_masked-Super-Scaffold_134-processed-gene-0.581
PR202_augustus_masked-Super-Scaffold_134-processed-gene-0.585
PR202_augustus_masked-Super-Scaffold_134-processed-gene-0.588
PR202_augustus_masked-Super-Scaffold_134-processed-gene-0.602
PR202_augustus_masked-Super-Scaffold_134-processed-gene-0.604
PR202_augustus_masked-Super-Scaffold_134-processed-gene-0.605
PR202_augustus_masked-Super-Scaffold_134-processed-gene-0.617
PR202_augustus_masked-Super-Scaffold_134-processed-gene-0.618
PR202_augustus_masked-Super-Scaffold_134-processed-gene-0.619
PR202_augustus_masked-Super-Scaffold_134-processed-gene-0.620
PR202_augustus_masked-Super-Scaffold_134-processed-gene-0.621
PR202_augustus_masked-Super-Scaffold_134-processed-gene-0.624
PR202_augustus_masked-Super-Scaffold_134-processed-gene-0.626
PR202_augustus_masked-Super-Scaffold_134-processed-gene-0.628
PR202_augustus_masked-Super-Scaffold_134-processed-gene-1.201
PR202_augustus_masked-Super-Scaffold_134-processed-gene-1.202
PR202_augustus_masked-Super-Scaffold_134-processed-gene-1.203
PR202_augustus_masked-Super-Scaffold_134-processed-gene-1.204
PR202_augustus_masked-Super-Scaffold_134-processed-gene-1.206
PR202_augustus_masked-Super-Scaffold_134-processed-gene-1.207
PR202_augustus_masked-Super-Scaffold_134-processed-gene-1.212
PR202_augustus_masked-Super-Scaffold_134-processed-gene-1.214
PR202_augustus_masked-Super-Scaffold_134-processed-gene-1.216
PR202_augustus_masked-Super-Scaffold_134-processed-gene-1.218
PR202_augustus_masked-Super-Scaffold_134-processed-gene-1.225
PR202_augustus_masked-Super-Scaffold_134-processed-gene-1.227
PR202_augustus_masked-Super-Scaffold_134-processed-gene-1.229
PR202_augustus_masked-Super-Scaffold_134-processed-gene-1.231
PR202_augustus_masked-Super-Scaffold_134-processed-gene-1.235
PR202_augustus_masked-Super-Scaffold_134-processed-gene-1.244
PR202_augustus_masked-Super-Scaffold_134-processed-gene-1.245
PR202_augustus_masked-Super-Scaffold_134-processed-gene-1.246
PR202_augustus_masked-Super-Scaffold_134-processed-gene-1.248
PR202_augustus_masked-Super-Scaffold_134-processed-gene-1.249
PR202_augustus_masked-Super-Scaffold_134-processed-gene-1.258
PR202_augustus_masked-Super-Scaffold_134-processed-gene-1.259
PR202_augustus_masked-Super-Scaffold_134-processed-gene-1.262
PR202_augustus_masked-Super-Scaffold_134-processed-gene-1.265
PR202_augustus_masked-Super-Scaffold_134-processed-gene-1.271
PR202_augustus_masked-Super-Scaffold_134-processed-gene-1.276
PR202_augustus_masked-Super-Scaffold_134-processed-gene-1.277
PR202_augustus_masked-Super-Scaffold_134-processed-gene-1.279
PR202_augustus_masked-Super-Scaffold_134-processed-gene-1.280
PR202_augustus_masked-Super-Scaffold_134-processed-gene-1.282
PR202_augustus_masked-Super-Scaffold_134-processed-gene-1.285
PR202_augustus_masked-Super-Scaffold_134-processed-gene-1.286
PR202_augustus_masked-Super-Scaffold_134-processed-gene-1.335
PR202_augustus_masked-Super-Scaffold_134-processed-gene-1.336
PR202_augustus_masked-Super-Scaffold_134-processed-gene-1.338
PR202_augustus_masked-Super-Scaffold_134-processed-gene-1.342
PR202_augustus_masked-Super-Scaffold_134-processed-gene-1.344
PR202_augustus_masked-Super-Scaffold_134-processed-gene-1.345
PR202_augustus_masked-Super-Scaffold_134-processed-gene-1.363
PR202_augustus_masked-Super-Scaffold_134-processed-gene-1.365
PR202_augustus_masked-Super-Scaffold_134-processed-gene-1.367
PR202_augustus_masked-Super-Scaffold_134-processed-gene-1.372
PR202_augustus_masked-Super-Scaffold_134-processed-gene-1.377
PR202_augustus_masked-Super-Scaffold_134-processed-gene-1.378
PR202_augustus_masked-Super-Scaffold_134-processed-gene-1.380
PR202_augustus_masked-Super-Scaffold_134-processed-gene-1.381
PR202_augustus_masked-Super-Scaffold_134-processed-gene-1.387
PR202_augustus_masked-Super-Scaffold_134-processed-gene-1.388
PR202_augustus_masked-Super-Scaffold_134-processed-gene-1.391
PR202_augustus_masked-Super-Scaffold_134-processed-gene-1.394
PR202_augustus_masked-Super-Scaffold_134-processed-gene-1.404
PR202_augustus_masked-Super-Scaffold_134-processed-gene-1.407
PR202_augustus_masked-Super-Scaffold_134-processed-gene-1.408
PR202_augustus_masked-Super-Scaffold_134-processed-gene-1.410
PR202_augustus_masked-Super-Scaffold_134-processed-gene-1.412
PR202_augustus_masked-Super-Scaffold_134-processed-gene-1.413
PR202_augustus_masked-Super-Scaffold_134-processed-gene-1.414
PR202_augustus_masked-Super-Scaffold_134-processed-gene-1.426
PR202_augustus_masked-Super-Scaffold_134-processed-gene-1.430
PR202_augustus_masked-Super-Scaffold_134-processed-gene-1.431
PR202_augustus_masked-Super-Scaffold_134-processed-gene-1.434
PR202_augustus_masked-Super-Scaffold_134-processed-gene-1.437
PR202_augustus_masked-Super-Scaffold_134-processed-gene-1.439
PR202_augustus_masked-Super-Scaffold_134-processed-gene-1.441
PR202_augustus_masked-Super-Scaffold_134-processed-gene-1.445
PR202_augustus_masked-Super-Scaffold_134-processed-gene-1.496
PR202_augustus_masked-Super-Scaffold_134-processed-gene-1.498
PR202_augustus_masked-Super-Scaffold_134-processed-gene-1.502
PR202_augustus_masked-Super-Scaffold_134-processed-gene-1.503
PR202_augustus_masked-Super-Scaffold_1364-processed-gene-0.20
PR202_augustus_masked-Super-Scaffold_1364-processed-gene-0.24
PR202_augustus_masked-Super-Scaffold_1364-processed-gene-0.26
PR202_augustus_masked-Super-Scaffold_1364-processed-gene-0.28
PR202_augustus_masked-Super-Scaffold_1364-processed-gene-0.40
PR202_augustus_masked-Super-Scaffold_1364-processed-gene-0.42
PR202_augustus_masked-Super-Scaffold_1364-processed-gene-0.45
PR202_augustus_masked-Super-Scaffold_1364-processed-gene-0.56
PR202_augustus_masked-Super-Scaffold_1395-processed-gene-0.8
PR202_augustus_masked-Super-Scaffold_13-processed-gene-0.115
PR202_augustus_masked-Super-Scaffold_13-processed-gene-0.118
PR202_augustus_masked-Super-Scaffold_13-processed-gene-0.123
PR202_augustus_masked-Super-Scaffold_13-processed-gene-0.124
PR202_augustus_masked-Super-Scaffold_13-processed-gene-0.126
PR202_augustus_masked-Super-Scaffold_13-processed-gene-0.127
PR202_augustus_masked-Super-Scaffold_13-processed-gene-0.129
PR202_augustus_masked-Super-Scaffold_13-processed-gene-0.132
PR202_augustus_masked-Super-Scaffold_13-processed-gene-0.133
PR202_augustus_masked-Super-Scaffold_13-processed-gene-0.135
PR202_augustus_masked-Super-Scaffold_13-processed-gene-0.136
PR202_augustus_masked-Super-Scaffold_13-processed-gene-0.148
PR202_augustus_masked-Super-Scaffold_13-processed-gene-0.155
PR202_augustus_masked-Super-Scaffold_13-processed-gene-0.157
PR202_augustus_masked-Super-Scaffold_13-processed-gene-0.158
PR202_augustus_masked-Super-Scaffold_13-processed-gene-0.165
PR202_augustus_masked-Super-Scaffold_13-processed-gene-0.168
PR202_augustus_masked-Super-Scaffold_13-processed-gene-0.170
PR202_augustus_masked-Super-Scaffold_13-processed-gene-0.171
PR202_augustus_masked-Super-Scaffold_13-processed-gene-0.172
PR202_augustus_masked-Super-Scaffold_13-processed-gene-0.173
PR202_augustus_masked-Super-Scaffold_13-processed-gene-0.175
PR202_augustus_masked-Super-Scaffold_13-processed-gene-0.178
PR202_augustus_masked-Super-Scaffold_13-processed-gene-0.189
PR202_augustus_masked-Super-Scaffold_13-processed-gene-0.190
PR202_augustus_masked-Super-Scaffold_13-processed-gene-0.191
PR202_augustus_masked-Super-Scaffold_13-processed-gene-0.197
PR202_augustus_masked-Super-Scaffold_13-processed-gene-0.201
PR202_augustus_masked-Super-Scaffold_13-processed-gene-0.202
PR202_augustus_masked-Super-Scaffold_13-processed-gene-0.204
PR202_augustus_masked-Super-Scaffold_13-processed-gene-0.207
PR202_augustus_masked-Super-Scaffold_13-processed-gene-0.209
PR202_augustus_masked-Super-Scaffold_13-processed-gene-0.210
PR202_augustus_masked-Super-Scaffold_13-processed-gene-0.211
PR202_augustus_masked-Super-Scaffold_13-processed-gene-0.212
PR202_augustus_masked-Super-Scaffold_13-processed-gene-0.216
PR202_augustus_masked-Super-Scaffold_13-processed-gene-0.218
PR202_augustus_masked-Super-Scaffold_13-processed-gene-0.219
PR202_augustus_masked-Super-Scaffold_13-processed-gene-0.220
PR202_augustus_masked-Super-Scaffold_13-processed-gene-0.224
PR202_augustus_masked-Super-Scaffold_13-processed-gene-0.227
PR202_augustus_masked-Super-Scaffold_13-processed-gene-0.228
PR202_augustus_masked-Super-Scaffold_13-processed-gene-0.230
PR202_augustus_masked-Super-Scaffold_13-processed-gene-0.232
PR202_augustus_masked-Super-Scaffold_13-processed-gene-0.241
PR202_augustus_masked-Super-Scaffold_13-processed-gene-0.242
PR202_augustus_masked-Super-Scaffold_13-processed-gene-0.243
PR202_augustus_masked-Super-Scaffold_13-processed-gene-0.244
PR202_augustus_masked-Super-Scaffold_13-processed-gene-0.245
PR202_augustus_masked-Super-Scaffold_13-processed-gene-0.247
PR202_augustus_masked-Super-Scaffold_13-processed-gene-0.248
PR202_augustus_masked-Super-Scaffold_13-processed-gene-0.250
PR202_augustus_masked-Super-Scaffold_13-processed-gene-0.251
PR202_augustus_masked-Super-Scaffold_13-processed-gene-0.253
PR202_augustus_masked-Super-Scaffold_13-processed-gene-0.255
PR202_augustus_masked-Super-Scaffold_13-processed-gene-0.262
PR202_augustus_masked-Super-Scaffold_13-processed-gene-0.266
PR202_augustus_masked-Super-Scaffold_13-processed-gene-0.268
PR202_augustus_masked-Super-Scaffold_13-processed-gene-0.272
PR202_augustus_masked-Super-Scaffold_13-processed-gene-0.273
PR202_augustus_masked-Super-Scaffold_13-processed-gene-0.280
PR202_augustus_masked-Super-Scaffold_13-processed-gene-0.281
PR202_augustus_masked-Super-Scaffold_13-processed-gene-0.284
PR202_augustus_masked-Super-Scaffold_13-processed-gene-0.290
PR202_augustus_masked-Super-Scaffold_13-processed-gene-0.291
PR202_augustus_masked-Super-Scaffold_13-processed-gene-0.292
PR202_augustus_masked-Super-Scaffold_13-processed-gene-0.293
PR202_augustus_masked-Super-Scaffold_13-processed-gene-0.297
PR202_augustus_masked-Super-Scaffold_13-processed-gene-1.184
PR202_augustus_masked-Super-Scaffold_13-processed-gene-1.188
PR202_augustus_masked-Super-Scaffold_13-processed-gene-1.346
PR202_augustus_masked-Super-Scaffold_13-processed-gene-1.349
PR202_augustus_masked-Super-Scaffold_13-processed-gene-1.350
PR202_augustus_masked-Super-Scaffold_140-processed-gene-0.433
PR202_augustus_masked-Super-Scaffold_140-processed-gene-0.436
PR202_augustus_masked-Super-Scaffold_140-processed-gene-0.438
PR202_augustus_masked-Super-Scaffold_140-processed-gene-0.441
PR202_augustus_masked-Super-Scaffold_140-processed-gene-0.442
PR202_augustus_masked-Super-Scaffold_140-processed-gene-0.445
PR202_augustus_masked-Super-Scaffold_140-processed-gene-0.461
PR202_augustus_masked-Super-Scaffold_140-processed-gene-0.463
PR202_augustus_masked-Super-Scaffold_140-processed-gene-0.465
PR202_augustus_masked-Super-Scaffold_140-processed-gene-0.470
PR202_augustus_masked-Super-Scaffold_140-processed-gene-0.472
PR202_augustus_masked-Super-Scaffold_140-processed-gene-0.480
PR202_augustus_masked-Super-Scaffold_140-processed-gene-0.483
PR202_augustus_masked-Super-Scaffold_140-processed-gene-0.487
PR202_augustus_masked-Super-Scaffold_140-processed-gene-0.488
PR202_augustus_masked-Super-Scaffold_140-processed-gene-0.489
PR202_augustus_masked-Super-Scaffold_140-processed-gene-0.490
PR202_augustus_masked-Super-Scaffold_140-processed-gene-0.491
PR202_augustus_masked-Super-Scaffold_140-processed-gene-0.492
PR202_augustus_masked-Super-Scaffold_140-processed-gene-0.493
PR202_augustus_masked-Super-Scaffold_140-processed-gene-0.494
PR202_augustus_masked-Super-Scaffold_140-processed-gene-0.495
PR202_augustus_masked-Super-Scaffold_140-processed-gene-0.496
PR202_augustus_masked-Super-Scaffold_140-processed-gene-0.501
PR202_augustus_masked-Super-Scaffold_140-processed-gene-0.507
PR202_augustus_masked-Super-Scaffold_140-processed-gene-0.508
PR202_augustus_masked-Super-Scaffold_140-processed-gene-0.509
PR202_augustus_masked-Super-Scaffold_140-processed-gene-0.513
PR202_augustus_masked-Super-Scaffold_140-processed-gene-0.514
PR202_augustus_masked-Super-Scaffold_140-processed-gene-0.515
PR202_augustus_masked-Super-Scaffold_140-processed-gene-0.516
PR202_augustus_masked-Super-Scaffold_140-processed-gene-0.521
PR202_augustus_masked-Super-Scaffold_140-processed-gene-0.533
PR202_augustus_masked-Super-Scaffold_140-processed-gene-0.535
PR202_augustus_masked-Super-Scaffold_140-processed-gene-0.538
PR202_augustus_masked-Super-Scaffold_140-processed-gene-0.540
PR202_augustus_masked-Super-Scaffold_140-processed-gene-0.542
PR202_augustus_masked-Super-Scaffold_140-processed-gene-0.547
PR202_augustus_masked-Super-Scaffold_140-processed-gene-0.551
PR202_augustus_masked-Super-Scaffold_140-processed-gene-0.553
PR202_augustus_masked-Super-Scaffold_140-processed-gene-0.558
PR202_augustus_masked-Super-Scaffold_140-processed-gene-0.559
PR202_augustus_masked-Super-Scaffold_140-processed-gene-0.562
PR202_augustus_masked-Super-Scaffold_140-processed-gene-0.563
PR202_augustus_masked-Super-Scaffold_140-processed-gene-0.568
PR202_augustus_masked-Super-Scaffold_140-processed-gene-0.572
PR202_augustus_masked-Super-Scaffold_140-processed-gene-0.576
PR202_augustus_masked-Super-Scaffold_140-processed-gene-0.580
PR202_augustus_masked-Super-Scaffold_140-processed-gene-0.590
PR202_augustus_masked-Super-Scaffold_140-processed-gene-0.594
PR202_augustus_masked-Super-Scaffold_140-processed-gene-0.599
PR202_augustus_masked-Super-Scaffold_140-processed-gene-0.600
PR202_augustus_masked-Super-Scaffold_140-processed-gene-0.601
PR202_augustus_masked-Super-Scaffold_140-processed-gene-0.603
PR202_augustus_masked-Super-Scaffold_140-processed-gene-0.604
PR202_augustus_masked-Super-Scaffold_140-processed-gene-0.608
PR202_augustus_masked-Super-Scaffold_140-processed-gene-0.617
PR202_augustus_masked-Super-Scaffold_140-processed-gene-0.624
PR202_augustus_masked-Super-Scaffold_140-processed-gene-0.625
PR202_augustus_masked-Super-Scaffold_140-processed-gene-0.626
PR202_augustus_masked-Super-Scaffold_140-processed-gene-0.627
PR202_augustus_masked-Super-Scaffold_140-processed-gene-0.637
PR202_augustus_masked-Super-Scaffold_140-processed-gene-0.638
PR202_augustus_masked-Super-Scaffold_140-processed-gene-0.647
PR202_augustus_masked-Super-Scaffold_140-processed-gene-0.648
PR202_augustus_masked-Super-Scaffold_140-processed-gene-0.649
PR202_augustus_masked-Super-Scaffold_140-processed-gene-0.654
PR202_augustus_masked-Super-Scaffold_140-processed-gene-0.660
PR202_augustus_masked-Super-Scaffold_140-processed-gene-0.668
PR202_augustus_masked-Super-Scaffold_140-processed-gene-0.675
PR202_augustus_masked-Super-Scaffold_140-processed-gene-0.676
PR202_augustus_masked-Super-Scaffold_140-processed-gene-0.680
PR202_augustus_masked-Super-Scaffold_141-processed-gene-0.106
PR202_augustus_masked-Super-Scaffold_141-processed-gene-0.121
PR202_augustus_masked-Super-Scaffold_141-processed-gene-0.124
PR202_augustus_masked-Super-Scaffold_141-processed-gene-0.125
PR202_augustus_masked-Super-Scaffold_141-processed-gene-0.13
PR202_augustus_masked-Super-Scaffold_141-processed-gene-0.17
PR202_augustus_masked-Super-Scaffold_141-processed-gene-0.24
PR202_augustus_masked-Super-Scaffold_141-processed-gene-0.27
PR202_augustus_masked-Super-Scaffold_141-processed-gene-0.37
PR202_augustus_masked-Super-Scaffold_141-processed-gene-0.44
PR202_augustus_masked-Super-Scaffold_141-processed-gene-0.45
PR202_augustus_masked-Super-Scaffold_141-processed-gene-0.47
PR202_augustus_masked-Super-Scaffold_141-processed-gene-0.75
PR202_augustus_masked-Super-Scaffold_141-processed-gene-0.77
PR202_augustus_masked-Super-Scaffold_141-processed-gene-0.78
PR202_augustus_masked-Super-Scaffold_141-processed-gene-0.9
PR202_augustus_masked-Super-Scaffold_142-processed-gene-0.257
PR202_augustus_masked-Super-Scaffold_142-processed-gene-0.258
PR202_augustus_masked-Super-Scaffold_142-processed-gene-0.259
PR202_augustus_masked-Super-Scaffold_142-processed-gene-0.265
PR202_augustus_masked-Super-Scaffold_142-processed-gene-0.267
PR202_augustus_masked-Super-Scaffold_142-processed-gene-0.268
PR202_augustus_masked-Super-Scaffold_142-processed-gene-0.269
PR202_augustus_masked-Super-Scaffold_142-processed-gene-0.270
PR202_augustus_masked-Super-Scaffold_142-processed-gene-0.271
PR202_augustus_masked-Super-Scaffold_142-processed-gene-0.274
PR202_augustus_masked-Super-Scaffold_142-processed-gene-0.282
PR202_augustus_masked-Super-Scaffold_142-processed-gene-0.283
PR202_augustus_masked-Super-Scaffold_142-processed-gene-0.286
PR202_augustus_masked-Super-Scaffold_142-processed-gene-0.287
PR202_augustus_masked-Super-Scaffold_142-processed-gene-0.288
PR202_augustus_masked-Super-Scaffold_142-processed-gene-0.296
PR202_augustus_masked-Super-Scaffold_142-processed-gene-0.297
PR202_augustus_masked-Super-Scaffold_142-processed-gene-0.305
PR202_augustus_masked-Super-Scaffold_142-processed-gene-0.329
PR202_augustus_masked-Super-Scaffold_142-processed-gene-0.331
PR202_augustus_masked-Super-Scaffold_142-processed-gene-0.334
PR202_augustus_masked-Super-Scaffold_142-processed-gene-0.335
PR202_augustus_masked-Super-Scaffold_142-processed-gene-0.338
PR202_augustus_masked-Super-Scaffold_142-processed-gene-0.340
PR202_augustus_masked-Super-Scaffold_142-processed-gene-0.357
PR202_augustus_masked-Super-Scaffold_142-processed-gene-0.358
PR202_augustus_masked-Super-Scaffold_142-processed-gene-0.366
PR202_augustus_masked-Super-Scaffold_142-processed-gene-0.370
PR202_augustus_masked-Super-Scaffold_142-processed-gene-0.371
PR202_augustus_masked-Super-Scaffold_142-processed-gene-0.372
PR202_augustus_masked-Super-Scaffold_142-processed-gene-0.383
PR202_augustus_masked-Super-Scaffold_142-processed-gene-0.390
PR202_augustus_masked-Super-Scaffold_142-processed-gene-0.391
PR202_augustus_masked-Super-Scaffold_142-processed-gene-0.392
PR202_augustus_masked-Super-Scaffold_144-processed-gene-0.170
PR202_augustus_masked-Super-Scaffold_144-processed-gene-0.171
PR202_augustus_masked-Super-Scaffold_144-processed-gene-0.175
PR202_augustus_masked-Super-Scaffold_144-processed-gene-0.192
PR202_augustus_masked-Super-Scaffold_144-processed-gene-0.193
PR202_augustus_masked-Super-Scaffold_144-processed-gene-0.194
PR202_augustus_masked-Super-Scaffold_144-processed-gene-0.203
PR202_augustus_masked-Super-Scaffold_144-processed-gene-0.218
PR202_augustus_masked-Super-Scaffold_144-processed-gene-0.219
PR202_augustus_masked-Super-Scaffold_144-processed-gene-0.221
PR202_augustus_masked-Super-Scaffold_144-processed-gene-0.224
PR202_augustus_masked-Super-Scaffold_144-processed-gene-0.225
PR202_augustus_masked-Super-Scaffold_144-processed-gene-0.257
PR202_augustus_masked-Super-Scaffold_144-processed-gene-0.265
PR202_augustus_masked-Super-Scaffold_144-processed-gene-0.266
PR202_augustus_masked-Super-Scaffold_144-processed-gene-0.268
PR202_augustus_masked-Super-Scaffold_144-processed-gene-0.281
PR202_augustus_masked-Super-Scaffold_144-processed-gene-0.284
PR202_augustus_masked-Super-Scaffold_144-processed-gene-0.285
PR202_augustus_masked-Super-Scaffold_144-processed-gene-0.291
PR202_augustus_masked-Super-Scaffold_144-processed-gene-0.302
PR202_augustus_masked-Super-Scaffold_144-processed-gene-0.308
PR202_augustus_masked-Super-Scaffold_144-processed-gene-0.310
PR202_augustus_masked-Super-Scaffold_146-processed-gene-1.424
PR202_augustus_masked-Super-Scaffold_146-processed-gene-1.431
PR202_augustus_masked-Super-Scaffold_146-processed-gene-1.435
PR202_augustus_masked-Super-Scaffold_146-processed-gene-1.438
PR202_augustus_masked-Super-Scaffold_146-processed-gene-1.441
PR202_augustus_masked-Super-Scaffold_146-processed-gene-1.443
PR202_augustus_masked-Super-Scaffold_146-processed-gene-1.444
PR202_augustus_masked-Super-Scaffold_146-processed-gene-1.445
PR202_augustus_masked-Super-Scaffold_146-processed-gene-1.451
PR202_augustus_masked-Super-Scaffold_146-processed-gene-1.452
PR202_augustus_masked-Super-Scaffold_146-processed-gene-1.453
PR202_augustus_masked-Super-Scaffold_146-processed-gene-1.454
PR202_augustus_masked-Super-Scaffold_146-processed-gene-1.456
PR202_augustus_masked-Super-Scaffold_146-processed-gene-1.508
PR202_augustus_masked-Super-Scaffold_146-processed-gene-1.509
PR202_augustus_masked-Super-Scaffold_146-processed-gene-1.513
PR202_augustus_masked-Super-Scaffold_146-processed-gene-1.516
PR202_augustus_masked-Super-Scaffold_146-processed-gene-1.517
PR202_augustus_masked-Super-Scaffold_146-processed-gene-2.109
PR202_augustus_masked-Super-Scaffold_146-processed-gene-2.114
PR202_augustus_masked-Super-Scaffold_146-processed-gene-2.115
PR202_augustus_masked-Super-Scaffold_146-processed-gene-2.218
PR202_augustus_masked-Super-Scaffold_146-processed-gene-2.219
PR202_augustus_masked-Super-Scaffold_146-processed-gene-2.222
PR202_augustus_masked-Super-Scaffold_146-processed-gene-2.229
PR202_augustus_masked-Super-Scaffold_146-processed-gene-2.230
PR202_augustus_masked-Super-Scaffold_147-processed-gene-1.339
PR202_augustus_masked-Super-Scaffold_147-processed-gene-1.340
PR202_augustus_masked-Super-Scaffold_147-processed-gene-1.342
PR202_augustus_masked-Super-Scaffold_147-processed-gene-1.344
PR202_augustus_masked-Super-Scaffold_147-processed-gene-1.346
PR202_augustus_masked-Super-Scaffold_147-processed-gene-1.347
PR202_augustus_masked-Super-Scaffold_147-processed-gene-1.356
PR202_augustus_masked-Super-Scaffold_147-processed-gene-1.357
PR202_augustus_masked-Super-Scaffold_147-processed-gene-1.414
PR202_augustus_masked-Super-Scaffold_147-processed-gene-1.418
PR202_augustus_masked-Super-Scaffold_147-processed-gene-1.419
PR202_augustus_masked-Super-Scaffold_147-processed-gene-1.422
PR202_augustus_masked-Super-Scaffold_147-processed-gene-2.168
PR202_augustus_masked-Super-Scaffold_147-processed-gene-2.169
PR202_augustus_masked-Super-Scaffold_147-processed-gene-2.170
PR202_augustus_masked-Super-Scaffold_147-processed-gene-2.180
PR202_augustus_masked-Super-Scaffold_147-processed-gene-2.183
PR202_augustus_masked-Super-Scaffold_147-processed-gene-2.184
PR202_augustus_masked-Super-Scaffold_147-processed-gene-2.185
PR202_augustus_masked-Super-Scaffold_147-processed-gene-2.187
PR202_augustus_masked-Super-Scaffold_147-processed-gene-2.192
PR202_augustus_masked-Super-Scaffold_147-processed-gene-2.193
PR202_augustus_masked-Super-Scaffold_147-processed-gene-2.194
PR202_augustus_masked-Super-Scaffold_147-processed-gene-2.198
PR202_augustus_masked-Super-Scaffold_147-processed-gene-2.201
PR202_augustus_masked-Super-Scaffold_147-processed-gene-2.202
PR202_augustus_masked-Super-Scaffold_147-processed-gene-2.209
PR202_augustus_masked-Super-Scaffold_147-processed-gene-2.212
PR202_augustus_masked-Super-Scaffold_147-processed-gene-2.213
PR202_augustus_masked-Super-Scaffold_147-processed-gene-2.214
PR202_augustus_masked-Super-Scaffold_147-processed-gene-2.363
PR202_augustus_masked-Super-Scaffold_147-processed-gene-2.370
PR202_augustus_masked-Super-Scaffold_147-processed-gene-2.377
PR202_augustus_masked-Super-Scaffold_147-processed-gene-2.382
PR202_augustus_masked-Super-Scaffold_147-processed-gene-2.383
PR202_augustus_masked-Super-Scaffold_147-processed-gene-2.386
PR202_augustus_masked-Super-Scaffold_152-processed-gene-0.102
PR202_augustus_masked-Super-Scaffold_152-processed-gene-0.107
PR202_augustus_masked-Super-Scaffold_152-processed-gene-0.108
PR202_augustus_masked-Super-Scaffold_152-processed-gene-0.112
PR202_augustus_masked-Super-Scaffold_152-processed-gene-0.113
PR202_augustus_masked-Super-Scaffold_152-processed-gene-0.120
PR202_augustus_masked-Super-Scaffold_152-processed-gene-0.125
PR202_augustus_masked-Super-Scaffold_152-processed-gene-0.126
PR202_augustus_masked-Super-Scaffold_152-processed-gene-0.128
PR202_augustus_masked-Super-Scaffold_152-processed-gene-0.131
PR202_augustus_masked-Super-Scaffold_152-processed-gene-0.136
PR202_augustus_masked-Super-Scaffold_152-processed-gene-0.139
PR202_augustus_masked-Super-Scaffold_152-processed-gene-0.141
PR202_augustus_masked-Super-Scaffold_152-processed-gene-0.146
PR202_augustus_masked-Super-Scaffold_152-processed-gene-0.151
PR202_augustus_masked-Super-Scaffold_152-processed-gene-0.153
PR202_augustus_masked-Super-Scaffold_152-processed-gene-0.154
PR202_augustus_masked-Super-Scaffold_152-processed-gene-0.155
PR202_augustus_masked-Super-Scaffold_152-processed-gene-0.159
PR202_augustus_masked-Super-Scaffold_152-processed-gene-0.161
PR202_augustus_masked-Super-Scaffold_152-processed-gene-0.168
PR202_augustus_masked-Super-Scaffold_152-processed-gene-0.170
PR202_augustus_masked-Super-Scaffold_152-processed-gene-0.172
PR202_augustus_masked-Super-Scaffold_152-processed-gene-0.173
PR202_augustus_masked-Super-Scaffold_152-processed-gene-0.174
PR202_augustus_masked-Super-Scaffold_152-processed-gene-0.175
PR202_augustus_masked-Super-Scaffold_152-processed-gene-0.176
PR202_augustus_masked-Super-Scaffold_152-processed-gene-0.177
PR202_augustus_masked-Super-Scaffold_152-processed-gene-0.192
PR202_augustus_masked-Super-Scaffold_152-processed-gene-0.197
PR202_augustus_masked-Super-Scaffold_152-processed-gene-0.204
PR202_augustus_masked-Super-Scaffold_152-processed-gene-0.206
PR202_augustus_masked-Super-Scaffold_152-processed-gene-0.209
PR202_augustus_masked-Super-Scaffold_152-processed-gene-0.213
PR202_augustus_masked-Super-Scaffold_152-processed-gene-0.215
PR202_augustus_masked-Super-Scaffold_152-processed-gene-0.216
PR202_augustus_masked-Super-Scaffold_152-processed-gene-0.218
PR202_augustus_masked-Super-Scaffold_152-processed-gene-0.222
PR202_augustus_masked-Super-Scaffold_152-processed-gene-0.233
PR202_augustus_masked-Super-Scaffold_152-processed-gene-0.241
PR202_augustus_masked-Super-Scaffold_152-processed-gene-0.242
PR202_augustus_masked-Super-Scaffold_152-processed-gene-0.243
PR202_augustus_masked-Super-Scaffold_152-processed-gene-0.244
PR202_augustus_masked-Super-Scaffold_152-processed-gene-0.248
PR202_augustus_masked-Super-Scaffold_152-processed-gene-0.250
PR202_augustus_masked-Super-Scaffold_152-processed-gene-0.251
PR202_augustus_masked-Super-Scaffold_152-processed-gene-0.253
PR202_augustus_masked-Super-Scaffold_152-processed-gene-0.254
PR202_augustus_masked-Super-Scaffold_152-processed-gene-0.259
PR202_augustus_masked-Super-Scaffold_152-processed-gene-0.260
PR202_augustus_masked-Super-Scaffold_152-processed-gene-0.261
PR202_augustus_masked-Super-Scaffold_152-processed-gene-0.262
PR202_augustus_masked-Super-Scaffold_152-processed-gene-0.263
PR202_augustus_masked-Super-Scaffold_152-processed-gene-0.266
PR202_augustus_masked-Super-Scaffold_152-processed-gene-0.267
PR202_augustus_masked-Super-Scaffold_152-processed-gene-0.270
PR202_augustus_masked-Super-Scaffold_152-processed-gene-0.88
PR202_augustus_masked-Super-Scaffold_152-processed-gene-0.93
PR202_augustus_masked-Super-Scaffold_152-processed-gene-0.94
PR202_augustus_masked-Super-Scaffold_152-processed-gene-1.459
PR202_augustus_masked-Super-Scaffold_152-processed-gene-1.460
PR202_augustus_masked-Super-Scaffold_152-processed-gene-1.464
PR202_augustus_masked-Super-Scaffold_152-processed-gene-1.467
PR202_augustus_masked-Super-Scaffold_152-processed-gene-1.471
PR202_augustus_masked-Super-Scaffold_152-processed-gene-1.477
PR202_augustus_masked-Super-Scaffold_152-processed-gene-1.482
PR202_augustus_masked-Super-Scaffold_152-processed-gene-1.484
PR202_augustus_masked-Super-Scaffold_152-processed-gene-1.488
PR202_augustus_masked-Super-Scaffold_152-processed-gene-1.490
PR202_augustus_masked-Super-Scaffold_152-processed-gene-1.495
PR202_augustus_masked-Super-Scaffold_152-processed-gene-1.504
PR202_augustus_masked-Super-Scaffold_152-processed-gene-1.507
PR202_augustus_masked-Super-Scaffold_152-processed-gene-1.513
PR202_augustus_masked-Super-Scaffold_152-processed-gene-1.518
PR202_augustus_masked-Super-Scaffold_152-processed-gene-1.519
PR202_augustus_masked-Super-Scaffold_152-processed-gene-1.522
PR202_augustus_masked-Super-Scaffold_152-processed-gene-1.526
PR202_augustus_masked-Super-Scaffold_152-processed-gene-1.527
PR202_augustus_masked-Super-Scaffold_152-processed-gene-1.534
PR202_augustus_masked-Super-Scaffold_152-processed-gene-1.535
PR202_augustus_masked-Super-Scaffold_152-processed-gene-1.540
PR202_augustus_masked-Super-Scaffold_152-processed-gene-1.546
PR202_augustus_masked-Super-Scaffold_152-processed-gene-1.551
PR202_augustus_masked-Super-Scaffold_152-processed-gene-1.554
PR202_augustus_masked-Super-Scaffold_152-processed-gene-1.556
PR202_augustus_masked-Super-Scaffold_152-processed-gene-1.558
PR202_augustus_masked-Super-Scaffold_152-processed-gene-1.559
PR202_augustus_masked-Super-Scaffold_152-processed-gene-1.560
PR202_augustus_masked-Super-Scaffold_152-processed-gene-1.561
PR202_augustus_masked-Super-Scaffold_152-processed-gene-1.562
PR202_augustus_masked-Super-Scaffold_152-processed-gene-1.563
PR202_augustus_masked-Super-Scaffold_152-processed-gene-1.565
PR202_augustus_masked-Super-Scaffold_152-processed-gene-1.566
PR202_augustus_masked-Super-Scaffold_152-processed-gene-1.575
PR202_augustus_masked-Super-Scaffold_152-processed-gene-1.578
PR202_augustus_masked-Super-Scaffold_152-processed-gene-1.586
PR202_augustus_masked-Super-Scaffold_152-processed-gene-1.591
PR202_augustus_masked-Super-Scaffold_152-processed-gene-1.593
PR202_augustus_masked-Super-Scaffold_152-processed-gene-1.601
PR202_augustus_masked-Super-Scaffold_152-processed-gene-1.605
PR202_augustus_masked-Super-Scaffold_152-processed-gene-1.608
PR202_augustus_masked-Super-Scaffold_152-processed-gene-1.609
PR202_augustus_masked-Super-Scaffold_152-processed-gene-1.610
PR202_augustus_masked-Super-Scaffold_152-processed-gene-1.614
PR202_augustus_masked-Super-Scaffold_152-processed-gene-1.615
PR202_augustus_masked-Super-Scaffold_152-processed-gene-1.616
PR202_augustus_masked-Super-Scaffold_152-processed-gene-1.617
PR202_augustus_masked-Super-Scaffold_152-processed-gene-1.620
PR202_augustus_masked-Super-Scaffold_152-processed-gene-1.621
PR202_augustus_masked-Super-Scaffold_152-processed-gene-1.623
PR202_augustus_masked-Super-Scaffold_152-processed-gene-1.625
PR202_augustus_masked-Super-Scaffold_152-processed-gene-2.377
PR202_augustus_masked-Super-Scaffold_152-processed-gene-2.380
PR202_augustus_masked-Super-Scaffold_152-processed-gene-2.382
PR202_augustus_masked-Super-Scaffold_152-processed-gene-2.386
PR202_augustus_masked-Super-Scaffold_152-processed-gene-2.387
PR202_augustus_masked-Super-Scaffold_152-processed-gene-2.388
PR202_augustus_masked-Super-Scaffold_152-processed-gene-2.389
PR202_augustus_masked-Super-Scaffold_152-processed-gene-2.398
PR202_augustus_masked-Super-Scaffold_152-processed-gene-2.402
PR202_augustus_masked-Super-Scaffold_152-processed-gene-2.404
PR202_augustus_masked-Super-Scaffold_152-processed-gene-2.405
PR202_augustus_masked-Super-Scaffold_152-processed-gene-2.406
PR202_augustus_masked-Super-Scaffold_152-processed-gene-2.407
PR202_augustus_masked-Super-Scaffold_152-processed-gene-2.408
PR202_augustus_masked-Super-Scaffold_152-processed-gene-2.410
PR202_augustus_masked-Super-Scaffold_152-processed-gene-2.411
PR202_augustus_masked-Super-Scaffold_152-processed-gene-2.414
PR202_augustus_masked-Super-Scaffold_152-processed-gene-2.426
PR202_augustus_masked-Super-Scaffold_152-processed-gene-2.428
PR202_augustus_masked-Super-Scaffold_152-processed-gene-2.429
PR202_augustus_masked-Super-Scaffold_152-processed-gene-2.432
PR202_augustus_masked-Super-Scaffold_152-processed-gene-2.433
PR202_augustus_masked-Super-Scaffold_152-processed-gene-2.434
PR202_augustus_masked-Super-Scaffold_152-processed-gene-2.436
PR202_augustus_masked-Super-Scaffold_152-processed-gene-2.440
PR202_augustus_masked-Super-Scaffold_152-processed-gene-2.441
PR202_augustus_masked-Super-Scaffold_152-processed-gene-2.444
PR202_augustus_masked-Super-Scaffold_152-processed-gene-2.445
PR202_augustus_masked-Super-Scaffold_152-processed-gene-2.447
PR202_augustus_masked-Super-Scaffold_152-processed-gene-2.450
PR202_augustus_masked-Super-Scaffold_152-processed-gene-2.451
PR202_augustus_masked-Super-Scaffold_152-processed-gene-2.452
PR202_augustus_masked-Super-Scaffold_152-processed-gene-2.454
PR202_augustus_masked-Super-Scaffold_152-processed-gene-2.455
PR202_augustus_masked-Super-Scaffold_152-processed-gene-2.457
PR202_augustus_masked-Super-Scaffold_152-processed-gene-2.459
PR202_augustus_masked-Super-Scaffold_152-processed-gene-2.461
PR202_augustus_masked-Super-Scaffold_152-processed-gene-2.462
PR202_augustus_masked-Super-Scaffold_152-processed-gene-2.466
PR202_augustus_masked-Super-Scaffold_152-processed-gene-2.468
PR202_augustus_masked-Super-Scaffold_152-processed-gene-2.469
PR202_augustus_masked-Super-Scaffold_152-processed-gene-2.474
PR202_augustus_masked-Super-Scaffold_152-processed-gene-2.475
PR202_augustus_masked-Super-Scaffold_152-processed-gene-2.479
PR202_augustus_masked-Super-Scaffold_152-processed-gene-2.481
PR202_augustus_masked-Super-Scaffold_152-processed-gene-2.485
PR202_augustus_masked-Super-Scaffold_152-processed-gene-2.487
PR202_augustus_masked-Super-Scaffold_152-processed-gene-2.488
PR202_augustus_masked-Super-Scaffold_152-processed-gene-2.492
PR202_augustus_masked-Super-Scaffold_152-processed-gene-2.494
PR202_augustus_masked-Super-Scaffold_152-processed-gene-2.495
PR202_augustus_masked-Super-Scaffold_152-processed-gene-2.497
PR202_augustus_masked-Super-Scaffold_152-processed-gene-2.499
PR202_augustus_masked-Super-Scaffold_152-processed-gene-2.501
PR202_augustus_masked-Super-Scaffold_152-processed-gene-2.502
PR202_augustus_masked-Super-Scaffold_152-processed-gene-2.507
PR202_augustus_masked-Super-Scaffold_152-processed-gene-2.508
PR202_augustus_masked-Super-Scaffold_152-processed-gene-2.511
PR202_augustus_masked-Super-Scaffold_152-processed-gene-2.512
PR202_augustus_masked-Super-Scaffold_152-processed-gene-2.513
PR202_augustus_masked-Super-Scaffold_152-processed-gene-2.518
PR202_augustus_masked-Super-Scaffold_152-processed-gene-2.521
PR202_augustus_masked-Super-Scaffold_152-processed-gene-2.526
PR202_augustus_masked-Super-Scaffold_152-processed-gene-2.530
PR202_augustus_masked-Super-Scaffold_152-processed-gene-2.533
PR202_augustus_masked-Super-Scaffold_152-processed-gene-2.540
PR202_augustus_masked-Super-Scaffold_152-processed-gene-2.543
PR202_augustus_masked-Super-Scaffold_152-processed-gene-2.547
PR202_augustus_masked-Super-Scaffold_152-processed-gene-2.551
PR202_augustus_masked-Super-Scaffold_152-processed-gene-2.553
PR202_augustus_masked-Super-Scaffold_152-processed-gene-2.555
PR202_augustus_masked-Super-Scaffold_152-processed-gene-3.366
PR202_augustus_masked-Super-Scaffold_152-processed-gene-3.368
PR202_augustus_masked-Super-Scaffold_152-processed-gene-3.369
PR202_augustus_masked-Super-Scaffold_152-processed-gene-3.377
PR202_augustus_masked-Super-Scaffold_152-processed-gene-3.379
PR202_augustus_masked-Super-Scaffold_152-processed-gene-3.384
PR202_augustus_masked-Super-Scaffold_152-processed-gene-3.393
PR202_augustus_masked-Super-Scaffold_152-processed-gene-3.395
PR202_augustus_masked-Super-Scaffold_152-processed-gene-3.396
PR202_augustus_masked-Super-Scaffold_152-processed-gene-3.398
PR202_augustus_masked-Super-Scaffold_152-processed-gene-3.399
PR202_augustus_masked-Super-Scaffold_152-processed-gene-3.408
PR202_augustus_masked-Super-Scaffold_152-processed-gene-3.411
PR202_augustus_masked-Super-Scaffold_152-processed-gene-3.412
PR202_augustus_masked-Super-Scaffold_152-processed-gene-3.414
PR202_augustus_masked-Super-Scaffold_152-processed-gene-3.415
PR202_augustus_masked-Super-Scaffold_152-processed-gene-3.417
PR202_augustus_masked-Super-Scaffold_152-processed-gene-3.426
PR202_augustus_masked-Super-Scaffold_152-processed-gene-3.436
PR202_augustus_masked-Super-Scaffold_152-processed-gene-3.439
PR202_augustus_masked-Super-Scaffold_152-processed-gene-3.443
PR202_augustus_masked-Super-Scaffold_152-processed-gene-3.444
PR202_augustus_masked-Super-Scaffold_152-processed-gene-3.448
PR202_augustus_masked-Super-Scaffold_152-processed-gene-3.451
PR202_augustus_masked-Super-Scaffold_152-processed-gene-3.452
PR202_augustus_masked-Super-Scaffold_152-processed-gene-3.454
PR202_augustus_masked-Super-Scaffold_152-processed-gene-3.457
PR202_augustus_masked-Super-Scaffold_152-processed-gene-3.460
PR202_augustus_masked-Super-Scaffold_152-processed-gene-3.462
PR202_augustus_masked-Super-Scaffold_152-processed-gene-3.463
PR202_augustus_masked-Super-Scaffold_152-processed-gene-3.469
PR202_augustus_masked-Super-Scaffold_152-processed-gene-3.470
PR202_augustus_masked-Super-Scaffold_152-processed-gene-3.493
PR202_augustus_masked-Super-Scaffold_152-processed-gene-3.494
PR202_augustus_masked-Super-Scaffold_152-processed-gene-3.495
PR202_augustus_masked-Super-Scaffold_152-processed-gene-3.497
PR202_augustus_masked-Super-Scaffold_152-processed-gene-3.509
PR202_augustus_masked-Super-Scaffold_152-processed-gene-3.514
PR202_augustus_masked-Super-Scaffold_152-processed-gene-3.515
PR202_augustus_masked-Super-Scaffold_152-processed-gene-3.516
PR202_augustus_masked-Super-Scaffold_152-processed-gene-3.517
PR202_augustus_masked-Super-Scaffold_152-processed-gene-3.519
PR202_augustus_masked-Super-Scaffold_152-processed-gene-3.520
PR202_augustus_masked-Super-Scaffold_152-processed-gene-3.521
PR202_augustus_masked-Super-Scaffold_152-processed-gene-3.522
PR202_augustus_masked-Super-Scaffold_152-processed-gene-3.523
PR202_augustus_masked-Super-Scaffold_152-processed-gene-3.526
PR202_augustus_masked-Super-Scaffold_152-processed-gene-4.100
PR202_augustus_masked-Super-Scaffold_152-processed-gene-4.101
PR202_augustus_masked-Super-Scaffold_152-processed-gene-4.104
PR202_augustus_masked-Super-Scaffold_152-processed-gene-4.105
PR202_augustus_masked-Super-Scaffold_152-processed-gene-4.111
PR202_augustus_masked-Super-Scaffold_152-processed-gene-4.114
PR202_augustus_masked-Super-Scaffold_152-processed-gene-4.115
PR202_augustus_masked-Super-Scaffold_152-processed-gene-4.117
PR202_augustus_masked-Super-Scaffold_152-processed-gene-4.122
PR202_augustus_masked-Super-Scaffold_152-processed-gene-4.123
PR202_augustus_masked-Super-Scaffold_152-processed-gene-4.126
PR202_augustus_masked-Super-Scaffold_152-processed-gene-4.132
PR202_augustus_masked-Super-Scaffold_152-processed-gene-4.135
PR202_augustus_masked-Super-Scaffold_152-processed-gene-4.138
PR202_augustus_masked-Super-Scaffold_152-processed-gene-4.141
PR202_augustus_masked-Super-Scaffold_152-processed-gene-4.142
PR202_augustus_masked-Super-Scaffold_152-processed-gene-4.146
PR202_augustus_masked-Super-Scaffold_152-processed-gene-4.147
PR202_augustus_masked-Super-Scaffold_152-processed-gene-4.152
PR202_augustus_masked-Super-Scaffold_152-processed-gene-4.154
PR202_augustus_masked-Super-Scaffold_152-processed-gene-4.156
PR202_augustus_masked-Super-Scaffold_152-processed-gene-4.157
PR202_augustus_masked-Super-Scaffold_152-processed-gene-4.158
PR202_augustus_masked-Super-Scaffold_152-processed-gene-4.160
PR202_augustus_masked-Super-Scaffold_152-processed-gene-4.166
PR202_augustus_masked-Super-Scaffold_152-processed-gene-4.168
PR202_augustus_masked-Super-Scaffold_152-processed-gene-4.169
PR202_augustus_masked-Super-Scaffold_152-processed-gene-4.175
PR202_augustus_masked-Super-Scaffold_152-processed-gene-4.176
PR202_augustus_masked-Super-Scaffold_152-processed-gene-4.179
PR202_augustus_masked-Super-Scaffold_152-processed-gene-4.181
PR202_augustus_masked-Super-Scaffold_152-processed-gene-4.182
PR202_augustus_masked-Super-Scaffold_152-processed-gene-4.184
PR202_augustus_masked-Super-Scaffold_152-processed-gene-4.190
PR202_augustus_masked-Super-Scaffold_152-processed-gene-4.192
PR202_augustus_masked-Super-Scaffold_152-processed-gene-4.198
PR202_augustus_masked-Super-Scaffold_152-processed-gene-4.200
PR202_augustus_masked-Super-Scaffold_152-processed-gene-4.205
PR202_augustus_masked-Super-Scaffold_152-processed-gene-4.206
PR202_augustus_masked-Super-Scaffold_152-processed-gene-4.211
PR202_augustus_masked-Super-Scaffold_152-processed-gene-4.213
PR202_augustus_masked-Super-Scaffold_152-processed-gene-4.223
PR202_augustus_masked-Super-Scaffold_152-processed-gene-4.224
PR202_augustus_masked-Super-Scaffold_152-processed-gene-4.226
PR202_augustus_masked-Super-Scaffold_152-processed-gene-4.227
PR202_augustus_masked-Super-Scaffold_152-processed-gene-4.239
PR202_augustus_masked-Super-Scaffold_152-processed-gene-4.244
PR202_augustus_masked-Super-Scaffold_152-processed-gene-4.245
PR202_augustus_masked-Super-Scaffold_152-processed-gene-4.246
PR202_augustus_masked-Super-Scaffold_152-processed-gene-4.256
PR202_augustus_masked-Super-Scaffold_152-processed-gene-4.85
PR202_augustus_masked-Super-Scaffold_152-processed-gene-4.93
PR202_augustus_masked-Super-Scaffold_152-processed-gene-4.94
PR202_augustus_masked-Super-Scaffold_152-processed-gene-4.97
PR202_augustus_masked-Super-Scaffold_152-processed-gene-5.0
PR202_augustus_masked-Super-Scaffold_152-processed-gene-5.100
PR202_augustus_masked-Super-Scaffold_152-processed-gene-5.101
PR202_augustus_masked-Super-Scaffold_152-processed-gene-5.102
PR202_augustus_masked-Super-Scaffold_152-processed-gene-5.105
PR202_augustus_masked-Super-Scaffold_152-processed-gene-5.108
PR202_augustus_masked-Super-Scaffold_152-processed-gene-5.126
PR202_augustus_masked-Super-Scaffold_152-processed-gene-5.129
PR202_augustus_masked-Super-Scaffold_152-processed-gene-5.13
PR202_augustus_masked-Super-Scaffold_152-processed-gene-5.137
PR202_augustus_masked-Super-Scaffold_152-processed-gene-5.142
PR202_augustus_masked-Super-Scaffold_152-processed-gene-5.144
PR202_augustus_masked-Super-Scaffold_152-processed-gene-5.152
PR202_augustus_masked-Super-Scaffold_152-processed-gene-5.156
PR202_augustus_masked-Super-Scaffold_152-processed-gene-5.159
PR202_augustus_masked-Super-Scaffold_152-processed-gene-5.160
PR202_augustus_masked-Super-Scaffold_152-processed-gene-5.161
PR202_augustus_masked-Super-Scaffold_152-processed-gene-5.165
PR202_augustus_masked-Super-Scaffold_152-processed-gene-5.166
PR202_augustus_masked-Super-Scaffold_152-processed-gene-5.167
PR202_augustus_masked-Super-Scaffold_152-processed-gene-5.168
PR202_augustus_masked-Super-Scaffold_152-processed-gene-5.171
PR202_augustus_masked-Super-Scaffold_152-processed-gene-5.172
PR202_augustus_masked-Super-Scaffold_152-processed-gene-5.174
PR202_augustus_masked-Super-Scaffold_152-processed-gene-5.176
PR202_augustus_masked-Super-Scaffold_152-processed-gene-5.184
PR202_augustus_masked-Super-Scaffold_152-processed-gene-5.19
PR202_augustus_masked-Super-Scaffold_152-processed-gene-5.24
PR202_augustus_masked-Super-Scaffold_152-processed-gene-5.26
PR202_augustus_masked-Super-Scaffold_152-processed-gene-5.30
PR202_augustus_masked-Super-Scaffold_152-processed-gene-5.32
PR202_augustus_masked-Super-Scaffold_152-processed-gene-5.37
PR202_augustus_masked-Super-Scaffold_152-processed-gene-5.4
PR202_augustus_masked-Super-Scaffold_152-processed-gene-5.46
PR202_augustus_masked-Super-Scaffold_152-processed-gene-5.49
PR202_augustus_masked-Super-Scaffold_152-processed-gene-5.55
PR202_augustus_masked-Super-Scaffold_152-processed-gene-5.6
PR202_augustus_masked-Super-Scaffold_152-processed-gene-5.60
PR202_augustus_masked-Super-Scaffold_152-processed-gene-5.61
PR202_augustus_masked-Super-Scaffold_152-processed-gene-5.64
PR202_augustus_masked-Super-Scaffold_152-processed-gene-5.68
PR202_augustus_masked-Super-Scaffold_152-processed-gene-5.69
PR202_augustus_masked-Super-Scaffold_152-processed-gene-5.7
PR202_augustus_masked-Super-Scaffold_152-processed-gene-5.76
PR202_augustus_masked-Super-Scaffold_152-processed-gene-5.77
PR202_augustus_masked-Super-Scaffold_152-processed-gene-5.82
PR202_augustus_masked-Super-Scaffold_152-processed-gene-5.88
PR202_augustus_masked-Super-Scaffold_152-processed-gene-5.91
PR202_augustus_masked-Super-Scaffold_152-processed-gene-5.92
PR202_augustus_masked-Super-Scaffold_152-processed-gene-5.94
PR202_augustus_masked-Super-Scaffold_152-processed-gene-5.98
PR202_augustus_masked-Super-Scaffold_152-processed-gene-5.99
PR202_augustus_masked-Super-Scaffold_152-processed-gene-6.109
PR202_augustus_masked-Super-Scaffold_152-processed-gene-6.111
PR202_augustus_masked-Super-Scaffold_152-processed-gene-6.112
PR202_augustus_masked-Super-Scaffold_152-processed-gene-6.115
PR202_augustus_masked-Super-Scaffold_152-processed-gene-6.116
PR202_augustus_masked-Super-Scaffold_152-processed-gene-6.117
PR202_augustus_masked-Super-Scaffold_152-processed-gene-6.119
PR202_augustus_masked-Super-Scaffold_152-processed-gene-6.123
PR202_augustus_masked-Super-Scaffold_152-processed-gene-6.124
PR202_augustus_masked-Super-Scaffold_152-processed-gene-6.127
PR202_augustus_masked-Super-Scaffold_152-processed-gene-6.128
PR202_augustus_masked-Super-Scaffold_152-processed-gene-6.130
PR202_augustus_masked-Super-Scaffold_152-processed-gene-6.133
PR202_augustus_masked-Super-Scaffold_152-processed-gene-6.134
PR202_augustus_masked-Super-Scaffold_152-processed-gene-6.135
PR202_augustus_masked-Super-Scaffold_152-processed-gene-6.137
PR202_augustus_masked-Super-Scaffold_152-processed-gene-6.138
PR202_augustus_masked-Super-Scaffold_152-processed-gene-6.140
PR202_augustus_masked-Super-Scaffold_152-processed-gene-6.142
PR202_augustus_masked-Super-Scaffold_152-processed-gene-6.144
PR202_augustus_masked-Super-Scaffold_152-processed-gene-6.145
PR202_augustus_masked-Super-Scaffold_152-processed-gene-6.149
PR202_augustus_masked-Super-Scaffold_152-processed-gene-6.151
PR202_augustus_masked-Super-Scaffold_152-processed-gene-6.152
PR202_augustus_masked-Super-Scaffold_152-processed-gene-6.157
PR202_augustus_masked-Super-Scaffold_152-processed-gene-6.158
PR202_augustus_masked-Super-Scaffold_152-processed-gene-6.162
PR202_augustus_masked-Super-Scaffold_152-processed-gene-6.164
PR202_augustus_masked-Super-Scaffold_152-processed-gene-6.165
PR202_augustus_masked-Super-Scaffold_152-processed-gene-6.166
PR202_augustus_masked-Super-Scaffold_152-processed-gene-6.170
PR202_augustus_masked-Super-Scaffold_152-processed-gene-6.172
PR202_augustus_masked-Super-Scaffold_152-processed-gene-6.173
PR202_augustus_masked-Super-Scaffold_152-processed-gene-6.175
PR202_augustus_masked-Super-Scaffold_152-processed-gene-6.177
PR202_augustus_masked-Super-Scaffold_152-processed-gene-6.179
PR202_augustus_masked-Super-Scaffold_152-processed-gene-6.180
PR202_augustus_masked-Super-Scaffold_152-processed-gene-6.185
PR202_augustus_masked-Super-Scaffold_152-processed-gene-6.186
PR202_augustus_masked-Super-Scaffold_152-processed-gene-6.189
PR202_augustus_masked-Super-Scaffold_152-processed-gene-6.190
PR202_augustus_masked-Super-Scaffold_152-processed-gene-6.191
PR202_augustus_masked-Super-Scaffold_152-processed-gene-6.196
PR202_augustus_masked-Super-Scaffold_152-processed-gene-6.199
PR202_augustus_masked-Super-Scaffold_152-processed-gene-6.204
PR202_augustus_masked-Super-Scaffold_152-processed-gene-6.208
PR202_augustus_masked-Super-Scaffold_152-processed-gene-6.211
PR202_augustus_masked-Super-Scaffold_152-processed-gene-6.218
PR202_augustus_masked-Super-Scaffold_152-processed-gene-6.221
PR202_augustus_masked-Super-Scaffold_152-processed-gene-6.225
PR202_augustus_masked-Super-Scaffold_152-processed-gene-6.229
PR202_augustus_masked-Super-Scaffold_152-processed-gene-6.231
PR202_augustus_masked-Super-Scaffold_152-processed-gene-6.233
PR202_augustus_masked-Super-Scaffold_152-processed-gene-6.239
PR202_augustus_masked-Super-Scaffold_152-processed-gene-6.241
PR202_augustus_masked-Super-Scaffold_152-processed-gene-6.69
PR202_augustus_masked-Super-Scaffold_152-processed-gene-6.70
PR202_augustus_masked-Super-Scaffold_152-processed-gene-6.79
PR202_augustus_masked-Super-Scaffold_152-processed-gene-6.84
PR202_augustus_masked-Super-Scaffold_152-processed-gene-6.86
PR202_augustus_masked-Super-Scaffold_152-processed-gene-6.88
PR202_augustus_masked-Super-Scaffold_152-processed-gene-6.89
PR202_augustus_masked-Super-Scaffold_152-processed-gene-6.90
PR202_augustus_masked-Super-Scaffold_152-processed-gene-6.91
PR202_augustus_masked-Super-Scaffold_152-processed-gene-6.93
PR202_augustus_masked-Super-Scaffold_152-processed-gene-6.94
PR202_augustus_masked-Super-Scaffold_152-processed-gene-6.97
PR202_augustus_masked-Super-Scaffold_152-processed-gene-7.413
PR202_augustus_masked-Super-Scaffold_152-processed-gene-7.415
PR202_augustus_masked-Super-Scaffold_152-processed-gene-7.420
PR202_augustus_masked-Super-Scaffold_152-processed-gene-7.429
PR202_augustus_masked-Super-Scaffold_152-processed-gene-7.431
PR202_augustus_masked-Super-Scaffold_152-processed-gene-7.432
PR202_augustus_masked-Super-Scaffold_152-processed-gene-7.434
PR202_augustus_masked-Super-Scaffold_152-processed-gene-7.435
PR202_augustus_masked-Super-Scaffold_152-processed-gene-7.444
PR202_augustus_masked-Super-Scaffold_152-processed-gene-7.447
PR202_augustus_masked-Super-Scaffold_152-processed-gene-7.448
PR202_augustus_masked-Super-Scaffold_152-processed-gene-7.450
PR202_augustus_masked-Super-Scaffold_152-processed-gene-7.451
PR202_augustus_masked-Super-Scaffold_152-processed-gene-7.453
PR202_augustus_masked-Super-Scaffold_152-processed-gene-7.462
PR202_augustus_masked-Super-Scaffold_152-processed-gene-7.472
PR202_augustus_masked-Super-Scaffold_152-processed-gene-7.475
PR202_augustus_masked-Super-Scaffold_152-processed-gene-7.479
PR202_augustus_masked-Super-Scaffold_152-processed-gene-7.480
PR202_augustus_masked-Super-Scaffold_152-processed-gene-7.484
PR202_augustus_masked-Super-Scaffold_152-processed-gene-7.491
PR202_augustus_masked-Super-Scaffold_152-processed-gene-7.492
PR202_augustus_masked-Super-Scaffold_152-processed-gene-7.494
PR202_augustus_masked-Super-Scaffold_152-processed-gene-7.495
PR202_augustus_masked-Super-Scaffold_152-processed-gene-7.497
PR202_augustus_masked-Super-Scaffold_152-processed-gene-7.500
PR202_augustus_masked-Super-Scaffold_152-processed-gene-7.503
PR202_augustus_masked-Super-Scaffold_152-processed-gene-7.505
PR202_augustus_masked-Super-Scaffold_152-processed-gene-7.506
PR202_augustus_masked-Super-Scaffold_152-processed-gene-7.512
PR202_augustus_masked-Super-Scaffold_152-processed-gene-7.513
PR202_augustus_masked-Super-Scaffold_152-processed-gene-7.534
PR202_augustus_masked-Super-Scaffold_152-processed-gene-7.536
PR202_augustus_masked-Super-Scaffold_152-processed-gene-7.537
PR202_augustus_masked-Super-Scaffold_152-processed-gene-7.538
PR202_augustus_masked-Super-Scaffold_152-processed-gene-7.540
PR202_augustus_masked-Super-Scaffold_152-processed-gene-7.552
PR202_augustus_masked-Super-Scaffold_152-processed-gene-7.557
PR202_augustus_masked-Super-Scaffold_152-processed-gene-7.558
PR202_augustus_masked-Super-Scaffold_152-processed-gene-7.559
PR202_augustus_masked-Super-Scaffold_152-processed-gene-7.560
PR202_augustus_masked-Super-Scaffold_152-processed-gene-7.562
PR202_augustus_masked-Super-Scaffold_152-processed-gene-7.563
PR202_augustus_masked-Super-Scaffold_152-processed-gene-7.564
PR202_augustus_masked-Super-Scaffold_152-processed-gene-7.565
PR202_augustus_masked-Super-Scaffold_152-processed-gene-7.566
PR202_augustus_masked-Super-Scaffold_152-processed-gene-7.569
PR202_augustus_masked-Super-Scaffold_152-processed-gene-7.573
PR202_augustus_masked-Super-Scaffold_152-processed-gene-7.574
PR202_augustus_masked-Super-Scaffold_152-processed-gene-7.575
PR202_augustus_masked-Super-Scaffold_152-processed-gene-8.10
PR202_augustus_masked-Super-Scaffold_152-processed-gene-8.107
PR202_augustus_masked-Super-Scaffold_152-processed-gene-8.109
PR202_augustus_masked-Super-Scaffold_152-processed-gene-8.110
PR202_augustus_masked-Super-Scaffold_152-processed-gene-8.112
PR202_augustus_masked-Super-Scaffold_152-processed-gene-8.117
PR202_augustus_masked-Super-Scaffold_152-processed-gene-8.119
PR202_augustus_masked-Super-Scaffold_152-processed-gene-8.125
PR202_augustus_masked-Super-Scaffold_152-processed-gene-8.127
PR202_augustus_masked-Super-Scaffold_152-processed-gene-8.132
PR202_augustus_masked-Super-Scaffold_152-processed-gene-8.133
PR202_augustus_masked-Super-Scaffold_152-processed-gene-8.138
PR202_augustus_masked-Super-Scaffold_152-processed-gene-8.140
PR202_augustus_masked-Super-Scaffold_152-processed-gene-8.149
PR202_augustus_masked-Super-Scaffold_152-processed-gene-8.150
PR202_augustus_masked-Super-Scaffold_152-processed-gene-8.152
PR202_augustus_masked-Super-Scaffold_152-processed-gene-8.153
PR202_augustus_masked-Super-Scaffold_152-processed-gene-8.16
PR202_augustus_masked-Super-Scaffold_152-processed-gene-8.165
PR202_augustus_masked-Super-Scaffold_152-processed-gene-8.170
PR202_augustus_masked-Super-Scaffold_152-processed-gene-8.171
PR202_augustus_masked-Super-Scaffold_152-processed-gene-8.172
PR202_augustus_masked-Super-Scaffold_152-processed-gene-8.182
PR202_augustus_masked-Super-Scaffold_152-processed-gene-8.19
PR202_augustus_masked-Super-Scaffold_152-processed-gene-8.191
PR202_augustus_masked-Super-Scaffold_152-processed-gene-8.193
PR202_augustus_masked-Super-Scaffold_152-processed-gene-8.196
PR202_augustus_masked-Super-Scaffold_152-processed-gene-8.198
PR202_augustus_masked-Super-Scaffold_152-processed-gene-8.2
PR202_augustus_masked-Super-Scaffold_152-processed-gene-8.20
PR202_augustus_masked-Super-Scaffold_152-processed-gene-8.213
PR202_augustus_masked-Super-Scaffold_152-processed-gene-8.22
PR202_augustus_masked-Super-Scaffold_152-processed-gene-8.27
PR202_augustus_masked-Super-Scaffold_152-processed-gene-8.28
PR202_augustus_masked-Super-Scaffold_152-processed-gene-8.31
PR202_augustus_masked-Super-Scaffold_152-processed-gene-8.37
PR202_augustus_masked-Super-Scaffold_152-processed-gene-8.40
PR202_augustus_masked-Super-Scaffold_152-processed-gene-8.43
PR202_augustus_masked-Super-Scaffold_152-processed-gene-8.46
PR202_augustus_masked-Super-Scaffold_152-processed-gene-8.47
PR202_augustus_masked-Super-Scaffold_152-processed-gene-8.5
PR202_augustus_masked-Super-Scaffold_152-processed-gene-8.51
PR202_augustus_masked-Super-Scaffold_152-processed-gene-8.52
PR202_augustus_masked-Super-Scaffold_152-processed-gene-8.57
PR202_augustus_masked-Super-Scaffold_152-processed-gene-8.59
PR202_augustus_masked-Super-Scaffold_152-processed-gene-8.6
PR202_augustus_masked-Super-Scaffold_152-processed-gene-8.61
PR202_augustus_masked-Super-Scaffold_152-processed-gene-8.62
PR202_augustus_masked-Super-Scaffold_152-processed-gene-8.63
PR202_augustus_masked-Super-Scaffold_152-processed-gene-8.65
PR202_augustus_masked-Super-Scaffold_152-processed-gene-8.71
PR202_augustus_masked-Super-Scaffold_152-processed-gene-8.73
PR202_augustus_masked-Super-Scaffold_152-processed-gene-8.74
PR202_augustus_masked-Super-Scaffold_152-processed-gene-8.81
PR202_augustus_masked-Super-Scaffold_152-processed-gene-8.83
PR202_augustus_masked-Super-Scaffold_152-processed-gene-8.84
PR202_augustus_masked-Super-Scaffold_152-processed-gene-8.9
PR202_augustus_masked-Super-Scaffold_152-processed-gene-8.90
PR202_augustus_masked-Super-Scaffold_152-processed-gene-8.94
PR202_augustus_masked-Super-Scaffold_1536-processed-gene-0.101
PR202_augustus_masked-Super-Scaffold_1536-processed-gene-0.103
PR202_augustus_masked-Super-Scaffold_1536-processed-gene-0.106
PR202_augustus_masked-Super-Scaffold_1536-processed-gene-0.113
PR202_augustus_masked-Super-Scaffold_1536-processed-gene-0.115
PR202_augustus_masked-Super-Scaffold_1536-processed-gene-0.116
PR202_augustus_masked-Super-Scaffold_1536-processed-gene-0.122
PR202_augustus_masked-Super-Scaffold_1536-processed-gene-0.125
PR202_augustus_masked-Super-Scaffold_1536-processed-gene-0.126
PR202_augustus_masked-Super-Scaffold_1536-processed-gene-0.127
PR202_augustus_masked-Super-Scaffold_1536-processed-gene-0.131
PR202_augustus_masked-Super-Scaffold_1536-processed-gene-0.132
PR202_augustus_masked-Super-Scaffold_1536-processed-gene-0.133
PR202_augustus_masked-Super-Scaffold_1536-processed-gene-0.135
PR202_augustus_masked-Super-Scaffold_1536-processed-gene-0.136
PR202_augustus_masked-Super-Scaffold_1536-processed-gene-0.138
PR202_augustus_masked-Super-Scaffold_1536-processed-gene-0.139
PR202_augustus_masked-Super-Scaffold_1536-processed-gene-0.144
PR202_augustus_masked-Super-Scaffold_1536-processed-gene-0.145
PR202_augustus_masked-Super-Scaffold_1536-processed-gene-0.146
PR202_augustus_masked-Super-Scaffold_1536-processed-gene-0.147
PR202_augustus_masked-Super-Scaffold_1536-processed-gene-0.149
PR202_augustus_masked-Super-Scaffold_1536-processed-gene-0.153
PR202_augustus_masked-Super-Scaffold_1536-processed-gene-0.154
PR202_augustus_masked-Super-Scaffold_1536-processed-gene-0.155
PR202_augustus_masked-Super-Scaffold_1536-processed-gene-0.156
PR202_augustus_masked-Super-Scaffold_1536-processed-gene-0.159
PR202_augustus_masked-Super-Scaffold_1536-processed-gene-0.167
PR202_augustus_masked-Super-Scaffold_1536-processed-gene-0.176
PR202_augustus_masked-Super-Scaffold_1536-processed-gene-0.180
PR202_augustus_masked-Super-Scaffold_1536-processed-gene-0.181
PR202_augustus_masked-Super-Scaffold_1536-processed-gene-0.182
PR202_augustus_masked-Super-Scaffold_1536-processed-gene-0.183
PR202_augustus_masked-Super-Scaffold_1536-processed-gene-0.199
PR202_augustus_masked-Super-Scaffold_1536-processed-gene-0.200
PR202_augustus_masked-Super-Scaffold_1536-processed-gene-0.201
PR202_augustus_masked-Super-Scaffold_1536-processed-gene-0.202
PR202_augustus_masked-Super-Scaffold_1536-processed-gene-0.203
PR202_augustus_masked-Super-Scaffold_1536-processed-gene-0.206
PR202_augustus_masked-Super-Scaffold_1536-processed-gene-0.207
PR202_augustus_masked-Super-Scaffold_1536-processed-gene-0.208
PR202_augustus_masked-Super-Scaffold_1536-processed-gene-0.213
PR202_augustus_masked-Super-Scaffold_1536-processed-gene-0.215
PR202_augustus_masked-Super-Scaffold_1536-processed-gene-0.218
PR202_augustus_masked-Super-Scaffold_1536-processed-gene-0.219
PR202_augustus_masked-Super-Scaffold_1536-processed-gene-0.220
PR202_augustus_masked-Super-Scaffold_1536-processed-gene-0.67
PR202_augustus_masked-Super-Scaffold_1536-processed-gene-0.68
PR202_augustus_masked-Super-Scaffold_1536-processed-gene-0.77
PR202_augustus_masked-Super-Scaffold_1536-processed-gene-0.78
PR202_augustus_masked-Super-Scaffold_1536-processed-gene-0.79
PR202_augustus_masked-Super-Scaffold_1536-processed-gene-0.80
PR202_augustus_masked-Super-Scaffold_1536-processed-gene-0.82
PR202_augustus_masked-Super-Scaffold_1536-processed-gene-0.85
PR202_augustus_masked-Super-Scaffold_1536-processed-gene-0.86
PR202_augustus_masked-Super-Scaffold_1536-processed-gene-0.89
PR202_augustus_masked-Super-Scaffold_1536-processed-gene-0.95
PR202_augustus_masked-Super-Scaffold_1536-processed-gene-0.96
PR202_augustus_masked-Super-Scaffold_1536-processed-gene-0.97
PR202_augustus_masked-Super-Scaffold_1536-processed-gene-0.98
PR202_augustus_masked-Super-Scaffold_153-processed-gene-0.384
PR202_augustus_masked-Super-Scaffold_153-processed-gene-0.386
PR202_augustus_masked-Super-Scaffold_153-processed-gene-0.391
PR202_augustus_masked-Super-Scaffold_153-processed-gene-0.396
PR202_augustus_masked-Super-Scaffold_153-processed-gene-0.398
PR202_augustus_masked-Super-Scaffold_153-processed-gene-0.399
PR202_augustus_masked-Super-Scaffold_153-processed-gene-0.401
PR202_augustus_masked-Super-Scaffold_153-processed-gene-0.404
PR202_augustus_masked-Super-Scaffold_153-processed-gene-0.406
PR202_augustus_masked-Super-Scaffold_153-processed-gene-0.413
PR202_augustus_masked-Super-Scaffold_153-processed-gene-0.416
PR202_augustus_masked-Super-Scaffold_153-processed-gene-0.419
PR202_augustus_masked-Super-Scaffold_153-processed-gene-0.420
PR202_augustus_masked-Super-Scaffold_153-processed-gene-0.421
PR202_augustus_masked-Super-Scaffold_153-processed-gene-0.422
PR202_augustus_masked-Super-Scaffold_153-processed-gene-0.430
PR202_augustus_masked-Super-Scaffold_153-processed-gene-0.432
PR202_augustus_masked-Super-Scaffold_153-processed-gene-0.433
PR202_augustus_masked-Super-Scaffold_153-processed-gene-0.435
PR202_augustus_masked-Super-Scaffold_153-processed-gene-0.438
PR202_augustus_masked-Super-Scaffold_153-processed-gene-0.439
PR202_augustus_masked-Super-Scaffold_153-processed-gene-0.440
PR202_augustus_masked-Super-Scaffold_153-processed-gene-0.446
PR202_augustus_masked-Super-Scaffold_153-processed-gene-0.447
PR202_augustus_masked-Super-Scaffold_153-processed-gene-0.449
PR202_augustus_masked-Super-Scaffold_153-processed-gene-0.452
PR202_augustus_masked-Super-Scaffold_153-processed-gene-0.462
PR202_augustus_masked-Super-Scaffold_153-processed-gene-0.463
PR202_augustus_masked-Super-Scaffold_153-processed-gene-0.466
PR202_augustus_masked-Super-Scaffold_153-processed-gene-0.468
PR202_augustus_masked-Super-Scaffold_153-processed-gene-0.476
PR202_augustus_masked-Super-Scaffold_153-processed-gene-0.477
PR202_augustus_masked-Super-Scaffold_153-processed-gene-0.478
PR202_augustus_masked-Super-Scaffold_153-processed-gene-0.479
PR202_augustus_masked-Super-Scaffold_153-processed-gene-0.484
PR202_augustus_masked-Super-Scaffold_153-processed-gene-0.485
PR202_augustus_masked-Super-Scaffold_153-processed-gene-0.486
PR202_augustus_masked-Super-Scaffold_153-processed-gene-0.488
PR202_augustus_masked-Super-Scaffold_153-processed-gene-0.491
PR202_augustus_masked-Super-Scaffold_153-processed-gene-0.496
PR202_augustus_masked-Super-Scaffold_153-processed-gene-0.497
PR202_augustus_masked-Super-Scaffold_153-processed-gene-0.498
PR202_augustus_masked-Super-Scaffold_153-processed-gene-0.499
PR202_augustus_masked-Super-Scaffold_153-processed-gene-0.502
PR202_augustus_masked-Super-Scaffold_153-processed-gene-0.503
PR202_augustus_masked-Super-Scaffold_153-processed-gene-0.504
PR202_augustus_masked-Super-Scaffold_153-processed-gene-0.507
PR202_augustus_masked-Super-Scaffold_153-processed-gene-0.508
PR202_augustus_masked-Super-Scaffold_153-processed-gene-0.509
PR202_augustus_masked-Super-Scaffold_153-processed-gene-0.516
PR202_augustus_masked-Super-Scaffold_157-processed-gene-0.166
PR202_augustus_masked-Super-Scaffold_157-processed-gene-0.172
PR202_augustus_masked-Super-Scaffold_157-processed-gene-0.176
PR202_augustus_masked-Super-Scaffold_157-processed-gene-0.177
PR202_augustus_masked-Super-Scaffold_157-processed-gene-0.178
PR202_augustus_masked-Super-Scaffold_157-processed-gene-0.187
PR202_augustus_masked-Super-Scaffold_157-processed-gene-0.200
PR202_augustus_masked-Super-Scaffold_157-processed-gene-0.212
PR202_augustus_masked-Super-Scaffold_157-processed-gene-0.214
PR202_augustus_masked-Super-Scaffold_157-processed-gene-0.218
PR202_augustus_masked-Super-Scaffold_157-processed-gene-0.219
PR202_augustus_masked-Super-Scaffold_157-processed-gene-0.220
PR202_augustus_masked-Super-Scaffold_157-processed-gene-0.226
PR202_augustus_masked-Super-Scaffold_157-processed-gene-0.255
PR202_augustus_masked-Super-Scaffold_157-processed-gene-0.259
PR202_augustus_masked-Super-Scaffold_157-processed-gene-0.271
PR202_augustus_masked-Super-Scaffold_157-processed-gene-0.272
PR202_augustus_masked-Super-Scaffold_157-processed-gene-0.276
PR202_augustus_masked-Super-Scaffold_157-processed-gene-0.277
PR202_augustus_masked-Super-Scaffold_157-processed-gene-0.278
PR202_augustus_masked-Super-Scaffold_157-processed-gene-0.291
PR202_augustus_masked-Super-Scaffold_157-processed-gene-0.301
PR202_augustus_masked-Super-Scaffold_157-processed-gene-0.304
PR202_augustus_masked-Super-Scaffold_157-processed-gene-0.307
PR202_augustus_masked-Super-Scaffold_157-processed-gene-1.102
PR202_augustus_masked-Super-Scaffold_157-processed-gene-1.108
PR202_augustus_masked-Super-Scaffold_157-processed-gene-1.110
PR202_augustus_masked-Super-Scaffold_157-processed-gene-1.112
PR202_augustus_masked-Super-Scaffold_157-processed-gene-1.113
PR202_augustus_masked-Super-Scaffold_157-processed-gene-1.116
PR202_augustus_masked-Super-Scaffold_157-processed-gene-1.125
PR202_augustus_masked-Super-Scaffold_157-processed-gene-1.126
PR202_augustus_masked-Super-Scaffold_157-processed-gene-1.13
PR202_augustus_masked-Super-Scaffold_157-processed-gene-1.143
PR202_augustus_masked-Super-Scaffold_157-processed-gene-1.15
PR202_augustus_masked-Super-Scaffold_157-processed-gene-1.17
PR202_augustus_masked-Super-Scaffold_157-processed-gene-1.21
PR202_augustus_masked-Super-Scaffold_157-processed-gene-1.23
PR202_augustus_masked-Super-Scaffold_157-processed-gene-1.25
PR202_augustus_masked-Super-Scaffold_157-processed-gene-1.34
PR202_augustus_masked-Super-Scaffold_157-processed-gene-1.41
PR202_augustus_masked-Super-Scaffold_157-processed-gene-1.49
PR202_augustus_masked-Super-Scaffold_157-processed-gene-1.58
PR202_augustus_masked-Super-Scaffold_157-processed-gene-1.76
PR202_augustus_masked-Super-Scaffold_157-processed-gene-1.87
PR202_augustus_masked-Super-Scaffold_157-processed-gene-1.89
PR202_augustus_masked-Super-Scaffold_157-processed-gene-1.90
PR202_augustus_masked-Super-Scaffold_157-processed-gene-1.92
PR202_augustus_masked-Super-Scaffold_158-processed-gene-0.293
PR202_augustus_masked-Super-Scaffold_158-processed-gene-0.294
PR202_augustus_masked-Super-Scaffold_158-processed-gene-0.295
PR202_augustus_masked-Super-Scaffold_158-processed-gene-0.303
PR202_augustus_masked-Super-Scaffold_158-processed-gene-0.305
PR202_augustus_masked-Super-Scaffold_158-processed-gene-0.306
PR202_augustus_masked-Super-Scaffold_158-processed-gene-0.308
PR202_augustus_masked-Super-Scaffold_158-processed-gene-0.309
PR202_augustus_masked-Super-Scaffold_158-processed-gene-0.314
PR202_augustus_masked-Super-Scaffold_158-processed-gene-0.318
PR202_augustus_masked-Super-Scaffold_158-processed-gene-0.320
PR202_augustus_masked-Super-Scaffold_158-processed-gene-0.322
PR202_augustus_masked-Super-Scaffold_158-processed-gene-0.324
PR202_augustus_masked-Super-Scaffold_158-processed-gene-0.325
PR202_augustus_masked-Super-Scaffold_158-processed-gene-0.326
PR202_augustus_masked-Super-Scaffold_158-processed-gene-0.327
PR202_augustus_masked-Super-Scaffold_158-processed-gene-0.328
PR202_augustus_masked-Super-Scaffold_158-processed-gene-0.330
PR202_augustus_masked-Super-Scaffold_158-processed-gene-0.331
PR202_augustus_masked-Super-Scaffold_158-processed-gene-0.332
PR202_augustus_masked-Super-Scaffold_158-processed-gene-0.337
PR202_augustus_masked-Super-Scaffold_158-processed-gene-0.339
PR202_augustus_masked-Super-Scaffold_158-processed-gene-0.343
PR202_augustus_masked-Super-Scaffold_158-processed-gene-0.344
PR202_augustus_masked-Super-Scaffold_158-processed-gene-0.347
PR202_augustus_masked-Super-Scaffold_158-processed-gene-0.349
PR202_augustus_masked-Super-Scaffold_158-processed-gene-0.354
PR202_augustus_masked-Super-Scaffold_158-processed-gene-0.397
PR202_augustus_masked-Super-Scaffold_158-processed-gene-0.398
PR202_augustus_masked-Super-Scaffold_158-processed-gene-0.399
PR202_augustus_masked-Super-Scaffold_158-processed-gene-0.406
PR202_augustus_masked-Super-Scaffold_158-processed-gene-0.409
PR202_augustus_masked-Super-Scaffold_158-processed-gene-0.410
PR202_augustus_masked-Super-Scaffold_158-processed-gene-0.411
PR202_augustus_masked-Super-Scaffold_158-processed-gene-0.466
PR202_augustus_masked-Super-Scaffold_158-processed-gene-0.468
PR202_augustus_masked-Super-Scaffold_158-processed-gene-0.479
PR202_augustus_masked-Super-Scaffold_158-processed-gene-0.481
PR202_augustus_masked-Super-Scaffold_158-processed-gene-0.489
PR202_augustus_masked-Super-Scaffold_158-processed-gene-0.490
PR202_augustus_masked-Super-Scaffold_158-processed-gene-0.493
PR202_augustus_masked-Super-Scaffold_158-processed-gene-0.499
PR202_augustus_masked-Super-Scaffold_158-processed-gene-0.501
PR202_augustus_masked-Super-Scaffold_158-processed-gene-0.503
PR202_augustus_masked-Super-Scaffold_158-processed-gene-0.505
PR202_augustus_masked-Super-Scaffold_158-processed-gene-0.507
PR202_augustus_masked-Super-Scaffold_158-processed-gene-0.508
PR202_augustus_masked-Super-Scaffold_158-processed-gene-0.509
PR202_augustus_masked-Super-Scaffold_158-processed-gene-0.510
PR202_augustus_masked-Super-Scaffold_158-processed-gene-0.512
PR202_augustus_masked-Super-Scaffold_158-processed-gene-0.514
PR202_augustus_masked-Super-Scaffold_158-processed-gene-0.516
PR202_augustus_masked-Super-Scaffold_158-processed-gene-0.517
PR202_augustus_masked-Super-Scaffold_158-processed-gene-0.524
PR202_augustus_masked-Super-Scaffold_158-processed-gene-0.526
PR202_augustus_masked-Super-Scaffold_158-processed-gene-0.529
PR202_augustus_masked-Super-Scaffold_158-processed-gene-0.531
PR202_augustus_masked-Super-Scaffold_158-processed-gene-0.532
PR202_augustus_masked-Super-Scaffold_158-processed-gene-0.533
PR202_augustus_masked-Super-Scaffold_158-processed-gene-0.560
PR202_augustus_masked-Super-Scaffold_158-processed-gene-0.561
PR202_augustus_masked-Super-Scaffold_158-processed-gene-0.562
PR202_augustus_masked-Super-Scaffold_158-processed-gene-0.568
PR202_augustus_masked-Super-Scaffold_158-processed-gene-0.569
PR202_augustus_masked-Super-Scaffold_158-processed-gene-0.575
PR202_augustus_masked-Super-Scaffold_158-processed-gene-0.579
PR202_augustus_masked-Super-Scaffold_158-processed-gene-0.580
PR202_augustus_masked-Super-Scaffold_158-processed-gene-0.581
PR202_augustus_masked-Super-Scaffold_159-processed-gene-0.375
PR202_augustus_masked-Super-Scaffold_159-processed-gene-0.379
PR202_augustus_masked-Super-Scaffold_159-processed-gene-0.380
PR202_augustus_masked-Super-Scaffold_159-processed-gene-0.382
PR202_augustus_masked-Super-Scaffold_159-processed-gene-0.383
PR202_augustus_masked-Super-Scaffold_159-processed-gene-0.395
PR202_augustus_masked-Super-Scaffold_159-processed-gene-0.396
PR202_augustus_masked-Super-Scaffold_159-processed-gene-0.401
PR202_augustus_masked-Super-Scaffold_159-processed-gene-0.403
PR202_augustus_masked-Super-Scaffold_159-processed-gene-0.406
PR202_augustus_masked-Super-Scaffold_159-processed-gene-0.407
PR202_augustus_masked-Super-Scaffold_159-processed-gene-0.411
PR202_augustus_masked-Super-Scaffold_159-processed-gene-0.414
PR202_augustus_masked-Super-Scaffold_159-processed-gene-0.415
PR202_augustus_masked-Super-Scaffold_159-processed-gene-0.417
PR202_augustus_masked-Super-Scaffold_159-processed-gene-0.418
PR202_augustus_masked-Super-Scaffold_159-processed-gene-0.422
PR202_augustus_masked-Super-Scaffold_159-processed-gene-0.430
PR202_augustus_masked-Super-Scaffold_159-processed-gene-0.431
PR202_augustus_masked-Super-Scaffold_159-processed-gene-0.432
PR202_augustus_masked-Super-Scaffold_159-processed-gene-0.433
PR202_augustus_masked-Super-Scaffold_159-processed-gene-0.437
PR202_augustus_masked-Super-Scaffold_159-processed-gene-0.438
PR202_augustus_masked-Super-Scaffold_159-processed-gene-0.439
PR202_augustus_masked-Super-Scaffold_159-processed-gene-0.445
PR202_augustus_masked-Super-Scaffold_159-processed-gene-0.446
PR202_augustus_masked-Super-Scaffold_159-processed-gene-0.461
PR202_augustus_masked-Super-Scaffold_159-processed-gene-0.463
PR202_augustus_masked-Super-Scaffold_159-processed-gene-0.464
PR202_augustus_masked-Super-Scaffold_159-processed-gene-0.466
PR202_augustus_masked-Super-Scaffold_159-processed-gene-0.474
PR202_augustus_masked-Super-Scaffold_159-processed-gene-0.475
PR202_augustus_masked-Super-Scaffold_159-processed-gene-0.477
PR202_augustus_masked-Super-Scaffold_159-processed-gene-0.480
PR202_augustus_masked-Super-Scaffold_159-processed-gene-0.488
PR202_augustus_masked-Super-Scaffold_159-processed-gene-0.495
PR202_augustus_masked-Super-Scaffold_159-processed-gene-0.496
PR202_augustus_masked-Super-Scaffold_159-processed-gene-0.497
PR202_augustus_masked-Super-Scaffold_159-processed-gene-0.498
PR202_augustus_masked-Super-Scaffold_159-processed-gene-0.500
PR202_augustus_masked-Super-Scaffold_159-processed-gene-0.503
PR202_augustus_masked-Super-Scaffold_159-processed-gene-0.504
PR202_augustus_masked-Super-Scaffold_159-processed-gene-0.512
PR202_augustus_masked-Super-Scaffold_159-processed-gene-0.516
PR202_augustus_masked-Super-Scaffold_159-processed-gene-0.524
PR202_augustus_masked-Super-Scaffold_159-processed-gene-0.528
PR202_augustus_masked-Super-Scaffold_159-processed-gene-0.532
PR202_augustus_masked-Super-Scaffold_159-processed-gene-0.533
PR202_augustus_masked-Super-Scaffold_159-processed-gene-0.534
PR202_augustus_masked-Super-Scaffold_159-processed-gene-0.539
PR202_augustus_masked-Super-Scaffold_159-processed-gene-0.541
PR202_augustus_masked-Super-Scaffold_159-processed-gene-0.542
PR202_augustus_masked-Super-Scaffold_159-processed-gene-0.551
PR202_augustus_masked-Super-Scaffold_159-processed-gene-1.674
PR202_augustus_masked-Super-Scaffold_159-processed-gene-1.676
PR202_augustus_masked-Super-Scaffold_159-processed-gene-1.680
PR202_augustus_masked-Super-Scaffold_159-processed-gene-1.683
PR202_augustus_masked-Super-Scaffold_159-processed-gene-1.684
PR202_augustus_masked-Super-Scaffold_159-processed-gene-1.686
PR202_augustus_masked-Super-Scaffold_159-processed-gene-1.689
PR202_augustus_masked-Super-Scaffold_159-processed-gene-1.697
PR202_augustus_masked-Super-Scaffold_159-processed-gene-1.698
PR202_augustus_masked-Super-Scaffold_159-processed-gene-1.699
PR202_augustus_masked-Super-Scaffold_159-processed-gene-1.700
PR202_augustus_masked-Super-Scaffold_159-processed-gene-1.702
PR202_augustus_masked-Super-Scaffold_159-processed-gene-1.704
PR202_augustus_masked-Super-Scaffold_159-processed-gene-1.705
PR202_augustus_masked-Super-Scaffold_159-processed-gene-1.706
PR202_augustus_masked-Super-Scaffold_159-processed-gene-1.707
PR202_augustus_masked-Super-Scaffold_159-processed-gene-1.708
PR202_augustus_masked-Super-Scaffold_159-processed-gene-1.709
PR202_augustus_masked-Super-Scaffold_159-processed-gene-1.719
PR202_augustus_masked-Super-Scaffold_159-processed-gene-1.720
PR202_augustus_masked-Super-Scaffold_159-processed-gene-1.721
PR202_augustus_masked-Super-Scaffold_159-processed-gene-1.723
PR202_augustus_masked-Super-Scaffold_159-processed-gene-1.724
PR202_augustus_masked-Super-Scaffold_159-processed-gene-1.725
PR202_augustus_masked-Super-Scaffold_159-processed-gene-1.728
PR202_augustus_masked-Super-Scaffold_159-processed-gene-1.742
PR202_augustus_masked-Super-Scaffold_159-processed-gene-1.744
PR202_augustus_masked-Super-Scaffold_159-processed-gene-1.751
PR202_augustus_masked-Super-Scaffold_159-processed-gene-1.754
PR202_augustus_masked-Super-Scaffold_159-processed-gene-1.763
PR202_augustus_masked-Super-Scaffold_159-processed-gene-1.765
PR202_augustus_masked-Super-Scaffold_159-processed-gene-1.775
PR202_augustus_masked-Super-Scaffold_159-processed-gene-1.777
PR202_augustus_masked-Super-Scaffold_159-processed-gene-1.778
PR202_augustus_masked-Super-Scaffold_159-processed-gene-1.783
PR202_augustus_masked-Super-Scaffold_159-processed-gene-1.785
PR202_augustus_masked-Super-Scaffold_159-processed-gene-1.788
PR202_augustus_masked-Super-Scaffold_159-processed-gene-1.791
PR202_augustus_masked-Super-Scaffold_159-processed-gene-1.794
PR202_augustus_masked-Super-Scaffold_159-processed-gene-1.798
PR202_augustus_masked-Super-Scaffold_159-processed-gene-1.801
PR202_augustus_masked-Super-Scaffold_159-processed-gene-1.802
PR202_augustus_masked-Super-Scaffold_159-processed-gene-1.803
PR202_augustus_masked-Super-Scaffold_159-processed-gene-1.805
PR202_augustus_masked-Super-Scaffold_159-processed-gene-1.807
PR202_augustus_masked-Super-Scaffold_159-processed-gene-1.819
PR202_augustus_masked-Super-Scaffold_159-processed-gene-1.822
PR202_augustus_masked-Super-Scaffold_159-processed-gene-1.823
PR202_augustus_masked-Super-Scaffold_159-processed-gene-1.824
PR202_augustus_masked-Super-Scaffold_159-processed-gene-1.825
PR202_augustus_masked-Super-Scaffold_159-processed-gene-1.828
PR202_augustus_masked-Super-Scaffold_159-processed-gene-1.829
PR202_augustus_masked-Super-Scaffold_159-processed-gene-1.830
PR202_augustus_masked-Super-Scaffold_159-processed-gene-1.842
PR202_augustus_masked-Super-Scaffold_159-processed-gene-1.844
PR202_augustus_masked-Super-Scaffold_159-processed-gene-1.846
PR202_augustus_masked-Super-Scaffold_159-processed-gene-1.849
PR202_augustus_masked-Super-Scaffold_159-processed-gene-1.859
PR202_augustus_masked-Super-Scaffold_159-processed-gene-1.860
PR202_augustus_masked-Super-Scaffold_159-processed-gene-1.865
PR202_augustus_masked-Super-Scaffold_159-processed-gene-1.866
PR202_augustus_masked-Super-Scaffold_159-processed-gene-1.867
PR202_augustus_masked-Super-Scaffold_159-processed-gene-1.868
PR202_augustus_masked-Super-Scaffold_159-processed-gene-1.869
PR202_augustus_masked-Super-Scaffold_159-processed-gene-1.872
PR202_augustus_masked-Super-Scaffold_159-processed-gene-1.873
PR202_augustus_masked-Super-Scaffold_159-processed-gene-1.875
PR202_augustus_masked-Super-Scaffold_159-processed-gene-1.878
PR202_augustus_masked-Super-Scaffold_159-processed-gene-1.879
PR202_augustus_masked-Super-Scaffold_159-processed-gene-1.880
PR202_augustus_masked-Super-Scaffold_159-processed-gene-1.882
PR202_augustus_masked-Super-Scaffold_159-processed-gene-1.883
PR202_augustus_masked-Super-Scaffold_159-processed-gene-1.887
PR202_augustus_masked-Super-Scaffold_159-processed-gene-1.888
PR202_augustus_masked-Super-Scaffold_159-processed-gene-1.889
PR202_augustus_masked-Super-Scaffold_159-processed-gene-1.896
PR202_augustus_masked-Super-Scaffold_159-processed-gene-1.907
PR202_augustus_masked-Super-Scaffold_159-processed-gene-1.922
PR202_augustus_masked-Super-Scaffold_159-processed-gene-1.928
PR202_augustus_masked-Super-Scaffold_159-processed-gene-1.932
PR202_augustus_masked-Super-Scaffold_159-processed-gene-1.935
PR202_augustus_masked-Super-Scaffold_159-processed-gene-1.941
PR202_augustus_masked-Super-Scaffold_159-processed-gene-1.942
PR202_augustus_masked-Super-Scaffold_159-processed-gene-1.945
PR202_augustus_masked-Super-Scaffold_159-processed-gene-1.947
PR202_augustus_masked-Super-Scaffold_159-processed-gene-1.948
PR202_augustus_masked-Super-Scaffold_159-processed-gene-1.949
PR202_augustus_masked-Super-Scaffold_159-processed-gene-1.950
PR202_augustus_masked-Super-Scaffold_159-processed-gene-1.951
PR202_augustus_masked-Super-Scaffold_159-processed-gene-1.953
PR202_augustus_masked-Super-Scaffold_159-processed-gene-1.955
PR202_augustus_masked-Super-Scaffold_159-processed-gene-1.957
PR202_augustus_masked-Super-Scaffold_159-processed-gene-1.969
PR202_augustus_masked-Super-Scaffold_159-processed-gene-1.971
PR202_augustus_masked-Super-Scaffold_159-processed-gene-1.973
PR202_augustus_masked-Super-Scaffold_159-processed-gene-1.974
PR202_augustus_masked-Super-Scaffold_167-processed-gene-0.16
PR202_augustus_masked-Super-Scaffold_167-processed-gene-0.2
PR202_augustus_masked-Super-Scaffold_167-processed-gene-0.21
PR202_augustus_masked-Super-Scaffold_167-processed-gene-0.25
PR202_augustus_masked-Super-Scaffold_167-processed-gene-0.37
PR202_augustus_masked-Super-Scaffold_167-processed-gene-0.39
PR202_augustus_masked-Super-Scaffold_167-processed-gene-0.4
PR202_augustus_masked-Super-Scaffold_167-processed-gene-0.40
PR202_augustus_masked-Super-Scaffold_167-processed-gene-0.42
PR202_augustus_masked-Super-Scaffold_1693-processed-gene-0.50
PR202_augustus_masked-Super-Scaffold_1693-processed-gene-0.52
PR202_augustus_masked-Super-Scaffold_1693-processed-gene-0.53
PR202_augustus_masked-Super-Scaffold_1693-processed-gene-0.56
PR202_augustus_masked-Super-Scaffold_1693-processed-gene-0.57
PR202_augustus_masked-Super-Scaffold_1693-processed-gene-0.60
PR202_augustus_masked-Super-Scaffold_1693-processed-gene-0.67
PR202_augustus_masked-Super-Scaffold_1693-processed-gene-0.70
PR202_augustus_masked-Super-Scaffold_1693-processed-gene-0.74
PR202_augustus_masked-Super-Scaffold_1693-processed-gene-0.75
PR202_augustus_masked-Super-Scaffold_169-processed-gene-0.86
PR202_augustus_masked-Super-Scaffold_169-processed-gene-0.87
PR202_augustus_masked-Super-Scaffold_171-processed-gene-0.114
PR202_augustus_masked-Super-Scaffold_171-processed-gene-0.17
PR202_augustus_masked-Super-Scaffold_171-processed-gene-0.29
PR202_augustus_masked-Super-Scaffold_171-processed-gene-0.34
PR202_augustus_masked-Super-Scaffold_171-processed-gene-0.35
PR202_augustus_masked-Super-Scaffold_171-processed-gene-0.49
PR202_augustus_masked-Super-Scaffold_171-processed-gene-0.58
PR202_augustus_masked-Super-Scaffold_171-processed-gene-0.63
PR202_augustus_masked-Super-Scaffold_171-processed-gene-0.79
PR202_augustus_masked-Super-Scaffold_171-processed-gene-0.86
PR202_augustus_masked-Super-Scaffold_171-processed-gene-0.96
PR202_augustus_masked-Super-Scaffold_171-processed-gene-0.97
PR202_augustus_masked-Super-Scaffold_171-processed-gene-0.98
PR202_augustus_masked-Super-Scaffold_173-processed-gene-0.104
PR202_augustus_masked-Super-Scaffold_173-processed-gene-0.118
PR202_augustus_masked-Super-Scaffold_173-processed-gene-0.123
PR202_augustus_masked-Super-Scaffold_173-processed-gene-0.124
PR202_augustus_masked-Super-Scaffold_173-processed-gene-0.144
PR202_augustus_masked-Super-Scaffold_173-processed-gene-0.29
PR202_augustus_masked-Super-Scaffold_173-processed-gene-0.31
PR202_augustus_masked-Super-Scaffold_173-processed-gene-0.35
PR202_augustus_masked-Super-Scaffold_173-processed-gene-0.66
PR202_augustus_masked-Super-Scaffold_173-processed-gene-0.69
PR202_augustus_masked-Super-Scaffold_173-processed-gene-0.74
PR202_augustus_masked-Super-Scaffold_177-processed-gene-0.111
PR202_augustus_masked-Super-Scaffold_177-processed-gene-0.112
PR202_augustus_masked-Super-Scaffold_177-processed-gene-0.113
PR202_augustus_masked-Super-Scaffold_177-processed-gene-0.26
PR202_augustus_masked-Super-Scaffold_177-processed-gene-0.44
PR202_augustus_masked-Super-Scaffold_177-processed-gene-0.49
PR202_augustus_masked-Super-Scaffold_177-processed-gene-0.54
PR202_augustus_masked-Super-Scaffold_177-processed-gene-0.56
PR202_augustus_masked-Super-Scaffold_177-processed-gene-0.71
PR202_augustus_masked-Super-Scaffold_177-processed-gene-0.80
PR202_augustus_masked-Super-Scaffold_177-processed-gene-0.91
PR202_augustus_masked-Super-Scaffold_177-processed-gene-1.136
PR202_augustus_masked-Super-Scaffold_177-processed-gene-1.147
PR202_augustus_masked-Super-Scaffold_177-processed-gene-1.154
PR202_augustus_masked-Super-Scaffold_177-processed-gene-1.155
PR202_augustus_masked-Super-Scaffold_177-processed-gene-1.164
PR202_augustus_masked-Super-Scaffold_177-processed-gene-1.167
PR202_augustus_masked-Super-Scaffold_177-processed-gene-1.172
PR202_augustus_masked-Super-Scaffold_177-processed-gene-1.195
PR202_augustus_masked-Super-Scaffold_177-processed-gene-1.197
PR202_augustus_masked-Super-Scaffold_177-processed-gene-1.198
PR202_augustus_masked-Super-Scaffold_177-processed-gene-1.210
PR202_augustus_masked-Super-Scaffold_177-processed-gene-1.232
PR202_augustus_masked-Super-Scaffold_177-processed-gene-1.238
PR202_augustus_masked-Super-Scaffold_177-processed-gene-1.241
PR202_augustus_masked-Super-Scaffold_177-processed-gene-1.252
PR202_augustus_masked-Super-Scaffold_178-processed-gene-0.119
PR202_augustus_masked-Super-Scaffold_178-processed-gene-0.38
PR202_augustus_masked-Super-Scaffold_178-processed-gene-0.39
PR202_augustus_masked-Super-Scaffold_178-processed-gene-0.50
PR202_augustus_masked-Super-Scaffold_178-processed-gene-0.52
PR202_augustus_masked-Super-Scaffold_178-processed-gene-0.68
PR202_augustus_masked-Super-Scaffold_178-processed-gene-0.97
PR202_augustus_masked-Super-Scaffold_178-processed-gene-1.105
PR202_augustus_masked-Super-Scaffold_178-processed-gene-1.106
PR202_augustus_masked-Super-Scaffold_178-processed-gene-1.120
PR202_augustus_masked-Super-Scaffold_178-processed-gene-1.122
PR202_augustus_masked-Super-Scaffold_178-processed-gene-1.147
PR202_augustus_masked-Super-Scaffold_178-processed-gene-1.151
PR202_augustus_masked-Super-Scaffold_178-processed-gene-1.154
PR202_augustus_masked-Super-Scaffold_178-processed-gene-1.164
PR202_augustus_masked-Super-Scaffold_178-processed-gene-1.168
PR202_augustus_masked-Super-Scaffold_178-processed-gene-1.169
PR202_augustus_masked-Super-Scaffold_178-processed-gene-1.177
PR202_augustus_masked-Super-Scaffold_178-processed-gene-1.178
PR202_augustus_masked-Super-Scaffold_178-processed-gene-1.191
PR202_augustus_masked-Super-Scaffold_178-processed-gene-1.192
PR202_augustus_masked-Super-Scaffold_178-processed-gene-1.197
PR202_augustus_masked-Super-Scaffold_178-processed-gene-1.26
PR202_augustus_masked-Super-Scaffold_178-processed-gene-1.31
PR202_augustus_masked-Super-Scaffold_178-processed-gene-1.48
PR202_augustus_masked-Super-Scaffold_178-processed-gene-1.51
PR202_augustus_masked-Super-Scaffold_178-processed-gene-1.52
PR202_augustus_masked-Super-Scaffold_178-processed-gene-1.69
PR202_augustus_masked-Super-Scaffold_178-processed-gene-1.72
PR202_augustus_masked-Super-Scaffold_178-processed-gene-1.74
PR202_augustus_masked-Super-Scaffold_178-processed-gene-1.97
PR202_augustus_masked-Super-Scaffold_179-processed-gene-0.0
PR202_augustus_masked-Super-Scaffold_179-processed-gene-0.10
PR202_augustus_masked-Super-Scaffold_179-processed-gene-0.101
PR202_augustus_masked-Super-Scaffold_179-processed-gene-0.105
PR202_augustus_masked-Super-Scaffold_179-processed-gene-0.11
PR202_augustus_masked-Super-Scaffold_179-processed-gene-0.113
PR202_augustus_masked-Super-Scaffold_179-processed-gene-0.119
PR202_augustus_masked-Super-Scaffold_179-processed-gene-0.120
PR202_augustus_masked-Super-Scaffold_179-processed-gene-0.123
PR202_augustus_masked-Super-Scaffold_179-processed-gene-0.130
PR202_augustus_masked-Super-Scaffold_179-processed-gene-0.136
PR202_augustus_masked-Super-Scaffold_179-processed-gene-0.139
PR202_augustus_masked-Super-Scaffold_179-processed-gene-0.142
PR202_augustus_masked-Super-Scaffold_179-processed-gene-0.145
PR202_augustus_masked-Super-Scaffold_179-processed-gene-0.146
PR202_augustus_masked-Super-Scaffold_179-processed-gene-0.147
PR202_augustus_masked-Super-Scaffold_179-processed-gene-0.148
PR202_augustus_masked-Super-Scaffold_179-processed-gene-0.149
PR202_augustus_masked-Super-Scaffold_179-processed-gene-0.150
PR202_augustus_masked-Super-Scaffold_179-processed-gene-0.176
PR202_augustus_masked-Super-Scaffold_179-processed-gene-0.177
PR202_augustus_masked-Super-Scaffold_179-processed-gene-0.178
PR202_augustus_masked-Super-Scaffold_179-processed-gene-0.179
PR202_augustus_masked-Super-Scaffold_179-processed-gene-0.180
PR202_augustus_masked-Super-Scaffold_179-processed-gene-0.182
PR202_augustus_masked-Super-Scaffold_179-processed-gene-0.183
PR202_augustus_masked-Super-Scaffold_179-processed-gene-0.187
PR202_augustus_masked-Super-Scaffold_179-processed-gene-0.188
PR202_augustus_masked-Super-Scaffold_179-processed-gene-0.19
PR202_augustus_masked-Super-Scaffold_179-processed-gene-0.194
PR202_augustus_masked-Super-Scaffold_179-processed-gene-0.195
PR202_augustus_masked-Super-Scaffold_179-processed-gene-0.197
PR202_augustus_masked-Super-Scaffold_179-processed-gene-0.198
PR202_augustus_masked-Super-Scaffold_179-processed-gene-0.200
PR202_augustus_masked-Super-Scaffold_179-processed-gene-0.201
PR202_augustus_masked-Super-Scaffold_179-processed-gene-0.219
PR202_augustus_masked-Super-Scaffold_179-processed-gene-0.22
PR202_augustus_masked-Super-Scaffold_179-processed-gene-0.221
PR202_augustus_masked-Super-Scaffold_179-processed-gene-0.233
PR202_augustus_masked-Super-Scaffold_179-processed-gene-0.239
PR202_augustus_masked-Super-Scaffold_179-processed-gene-0.24
PR202_augustus_masked-Super-Scaffold_179-processed-gene-0.241
PR202_augustus_masked-Super-Scaffold_179-processed-gene-0.245
PR202_augustus_masked-Super-Scaffold_179-processed-gene-0.249
PR202_augustus_masked-Super-Scaffold_179-processed-gene-0.252
PR202_augustus_masked-Super-Scaffold_179-processed-gene-0.253
PR202_augustus_masked-Super-Scaffold_179-processed-gene-0.256
PR202_augustus_masked-Super-Scaffold_179-processed-gene-0.257
PR202_augustus_masked-Super-Scaffold_179-processed-gene-0.258
PR202_augustus_masked-Super-Scaffold_179-processed-gene-0.259
PR202_augustus_masked-Super-Scaffold_179-processed-gene-0.260
PR202_augustus_masked-Super-Scaffold_179-processed-gene-0.261
PR202_augustus_masked-Super-Scaffold_179-processed-gene-0.273
PR202_augustus_masked-Super-Scaffold_179-processed-gene-0.274
PR202_augustus_masked-Super-Scaffold_179-processed-gene-0.281
PR202_augustus_masked-Super-Scaffold_179-processed-gene-0.291
PR202_augustus_masked-Super-Scaffold_179-processed-gene-0.292
PR202_augustus_masked-Super-Scaffold_179-processed-gene-0.293
PR202_augustus_masked-Super-Scaffold_179-processed-gene-0.294
PR202_augustus_masked-Super-Scaffold_179-processed-gene-0.298
PR202_augustus_masked-Super-Scaffold_179-processed-gene-0.300
PR202_augustus_masked-Super-Scaffold_179-processed-gene-0.301
PR202_augustus_masked-Super-Scaffold_179-processed-gene-0.310
PR202_augustus_masked-Super-Scaffold_179-processed-gene-0.313
PR202_augustus_masked-Super-Scaffold_179-processed-gene-0.314
PR202_augustus_masked-Super-Scaffold_179-processed-gene-0.34
PR202_augustus_masked-Super-Scaffold_179-processed-gene-0.43
PR202_augustus_masked-Super-Scaffold_179-processed-gene-0.46
PR202_augustus_masked-Super-Scaffold_179-processed-gene-0.47
PR202_augustus_masked-Super-Scaffold_179-processed-gene-0.50
PR202_augustus_masked-Super-Scaffold_179-processed-gene-0.52
PR202_augustus_masked-Super-Scaffold_179-processed-gene-0.55
PR202_augustus_masked-Super-Scaffold_179-processed-gene-0.56
PR202_augustus_masked-Super-Scaffold_179-processed-gene-0.58
PR202_augustus_masked-Super-Scaffold_179-processed-gene-0.59
PR202_augustus_masked-Super-Scaffold_179-processed-gene-0.60
PR202_augustus_masked-Super-Scaffold_179-processed-gene-0.62
PR202_augustus_masked-Super-Scaffold_179-processed-gene-0.63
PR202_augustus_masked-Super-Scaffold_179-processed-gene-0.68
PR202_augustus_masked-Super-Scaffold_179-processed-gene-0.71
PR202_augustus_masked-Super-Scaffold_179-processed-gene-0.72
PR202_augustus_masked-Super-Scaffold_179-processed-gene-0.73
PR202_augustus_masked-Super-Scaffold_179-processed-gene-0.75
PR202_augustus_masked-Super-Scaffold_179-processed-gene-0.8
PR202_augustus_masked-Super-Scaffold_179-processed-gene-0.82
PR202_augustus_masked-Super-Scaffold_179-processed-gene-0.83
PR202_augustus_masked-Super-Scaffold_179-processed-gene-0.86
PR202_augustus_masked-Super-Scaffold_179-processed-gene-0.87
PR202_augustus_masked-Super-Scaffold_179-processed-gene-0.88
PR202_augustus_masked-Super-Scaffold_179-processed-gene-0.89
PR202_augustus_masked-Super-Scaffold_179-processed-gene-0.9
PR202_augustus_masked-Super-Scaffold_179-processed-gene-0.91
PR202_augustus_masked-Super-Scaffold_179-processed-gene-0.98
PR202_augustus_masked-Super-Scaffold_179-processed-gene-0.99
PR202_augustus_masked-Super-Scaffold_17-processed-gene-5.282
PR202_augustus_masked-Super-Scaffold_17-processed-gene-5.344
PR202_augustus_masked-Super-Scaffold_17-processed-gene-5.345
PR202_augustus_masked-Super-Scaffold_17-processed-gene-6.153
PR202_augustus_masked-Super-Scaffold_17-processed-gene-6.154
PR202_augustus_masked-Super-Scaffold_17-processed-gene-6.155
PR202_augustus_masked-Super-Scaffold_17-processed-gene-6.157
PR202_augustus_masked-Super-Scaffold_17-processed-gene-6.159
PR202_augustus_masked-Super-Scaffold_17-processed-gene-6.160
PR202_augustus_masked-Super-Scaffold_17-processed-gene-6.165
PR202_augustus_masked-Super-Scaffold_17-processed-gene-6.166
PR202_augustus_masked-Super-Scaffold_17-processed-gene-6.172
PR202_augustus_masked-Super-Scaffold_17-processed-gene-6.227
PR202_augustus_masked-Super-Scaffold_17-processed-gene-6.233
PR202_augustus_masked-Super-Scaffold_17-processed-gene-6.234
PR202_augustus_masked-Super-Scaffold_17-processed-gene-6.254
PR202_augustus_masked-Super-Scaffold_17-processed-gene-6.255
PR202_augustus_masked-Super-Scaffold_17-processed-gene-6.256
PR202_augustus_masked-Super-Scaffold_17-processed-gene-6.257
PR202_augustus_masked-Super-Scaffold_17-processed-gene-6.318
PR202_augustus_masked-Super-Scaffold_17-processed-gene-6.324
PR202_augustus_masked-Super-Scaffold_17-processed-gene-6.328
PR202_augustus_masked-Super-Scaffold_17-processed-gene-6.330
PR202_augustus_masked-Super-Scaffold_17-processed-gene-6.332
PR202_augustus_masked-Super-Scaffold_17-processed-gene-6.379
PR202_augustus_masked-Super-Scaffold_17-processed-gene-6.380
PR202_augustus_masked-Super-Scaffold_17-processed-gene-6.382
PR202_augustus_masked-Super-Scaffold_17-processed-gene-6.383
PR202_augustus_masked-Super-Scaffold_17-processed-gene-6.385
PR202_augustus_masked-Super-Scaffold_17-processed-gene-6.386
PR202_augustus_masked-Super-Scaffold_17-processed-gene-6.407
PR202_augustus_masked-Super-Scaffold_17-processed-gene-6.410
PR202_augustus_masked-Super-Scaffold_182-processed-gene-0.101
PR202_augustus_masked-Super-Scaffold_182-processed-gene-0.102
PR202_augustus_masked-Super-Scaffold_182-processed-gene-0.103
PR202_augustus_masked-Super-Scaffold_182-processed-gene-0.104
PR202_augustus_masked-Super-Scaffold_182-processed-gene-0.105
PR202_augustus_masked-Super-Scaffold_182-processed-gene-0.107
PR202_augustus_masked-Super-Scaffold_182-processed-gene-0.108
PR202_augustus_masked-Super-Scaffold_182-processed-gene-0.113
PR202_augustus_masked-Super-Scaffold_182-processed-gene-0.114
PR202_augustus_masked-Super-Scaffold_182-processed-gene-0.117
PR202_augustus_masked-Super-Scaffold_182-processed-gene-0.12
PR202_augustus_masked-Super-Scaffold_182-processed-gene-0.123
PR202_augustus_masked-Super-Scaffold_182-processed-gene-0.128
PR202_augustus_masked-Super-Scaffold_182-processed-gene-0.129
PR202_augustus_masked-Super-Scaffold_182-processed-gene-0.130
PR202_augustus_masked-Super-Scaffold_182-processed-gene-0.135
PR202_augustus_masked-Super-Scaffold_182-processed-gene-0.139
PR202_augustus_masked-Super-Scaffold_182-processed-gene-0.14
PR202_augustus_masked-Super-Scaffold_182-processed-gene-0.140
PR202_augustus_masked-Super-Scaffold_182-processed-gene-0.148
PR202_augustus_masked-Super-Scaffold_182-processed-gene-0.16
PR202_augustus_masked-Super-Scaffold_182-processed-gene-0.29
PR202_augustus_masked-Super-Scaffold_182-processed-gene-0.4
PR202_augustus_masked-Super-Scaffold_182-processed-gene-0.44
PR202_augustus_masked-Super-Scaffold_182-processed-gene-0.5
PR202_augustus_masked-Super-Scaffold_182-processed-gene-0.58
PR202_augustus_masked-Super-Scaffold_182-processed-gene-0.60
PR202_augustus_masked-Super-Scaffold_182-processed-gene-0.63
PR202_augustus_masked-Super-Scaffold_182-processed-gene-0.68
PR202_augustus_masked-Super-Scaffold_182-processed-gene-0.69
PR202_augustus_masked-Super-Scaffold_182-processed-gene-0.7
PR202_augustus_masked-Super-Scaffold_182-processed-gene-0.79
PR202_augustus_masked-Super-Scaffold_182-processed-gene-0.80
PR202_augustus_masked-Super-Scaffold_182-processed-gene-0.83
PR202_augustus_masked-Super-Scaffold_182-processed-gene-0.89
PR202_augustus_masked-Super-Scaffold_182-processed-gene-0.96
PR202_augustus_masked-Super-Scaffold_182-processed-gene-0.98
PR202_augustus_masked-Super-Scaffold_182-processed-gene-0.99
PR202_augustus_masked-Super-Scaffold_182-processed-gene-1.247
PR202_augustus_masked-Super-Scaffold_182-processed-gene-1.320
PR202_augustus_masked-Super-Scaffold_182-processed-gene-1.326
PR202_augustus_masked-Super-Scaffold_182-processed-gene-1.327
PR202_augustus_masked-Super-Scaffold_182-processed-gene-1.328
PR202_augustus_masked-Super-Scaffold_182-processed-gene-2.104
PR202_augustus_masked-Super-Scaffold_182-processed-gene-2.105
PR202_augustus_masked-Super-Scaffold_182-processed-gene-2.114
PR202_augustus_masked-Super-Scaffold_182-processed-gene-2.174
PR202_augustus_masked-Super-Scaffold_182-processed-gene-2.177
PR202_augustus_masked-Super-Scaffold_182-processed-gene-2.178
PR202_augustus_masked-Super-Scaffold_182-processed-gene-2.180
PR202_augustus_masked-Super-Scaffold_182-processed-gene-2.199
PR202_augustus_masked-Super-Scaffold_182-processed-gene-2.201
PR202_augustus_masked-Super-Scaffold_182-processed-gene-2.204
PR202_augustus_masked-Super-Scaffold_182-processed-gene-2.208
PR202_augustus_masked-Super-Scaffold_182-processed-gene-2.212
PR202_augustus_masked-Super-Scaffold_182-processed-gene-2.214
PR202_augustus_masked-Super-Scaffold_182-processed-gene-2.216
PR202_augustus_masked-Super-Scaffold_182-processed-gene-2.217
PR202_augustus_masked-Super-Scaffold_182-processed-gene-2.225
PR202_augustus_masked-Super-Scaffold_182-processed-gene-2.228
PR202_augustus_masked-Super-Scaffold_182-processed-gene-2.229
PR202_augustus_masked-Super-Scaffold_182-processed-gene-2.45
PR202_augustus_masked-Super-Scaffold_182-processed-gene-2.47
PR202_augustus_masked-Super-Scaffold_182-processed-gene-2.49
PR202_augustus_masked-Super-Scaffold_182-processed-gene-2.50
PR202_augustus_masked-Super-Scaffold_182-processed-gene-2.51
PR202_augustus_masked-Super-Scaffold_182-processed-gene-2.59
PR202_augustus_masked-Super-Scaffold_182-processed-gene-2.66
PR202_augustus_masked-Super-Scaffold_182-processed-gene-2.89
PR202_augustus_masked-Super-Scaffold_182-processed-gene-2.90
PR202_augustus_masked-Super-Scaffold_182-processed-gene-2.91
PR202_augustus_masked-Super-Scaffold_183-processed-gene-0.10
PR202_augustus_masked-Super-Scaffold_183-processed-gene-0.100
PR202_augustus_masked-Super-Scaffold_183-processed-gene-0.109
PR202_augustus_masked-Super-Scaffold_183-processed-gene-0.11
PR202_augustus_masked-Super-Scaffold_183-processed-gene-0.110
PR202_augustus_masked-Super-Scaffold_183-processed-gene-0.111
PR202_augustus_masked-Super-Scaffold_183-processed-gene-0.112
PR202_augustus_masked-Super-Scaffold_183-processed-gene-0.114
PR202_augustus_masked-Super-Scaffold_183-processed-gene-0.13
PR202_augustus_masked-Super-Scaffold_183-processed-gene-0.131
PR202_augustus_masked-Super-Scaffold_183-processed-gene-0.136
PR202_augustus_masked-Super-Scaffold_183-processed-gene-0.137
PR202_augustus_masked-Super-Scaffold_183-processed-gene-0.147
PR202_augustus_masked-Super-Scaffold_183-processed-gene-0.15
PR202_augustus_masked-Super-Scaffold_183-processed-gene-0.164
PR202_augustus_masked-Super-Scaffold_183-processed-gene-0.166
PR202_augustus_masked-Super-Scaffold_183-processed-gene-0.167
PR202_augustus_masked-Super-Scaffold_183-processed-gene-0.17
PR202_augustus_masked-Super-Scaffold_183-processed-gene-0.173
PR202_augustus_masked-Super-Scaffold_183-processed-gene-0.174
PR202_augustus_masked-Super-Scaffold_183-processed-gene-0.18
PR202_augustus_masked-Super-Scaffold_183-processed-gene-0.19
PR202_augustus_masked-Super-Scaffold_183-processed-gene-0.20
PR202_augustus_masked-Super-Scaffold_183-processed-gene-0.40
PR202_augustus_masked-Super-Scaffold_183-processed-gene-0.44
PR202_augustus_masked-Super-Scaffold_183-processed-gene-0.47
PR202_augustus_masked-Super-Scaffold_183-processed-gene-0.5
PR202_augustus_masked-Super-Scaffold_183-processed-gene-0.58
PR202_augustus_masked-Super-Scaffold_183-processed-gene-0.59
PR202_augustus_masked-Super-Scaffold_183-processed-gene-0.60
PR202_augustus_masked-Super-Scaffold_183-processed-gene-0.65
PR202_augustus_masked-Super-Scaffold_183-processed-gene-0.67
PR202_augustus_masked-Super-Scaffold_183-processed-gene-0.68
PR202_augustus_masked-Super-Scaffold_183-processed-gene-0.7
PR202_augustus_masked-Super-Scaffold_183-processed-gene-0.73
PR202_augustus_masked-Super-Scaffold_183-processed-gene-0.74
PR202_augustus_masked-Super-Scaffold_183-processed-gene-0.78
PR202_augustus_masked-Super-Scaffold_183-processed-gene-0.79
PR202_augustus_masked-Super-Scaffold_183-processed-gene-0.81
PR202_augustus_masked-Super-Scaffold_183-processed-gene-0.82
PR202_augustus_masked-Super-Scaffold_183-processed-gene-0.83
PR202_augustus_masked-Super-Scaffold_183-processed-gene-0.88
PR202_augustus_masked-Super-Scaffold_183-processed-gene-0.89
PR202_augustus_masked-Super-Scaffold_183-processed-gene-0.9
PR202_augustus_masked-Super-Scaffold_183-processed-gene-0.90
PR202_augustus_masked-Super-Scaffold_183-processed-gene-0.94
PR202_augustus_masked-Super-Scaffold_183-processed-gene-0.95
PR202_augustus_masked-Super-Scaffold_183-processed-gene-0.96
PR202_augustus_masked-Super-Scaffold_183-processed-gene-0.99
PR202_augustus_masked-Super-Scaffold_183-processed-gene-1.109
PR202_augustus_masked-Super-Scaffold_183-processed-gene-1.121
PR202_augustus_masked-Super-Scaffold_183-processed-gene-1.140
PR202_augustus_masked-Super-Scaffold_183-processed-gene-1.141
PR202_augustus_masked-Super-Scaffold_183-processed-gene-1.149
PR202_augustus_masked-Super-Scaffold_183-processed-gene-1.39
PR202_augustus_masked-Super-Scaffold_183-processed-gene-1.77
PR202_augustus_masked-Super-Scaffold_183-processed-gene-1.79
PR202_augustus_masked-Super-Scaffold_183-processed-gene-1.81
PR202_augustus_masked-Super-Scaffold_183-processed-gene-1.82
PR202_augustus_masked-Super-Scaffold_183-processed-gene-1.86
PR202_augustus_masked-Super-Scaffold_183-processed-gene-1.87
PR202_augustus_masked-Super-Scaffold_183-processed-gene-1.89
PR202_augustus_masked-Super-Scaffold_183-processed-gene-1.91
PR202_augustus_masked-Super-Scaffold_183-processed-gene-1.92
PR202_augustus_masked-Super-Scaffold_183-processed-gene-1.93
PR202_augustus_masked-Super-Scaffold_183-processed-gene-1.95
PR202_augustus_masked-Super-Scaffold_183-processed-gene-1.96
PR202_augustus_masked-Super-Scaffold_183-processed-gene-1.97
PR202_augustus_masked-Super-Scaffold_183-processed-gene-1.98
PR202_augustus_masked-Super-Scaffold_183-processed-gene-2.105
PR202_augustus_masked-Super-Scaffold_183-processed-gene-2.107
PR202_augustus_masked-Super-Scaffold_183-processed-gene-2.120
PR202_augustus_masked-Super-Scaffold_183-processed-gene-2.121
PR202_augustus_masked-Super-Scaffold_183-processed-gene-2.122
PR202_augustus_masked-Super-Scaffold_183-processed-gene-2.125
PR202_augustus_masked-Super-Scaffold_183-processed-gene-2.126
PR202_augustus_masked-Super-Scaffold_183-processed-gene-2.139
PR202_augustus_masked-Super-Scaffold_183-processed-gene-2.156
PR202_augustus_masked-Super-Scaffold_183-processed-gene-2.157
PR202_augustus_masked-Super-Scaffold_183-processed-gene-2.164
PR202_augustus_masked-Super-Scaffold_183-processed-gene-2.178
PR202_augustus_masked-Super-Scaffold_183-processed-gene-2.179
PR202_augustus_masked-Super-Scaffold_183-processed-gene-2.180
PR202_augustus_masked-Super-Scaffold_183-processed-gene-2.182
PR202_augustus_masked-Super-Scaffold_183-processed-gene-2.194
PR202_augustus_masked-Super-Scaffold_183-processed-gene-2.201
PR202_augustus_masked-Super-Scaffold_183-processed-gene-2.208
PR202_augustus_masked-Super-Scaffold_183-processed-gene-2.210
PR202_augustus_masked-Super-Scaffold_183-processed-gene-2.220
PR202_augustus_masked-Super-Scaffold_183-processed-gene-2.228
PR202_augustus_masked-Super-Scaffold_184-processed-gene-0.460
PR202_augustus_masked-Super-Scaffold_184-processed-gene-0.461
PR202_augustus_masked-Super-Scaffold_184-processed-gene-0.465
PR202_augustus_masked-Super-Scaffold_184-processed-gene-0.466
PR202_augustus_masked-Super-Scaffold_184-processed-gene-0.467
PR202_augustus_masked-Super-Scaffold_184-processed-gene-0.469
PR202_augustus_masked-Super-Scaffold_184-processed-gene-0.471
PR202_augustus_masked-Super-Scaffold_184-processed-gene-0.475
PR202_augustus_masked-Super-Scaffold_184-processed-gene-0.476
PR202_augustus_masked-Super-Scaffold_184-processed-gene-0.478
PR202_augustus_masked-Super-Scaffold_184-processed-gene-0.483
PR202_augustus_masked-Super-Scaffold_184-processed-gene-0.484
PR202_augustus_masked-Super-Scaffold_184-processed-gene-0.490
PR202_augustus_masked-Super-Scaffold_184-processed-gene-0.492
PR202_augustus_masked-Super-Scaffold_184-processed-gene-0.494
PR202_augustus_masked-Super-Scaffold_184-processed-gene-0.495
PR202_augustus_masked-Super-Scaffold_184-processed-gene-0.497
PR202_augustus_masked-Super-Scaffold_184-processed-gene-0.501
PR202_augustus_masked-Super-Scaffold_184-processed-gene-0.506
PR202_augustus_masked-Super-Scaffold_184-processed-gene-0.507
PR202_augustus_masked-Super-Scaffold_184-processed-gene-0.509
PR202_augustus_masked-Super-Scaffold_184-processed-gene-0.510
PR202_augustus_masked-Super-Scaffold_184-processed-gene-0.515
PR202_augustus_masked-Super-Scaffold_184-processed-gene-0.518
PR202_augustus_masked-Super-Scaffold_184-processed-gene-0.519
PR202_augustus_masked-Super-Scaffold_184-processed-gene-0.521
PR202_augustus_masked-Super-Scaffold_184-processed-gene-0.526
PR202_augustus_masked-Super-Scaffold_184-processed-gene-0.531
PR202_augustus_masked-Super-Scaffold_184-processed-gene-0.537
PR202_augustus_masked-Super-Scaffold_184-processed-gene-0.538
PR202_augustus_masked-Super-Scaffold_184-processed-gene-0.540
PR202_augustus_masked-Super-Scaffold_184-processed-gene-0.542
PR202_augustus_masked-Super-Scaffold_184-processed-gene-0.545
PR202_augustus_masked-Super-Scaffold_184-processed-gene-0.546
PR202_augustus_masked-Super-Scaffold_184-processed-gene-0.547
PR202_augustus_masked-Super-Scaffold_184-processed-gene-0.555
PR202_augustus_masked-Super-Scaffold_184-processed-gene-0.557
PR202_augustus_masked-Super-Scaffold_184-processed-gene-0.561
PR202_augustus_masked-Super-Scaffold_184-processed-gene-0.565
PR202_augustus_masked-Super-Scaffold_184-processed-gene-0.570
PR202_augustus_masked-Super-Scaffold_184-processed-gene-0.581
PR202_augustus_masked-Super-Scaffold_184-processed-gene-0.582
PR202_augustus_masked-Super-Scaffold_184-processed-gene-0.585
PR202_augustus_masked-Super-Scaffold_184-processed-gene-0.586
PR202_augustus_masked-Super-Scaffold_184-processed-gene-0.598
PR202_augustus_masked-Super-Scaffold_184-processed-gene-0.601
PR202_augustus_masked-Super-Scaffold_184-processed-gene-0.605
PR202_augustus_masked-Super-Scaffold_184-processed-gene-0.607
PR202_augustus_masked-Super-Scaffold_184-processed-gene-0.608
PR202_augustus_masked-Super-Scaffold_184-processed-gene-0.611
PR202_augustus_masked-Super-Scaffold_184-processed-gene-0.617
PR202_augustus_masked-Super-Scaffold_184-processed-gene-0.618
PR202_augustus_masked-Super-Scaffold_184-processed-gene-0.621
PR202_augustus_masked-Super-Scaffold_184-processed-gene-0.623
PR202_augustus_masked-Super-Scaffold_184-processed-gene-0.626
PR202_augustus_masked-Super-Scaffold_184-processed-gene-0.628
PR202_augustus_masked-Super-Scaffold_184-processed-gene-0.629
PR202_augustus_masked-Super-Scaffold_184-processed-gene-0.632
PR202_augustus_masked-Super-Scaffold_184-processed-gene-0.633
PR202_augustus_masked-Super-Scaffold_184-processed-gene-0.634
PR202_augustus_masked-Super-Scaffold_184-processed-gene-0.635
PR202_augustus_masked-Super-Scaffold_184-processed-gene-0.637
PR202_augustus_masked-Super-Scaffold_184-processed-gene-0.638
PR202_augustus_masked-Super-Scaffold_184-processed-gene-0.641
PR202_augustus_masked-Super-Scaffold_184-processed-gene-0.643
PR202_augustus_masked-Super-Scaffold_184-processed-gene-0.648
PR202_augustus_masked-Super-Scaffold_184-processed-gene-0.650
PR202_augustus_masked-Super-Scaffold_184-processed-gene-0.656
PR202_augustus_masked-Super-Scaffold_184-processed-gene-0.657
PR202_augustus_masked-Super-Scaffold_184-processed-gene-0.660
PR202_augustus_masked-Super-Scaffold_184-processed-gene-0.661
PR202_augustus_masked-Super-Scaffold_184-processed-gene-0.663
PR202_augustus_masked-Super-Scaffold_184-processed-gene-1.1007
PR202_augustus_masked-Super-Scaffold_184-processed-gene-1.1009
PR202_augustus_masked-Super-Scaffold_184-processed-gene-1.1017
PR202_augustus_masked-Super-Scaffold_184-processed-gene-1.1022
PR202_augustus_masked-Super-Scaffold_184-processed-gene-1.1031
PR202_augustus_masked-Super-Scaffold_184-processed-gene-1.1035
PR202_augustus_masked-Super-Scaffold_184-processed-gene-1.1038
PR202_augustus_masked-Super-Scaffold_184-processed-gene-1.1055
PR202_augustus_masked-Super-Scaffold_184-processed-gene-1.1057
PR202_augustus_masked-Super-Scaffold_184-processed-gene-1.1065
PR202_augustus_masked-Super-Scaffold_184-processed-gene-1.1066
PR202_augustus_masked-Super-Scaffold_184-processed-gene-1.1070
PR202_augustus_masked-Super-Scaffold_184-processed-gene-1.1073
PR202_augustus_masked-Super-Scaffold_184-processed-gene-1.1074
PR202_augustus_masked-Super-Scaffold_184-processed-gene-1.1077
PR202_augustus_masked-Super-Scaffold_184-processed-gene-1.1078
PR202_augustus_masked-Super-Scaffold_184-processed-gene-1.1080
PR202_augustus_masked-Super-Scaffold_184-processed-gene-1.1084
PR202_augustus_masked-Super-Scaffold_184-processed-gene-1.761
PR202_augustus_masked-Super-Scaffold_184-processed-gene-1.765
PR202_augustus_masked-Super-Scaffold_184-processed-gene-1.767
PR202_augustus_masked-Super-Scaffold_184-processed-gene-1.770
PR202_augustus_masked-Super-Scaffold_184-processed-gene-1.773
PR202_augustus_masked-Super-Scaffold_184-processed-gene-1.776
PR202_augustus_masked-Super-Scaffold_184-processed-gene-1.779
PR202_augustus_masked-Super-Scaffold_184-processed-gene-1.781
PR202_augustus_masked-Super-Scaffold_184-processed-gene-1.782
PR202_augustus_masked-Super-Scaffold_184-processed-gene-1.789
PR202_augustus_masked-Super-Scaffold_184-processed-gene-1.790
PR202_augustus_masked-Super-Scaffold_184-processed-gene-1.794
PR202_augustus_masked-Super-Scaffold_184-processed-gene-1.795
PR202_augustus_masked-Super-Scaffold_184-processed-gene-1.797
PR202_augustus_masked-Super-Scaffold_184-processed-gene-1.799
PR202_augustus_masked-Super-Scaffold_184-processed-gene-1.801
PR202_augustus_masked-Super-Scaffold_184-processed-gene-1.802
PR202_augustus_masked-Super-Scaffold_184-processed-gene-1.803
PR202_augustus_masked-Super-Scaffold_184-processed-gene-1.808
PR202_augustus_masked-Super-Scaffold_184-processed-gene-1.810
PR202_augustus_masked-Super-Scaffold_184-processed-gene-1.811
PR202_augustus_masked-Super-Scaffold_184-processed-gene-1.814
PR202_augustus_masked-Super-Scaffold_184-processed-gene-1.822
PR202_augustus_masked-Super-Scaffold_184-processed-gene-1.826
PR202_augustus_masked-Super-Scaffold_184-processed-gene-1.827
PR202_augustus_masked-Super-Scaffold_184-processed-gene-1.829
PR202_augustus_masked-Super-Scaffold_184-processed-gene-1.830
PR202_augustus_masked-Super-Scaffold_184-processed-gene-1.832
PR202_augustus_masked-Super-Scaffold_184-processed-gene-1.835
PR202_augustus_masked-Super-Scaffold_184-processed-gene-1.836
PR202_augustus_masked-Super-Scaffold_184-processed-gene-1.837
PR202_augustus_masked-Super-Scaffold_184-processed-gene-1.842
PR202_augustus_masked-Super-Scaffold_184-processed-gene-1.843
PR202_augustus_masked-Super-Scaffold_184-processed-gene-1.848
PR202_augustus_masked-Super-Scaffold_184-processed-gene-1.849
PR202_augustus_masked-Super-Scaffold_184-processed-gene-1.850
PR202_augustus_masked-Super-Scaffold_184-processed-gene-1.851
PR202_augustus_masked-Super-Scaffold_184-processed-gene-1.857
PR202_augustus_masked-Super-Scaffold_184-processed-gene-1.861
PR202_augustus_masked-Super-Scaffold_184-processed-gene-1.863
PR202_augustus_masked-Super-Scaffold_184-processed-gene-1.865
PR202_augustus_masked-Super-Scaffold_184-processed-gene-1.881
PR202_augustus_masked-Super-Scaffold_184-processed-gene-1.883
PR202_augustus_masked-Super-Scaffold_184-processed-gene-1.884
PR202_augustus_masked-Super-Scaffold_184-processed-gene-1.887
PR202_augustus_masked-Super-Scaffold_184-processed-gene-1.899
PR202_augustus_masked-Super-Scaffold_184-processed-gene-1.902
PR202_augustus_masked-Super-Scaffold_184-processed-gene-1.906
PR202_augustus_masked-Super-Scaffold_184-processed-gene-1.908
PR202_augustus_masked-Super-Scaffold_184-processed-gene-1.911
PR202_augustus_masked-Super-Scaffold_184-processed-gene-1.912
PR202_augustus_masked-Super-Scaffold_184-processed-gene-1.914
PR202_augustus_masked-Super-Scaffold_184-processed-gene-1.918
PR202_augustus_masked-Super-Scaffold_184-processed-gene-1.919
PR202_augustus_masked-Super-Scaffold_184-processed-gene-1.923
PR202_augustus_masked-Super-Scaffold_184-processed-gene-1.926
PR202_augustus_masked-Super-Scaffold_184-processed-gene-1.930
PR202_augustus_masked-Super-Scaffold_184-processed-gene-1.931
PR202_augustus_masked-Super-Scaffold_184-processed-gene-1.932
PR202_augustus_masked-Super-Scaffold_184-processed-gene-1.939
PR202_augustus_masked-Super-Scaffold_184-processed-gene-1.945
PR202_augustus_masked-Super-Scaffold_184-processed-gene-1.946
PR202_augustus_masked-Super-Scaffold_184-processed-gene-1.948
PR202_augustus_masked-Super-Scaffold_184-processed-gene-1.952
PR202_augustus_masked-Super-Scaffold_184-processed-gene-1.954
PR202_augustus_masked-Super-Scaffold_184-processed-gene-1.959
PR202_augustus_masked-Super-Scaffold_184-processed-gene-1.963
PR202_augustus_masked-Super-Scaffold_184-processed-gene-1.966
PR202_augustus_masked-Super-Scaffold_184-processed-gene-1.967
PR202_augustus_masked-Super-Scaffold_184-processed-gene-1.969
PR202_augustus_masked-Super-Scaffold_184-processed-gene-1.972
PR202_augustus_masked-Super-Scaffold_184-processed-gene-1.973
PR202_augustus_masked-Super-Scaffold_184-processed-gene-1.976
PR202_augustus_masked-Super-Scaffold_184-processed-gene-1.977
PR202_augustus_masked-Super-Scaffold_184-processed-gene-1.981
PR202_augustus_masked-Super-Scaffold_184-processed-gene-1.984
PR202_augustus_masked-Super-Scaffold_184-processed-gene-1.991
PR202_augustus_masked-Super-Scaffold_184-processed-gene-1.996
PR202_augustus_masked-Super-Scaffold_184-processed-gene-1.997
PR202_augustus_masked-Super-Scaffold_184-processed-gene-1.998
PR202_augustus_masked-Super-Scaffold_186-processed-gene-0.105
PR202_augustus_masked-Super-Scaffold_186-processed-gene-0.107
PR202_augustus_masked-Super-Scaffold_186-processed-gene-0.113
PR202_augustus_masked-Super-Scaffold_186-processed-gene-0.115
PR202_augustus_masked-Super-Scaffold_186-processed-gene-0.123
PR202_augustus_masked-Super-Scaffold_186-processed-gene-0.131
PR202_augustus_masked-Super-Scaffold_186-processed-gene-0.132
PR202_augustus_masked-Super-Scaffold_186-processed-gene-0.138
PR202_augustus_masked-Super-Scaffold_186-processed-gene-0.139
PR202_augustus_masked-Super-Scaffold_186-processed-gene-0.146
PR202_augustus_masked-Super-Scaffold_186-processed-gene-0.152
PR202_augustus_masked-Super-Scaffold_186-processed-gene-0.153
PR202_augustus_masked-Super-Scaffold_186-processed-gene-0.164
PR202_augustus_masked-Super-Scaffold_186-processed-gene-0.166
PR202_augustus_masked-Super-Scaffold_186-processed-gene-0.169
PR202_augustus_masked-Super-Scaffold_186-processed-gene-0.176
PR202_augustus_masked-Super-Scaffold_186-processed-gene-0.190
PR202_augustus_masked-Super-Scaffold_186-processed-gene-0.37
PR202_augustus_masked-Super-Scaffold_186-processed-gene-0.38
PR202_augustus_masked-Super-Scaffold_186-processed-gene-0.40
PR202_augustus_masked-Super-Scaffold_186-processed-gene-0.42
PR202_augustus_masked-Super-Scaffold_186-processed-gene-0.45
PR202_augustus_masked-Super-Scaffold_186-processed-gene-0.49
PR202_augustus_masked-Super-Scaffold_186-processed-gene-0.51
PR202_augustus_masked-Super-Scaffold_186-processed-gene-0.52
PR202_augustus_masked-Super-Scaffold_186-processed-gene-0.53
PR202_augustus_masked-Super-Scaffold_186-processed-gene-0.73
PR202_augustus_masked-Super-Scaffold_186-processed-gene-0.86
PR202_augustus_masked-Super-Scaffold_186-processed-gene-1.104
PR202_augustus_masked-Super-Scaffold_186-processed-gene-1.110
PR202_augustus_masked-Super-Scaffold_186-processed-gene-1.120
PR202_augustus_masked-Super-Scaffold_186-processed-gene-1.156
PR202_augustus_masked-Super-Scaffold_186-processed-gene-1.157
PR202_augustus_masked-Super-Scaffold_186-processed-gene-1.58
PR202_augustus_masked-Super-Scaffold_186-processed-gene-1.75
PR202_augustus_masked-Super-Scaffold_186-processed-gene-1.89
PR202_augustus_masked-Super-Scaffold_186-processed-gene-1.98
PR202_augustus_masked-Super-Scaffold_186-processed-gene-2.479
PR202_augustus_masked-Super-Scaffold_186-processed-gene-2.485
PR202_augustus_masked-Super-Scaffold_186-processed-gene-2.490
PR202_augustus_masked-Super-Scaffold_186-processed-gene-2.505
PR202_augustus_masked-Super-Scaffold_186-processed-gene-2.508
PR202_augustus_masked-Super-Scaffold_186-processed-gene-2.514
PR202_augustus_masked-Super-Scaffold_186-processed-gene-2.517
PR202_augustus_masked-Super-Scaffold_186-processed-gene-2.519
PR202_augustus_masked-Super-Scaffold_186-processed-gene-2.521
PR202_augustus_masked-Super-Scaffold_186-processed-gene-2.523
PR202_augustus_masked-Super-Scaffold_186-processed-gene-2.532
PR202_augustus_masked-Super-Scaffold_186-processed-gene-2.534
PR202_augustus_masked-Super-Scaffold_186-processed-gene-2.540
PR202_augustus_masked-Super-Scaffold_186-processed-gene-2.541
PR202_augustus_masked-Super-Scaffold_186-processed-gene-2.555
PR202_augustus_masked-Super-Scaffold_186-processed-gene-2.556
PR202_augustus_masked-Super-Scaffold_186-processed-gene-2.560
PR202_augustus_masked-Super-Scaffold_186-processed-gene-2.567
PR202_augustus_masked-Super-Scaffold_186-processed-gene-2.577
PR202_augustus_masked-Super-Scaffold_186-processed-gene-2.579
PR202_augustus_masked-Super-Scaffold_186-processed-gene-2.580
PR202_augustus_masked-Super-Scaffold_186-processed-gene-2.582
PR202_augustus_masked-Super-Scaffold_186-processed-gene-2.586
PR202_augustus_masked-Super-Scaffold_186-processed-gene-2.590
PR202_augustus_masked-Super-Scaffold_186-processed-gene-2.596
PR202_augustus_masked-Super-Scaffold_186-processed-gene-2.599
PR202_augustus_masked-Super-Scaffold_186-processed-gene-2.603
PR202_augustus_masked-Super-Scaffold_186-processed-gene-2.604
PR202_augustus_masked-Super-Scaffold_186-processed-gene-2.608
PR202_augustus_masked-Super-Scaffold_186-processed-gene-2.609
PR202_augustus_masked-Super-Scaffold_186-processed-gene-2.611
PR202_augustus_masked-Super-Scaffold_186-processed-gene-2.614
PR202_augustus_masked-Super-Scaffold_186-processed-gene-2.616
PR202_augustus_masked-Super-Scaffold_186-processed-gene-2.623
PR202_augustus_masked-Super-Scaffold_186-processed-gene-2.626
PR202_augustus_masked-Super-Scaffold_186-processed-gene-3.321
PR202_augustus_masked-Super-Scaffold_186-processed-gene-3.327
PR202_augustus_masked-Super-Scaffold_186-processed-gene-3.328
PR202_augustus_masked-Super-Scaffold_186-processed-gene-3.331
PR202_augustus_masked-Super-Scaffold_186-processed-gene-3.337
PR202_augustus_masked-Super-Scaffold_186-processed-gene-3.342
PR202_augustus_masked-Super-Scaffold_186-processed-gene-3.344
PR202_augustus_masked-Super-Scaffold_186-processed-gene-3.348
PR202_augustus_masked-Super-Scaffold_186-processed-gene-3.350
PR202_augustus_masked-Super-Scaffold_186-processed-gene-3.351
PR202_augustus_masked-Super-Scaffold_186-processed-gene-3.356
PR202_augustus_masked-Super-Scaffold_186-processed-gene-3.358
PR202_augustus_masked-Super-Scaffold_186-processed-gene-3.366
PR202_augustus_masked-Super-Scaffold_186-processed-gene-3.368
PR202_augustus_masked-Super-Scaffold_186-processed-gene-3.370
PR202_augustus_masked-Super-Scaffold_186-processed-gene-3.371
PR202_augustus_masked-Super-Scaffold_186-processed-gene-3.376
PR202_augustus_masked-Super-Scaffold_186-processed-gene-3.377
PR202_augustus_masked-Super-Scaffold_186-processed-gene-3.379
PR202_augustus_masked-Super-Scaffold_186-processed-gene-3.400
PR202_augustus_masked-Super-Scaffold_186-processed-gene-3.405
PR202_augustus_masked-Super-Scaffold_186-processed-gene-3.406
PR202_augustus_masked-Super-Scaffold_186-processed-gene-3.407
PR202_augustus_masked-Super-Scaffold_186-processed-gene-3.408
PR202_augustus_masked-Super-Scaffold_186-processed-gene-3.409
PR202_augustus_masked-Super-Scaffold_186-processed-gene-3.416
PR202_augustus_masked-Super-Scaffold_186-processed-gene-3.418
PR202_augustus_masked-Super-Scaffold_186-processed-gene-3.419
PR202_augustus_masked-Super-Scaffold_186-processed-gene-3.420
PR202_augustus_masked-Super-Scaffold_186-processed-gene-3.422
PR202_augustus_masked-Super-Scaffold_186-processed-gene-3.427
PR202_augustus_masked-Super-Scaffold_186-processed-gene-3.441
PR202_augustus_masked-Super-Scaffold_186-processed-gene-3.445
PR202_augustus_masked-Super-Scaffold_186-processed-gene-3.451
PR202_augustus_masked-Super-Scaffold_186-processed-gene-3.457
PR202_augustus_masked-Super-Scaffold_186-processed-gene-3.460
PR202_augustus_masked-Super-Scaffold_186-processed-gene-3.463
PR202_augustus_masked-Super-Scaffold_186-processed-gene-3.474
PR202_augustus_masked-Super-Scaffold_186-processed-gene-3.479
PR202_augustus_masked-Super-Scaffold_186-processed-gene-3.480
PR202_augustus_masked-Super-Scaffold_186-processed-gene-3.483
PR202_augustus_masked-Super-Scaffold_18-processed-gene-0.428
PR202_augustus_masked-Super-Scaffold_18-processed-gene-0.430
PR202_augustus_masked-Super-Scaffold_18-processed-gene-0.431
PR202_augustus_masked-Super-Scaffold_18-processed-gene-0.432
PR202_augustus_masked-Super-Scaffold_18-processed-gene-0.435
PR202_augustus_masked-Super-Scaffold_18-processed-gene-0.436
PR202_augustus_masked-Super-Scaffold_18-processed-gene-0.439
PR202_augustus_masked-Super-Scaffold_18-processed-gene-0.440
PR202_augustus_masked-Super-Scaffold_18-processed-gene-0.443
PR202_augustus_masked-Super-Scaffold_18-processed-gene-0.452
PR202_augustus_masked-Super-Scaffold_18-processed-gene-0.453
PR202_augustus_masked-Super-Scaffold_18-processed-gene-0.455
PR202_augustus_masked-Super-Scaffold_18-processed-gene-0.466
PR202_augustus_masked-Super-Scaffold_18-processed-gene-0.471
PR202_augustus_masked-Super-Scaffold_18-processed-gene-0.482
PR202_augustus_masked-Super-Scaffold_18-processed-gene-0.483
PR202_augustus_masked-Super-Scaffold_18-processed-gene-0.485
PR202_augustus_masked-Super-Scaffold_18-processed-gene-0.486
PR202_augustus_masked-Super-Scaffold_18-processed-gene-0.487
PR202_augustus_masked-Super-Scaffold_18-processed-gene-0.489
PR202_augustus_masked-Super-Scaffold_18-processed-gene-0.491
PR202_augustus_masked-Super-Scaffold_18-processed-gene-0.492
PR202_augustus_masked-Super-Scaffold_18-processed-gene-0.494
PR202_augustus_masked-Super-Scaffold_18-processed-gene-0.496
PR202_augustus_masked-Super-Scaffold_18-processed-gene-0.498
PR202_augustus_masked-Super-Scaffold_18-processed-gene-0.499
PR202_augustus_masked-Super-Scaffold_18-processed-gene-0.500
PR202_augustus_masked-Super-Scaffold_18-processed-gene-0.503
PR202_augustus_masked-Super-Scaffold_18-processed-gene-0.506
PR202_augustus_masked-Super-Scaffold_18-processed-gene-0.507
PR202_augustus_masked-Super-Scaffold_18-processed-gene-0.509
PR202_augustus_masked-Super-Scaffold_18-processed-gene-0.510
PR202_augustus_masked-Super-Scaffold_18-processed-gene-0.519
PR202_augustus_masked-Super-Scaffold_18-processed-gene-0.525
PR202_augustus_masked-Super-Scaffold_18-processed-gene-0.530
PR202_augustus_masked-Super-Scaffold_18-processed-gene-0.531
PR202_augustus_masked-Super-Scaffold_18-processed-gene-0.534
PR202_augustus_masked-Super-Scaffold_18-processed-gene-0.535
PR202_augustus_masked-Super-Scaffold_18-processed-gene-0.537
PR202_augustus_masked-Super-Scaffold_18-processed-gene-0.540
PR202_augustus_masked-Super-Scaffold_18-processed-gene-0.543
PR202_augustus_masked-Super-Scaffold_18-processed-gene-0.545
PR202_augustus_masked-Super-Scaffold_18-processed-gene-0.546
PR202_augustus_masked-Super-Scaffold_18-processed-gene-0.548
PR202_augustus_masked-Super-Scaffold_18-processed-gene-0.549
PR202_augustus_masked-Super-Scaffold_18-processed-gene-0.553
PR202_augustus_masked-Super-Scaffold_18-processed-gene-0.557
PR202_augustus_masked-Super-Scaffold_18-processed-gene-0.558
PR202_augustus_masked-Super-Scaffold_18-processed-gene-1.384
PR202_augustus_masked-Super-Scaffold_18-processed-gene-1.388
PR202_augustus_masked-Super-Scaffold_18-processed-gene-1.389
PR202_augustus_masked-Super-Scaffold_18-processed-gene-1.393
PR202_augustus_masked-Super-Scaffold_18-processed-gene-1.397
PR202_augustus_masked-Super-Scaffold_18-processed-gene-1.399
PR202_augustus_masked-Super-Scaffold_18-processed-gene-1.400
PR202_augustus_masked-Super-Scaffold_18-processed-gene-1.402
PR202_augustus_masked-Super-Scaffold_18-processed-gene-1.403
PR202_augustus_masked-Super-Scaffold_18-processed-gene-1.404
PR202_augustus_masked-Super-Scaffold_18-processed-gene-1.410
PR202_augustus_masked-Super-Scaffold_18-processed-gene-1.411
PR202_augustus_masked-Super-Scaffold_18-processed-gene-1.413
PR202_augustus_masked-Super-Scaffold_18-processed-gene-1.423
PR202_augustus_masked-Super-Scaffold_18-processed-gene-1.425
PR202_augustus_masked-Super-Scaffold_18-processed-gene-1.426
PR202_augustus_masked-Super-Scaffold_18-processed-gene-1.427
PR202_augustus_masked-Super-Scaffold_18-processed-gene-1.428
PR202_augustus_masked-Super-Scaffold_18-processed-gene-1.429
PR202_augustus_masked-Super-Scaffold_18-processed-gene-1.431
PR202_augustus_masked-Super-Scaffold_18-processed-gene-1.433
PR202_augustus_masked-Super-Scaffold_18-processed-gene-1.435
PR202_augustus_masked-Super-Scaffold_18-processed-gene-1.440
PR202_augustus_masked-Super-Scaffold_18-processed-gene-1.441
PR202_augustus_masked-Super-Scaffold_18-processed-gene-1.442
PR202_augustus_masked-Super-Scaffold_18-processed-gene-1.443
PR202_augustus_masked-Super-Scaffold_18-processed-gene-1.444
PR202_augustus_masked-Super-Scaffold_18-processed-gene-1.445
PR202_augustus_masked-Super-Scaffold_18-processed-gene-1.446
PR202_augustus_masked-Super-Scaffold_18-processed-gene-1.448
PR202_augustus_masked-Super-Scaffold_18-processed-gene-1.456
PR202_augustus_masked-Super-Scaffold_18-processed-gene-1.458
PR202_augustus_masked-Super-Scaffold_18-processed-gene-1.461
PR202_augustus_masked-Super-Scaffold_18-processed-gene-1.464
PR202_augustus_masked-Super-Scaffold_18-processed-gene-1.469
PR202_augustus_masked-Super-Scaffold_18-processed-gene-1.470
PR202_augustus_masked-Super-Scaffold_18-processed-gene-1.472
PR202_augustus_masked-Super-Scaffold_18-processed-gene-1.474
PR202_augustus_masked-Super-Scaffold_18-processed-gene-1.475
PR202_augustus_masked-Super-Scaffold_18-processed-gene-1.477
PR202_augustus_masked-Super-Scaffold_18-processed-gene-1.478
PR202_augustus_masked-Super-Scaffold_18-processed-gene-1.479
PR202_augustus_masked-Super-Scaffold_18-processed-gene-1.481
PR202_augustus_masked-Super-Scaffold_18-processed-gene-1.482
PR202_augustus_masked-Super-Scaffold_18-processed-gene-1.484
PR202_augustus_masked-Super-Scaffold_18-processed-gene-1.491
PR202_augustus_masked-Super-Scaffold_18-processed-gene-1.492
PR202_augustus_masked-Super-Scaffold_18-processed-gene-1.494
PR202_augustus_masked-Super-Scaffold_18-processed-gene-1.500
PR202_augustus_masked-Super-Scaffold_18-processed-gene-1.509
PR202_augustus_masked-Super-Scaffold_18-processed-gene-1.514
PR202_augustus_masked-Super-Scaffold_18-processed-gene-1.515
PR202_augustus_masked-Super-Scaffold_18-processed-gene-1.519
PR202_augustus_masked-Super-Scaffold_18-processed-gene-1.520
PR202_augustus_masked-Super-Scaffold_18-processed-gene-1.523
PR202_augustus_masked-Super-Scaffold_18-processed-gene-1.525
PR202_augustus_masked-Super-Scaffold_18-processed-gene-1.527
PR202_augustus_masked-Super-Scaffold_18-processed-gene-1.529
PR202_augustus_masked-Super-Scaffold_18-processed-gene-1.531
PR202_augustus_masked-Super-Scaffold_18-processed-gene-1.537
PR202_augustus_masked-Super-Scaffold_18-processed-gene-1.543
PR202_augustus_masked-Super-Scaffold_18-processed-gene-1.546
PR202_augustus_masked-Super-Scaffold_18-processed-gene-1.547
PR202_augustus_masked-Super-Scaffold_18-processed-gene-1.548
PR202_augustus_masked-Super-Scaffold_18-processed-gene-1.549
PR202_augustus_masked-Super-Scaffold_18-processed-gene-1.550
PR202_augustus_masked-Super-Scaffold_18-processed-gene-1.557
PR202_augustus_masked-Super-Scaffold_18-processed-gene-1.559
PR202_augustus_masked-Super-Scaffold_18-processed-gene-2.320
PR202_augustus_masked-Super-Scaffold_18-processed-gene-2.323
PR202_augustus_masked-Super-Scaffold_18-processed-gene-2.328
PR202_augustus_masked-Super-Scaffold_18-processed-gene-2.333
PR202_augustus_masked-Super-Scaffold_18-processed-gene-2.338
PR202_augustus_masked-Super-Scaffold_18-processed-gene-2.339
PR202_augustus_masked-Super-Scaffold_18-processed-gene-2.340
PR202_augustus_masked-Super-Scaffold_18-processed-gene-2.343
PR202_augustus_masked-Super-Scaffold_18-processed-gene-2.344
PR202_augustus_masked-Super-Scaffold_18-processed-gene-2.347
PR202_augustus_masked-Super-Scaffold_18-processed-gene-2.348
PR202_augustus_masked-Super-Scaffold_18-processed-gene-2.349
PR202_augustus_masked-Super-Scaffold_18-processed-gene-2.350
PR202_augustus_masked-Super-Scaffold_18-processed-gene-2.353
PR202_augustus_masked-Super-Scaffold_18-processed-gene-2.356
PR202_augustus_masked-Super-Scaffold_18-processed-gene-2.357
PR202_augustus_masked-Super-Scaffold_18-processed-gene-2.359
PR202_augustus_masked-Super-Scaffold_18-processed-gene-2.360
PR202_augustus_masked-Super-Scaffold_18-processed-gene-2.367
PR202_augustus_masked-Super-Scaffold_18-processed-gene-2.370
PR202_augustus_masked-Super-Scaffold_18-processed-gene-2.371
PR202_augustus_masked-Super-Scaffold_18-processed-gene-2.375
PR202_augustus_masked-Super-Scaffold_18-processed-gene-2.376
PR202_augustus_masked-Super-Scaffold_18-processed-gene-2.377
PR202_augustus_masked-Super-Scaffold_18-processed-gene-2.379
PR202_augustus_masked-Super-Scaffold_18-processed-gene-2.383
PR202_augustus_masked-Super-Scaffold_18-processed-gene-2.385
PR202_augustus_masked-Super-Scaffold_18-processed-gene-2.386
PR202_augustus_masked-Super-Scaffold_18-processed-gene-2.390
PR202_augustus_masked-Super-Scaffold_18-processed-gene-2.391
PR202_augustus_masked-Super-Scaffold_18-processed-gene-2.392
PR202_augustus_masked-Super-Scaffold_18-processed-gene-2.394
PR202_augustus_masked-Super-Scaffold_18-processed-gene-2.403
PR202_augustus_masked-Super-Scaffold_18-processed-gene-2.407
PR202_augustus_masked-Super-Scaffold_18-processed-gene-2.422
PR202_augustus_masked-Super-Scaffold_18-processed-gene-2.423
PR202_augustus_masked-Super-Scaffold_18-processed-gene-2.425
PR202_augustus_masked-Super-Scaffold_18-processed-gene-2.428
PR202_augustus_masked-Super-Scaffold_18-processed-gene-2.434
PR202_augustus_masked-Super-Scaffold_18-processed-gene-2.438
PR202_augustus_masked-Super-Scaffold_18-processed-gene-2.440
PR202_augustus_masked-Super-Scaffold_18-processed-gene-2.443
PR202_augustus_masked-Super-Scaffold_18-processed-gene-2.444
PR202_augustus_masked-Super-Scaffold_18-processed-gene-2.446
PR202_augustus_masked-Super-Scaffold_18-processed-gene-2.452
PR202_augustus_masked-Super-Scaffold_18-processed-gene-2.456
PR202_augustus_masked-Super-Scaffold_18-processed-gene-2.459
PR202_augustus_masked-Super-Scaffold_18-processed-gene-2.465
PR202_augustus_masked-Super-Scaffold_18-processed-gene-2.466
PR202_augustus_masked-Super-Scaffold_18-processed-gene-2.471
PR202_augustus_masked-Super-Scaffold_18-processed-gene-2.473
PR202_augustus_masked-Super-Scaffold_18-processed-gene-2.484
PR202_augustus_masked-Super-Scaffold_18-processed-gene-2.485
PR202_augustus_masked-Super-Scaffold_18-processed-gene-3.430
PR202_augustus_masked-Super-Scaffold_18-processed-gene-3.432
PR202_augustus_masked-Super-Scaffold_18-processed-gene-3.433
PR202_augustus_masked-Super-Scaffold_18-processed-gene-3.435
PR202_augustus_masked-Super-Scaffold_18-processed-gene-3.437
PR202_augustus_masked-Super-Scaffold_18-processed-gene-3.438
PR202_augustus_masked-Super-Scaffold_18-processed-gene-3.443
PR202_augustus_masked-Super-Scaffold_18-processed-gene-3.447
PR202_augustus_masked-Super-Scaffold_18-processed-gene-3.448
PR202_augustus_masked-Super-Scaffold_18-processed-gene-3.450
PR202_augustus_masked-Super-Scaffold_18-processed-gene-3.456
PR202_augustus_masked-Super-Scaffold_18-processed-gene-3.457
PR202_augustus_masked-Super-Scaffold_18-processed-gene-3.465
PR202_augustus_masked-Super-Scaffold_18-processed-gene-3.470
PR202_augustus_masked-Super-Scaffold_18-processed-gene-3.471
PR202_augustus_masked-Super-Scaffold_18-processed-gene-3.472
PR202_augustus_masked-Super-Scaffold_18-processed-gene-3.473
PR202_augustus_masked-Super-Scaffold_18-processed-gene-3.474
PR202_augustus_masked-Super-Scaffold_18-processed-gene-3.475
PR202_augustus_masked-Super-Scaffold_18-processed-gene-3.479
PR202_augustus_masked-Super-Scaffold_18-processed-gene-3.482
PR202_augustus_masked-Super-Scaffold_18-processed-gene-3.485
PR202_augustus_masked-Super-Scaffold_18-processed-gene-3.486
PR202_augustus_masked-Super-Scaffold_18-processed-gene-3.487
PR202_augustus_masked-Super-Scaffold_18-processed-gene-3.489
PR202_augustus_masked-Super-Scaffold_18-processed-gene-3.490
PR202_augustus_masked-Super-Scaffold_18-processed-gene-3.492
PR202_augustus_masked-Super-Scaffold_18-processed-gene-3.493
PR202_augustus_masked-Super-Scaffold_18-processed-gene-3.494
PR202_augustus_masked-Super-Scaffold_18-processed-gene-3.495
PR202_augustus_masked-Super-Scaffold_18-processed-gene-3.496
PR202_augustus_masked-Super-Scaffold_18-processed-gene-3.500
PR202_augustus_masked-Super-Scaffold_18-processed-gene-3.506
PR202_augustus_masked-Super-Scaffold_18-processed-gene-3.510
PR202_augustus_masked-Super-Scaffold_18-processed-gene-3.511
PR202_augustus_masked-Super-Scaffold_18-processed-gene-3.516
PR202_augustus_masked-Super-Scaffold_18-processed-gene-3.520
PR202_augustus_masked-Super-Scaffold_18-processed-gene-3.521
PR202_augustus_masked-Super-Scaffold_18-processed-gene-3.525
PR202_augustus_masked-Super-Scaffold_18-processed-gene-3.527
PR202_augustus_masked-Super-Scaffold_18-processed-gene-3.534
PR202_augustus_masked-Super-Scaffold_18-processed-gene-3.538
PR202_augustus_masked-Super-Scaffold_18-processed-gene-3.543
PR202_augustus_masked-Super-Scaffold_18-processed-gene-3.544
PR202_augustus_masked-Super-Scaffold_18-processed-gene-3.549
PR202_augustus_masked-Super-Scaffold_18-processed-gene-3.555
PR202_augustus_masked-Super-Scaffold_18-processed-gene-3.556
PR202_augustus_masked-Super-Scaffold_18-processed-gene-3.566
PR202_augustus_masked-Super-Scaffold_18-processed-gene-3.571
PR202_augustus_masked-Super-Scaffold_18-processed-gene-3.573
PR202_augustus_masked-Super-Scaffold_18-processed-gene-3.574
PR202_augustus_masked-Super-Scaffold_18-processed-gene-3.579
PR202_augustus_masked-Super-Scaffold_18-processed-gene-3.583
PR202_augustus_masked-Super-Scaffold_18-processed-gene-3.584
PR202_augustus_masked-Super-Scaffold_18-processed-gene-3.585
PR202_augustus_masked-Super-Scaffold_18-processed-gene-3.587
PR202_augustus_masked-Super-Scaffold_18-processed-gene-3.589
PR202_augustus_masked-Super-Scaffold_18-processed-gene-3.592
PR202_augustus_masked-Super-Scaffold_18-processed-gene-3.593
PR202_augustus_masked-Super-Scaffold_18-processed-gene-3.595
PR202_augustus_masked-Super-Scaffold_18-processed-gene-3.598
PR202_augustus_masked-Super-Scaffold_18-processed-gene-3.601
PR202_augustus_masked-Super-Scaffold_18-processed-gene-3.602
PR202_augustus_masked-Super-Scaffold_18-processed-gene-3.603
PR202_augustus_masked-Super-Scaffold_18-processed-gene-3.605
PR202_augustus_masked-Super-Scaffold_18-processed-gene-3.606
PR202_augustus_masked-Super-Scaffold_18-processed-gene-3.612
PR202_augustus_masked-Super-Scaffold_18-processed-gene-3.616
PR202_augustus_masked-Super-Scaffold_18-processed-gene-3.619
PR202_augustus_masked-Super-Scaffold_18-processed-gene-3.620
PR202_augustus_masked-Super-Scaffold_18-processed-gene-4.104
PR202_augustus_masked-Super-Scaffold_18-processed-gene-4.105
PR202_augustus_masked-Super-Scaffold_18-processed-gene-4.106
PR202_augustus_masked-Super-Scaffold_18-processed-gene-4.115
PR202_augustus_masked-Super-Scaffold_18-processed-gene-4.116
PR202_augustus_masked-Super-Scaffold_18-processed-gene-4.117
PR202_augustus_masked-Super-Scaffold_18-processed-gene-4.122
PR202_augustus_masked-Super-Scaffold_18-processed-gene-4.124
PR202_augustus_masked-Super-Scaffold_18-processed-gene-4.126
PR202_augustus_masked-Super-Scaffold_18-processed-gene-4.130
PR202_augustus_masked-Super-Scaffold_18-processed-gene-4.133
PR202_augustus_masked-Super-Scaffold_18-processed-gene-4.136
PR202_augustus_masked-Super-Scaffold_18-processed-gene-4.140
PR202_augustus_masked-Super-Scaffold_18-processed-gene-4.144
PR202_augustus_masked-Super-Scaffold_18-processed-gene-4.145
PR202_augustus_masked-Super-Scaffold_18-processed-gene-4.149
PR202_augustus_masked-Super-Scaffold_18-processed-gene-4.150
PR202_augustus_masked-Super-Scaffold_18-processed-gene-4.151
PR202_augustus_masked-Super-Scaffold_18-processed-gene-4.161
PR202_augustus_masked-Super-Scaffold_18-processed-gene-4.165
PR202_augustus_masked-Super-Scaffold_18-processed-gene-4.166
PR202_augustus_masked-Super-Scaffold_18-processed-gene-4.172
PR202_augustus_masked-Super-Scaffold_18-processed-gene-4.173
PR202_augustus_masked-Super-Scaffold_18-processed-gene-4.177
PR202_augustus_masked-Super-Scaffold_18-processed-gene-4.180
PR202_augustus_masked-Super-Scaffold_18-processed-gene-4.181
PR202_augustus_masked-Super-Scaffold_18-processed-gene-4.186
PR202_augustus_masked-Super-Scaffold_18-processed-gene-4.187
PR202_augustus_masked-Super-Scaffold_18-processed-gene-4.188
PR202_augustus_masked-Super-Scaffold_18-processed-gene-4.196
PR202_augustus_masked-Super-Scaffold_18-processed-gene-4.197
PR202_augustus_masked-Super-Scaffold_18-processed-gene-4.199
PR202_augustus_masked-Super-Scaffold_18-processed-gene-4.205
PR202_augustus_masked-Super-Scaffold_18-processed-gene-4.210
PR202_augustus_masked-Super-Scaffold_18-processed-gene-4.217
PR202_augustus_masked-Super-Scaffold_18-processed-gene-4.221
PR202_augustus_masked-Super-Scaffold_18-processed-gene-4.222
PR202_augustus_masked-Super-Scaffold_18-processed-gene-4.224
PR202_augustus_masked-Super-Scaffold_18-processed-gene-4.234
PR202_augustus_masked-Super-Scaffold_18-processed-gene-4.235
PR202_augustus_masked-Super-Scaffold_18-processed-gene-4.238
PR202_augustus_masked-Super-Scaffold_18-processed-gene-4.242
PR202_augustus_masked-Super-Scaffold_18-processed-gene-4.251
PR202_augustus_masked-Super-Scaffold_18-processed-gene-4.256
PR202_augustus_masked-Super-Scaffold_18-processed-gene-4.257
PR202_augustus_masked-Super-Scaffold_18-processed-gene-4.258
PR202_augustus_masked-Super-Scaffold_18-processed-gene-4.259
PR202_augustus_masked-Super-Scaffold_18-processed-gene-4.262
PR202_augustus_masked-Super-Scaffold_18-processed-gene-4.265
PR202_augustus_masked-Super-Scaffold_18-processed-gene-4.266
PR202_augustus_masked-Super-Scaffold_18-processed-gene-4.268
PR202_augustus_masked-Super-Scaffold_18-processed-gene-4.270
PR202_augustus_masked-Super-Scaffold_18-processed-gene-4.273
PR202_augustus_masked-Super-Scaffold_18-processed-gene-5.550
PR202_augustus_masked-Super-Scaffold_18-processed-gene-5.552
PR202_augustus_masked-Super-Scaffold_18-processed-gene-5.553
PR202_augustus_masked-Super-Scaffold_18-processed-gene-5.554
PR202_augustus_masked-Super-Scaffold_18-processed-gene-5.556
PR202_augustus_masked-Super-Scaffold_18-processed-gene-5.557
PR202_augustus_masked-Super-Scaffold_18-processed-gene-5.559
PR202_augustus_masked-Super-Scaffold_18-processed-gene-5.563
PR202_augustus_masked-Super-Scaffold_18-processed-gene-5.569
PR202_augustus_masked-Super-Scaffold_18-processed-gene-5.572
PR202_augustus_masked-Super-Scaffold_18-processed-gene-5.575
PR202_augustus_masked-Super-Scaffold_18-processed-gene-5.576
PR202_augustus_masked-Super-Scaffold_18-processed-gene-5.584
PR202_augustus_masked-Super-Scaffold_18-processed-gene-5.586
PR202_augustus_masked-Super-Scaffold_18-processed-gene-5.587
PR202_augustus_masked-Super-Scaffold_18-processed-gene-5.588
PR202_augustus_masked-Super-Scaffold_18-processed-gene-5.594
PR202_augustus_masked-Super-Scaffold_18-processed-gene-5.606
PR202_augustus_masked-Super-Scaffold_18-processed-gene-5.607
PR202_augustus_masked-Super-Scaffold_18-processed-gene-5.614
PR202_augustus_masked-Super-Scaffold_18-processed-gene-5.618
PR202_augustus_masked-Super-Scaffold_18-processed-gene-5.624
PR202_augustus_masked-Super-Scaffold_18-processed-gene-5.627
PR202_augustus_masked-Super-Scaffold_18-processed-gene-5.630
PR202_augustus_masked-Super-Scaffold_18-processed-gene-5.631
PR202_augustus_masked-Super-Scaffold_18-processed-gene-5.632
PR202_augustus_masked-Super-Scaffold_18-processed-gene-5.635
PR202_augustus_masked-Super-Scaffold_18-processed-gene-5.637
PR202_augustus_masked-Super-Scaffold_18-processed-gene-5.639
PR202_augustus_masked-Super-Scaffold_18-processed-gene-5.640
PR202_augustus_masked-Super-Scaffold_18-processed-gene-5.643
PR202_augustus_masked-Super-Scaffold_18-processed-gene-5.650
PR202_augustus_masked-Super-Scaffold_18-processed-gene-5.651
PR202_augustus_masked-Super-Scaffold_18-processed-gene-5.652
PR202_augustus_masked-Super-Scaffold_18-processed-gene-5.656
PR202_augustus_masked-Super-Scaffold_18-processed-gene-5.659
PR202_augustus_masked-Super-Scaffold_18-processed-gene-5.660
PR202_augustus_masked-Super-Scaffold_18-processed-gene-5.661
PR202_augustus_masked-Super-Scaffold_18-processed-gene-5.663
PR202_augustus_masked-Super-Scaffold_18-processed-gene-5.665
PR202_augustus_masked-Super-Scaffold_18-processed-gene-5.669
PR202_augustus_masked-Super-Scaffold_18-processed-gene-5.673
PR202_augustus_masked-Super-Scaffold_18-processed-gene-5.674
PR202_augustus_masked-Super-Scaffold_18-processed-gene-5.675
PR202_augustus_masked-Super-Scaffold_18-processed-gene-5.676
PR202_augustus_masked-Super-Scaffold_18-processed-gene-5.678
PR202_augustus_masked-Super-Scaffold_18-processed-gene-5.680
PR202_augustus_masked-Super-Scaffold_18-processed-gene-5.682
PR202_augustus_masked-Super-Scaffold_18-processed-gene-5.683
PR202_augustus_masked-Super-Scaffold_18-processed-gene-5.688
PR202_augustus_masked-Super-Scaffold_18-processed-gene-5.690
PR202_augustus_masked-Super-Scaffold_18-processed-gene-5.704
PR202_augustus_masked-Super-Scaffold_18-processed-gene-5.705
PR202_augustus_masked-Super-Scaffold_18-processed-gene-5.708
PR202_augustus_masked-Super-Scaffold_18-processed-gene-5.710
PR202_augustus_masked-Super-Scaffold_18-processed-gene-5.715
PR202_augustus_masked-Super-Scaffold_18-processed-gene-5.724
PR202_augustus_masked-Super-Scaffold_18-processed-gene-5.730
PR202_augustus_masked-Super-Scaffold_18-processed-gene-5.739
PR202_augustus_masked-Super-Scaffold_18-processed-gene-5.740
PR202_augustus_masked-Super-Scaffold_18-processed-gene-5.742
PR202_augustus_masked-Super-Scaffold_18-processed-gene-6.470
PR202_augustus_masked-Super-Scaffold_18-processed-gene-6.473
PR202_augustus_masked-Super-Scaffold_18-processed-gene-6.475
PR202_augustus_masked-Super-Scaffold_18-processed-gene-6.481
PR202_augustus_masked-Super-Scaffold_18-processed-gene-6.482
PR202_augustus_masked-Super-Scaffold_18-processed-gene-6.489
PR202_augustus_masked-Super-Scaffold_18-processed-gene-6.490
PR202_augustus_masked-Super-Scaffold_18-processed-gene-6.493
PR202_augustus_masked-Super-Scaffold_18-processed-gene-6.494
PR202_augustus_masked-Super-Scaffold_18-processed-gene-6.501
PR202_augustus_masked-Super-Scaffold_18-processed-gene-6.505
PR202_augustus_masked-Super-Scaffold_18-processed-gene-6.506
PR202_augustus_masked-Super-Scaffold_18-processed-gene-6.507
PR202_augustus_masked-Super-Scaffold_18-processed-gene-6.509
PR202_augustus_masked-Super-Scaffold_18-processed-gene-6.511
PR202_augustus_masked-Super-Scaffold_18-processed-gene-6.512
PR202_augustus_masked-Super-Scaffold_18-processed-gene-6.515
PR202_augustus_masked-Super-Scaffold_18-processed-gene-6.516
PR202_augustus_masked-Super-Scaffold_18-processed-gene-6.518
PR202_augustus_masked-Super-Scaffold_18-processed-gene-6.519
PR202_augustus_masked-Super-Scaffold_18-processed-gene-6.520
PR202_augustus_masked-Super-Scaffold_18-processed-gene-6.533
PR202_augustus_masked-Super-Scaffold_18-processed-gene-6.535
PR202_augustus_masked-Super-Scaffold_18-processed-gene-6.537
PR202_augustus_masked-Super-Scaffold_18-processed-gene-6.539
PR202_augustus_masked-Super-Scaffold_18-processed-gene-6.542
PR202_augustus_masked-Super-Scaffold_18-processed-gene-6.547
PR202_augustus_masked-Super-Scaffold_18-processed-gene-6.549
PR202_augustus_masked-Super-Scaffold_18-processed-gene-6.554
PR202_augustus_masked-Super-Scaffold_18-processed-gene-6.558
PR202_augustus_masked-Super-Scaffold_18-processed-gene-6.561
PR202_augustus_masked-Super-Scaffold_18-processed-gene-6.562
PR202_augustus_masked-Super-Scaffold_18-processed-gene-6.564
PR202_augustus_masked-Super-Scaffold_18-processed-gene-6.576
PR202_augustus_masked-Super-Scaffold_18-processed-gene-6.580
PR202_augustus_masked-Super-Scaffold_18-processed-gene-6.581
PR202_augustus_masked-Super-Scaffold_18-processed-gene-6.583
PR202_augustus_masked-Super-Scaffold_18-processed-gene-6.584
PR202_augustus_masked-Super-Scaffold_18-processed-gene-6.585
PR202_augustus_masked-Super-Scaffold_18-processed-gene-6.590
PR202_augustus_masked-Super-Scaffold_18-processed-gene-6.591
PR202_augustus_masked-Super-Scaffold_18-processed-gene-6.592
PR202_augustus_masked-Super-Scaffold_18-processed-gene-6.595
PR202_augustus_masked-Super-Scaffold_18-processed-gene-6.596
PR202_augustus_masked-Super-Scaffold_18-processed-gene-6.598
PR202_augustus_masked-Super-Scaffold_18-processed-gene-6.600
PR202_augustus_masked-Super-Scaffold_18-processed-gene-6.603
PR202_augustus_masked-Super-Scaffold_18-processed-gene-6.605
PR202_augustus_masked-Super-Scaffold_18-processed-gene-6.606
PR202_augustus_masked-Super-Scaffold_18-processed-gene-6.609
PR202_augustus_masked-Super-Scaffold_18-processed-gene-6.615
PR202_augustus_masked-Super-Scaffold_18-processed-gene-6.616
PR202_augustus_masked-Super-Scaffold_18-processed-gene-6.618
PR202_augustus_masked-Super-Scaffold_18-processed-gene-6.641
PR202_augustus_masked-Super-Scaffold_18-processed-gene-6.642
PR202_augustus_masked-Super-Scaffold_18-processed-gene-6.643
PR202_augustus_masked-Super-Scaffold_18-processed-gene-6.645
PR202_augustus_masked-Super-Scaffold_18-processed-gene-6.649
PR202_augustus_masked-Super-Scaffold_18-processed-gene-6.658
PR202_augustus_masked-Super-Scaffold_18-processed-gene-6.659
PR202_augustus_masked-Super-Scaffold_18-processed-gene-6.660
PR202_augustus_masked-Super-Scaffold_190-processed-gene-0.109
PR202_augustus_masked-Super-Scaffold_190-processed-gene-0.12
PR202_augustus_masked-Super-Scaffold_190-processed-gene-0.128
PR202_augustus_masked-Super-Scaffold_190-processed-gene-0.13
PR202_augustus_masked-Super-Scaffold_190-processed-gene-0.130
PR202_augustus_masked-Super-Scaffold_190-processed-gene-0.134
PR202_augustus_masked-Super-Scaffold_190-processed-gene-0.17
PR202_augustus_masked-Super-Scaffold_190-processed-gene-0.25
PR202_augustus_masked-Super-Scaffold_190-processed-gene-0.26
PR202_augustus_masked-Super-Scaffold_190-processed-gene-0.28
PR202_augustus_masked-Super-Scaffold_190-processed-gene-0.45
PR202_augustus_masked-Super-Scaffold_190-processed-gene-0.47
PR202_augustus_masked-Super-Scaffold_190-processed-gene-0.48
PR202_augustus_masked-Super-Scaffold_190-processed-gene-0.64
PR202_augustus_masked-Super-Scaffold_190-processed-gene-0.72
PR202_augustus_masked-Super-Scaffold_190-processed-gene-0.73
PR202_augustus_masked-Super-Scaffold_190-processed-gene-0.92
PR202_augustus_masked-Super-Scaffold_190-processed-gene-0.95
PR202_augustus_masked-Super-Scaffold_190-processed-gene-1.153
PR202_augustus_masked-Super-Scaffold_190-processed-gene-1.154
PR202_augustus_masked-Super-Scaffold_190-processed-gene-1.156
PR202_augustus_masked-Super-Scaffold_190-processed-gene-1.157
PR202_augustus_masked-Super-Scaffold_190-processed-gene-1.160
PR202_augustus_masked-Super-Scaffold_190-processed-gene-1.185
PR202_augustus_masked-Super-Scaffold_190-processed-gene-1.191
PR202_augustus_masked-Super-Scaffold_190-processed-gene-1.195
PR202_augustus_masked-Super-Scaffold_190-processed-gene-1.196
PR202_augustus_masked-Super-Scaffold_190-processed-gene-1.210
PR202_augustus_masked-Super-Scaffold_190-processed-gene-1.226
PR202_augustus_masked-Super-Scaffold_190-processed-gene-1.227
PR202_augustus_masked-Super-Scaffold_190-processed-gene-1.228
PR202_augustus_masked-Super-Scaffold_190-processed-gene-1.240
PR202_augustus_masked-Super-Scaffold_190-processed-gene-1.241
PR202_augustus_masked-Super-Scaffold_190-processed-gene-1.251
PR202_augustus_masked-Super-Scaffold_190-processed-gene-1.252
PR202_augustus_masked-Super-Scaffold_190-processed-gene-1.261
PR202_augustus_masked-Super-Scaffold_190-processed-gene-1.263
PR202_augustus_masked-Super-Scaffold_190-processed-gene-1.274
PR202_augustus_masked-Super-Scaffold_190-processed-gene-1.278
PR202_augustus_masked-Super-Scaffold_190-processed-gene-1.279
PR202_augustus_masked-Super-Scaffold_190-processed-gene-1.291
PR202_augustus_masked-Super-Scaffold_190-processed-gene-1.297
PR202_augustus_masked-Super-Scaffold_191-processed-gene-0.110
PR202_augustus_masked-Super-Scaffold_191-processed-gene-0.114
PR202_augustus_masked-Super-Scaffold_191-processed-gene-0.115
PR202_augustus_masked-Super-Scaffold_191-processed-gene-0.121
PR202_augustus_masked-Super-Scaffold_191-processed-gene-0.135
PR202_augustus_masked-Super-Scaffold_191-processed-gene-0.50
PR202_augustus_masked-Super-Scaffold_191-processed-gene-0.52
PR202_augustus_masked-Super-Scaffold_191-processed-gene-0.74
PR202_augustus_masked-Super-Scaffold_191-processed-gene-0.79
PR202_augustus_masked-Super-Scaffold_191-processed-gene-0.85
PR202_augustus_masked-Super-Scaffold_191-processed-gene-0.94
PR202_augustus_masked-Super-Scaffold_191-processed-gene-1.10
PR202_augustus_masked-Super-Scaffold_191-processed-gene-1.102
PR202_augustus_masked-Super-Scaffold_191-processed-gene-1.13
PR202_augustus_masked-Super-Scaffold_191-processed-gene-1.23
PR202_augustus_masked-Super-Scaffold_191-processed-gene-1.36
PR202_augustus_masked-Super-Scaffold_191-processed-gene-1.4
PR202_augustus_masked-Super-Scaffold_191-processed-gene-1.43
PR202_augustus_masked-Super-Scaffold_191-processed-gene-1.45
PR202_augustus_masked-Super-Scaffold_191-processed-gene-1.5
PR202_augustus_masked-Super-Scaffold_191-processed-gene-1.61
PR202_augustus_masked-Super-Scaffold_191-processed-gene-1.79
PR202_augustus_masked-Super-Scaffold_191-processed-gene-1.87
PR202_augustus_masked-Super-Scaffold_191-processed-gene-1.9
PR202_augustus_masked-Super-Scaffold_191-processed-gene-2.14
PR202_augustus_masked-Super-Scaffold_191-processed-gene-2.21
PR202_augustus_masked-Super-Scaffold_191-processed-gene-2.24
PR202_augustus_masked-Super-Scaffold_191-processed-gene-2.31
PR202_augustus_masked-Super-Scaffold_191-processed-gene-2.34
PR202_augustus_masked-Super-Scaffold_191-processed-gene-2.39
PR202_augustus_masked-Super-Scaffold_191-processed-gene-2.47
PR202_augustus_masked-Super-Scaffold_191-processed-gene-2.57
PR202_augustus_masked-Super-Scaffold_191-processed-gene-3.110
PR202_augustus_masked-Super-Scaffold_191-processed-gene-3.122
PR202_augustus_masked-Super-Scaffold_191-processed-gene-3.128
PR202_augustus_masked-Super-Scaffold_191-processed-gene-3.156
PR202_augustus_masked-Super-Scaffold_191-processed-gene-3.165
PR202_augustus_masked-Super-Scaffold_191-processed-gene-3.169
PR202_augustus_masked-Super-Scaffold_191-processed-gene-3.73
PR202_augustus_masked-Super-Scaffold_191-processed-gene-3.74
PR202_augustus_masked-Super-Scaffold_191-processed-gene-3.81
PR202_augustus_masked-Super-Scaffold_191-processed-gene-3.82
PR202_augustus_masked-Super-Scaffold_191-processed-gene-3.85
PR202_augustus_masked-Super-Scaffold_191-processed-gene-4.100
PR202_augustus_masked-Super-Scaffold_191-processed-gene-4.101
PR202_augustus_masked-Super-Scaffold_191-processed-gene-4.118
PR202_augustus_masked-Super-Scaffold_191-processed-gene-4.121
PR202_augustus_masked-Super-Scaffold_191-processed-gene-4.124
PR202_augustus_masked-Super-Scaffold_191-processed-gene-4.125
PR202_augustus_masked-Super-Scaffold_191-processed-gene-4.127
PR202_augustus_masked-Super-Scaffold_191-processed-gene-4.134
PR202_augustus_masked-Super-Scaffold_191-processed-gene-4.14
PR202_augustus_masked-Super-Scaffold_191-processed-gene-4.140
PR202_augustus_masked-Super-Scaffold_191-processed-gene-4.15
PR202_augustus_masked-Super-Scaffold_191-processed-gene-4.154
PR202_augustus_masked-Super-Scaffold_191-processed-gene-4.16
PR202_augustus_masked-Super-Scaffold_191-processed-gene-4.164
PR202_augustus_masked-Super-Scaffold_191-processed-gene-4.18
PR202_augustus_masked-Super-Scaffold_191-processed-gene-4.24
PR202_augustus_masked-Super-Scaffold_191-processed-gene-4.25
PR202_augustus_masked-Super-Scaffold_191-processed-gene-4.27
PR202_augustus_masked-Super-Scaffold_191-processed-gene-4.36
PR202_augustus_masked-Super-Scaffold_191-processed-gene-4.37
PR202_augustus_masked-Super-Scaffold_191-processed-gene-4.45
PR202_augustus_masked-Super-Scaffold_191-processed-gene-4.46
PR202_augustus_masked-Super-Scaffold_191-processed-gene-4.49
PR202_augustus_masked-Super-Scaffold_191-processed-gene-4.58
PR202_augustus_masked-Super-Scaffold_191-processed-gene-4.70
PR202_augustus_masked-Super-Scaffold_191-processed-gene-4.71
PR202_augustus_masked-Super-Scaffold_191-processed-gene-4.77
PR202_augustus_masked-Super-Scaffold_191-processed-gene-4.79
PR202_augustus_masked-Super-Scaffold_191-processed-gene-4.89
PR202_augustus_masked-Super-Scaffold_191-processed-gene-4.90
PR202_augustus_masked-Super-Scaffold_191-processed-gene-4.91
PR202_augustus_masked-Super-Scaffold_192-processed-gene-0.101
PR202_augustus_masked-Super-Scaffold_192-processed-gene-0.105
PR202_augustus_masked-Super-Scaffold_192-processed-gene-0.113
PR202_augustus_masked-Super-Scaffold_192-processed-gene-0.171
PR202_augustus_masked-Super-Scaffold_192-processed-gene-0.210
PR202_augustus_masked-Super-Scaffold_192-processed-gene-0.215
PR202_augustus_masked-Super-Scaffold_192-processed-gene-0.30
PR202_augustus_masked-Super-Scaffold_192-processed-gene-0.37
PR202_augustus_masked-Super-Scaffold_192-processed-gene-0.44
PR202_augustus_masked-Super-Scaffold_192-processed-gene-0.49
PR202_augustus_masked-Super-Scaffold_192-processed-gene-0.89
PR202_augustus_masked-Super-Scaffold_192-processed-gene-0.97
PR202_augustus_masked-Super-Scaffold_192-processed-gene-0.98
PR202_augustus_masked-Super-Scaffold_193-processed-gene-0.101
PR202_augustus_masked-Super-Scaffold_193-processed-gene-0.103
PR202_augustus_masked-Super-Scaffold_193-processed-gene-0.108
PR202_augustus_masked-Super-Scaffold_193-processed-gene-0.110
PR202_augustus_masked-Super-Scaffold_193-processed-gene-0.12
PR202_augustus_masked-Super-Scaffold_193-processed-gene-0.126
PR202_augustus_masked-Super-Scaffold_193-processed-gene-0.128
PR202_augustus_masked-Super-Scaffold_193-processed-gene-0.132
PR202_augustus_masked-Super-Scaffold_193-processed-gene-0.134
PR202_augustus_masked-Super-Scaffold_193-processed-gene-0.136
PR202_augustus_masked-Super-Scaffold_193-processed-gene-0.139
PR202_augustus_masked-Super-Scaffold_193-processed-gene-0.141
PR202_augustus_masked-Super-Scaffold_193-processed-gene-0.18
PR202_augustus_masked-Super-Scaffold_193-processed-gene-0.19
PR202_augustus_masked-Super-Scaffold_193-processed-gene-0.20
PR202_augustus_masked-Super-Scaffold_193-processed-gene-0.21
PR202_augustus_masked-Super-Scaffold_193-processed-gene-0.22
PR202_augustus_masked-Super-Scaffold_193-processed-gene-0.25
PR202_augustus_masked-Super-Scaffold_193-processed-gene-0.26
PR202_augustus_masked-Super-Scaffold_193-processed-gene-0.29
PR202_augustus_masked-Super-Scaffold_193-processed-gene-0.37
PR202_augustus_masked-Super-Scaffold_193-processed-gene-0.4
PR202_augustus_masked-Super-Scaffold_193-processed-gene-0.40
PR202_augustus_masked-Super-Scaffold_193-processed-gene-0.41
PR202_augustus_masked-Super-Scaffold_193-processed-gene-0.42
PR202_augustus_masked-Super-Scaffold_193-processed-gene-0.44
PR202_augustus_masked-Super-Scaffold_193-processed-gene-0.55
PR202_augustus_masked-Super-Scaffold_193-processed-gene-0.56
PR202_augustus_masked-Super-Scaffold_193-processed-gene-0.58
PR202_augustus_masked-Super-Scaffold_193-processed-gene-0.61
PR202_augustus_masked-Super-Scaffold_193-processed-gene-0.66
PR202_augustus_masked-Super-Scaffold_193-processed-gene-0.68
PR202_augustus_masked-Super-Scaffold_193-processed-gene-0.69
PR202_augustus_masked-Super-Scaffold_193-processed-gene-0.7
PR202_augustus_masked-Super-Scaffold_193-processed-gene-0.72
PR202_augustus_masked-Super-Scaffold_193-processed-gene-0.78
PR202_augustus_masked-Super-Scaffold_193-processed-gene-0.8
PR202_augustus_masked-Super-Scaffold_193-processed-gene-0.97
PR202_augustus_masked-Super-Scaffold_193-processed-gene-0.98
PR202_augustus_masked-Super-Scaffold_199-processed-gene-0.108
PR202_augustus_masked-Super-Scaffold_199-processed-gene-0.116
PR202_augustus_masked-Super-Scaffold_199-processed-gene-0.128
PR202_augustus_masked-Super-Scaffold_199-processed-gene-0.130
PR202_augustus_masked-Super-Scaffold_199-processed-gene-0.131
PR202_augustus_masked-Super-Scaffold_199-processed-gene-0.132
PR202_augustus_masked-Super-Scaffold_199-processed-gene-0.154
PR202_augustus_masked-Super-Scaffold_199-processed-gene-0.167
PR202_augustus_masked-Super-Scaffold_199-processed-gene-0.173
PR202_augustus_masked-Super-Scaffold_199-processed-gene-0.187
PR202_augustus_masked-Super-Scaffold_199-processed-gene-0.192
PR202_augustus_masked-Super-Scaffold_199-processed-gene-0.206
PR202_augustus_masked-Super-Scaffold_199-processed-gene-0.219
PR202_augustus_masked-Super-Scaffold_199-processed-gene-0.220
PR202_augustus_masked-Super-Scaffold_199-processed-gene-0.223
PR202_augustus_masked-Super-Scaffold_199-processed-gene-0.226
PR202_augustus_masked-Super-Scaffold_199-processed-gene-0.227
PR202_augustus_masked-Super-Scaffold_199-processed-gene-0.228
PR202_augustus_masked-Super-Scaffold_199-processed-gene-0.238
PR202_augustus_masked-Super-Scaffold_199-processed-gene-0.258
PR202_augustus_masked-Super-Scaffold_199-processed-gene-0.259
PR202_augustus_masked-Super-Scaffold_19-processed-gene-1.129
PR202_augustus_masked-Super-Scaffold_19-processed-gene-1.160
PR202_augustus_masked-Super-Scaffold_19-processed-gene-1.161
PR202_augustus_masked-Super-Scaffold_19-processed-gene-1.43
PR202_augustus_masked-Super-Scaffold_19-processed-gene-1.45
PR202_augustus_masked-Super-Scaffold_19-processed-gene-1.49
PR202_augustus_masked-Super-Scaffold_19-processed-gene-1.50
PR202_augustus_masked-Super-Scaffold_19-processed-gene-1.51
PR202_augustus_masked-Super-Scaffold_19-processed-gene-1.64
PR202_augustus_masked-Super-Scaffold_19-processed-gene-1.67
PR202_augustus_masked-Super-Scaffold_19-processed-gene-1.68
PR202_augustus_masked-Super-Scaffold_19-processed-gene-2.31
PR202_augustus_masked-Super-Scaffold_19-processed-gene-2.32
PR202_augustus_masked-Super-Scaffold_201-processed-gene-0.232
PR202_augustus_masked-Super-Scaffold_201-processed-gene-0.235
PR202_augustus_masked-Super-Scaffold_201-processed-gene-0.238
PR202_augustus_masked-Super-Scaffold_201-processed-gene-0.245
PR202_augustus_masked-Super-Scaffold_201-processed-gene-0.247
PR202_augustus_masked-Super-Scaffold_201-processed-gene-0.249
PR202_augustus_masked-Super-Scaffold_201-processed-gene-0.250
PR202_augustus_masked-Super-Scaffold_201-processed-gene-0.251
PR202_augustus_masked-Super-Scaffold_201-processed-gene-0.253
PR202_augustus_masked-Super-Scaffold_201-processed-gene-0.256
PR202_augustus_masked-Super-Scaffold_201-processed-gene-0.269
PR202_augustus_masked-Super-Scaffold_201-processed-gene-0.271
PR202_augustus_masked-Super-Scaffold_201-processed-gene-0.272
PR202_augustus_masked-Super-Scaffold_201-processed-gene-0.276
PR202_augustus_masked-Super-Scaffold_201-processed-gene-0.278
PR202_augustus_masked-Super-Scaffold_201-processed-gene-0.279
PR202_augustus_masked-Super-Scaffold_201-processed-gene-0.280
PR202_augustus_masked-Super-Scaffold_201-processed-gene-0.281
PR202_augustus_masked-Super-Scaffold_201-processed-gene-0.295
PR202_augustus_masked-Super-Scaffold_201-processed-gene-0.297
PR202_augustus_masked-Super-Scaffold_201-processed-gene-0.298
PR202_augustus_masked-Super-Scaffold_201-processed-gene-0.299
PR202_augustus_masked-Super-Scaffold_201-processed-gene-0.300
PR202_augustus_masked-Super-Scaffold_201-processed-gene-0.303
PR202_augustus_masked-Super-Scaffold_201-processed-gene-0.304
PR202_augustus_masked-Super-Scaffold_201-processed-gene-0.307
PR202_augustus_masked-Super-Scaffold_201-processed-gene-0.308
PR202_augustus_masked-Super-Scaffold_201-processed-gene-0.332
PR202_augustus_masked-Super-Scaffold_201-processed-gene-0.337
PR202_augustus_masked-Super-Scaffold_201-processed-gene-0.342
PR202_augustus_masked-Super-Scaffold_201-processed-gene-0.344
PR202_augustus_masked-Super-Scaffold_201-processed-gene-0.345
PR202_augustus_masked-Super-Scaffold_201-processed-gene-0.346
PR202_augustus_masked-Super-Scaffold_201-processed-gene-0.347
PR202_augustus_masked-Super-Scaffold_201-processed-gene-1.107
PR202_augustus_masked-Super-Scaffold_201-processed-gene-1.109
PR202_augustus_masked-Super-Scaffold_201-processed-gene-1.114
PR202_augustus_masked-Super-Scaffold_201-processed-gene-1.120
PR202_augustus_masked-Super-Scaffold_201-processed-gene-1.123
PR202_augustus_masked-Super-Scaffold_201-processed-gene-1.126
PR202_augustus_masked-Super-Scaffold_201-processed-gene-1.132
PR202_augustus_masked-Super-Scaffold_201-processed-gene-1.133
PR202_augustus_masked-Super-Scaffold_201-processed-gene-1.143
PR202_augustus_masked-Super-Scaffold_201-processed-gene-1.145
PR202_augustus_masked-Super-Scaffold_201-processed-gene-1.15
PR202_augustus_masked-Super-Scaffold_201-processed-gene-1.16
PR202_augustus_masked-Super-Scaffold_201-processed-gene-1.181
PR202_augustus_masked-Super-Scaffold_201-processed-gene-1.182
PR202_augustus_masked-Super-Scaffold_201-processed-gene-1.191
PR202_augustus_masked-Super-Scaffold_201-processed-gene-1.198
PR202_augustus_masked-Super-Scaffold_201-processed-gene-1.201
PR202_augustus_masked-Super-Scaffold_201-processed-gene-1.202
PR202_augustus_masked-Super-Scaffold_201-processed-gene-1.204
PR202_augustus_masked-Super-Scaffold_201-processed-gene-1.216
PR202_augustus_masked-Super-Scaffold_201-processed-gene-1.217
PR202_augustus_masked-Super-Scaffold_201-processed-gene-1.23
PR202_augustus_masked-Super-Scaffold_201-processed-gene-1.230
PR202_augustus_masked-Super-Scaffold_201-processed-gene-1.231
PR202_augustus_masked-Super-Scaffold_201-processed-gene-1.24
PR202_augustus_masked-Super-Scaffold_201-processed-gene-1.246
PR202_augustus_masked-Super-Scaffold_201-processed-gene-1.247
PR202_augustus_masked-Super-Scaffold_201-processed-gene-1.25
PR202_augustus_masked-Super-Scaffold_201-processed-gene-1.52
PR202_augustus_masked-Super-Scaffold_201-processed-gene-1.56
PR202_augustus_masked-Super-Scaffold_201-processed-gene-1.59
PR202_augustus_masked-Super-Scaffold_201-processed-gene-1.80
PR202_augustus_masked-Super-Scaffold_201-processed-gene-1.81
PR202_augustus_masked-Super-Scaffold_201-processed-gene-1.82
PR202_augustus_masked-Super-Scaffold_201-processed-gene-1.91
PR202_augustus_masked-Super-Scaffold_201-processed-gene-1.92
PR202_augustus_masked-Super-Scaffold_201-processed-gene-1.95
PR202_augustus_masked-Super-Scaffold_201-processed-gene-1.96
PR202_augustus_masked-Super-Scaffold_201-processed-gene-1.97
PR202_augustus_masked-Super-Scaffold_201-processed-gene-1.98
PR202_augustus_masked-Super-Scaffold_202-processed-gene-3.202
PR202_augustus_masked-Super-Scaffold_202-processed-gene-3.204
PR202_augustus_masked-Super-Scaffold_202-processed-gene-3.206
PR202_augustus_masked-Super-Scaffold_202-processed-gene-3.210
PR202_augustus_masked-Super-Scaffold_202-processed-gene-3.225
PR202_augustus_masked-Super-Scaffold_202-processed-gene-3.271
PR202_augustus_masked-Super-Scaffold_202-processed-gene-3.281
PR202_augustus_masked-Super-Scaffold_202-processed-gene-3.294
PR202_augustus_masked-Super-Scaffold_202-processed-gene-4.177
PR202_augustus_masked-Super-Scaffold_202-processed-gene-4.184
PR202_augustus_masked-Super-Scaffold_202-processed-gene-4.186
PR202_augustus_masked-Super-Scaffold_202-processed-gene-4.192
PR202_augustus_masked-Super-Scaffold_202-processed-gene-4.194
PR202_augustus_masked-Super-Scaffold_202-processed-gene-4.197
PR202_augustus_masked-Super-Scaffold_202-processed-gene-4.203
PR202_augustus_masked-Super-Scaffold_202-processed-gene-4.206
PR202_augustus_masked-Super-Scaffold_202-processed-gene-4.213
PR202_augustus_masked-Super-Scaffold_202-processed-gene-4.219
PR202_augustus_masked-Super-Scaffold_202-processed-gene-4.225
PR202_augustus_masked-Super-Scaffold_202-processed-gene-4.245
PR202_augustus_masked-Super-Scaffold_202-processed-gene-4.250
PR202_augustus_masked-Super-Scaffold_202-processed-gene-4.254
PR202_augustus_masked-Super-Scaffold_202-processed-gene-4.255
PR202_augustus_masked-Super-Scaffold_202-processed-gene-4.258
PR202_augustus_masked-Super-Scaffold_202-processed-gene-4.259
PR202_augustus_masked-Super-Scaffold_202-processed-gene-4.277
PR202_augustus_masked-Super-Scaffold_202-processed-gene-4.279
PR202_augustus_masked-Super-Scaffold_202-processed-gene-4.288
PR202_augustus_masked-Super-Scaffold_202-processed-gene-4.295
PR202_augustus_masked-Super-Scaffold_202-processed-gene-5.230
PR202_augustus_masked-Super-Scaffold_202-processed-gene-5.231
PR202_augustus_masked-Super-Scaffold_202-processed-gene-5.238
PR202_augustus_masked-Super-Scaffold_202-processed-gene-5.253
PR202_augustus_masked-Super-Scaffold_202-processed-gene-5.260
PR202_augustus_masked-Super-Scaffold_202-processed-gene-5.266
PR202_augustus_masked-Super-Scaffold_202-processed-gene-5.267
PR202_augustus_masked-Super-Scaffold_202-processed-gene-5.274
PR202_augustus_masked-Super-Scaffold_202-processed-gene-5.275
PR202_augustus_masked-Super-Scaffold_202-processed-gene-5.280
PR202_augustus_masked-Super-Scaffold_202-processed-gene-5.284
PR202_augustus_masked-Super-Scaffold_202-processed-gene-5.286
PR202_augustus_masked-Super-Scaffold_202-processed-gene-5.287
PR202_augustus_masked-Super-Scaffold_202-processed-gene-5.290
PR202_augustus_masked-Super-Scaffold_202-processed-gene-5.295
PR202_augustus_masked-Super-Scaffold_202-processed-gene-5.298
PR202_augustus_masked-Super-Scaffold_202-processed-gene-5.299
PR202_augustus_masked-Super-Scaffold_202-processed-gene-5.309
PR202_augustus_masked-Super-Scaffold_202-processed-gene-5.312
PR202_augustus_masked-Super-Scaffold_202-processed-gene-5.313
PR202_augustus_masked-Super-Scaffold_202-processed-gene-5.315
PR202_augustus_masked-Super-Scaffold_202-processed-gene-5.316
PR202_augustus_masked-Super-Scaffold_202-processed-gene-5.319
PR202_augustus_masked-Super-Scaffold_202-processed-gene-5.323
PR202_augustus_masked-Super-Scaffold_202-processed-gene-5.334
PR202_augustus_masked-Super-Scaffold_202-processed-gene-5.335
PR202_augustus_masked-Super-Scaffold_202-processed-gene-5.351
PR202_augustus_masked-Super-Scaffold_202-processed-gene-6.123
PR202_augustus_masked-Super-Scaffold_202-processed-gene-6.125
PR202_augustus_masked-Super-Scaffold_202-processed-gene-6.142
PR202_augustus_masked-Super-Scaffold_202-processed-gene-6.161
PR202_augustus_masked-Super-Scaffold_202-processed-gene-6.162
PR202_augustus_masked-Super-Scaffold_202-processed-gene-6.167
PR202_augustus_masked-Super-Scaffold_202-processed-gene-6.170
PR202_augustus_masked-Super-Scaffold_202-processed-gene-6.190
PR202_augustus_masked-Super-Scaffold_202-processed-gene-6.204
PR202_augustus_masked-Super-Scaffold_202-processed-gene-6.216
PR202_augustus_masked-Super-Scaffold_202-processed-gene-6.232
PR202_augustus_masked-Super-Scaffold_202-processed-gene-6.245
PR202_augustus_masked-Super-Scaffold_202-processed-gene-6.246
PR202_augustus_masked-Super-Scaffold_202-processed-gene-6.249
PR202_augustus_masked-Super-Scaffold_202-processed-gene-6.252
PR202_augustus_masked-Super-Scaffold_202-processed-gene-6.260
PR202_augustus_masked-Super-Scaffold_202-processed-gene-6.261
PR202_augustus_masked-Super-Scaffold_202-processed-gene-6.262
PR202_augustus_masked-Super-Scaffold_202-processed-gene-6.263
PR202_augustus_masked-Super-Scaffold_202-processed-gene-7.0
PR202_augustus_masked-Super-Scaffold_202-processed-gene-7.11
PR202_augustus_masked-Super-Scaffold_202-processed-gene-7.110
PR202_augustus_masked-Super-Scaffold_202-processed-gene-7.15
PR202_augustus_masked-Super-Scaffold_202-processed-gene-7.2
PR202_augustus_masked-Super-Scaffold_202-processed-gene-7.22
PR202_augustus_masked-Super-Scaffold_202-processed-gene-7.24
PR202_augustus_masked-Super-Scaffold_202-processed-gene-7.4
PR202_augustus_masked-Super-Scaffold_202-processed-gene-7.43
PR202_augustus_masked-Super-Scaffold_202-processed-gene-7.45
PR202_augustus_masked-Super-Scaffold_202-processed-gene-7.47
PR202_augustus_masked-Super-Scaffold_202-processed-gene-7.51
PR202_augustus_masked-Super-Scaffold_202-processed-gene-7.61
PR202_augustus_masked-Super-Scaffold_202-processed-gene-7.62
PR202_augustus_masked-Super-Scaffold_202-processed-gene-7.7
PR202_augustus_masked-Super-Scaffold_202-processed-gene-7.8
PR202_augustus_masked-Super-Scaffold_202-processed-gene-7.82
PR202_augustus_masked-Super-Scaffold_202-processed-gene-7.89
PR202_augustus_masked-Super-Scaffold_202-processed-gene-7.90
PR202_augustus_masked-Super-Scaffold_202-processed-gene-7.92
PR202_augustus_masked-Super-Scaffold_202-processed-gene-7.94
PR202_augustus_masked-Super-Scaffold_202-processed-gene-8.218
PR202_augustus_masked-Super-Scaffold_202-processed-gene-8.227
PR202_augustus_masked-Super-Scaffold_202-processed-gene-8.234
PR202_augustus_masked-Super-Scaffold_202-processed-gene-8.236
PR202_augustus_masked-Super-Scaffold_202-processed-gene-8.242
PR202_augustus_masked-Super-Scaffold_202-processed-gene-8.244
PR202_augustus_masked-Super-Scaffold_202-processed-gene-8.247
PR202_augustus_masked-Super-Scaffold_202-processed-gene-8.253
PR202_augustus_masked-Super-Scaffold_202-processed-gene-8.256
PR202_augustus_masked-Super-Scaffold_202-processed-gene-8.263
PR202_augustus_masked-Super-Scaffold_202-processed-gene-8.269
PR202_augustus_masked-Super-Scaffold_202-processed-gene-8.275
PR202_augustus_masked-Super-Scaffold_202-processed-gene-8.284
PR202_augustus_masked-Super-Scaffold_202-processed-gene-8.297
PR202_augustus_masked-Super-Scaffold_202-processed-gene-8.301
PR202_augustus_masked-Super-Scaffold_202-processed-gene-8.306
PR202_augustus_masked-Super-Scaffold_202-processed-gene-8.310
PR202_augustus_masked-Super-Scaffold_202-processed-gene-8.311
PR202_augustus_masked-Super-Scaffold_202-processed-gene-8.314
PR202_augustus_masked-Super-Scaffold_202-processed-gene-8.315
PR202_augustus_masked-Super-Scaffold_202-processed-gene-8.333
PR202_augustus_masked-Super-Scaffold_202-processed-gene-8.335
PR202_augustus_masked-Super-Scaffold_202-processed-gene-9.200
PR202_augustus_masked-Super-Scaffold_202-processed-gene-9.201
PR202_augustus_masked-Super-Scaffold_202-processed-gene-9.208
PR202_augustus_masked-Super-Scaffold_202-processed-gene-9.223
PR202_augustus_masked-Super-Scaffold_202-processed-gene-9.230
PR202_augustus_masked-Super-Scaffold_202-processed-gene-9.236
PR202_augustus_masked-Super-Scaffold_202-processed-gene-9.237
PR202_augustus_masked-Super-Scaffold_202-processed-gene-9.244
PR202_augustus_masked-Super-Scaffold_202-processed-gene-9.245
PR202_augustus_masked-Super-Scaffold_202-processed-gene-9.250
PR202_augustus_masked-Super-Scaffold_202-processed-gene-9.253
PR202_augustus_masked-Super-Scaffold_202-processed-gene-9.256
PR202_augustus_masked-Super-Scaffold_202-processed-gene-9.261
PR202_augustus_masked-Super-Scaffold_202-processed-gene-9.265
PR202_augustus_masked-Super-Scaffold_202-processed-gene-9.272
PR202_augustus_masked-Super-Scaffold_202-processed-gene-9.283
PR202_augustus_masked-Super-Scaffold_202-processed-gene-9.286
PR202_augustus_masked-Super-Scaffold_202-processed-gene-9.287
PR202_augustus_masked-Super-Scaffold_202-processed-gene-9.289
PR202_augustus_masked-Super-Scaffold_202-processed-gene-9.290
PR202_augustus_masked-Super-Scaffold_202-processed-gene-9.293
PR202_augustus_masked-Super-Scaffold_202-processed-gene-9.297
PR202_augustus_masked-Super-Scaffold_202-processed-gene-9.309
PR202_augustus_masked-Super-Scaffold_202-processed-gene-9.310
PR202_augustus_masked-Super-Scaffold_202-processed-gene-9.326
PR202_augustus_masked-Super-Scaffold_204-processed-gene-0.435
PR202_augustus_masked-Super-Scaffold_204-processed-gene-0.436
PR202_augustus_masked-Super-Scaffold_204-processed-gene-0.438
PR202_augustus_masked-Super-Scaffold_204-processed-gene-0.441
PR202_augustus_masked-Super-Scaffold_204-processed-gene-0.443
PR202_augustus_masked-Super-Scaffold_204-processed-gene-0.444
PR202_augustus_masked-Super-Scaffold_204-processed-gene-0.458
PR202_augustus_masked-Super-Scaffold_204-processed-gene-0.461
PR202_augustus_masked-Super-Scaffold_204-processed-gene-0.462
PR202_augustus_masked-Super-Scaffold_204-processed-gene-0.464
PR202_augustus_masked-Super-Scaffold_204-processed-gene-0.465
PR202_augustus_masked-Super-Scaffold_204-processed-gene-0.467
PR202_augustus_masked-Super-Scaffold_204-processed-gene-0.470
PR202_augustus_masked-Super-Scaffold_204-processed-gene-0.471
PR202_augustus_masked-Super-Scaffold_204-processed-gene-0.473
PR202_augustus_masked-Super-Scaffold_204-processed-gene-0.476
PR202_augustus_masked-Super-Scaffold_204-processed-gene-0.478
PR202_augustus_masked-Super-Scaffold_204-processed-gene-0.480
PR202_augustus_masked-Super-Scaffold_204-processed-gene-0.483
PR202_augustus_masked-Super-Scaffold_204-processed-gene-0.484
PR202_augustus_masked-Super-Scaffold_204-processed-gene-0.485
PR202_augustus_masked-Super-Scaffold_204-processed-gene-0.487
PR202_augustus_masked-Super-Scaffold_204-processed-gene-0.488
PR202_augustus_masked-Super-Scaffold_204-processed-gene-0.491
PR202_augustus_masked-Super-Scaffold_204-processed-gene-0.493
PR202_augustus_masked-Super-Scaffold_204-processed-gene-0.494
PR202_augustus_masked-Super-Scaffold_204-processed-gene-0.496
PR202_augustus_masked-Super-Scaffold_204-processed-gene-0.497
PR202_augustus_masked-Super-Scaffold_204-processed-gene-0.498
PR202_augustus_masked-Super-Scaffold_204-processed-gene-0.499
PR202_augustus_masked-Super-Scaffold_204-processed-gene-0.503
PR202_augustus_masked-Super-Scaffold_204-processed-gene-0.506
PR202_augustus_masked-Super-Scaffold_204-processed-gene-0.514
PR202_augustus_masked-Super-Scaffold_204-processed-gene-0.515
PR202_augustus_masked-Super-Scaffold_204-processed-gene-0.519
PR202_augustus_masked-Super-Scaffold_204-processed-gene-0.521
PR202_augustus_masked-Super-Scaffold_204-processed-gene-0.522
PR202_augustus_masked-Super-Scaffold_204-processed-gene-0.525
PR202_augustus_masked-Super-Scaffold_204-processed-gene-0.531
PR202_augustus_masked-Super-Scaffold_204-processed-gene-0.541
PR202_augustus_masked-Super-Scaffold_204-processed-gene-0.542
PR202_augustus_masked-Super-Scaffold_204-processed-gene-0.543
PR202_augustus_masked-Super-Scaffold_204-processed-gene-0.544
PR202_augustus_masked-Super-Scaffold_204-processed-gene-0.545
PR202_augustus_masked-Super-Scaffold_204-processed-gene-0.547
PR202_augustus_masked-Super-Scaffold_204-processed-gene-0.548
PR202_augustus_masked-Super-Scaffold_204-processed-gene-0.550
PR202_augustus_masked-Super-Scaffold_204-processed-gene-0.553
PR202_augustus_masked-Super-Scaffold_204-processed-gene-0.555
PR202_augustus_masked-Super-Scaffold_204-processed-gene-0.559
PR202_augustus_masked-Super-Scaffold_204-processed-gene-0.562
PR202_augustus_masked-Super-Scaffold_204-processed-gene-0.564
PR202_augustus_masked-Super-Scaffold_204-processed-gene-0.566
PR202_augustus_masked-Super-Scaffold_204-processed-gene-0.567
PR202_augustus_masked-Super-Scaffold_204-processed-gene-0.568
PR202_augustus_masked-Super-Scaffold_204-processed-gene-0.571
PR202_augustus_masked-Super-Scaffold_204-processed-gene-0.575
PR202_augustus_masked-Super-Scaffold_204-processed-gene-0.579
PR202_augustus_masked-Super-Scaffold_204-processed-gene-0.580
PR202_augustus_masked-Super-Scaffold_204-processed-gene-0.582
PR202_augustus_masked-Super-Scaffold_204-processed-gene-0.583
PR202_augustus_masked-Super-Scaffold_204-processed-gene-0.588
PR202_augustus_masked-Super-Scaffold_204-processed-gene-0.591
PR202_augustus_masked-Super-Scaffold_204-processed-gene-0.592
PR202_augustus_masked-Super-Scaffold_204-processed-gene-0.597
PR202_augustus_masked-Super-Scaffold_204-processed-gene-0.598
PR202_augustus_masked-Super-Scaffold_204-processed-gene-0.601
PR202_augustus_masked-Super-Scaffold_204-processed-gene-0.604
PR202_augustus_masked-Super-Scaffold_204-processed-gene-0.611
PR202_augustus_masked-Super-Scaffold_204-processed-gene-0.613
PR202_augustus_masked-Super-Scaffold_204-processed-gene-0.618
PR202_augustus_masked-Super-Scaffold_204-processed-gene-0.620
PR202_augustus_masked-Super-Scaffold_204-processed-gene-0.625
PR202_augustus_masked-Super-Scaffold_204-processed-gene-0.627
PR202_augustus_masked-Super-Scaffold_204-processed-gene-0.628
PR202_augustus_masked-Super-Scaffold_204-processed-gene-0.630
PR202_augustus_masked-Super-Scaffold_204-processed-gene-0.635
PR202_augustus_masked-Super-Scaffold_204-processed-gene-0.637
PR202_augustus_masked-Super-Scaffold_204-processed-gene-0.638
PR202_augustus_masked-Super-Scaffold_204-processed-gene-0.639
PR202_augustus_masked-Super-Scaffold_204-processed-gene-0.642
PR202_augustus_masked-Super-Scaffold_204-processed-gene-0.645
PR202_augustus_masked-Super-Scaffold_204-processed-gene-0.651
PR202_augustus_masked-Super-Scaffold_204-processed-gene-0.652
PR202_augustus_masked-Super-Scaffold_208-processed-gene-0.259
PR202_augustus_masked-Super-Scaffold_208-processed-gene-0.268
PR202_augustus_masked-Super-Scaffold_208-processed-gene-0.272
PR202_augustus_masked-Super-Scaffold_208-processed-gene-0.274
PR202_augustus_masked-Super-Scaffold_208-processed-gene-0.279
PR202_augustus_masked-Super-Scaffold_208-processed-gene-0.290
PR202_augustus_masked-Super-Scaffold_208-processed-gene-0.296
PR202_augustus_masked-Super-Scaffold_208-processed-gene-0.297
PR202_augustus_masked-Super-Scaffold_208-processed-gene-0.303
PR202_augustus_masked-Super-Scaffold_208-processed-gene-0.304
PR202_augustus_masked-Super-Scaffold_208-processed-gene-0.308
PR202_augustus_masked-Super-Scaffold_208-processed-gene-0.314
PR202_augustus_masked-Super-Scaffold_208-processed-gene-0.315
PR202_augustus_masked-Super-Scaffold_208-processed-gene-0.327
PR202_augustus_masked-Super-Scaffold_208-processed-gene-0.332
PR202_augustus_masked-Super-Scaffold_208-processed-gene-0.333
PR202_augustus_masked-Super-Scaffold_208-processed-gene-0.335
PR202_augustus_masked-Super-Scaffold_208-processed-gene-0.344
PR202_augustus_masked-Super-Scaffold_208-processed-gene-0.345
PR202_augustus_masked-Super-Scaffold_208-processed-gene-0.347
PR202_augustus_masked-Super-Scaffold_208-processed-gene-0.354
PR202_augustus_masked-Super-Scaffold_208-processed-gene-0.358
PR202_augustus_masked-Super-Scaffold_208-processed-gene-0.363
PR202_augustus_masked-Super-Scaffold_208-processed-gene-0.368
PR202_augustus_masked-Super-Scaffold_208-processed-gene-0.397
PR202_augustus_masked-Super-Scaffold_208-processed-gene-0.399
PR202_augustus_masked-Super-Scaffold_208-processed-gene-0.401
PR202_augustus_masked-Super-Scaffold_208-processed-gene-0.402
PR202_augustus_masked-Super-Scaffold_208-processed-gene-0.413
PR202_augustus_masked-Super-Scaffold_208-processed-gene-0.415
PR202_augustus_masked-Super-Scaffold_208-processed-gene-0.417
PR202_augustus_masked-Super-Scaffold_208-processed-gene-0.424
PR202_augustus_masked-Super-Scaffold_208-processed-gene-0.425
PR202_augustus_masked-Super-Scaffold_208-processed-gene-0.426
PR202_augustus_masked-Super-Scaffold_208-processed-gene-0.428
PR202_augustus_masked-Super-Scaffold_208-processed-gene-0.430
PR202_augustus_masked-Super-Scaffold_208-processed-gene-0.433
PR202_augustus_masked-Super-Scaffold_208-processed-gene-0.435
PR202_augustus_masked-Super-Scaffold_208-processed-gene-0.438
PR202_augustus_masked-Super-Scaffold_20-processed-gene-0.291
PR202_augustus_masked-Super-Scaffold_20-processed-gene-0.294
PR202_augustus_masked-Super-Scaffold_20-processed-gene-0.296
PR202_augustus_masked-Super-Scaffold_20-processed-gene-0.298
PR202_augustus_masked-Super-Scaffold_20-processed-gene-0.313
PR202_augustus_masked-Super-Scaffold_20-processed-gene-0.315
PR202_augustus_masked-Super-Scaffold_20-processed-gene-0.324
PR202_augustus_masked-Super-Scaffold_20-processed-gene-0.327
PR202_augustus_masked-Super-Scaffold_20-processed-gene-0.335
PR202_augustus_masked-Super-Scaffold_20-processed-gene-0.336
PR202_augustus_masked-Super-Scaffold_20-processed-gene-0.338
PR202_augustus_masked-Super-Scaffold_20-processed-gene-0.343
PR202_augustus_masked-Super-Scaffold_20-processed-gene-0.344
PR202_augustus_masked-Super-Scaffold_20-processed-gene-0.345
PR202_augustus_masked-Super-Scaffold_20-processed-gene-0.347
PR202_augustus_masked-Super-Scaffold_20-processed-gene-0.353
PR202_augustus_masked-Super-Scaffold_20-processed-gene-0.359
PR202_augustus_masked-Super-Scaffold_20-processed-gene-0.370
PR202_augustus_masked-Super-Scaffold_20-processed-gene-0.372
PR202_augustus_masked-Super-Scaffold_20-processed-gene-0.376
PR202_augustus_masked-Super-Scaffold_20-processed-gene-0.379
PR202_augustus_masked-Super-Scaffold_20-processed-gene-0.380
PR202_augustus_masked-Super-Scaffold_20-processed-gene-0.381
PR202_augustus_masked-Super-Scaffold_20-processed-gene-0.387
PR202_augustus_masked-Super-Scaffold_20-processed-gene-0.388
PR202_augustus_masked-Super-Scaffold_20-processed-gene-0.394
PR202_augustus_masked-Super-Scaffold_20-processed-gene-0.396
PR202_augustus_masked-Super-Scaffold_20-processed-gene-0.404
PR202_augustus_masked-Super-Scaffold_20-processed-gene-0.405
PR202_augustus_masked-Super-Scaffold_20-processed-gene-0.406
PR202_augustus_masked-Super-Scaffold_20-processed-gene-0.417
PR202_augustus_masked-Super-Scaffold_20-processed-gene-0.429
PR202_augustus_masked-Super-Scaffold_20-processed-gene-0.430
PR202_augustus_masked-Super-Scaffold_20-processed-gene-0.432
PR202_augustus_masked-Super-Scaffold_20-processed-gene-0.433
PR202_augustus_masked-Super-Scaffold_20-processed-gene-0.434
PR202_augustus_masked-Super-Scaffold_20-processed-gene-0.435
PR202_augustus_masked-Super-Scaffold_20-processed-gene-0.436
PR202_augustus_masked-Super-Scaffold_20-processed-gene-0.439
PR202_augustus_masked-Super-Scaffold_20-processed-gene-0.451
PR202_augustus_masked-Super-Scaffold_20-processed-gene-0.453
PR202_augustus_masked-Super-Scaffold_20-processed-gene-0.454
PR202_augustus_masked-Super-Scaffold_20-processed-gene-1.103
PR202_augustus_masked-Super-Scaffold_20-processed-gene-1.120
PR202_augustus_masked-Super-Scaffold_20-processed-gene-1.127
PR202_augustus_masked-Super-Scaffold_20-processed-gene-1.128
PR202_augustus_masked-Super-Scaffold_20-processed-gene-1.142
PR202_augustus_masked-Super-Scaffold_20-processed-gene-1.145
PR202_augustus_masked-Super-Scaffold_20-processed-gene-1.148
PR202_augustus_masked-Super-Scaffold_20-processed-gene-1.151
PR202_augustus_masked-Super-Scaffold_20-processed-gene-1.160
PR202_augustus_masked-Super-Scaffold_20-processed-gene-1.162
PR202_augustus_masked-Super-Scaffold_20-processed-gene-1.29
PR202_augustus_masked-Super-Scaffold_20-processed-gene-1.30
PR202_augustus_masked-Super-Scaffold_20-processed-gene-1.35
PR202_augustus_masked-Super-Scaffold_20-processed-gene-1.40
PR202_augustus_masked-Super-Scaffold_20-processed-gene-1.43
PR202_augustus_masked-Super-Scaffold_20-processed-gene-1.44
PR202_augustus_masked-Super-Scaffold_20-processed-gene-1.71
PR202_augustus_masked-Super-Scaffold_20-processed-gene-1.73
PR202_augustus_masked-Super-Scaffold_20-processed-gene-1.74
PR202_augustus_masked-Super-Scaffold_20-processed-gene-1.75
PR202_augustus_masked-Super-Scaffold_20-processed-gene-1.76
PR202_augustus_masked-Super-Scaffold_20-processed-gene-1.90
PR202_augustus_masked-Super-Scaffold_20-processed-gene-1.91
PR202_augustus_masked-Super-Scaffold_20-processed-gene-2.112
PR202_augustus_masked-Super-Scaffold_20-processed-gene-2.12
PR202_augustus_masked-Super-Scaffold_20-processed-gene-2.129
PR202_augustus_masked-Super-Scaffold_20-processed-gene-2.13
PR202_augustus_masked-Super-Scaffold_20-processed-gene-2.130
PR202_augustus_masked-Super-Scaffold_20-processed-gene-2.136
PR202_augustus_masked-Super-Scaffold_20-processed-gene-2.145
PR202_augustus_masked-Super-Scaffold_20-processed-gene-2.147
PR202_augustus_masked-Super-Scaffold_20-processed-gene-2.154
PR202_augustus_masked-Super-Scaffold_20-processed-gene-2.195
PR202_augustus_masked-Super-Scaffold_20-processed-gene-2.196
PR202_augustus_masked-Super-Scaffold_20-processed-gene-2.201
PR202_augustus_masked-Super-Scaffold_20-processed-gene-2.216
PR202_augustus_masked-Super-Scaffold_20-processed-gene-2.23
PR202_augustus_masked-Super-Scaffold_20-processed-gene-2.26
PR202_augustus_masked-Super-Scaffold_20-processed-gene-2.28
PR202_augustus_masked-Super-Scaffold_20-processed-gene-2.3
PR202_augustus_masked-Super-Scaffold_20-processed-gene-2.30
PR202_augustus_masked-Super-Scaffold_20-processed-gene-2.32
PR202_augustus_masked-Super-Scaffold_20-processed-gene-2.34
PR202_augustus_masked-Super-Scaffold_20-processed-gene-2.35
PR202_augustus_masked-Super-Scaffold_20-processed-gene-2.38
PR202_augustus_masked-Super-Scaffold_20-processed-gene-2.52
PR202_augustus_masked-Super-Scaffold_20-processed-gene-2.72
PR202_augustus_masked-Super-Scaffold_20-processed-gene-2.77
PR202_augustus_masked-Super-Scaffold_20-processed-gene-2.81
PR202_augustus_masked-Super-Scaffold_20-processed-gene-2.83
PR202_augustus_masked-Super-Scaffold_20-processed-gene-2.86
PR202_augustus_masked-Super-Scaffold_20-processed-gene-2.87
PR202_augustus_masked-Super-Scaffold_20-processed-gene-2.89
PR202_augustus_masked-Super-Scaffold_20-processed-gene-2.92
PR202_augustus_masked-Super-Scaffold_20-processed-gene-2.98
PR202_augustus_masked-Super-Scaffold_210-processed-gene-0.176
PR202_augustus_masked-Super-Scaffold_210-processed-gene-0.179
PR202_augustus_masked-Super-Scaffold_210-processed-gene-0.185
PR202_augustus_masked-Super-Scaffold_210-processed-gene-0.188
PR202_augustus_masked-Super-Scaffold_210-processed-gene-0.190
PR202_augustus_masked-Super-Scaffold_210-processed-gene-0.193
PR202_augustus_masked-Super-Scaffold_210-processed-gene-0.209
PR202_augustus_masked-Super-Scaffold_210-processed-gene-0.214
PR202_augustus_masked-Super-Scaffold_210-processed-gene-0.219
PR202_augustus_masked-Super-Scaffold_210-processed-gene-0.221
PR202_augustus_masked-Super-Scaffold_210-processed-gene-0.223
PR202_augustus_masked-Super-Scaffold_210-processed-gene-0.228
PR202_augustus_masked-Super-Scaffold_210-processed-gene-0.230
PR202_augustus_masked-Super-Scaffold_210-processed-gene-0.232
PR202_augustus_masked-Super-Scaffold_210-processed-gene-0.233
PR202_augustus_masked-Super-Scaffold_210-processed-gene-0.234
PR202_augustus_masked-Super-Scaffold_210-processed-gene-0.241
PR202_augustus_masked-Super-Scaffold_210-processed-gene-0.242
PR202_augustus_masked-Super-Scaffold_210-processed-gene-0.245
PR202_augustus_masked-Super-Scaffold_210-processed-gene-0.247
PR202_augustus_masked-Super-Scaffold_210-processed-gene-0.249
PR202_augustus_masked-Super-Scaffold_210-processed-gene-0.258
PR202_augustus_masked-Super-Scaffold_210-processed-gene-0.268
PR202_augustus_masked-Super-Scaffold_210-processed-gene-0.278
PR202_augustus_masked-Super-Scaffold_210-processed-gene-0.282
PR202_augustus_masked-Super-Scaffold_210-processed-gene-0.314
PR202_augustus_masked-Super-Scaffold_210-processed-gene-0.315
PR202_augustus_masked-Super-Scaffold_210-processed-gene-0.316
PR202_augustus_masked-Super-Scaffold_210-processed-gene-0.318
PR202_augustus_masked-Super-Scaffold_210-processed-gene-0.334
PR202_augustus_masked-Super-Scaffold_210-processed-gene-0.341
PR202_augustus_masked-Super-Scaffold_210-processed-gene-1.103
PR202_augustus_masked-Super-Scaffold_210-processed-gene-1.106
PR202_augustus_masked-Super-Scaffold_210-processed-gene-1.112
PR202_augustus_masked-Super-Scaffold_210-processed-gene-1.125
PR202_augustus_masked-Super-Scaffold_210-processed-gene-1.126
PR202_augustus_masked-Super-Scaffold_210-processed-gene-1.127
PR202_augustus_masked-Super-Scaffold_210-processed-gene-1.130
PR202_augustus_masked-Super-Scaffold_210-processed-gene-1.132
PR202_augustus_masked-Super-Scaffold_210-processed-gene-1.133
PR202_augustus_masked-Super-Scaffold_210-processed-gene-1.141
PR202_augustus_masked-Super-Scaffold_210-processed-gene-1.144
PR202_augustus_masked-Super-Scaffold_210-processed-gene-1.153
PR202_augustus_masked-Super-Scaffold_210-processed-gene-1.162
PR202_augustus_masked-Super-Scaffold_210-processed-gene-1.163
PR202_augustus_masked-Super-Scaffold_210-processed-gene-1.164
PR202_augustus_masked-Super-Scaffold_210-processed-gene-1.165
PR202_augustus_masked-Super-Scaffold_210-processed-gene-1.168
PR202_augustus_masked-Super-Scaffold_210-processed-gene-1.169
PR202_augustus_masked-Super-Scaffold_210-processed-gene-1.170
PR202_augustus_masked-Super-Scaffold_210-processed-gene-1.172
PR202_augustus_masked-Super-Scaffold_210-processed-gene-1.185
PR202_augustus_masked-Super-Scaffold_210-processed-gene-1.192
PR202_augustus_masked-Super-Scaffold_210-processed-gene-1.197
PR202_augustus_masked-Super-Scaffold_210-processed-gene-1.199
PR202_augustus_masked-Super-Scaffold_210-processed-gene-1.201
PR202_augustus_masked-Super-Scaffold_210-processed-gene-1.202
PR202_augustus_masked-Super-Scaffold_210-processed-gene-1.204
PR202_augustus_masked-Super-Scaffold_210-processed-gene-1.205
PR202_augustus_masked-Super-Scaffold_210-processed-gene-1.71
PR202_augustus_masked-Super-Scaffold_210-processed-gene-1.74
PR202_augustus_masked-Super-Scaffold_210-processed-gene-1.77
PR202_augustus_masked-Super-Scaffold_210-processed-gene-1.86
PR202_augustus_masked-Super-Scaffold_210-processed-gene-1.87
PR202_augustus_masked-Super-Scaffold_210-processed-gene-1.88
PR202_augustus_masked-Super-Scaffold_210-processed-gene-1.90
PR202_augustus_masked-Super-Scaffold_210-processed-gene-1.96
PR202_augustus_masked-Super-Scaffold_210-processed-gene-2.380
PR202_augustus_masked-Super-Scaffold_210-processed-gene-2.382
PR202_augustus_masked-Super-Scaffold_210-processed-gene-2.389
PR202_augustus_masked-Super-Scaffold_210-processed-gene-2.390
PR202_augustus_masked-Super-Scaffold_210-processed-gene-2.396
PR202_augustus_masked-Super-Scaffold_210-processed-gene-2.398
PR202_augustus_masked-Super-Scaffold_210-processed-gene-2.400
PR202_augustus_masked-Super-Scaffold_210-processed-gene-2.466
PR202_augustus_masked-Super-Scaffold_210-processed-gene-2.467
PR202_augustus_masked-Super-Scaffold_210-processed-gene-2.469
PR202_augustus_masked-Super-Scaffold_210-processed-gene-2.470
PR202_augustus_masked-Super-Scaffold_210-processed-gene-2.471
PR202_augustus_masked-Super-Scaffold_210-processed-gene-2.473
PR202_augustus_masked-Super-Scaffold_210-processed-gene-2.478
PR202_augustus_masked-Super-Scaffold_210-processed-gene-2.480
PR202_augustus_masked-Super-Scaffold_210-processed-gene-2.485
PR202_augustus_masked-Super-Scaffold_210-processed-gene-2.486
PR202_augustus_masked-Super-Scaffold_210-processed-gene-2.489
PR202_augustus_masked-Super-Scaffold_210-processed-gene-2.490
PR202_augustus_masked-Super-Scaffold_210-processed-gene-2.541
PR202_augustus_masked-Super-Scaffold_210-processed-gene-2.546
PR202_augustus_masked-Super-Scaffold_210-processed-gene-2.547
PR202_augustus_masked-Super-Scaffold_210-processed-gene-3.469
PR202_augustus_masked-Super-Scaffold_210-processed-gene-3.474
PR202_augustus_masked-Super-Scaffold_210-processed-gene-3.481
PR202_augustus_masked-Super-Scaffold_210-processed-gene-3.485
PR202_augustus_masked-Super-Scaffold_210-processed-gene-3.498
PR202_augustus_masked-Super-Scaffold_210-processed-gene-3.502
PR202_augustus_masked-Super-Scaffold_210-processed-gene-3.506
PR202_augustus_masked-Super-Scaffold_210-processed-gene-3.510
PR202_augustus_masked-Super-Scaffold_210-processed-gene-3.511
PR202_augustus_masked-Super-Scaffold_210-processed-gene-3.512
PR202_augustus_masked-Super-Scaffold_210-processed-gene-3.513
PR202_augustus_masked-Super-Scaffold_210-processed-gene-3.514
PR202_augustus_masked-Super-Scaffold_210-processed-gene-3.515
PR202_augustus_masked-Super-Scaffold_210-processed-gene-3.516
PR202_augustus_masked-Super-Scaffold_210-processed-gene-3.519
PR202_augustus_masked-Super-Scaffold_210-processed-gene-3.521
PR202_augustus_masked-Super-Scaffold_210-processed-gene-3.522
PR202_augustus_masked-Super-Scaffold_210-processed-gene-3.527
PR202_augustus_masked-Super-Scaffold_210-processed-gene-3.528
PR202_augustus_masked-Super-Scaffold_210-processed-gene-3.529
PR202_augustus_masked-Super-Scaffold_210-processed-gene-3.533
PR202_augustus_masked-Super-Scaffold_210-processed-gene-3.542
PR202_augustus_masked-Super-Scaffold_210-processed-gene-3.543
PR202_augustus_masked-Super-Scaffold_210-processed-gene-3.547
PR202_augustus_masked-Super-Scaffold_210-processed-gene-3.549
PR202_augustus_masked-Super-Scaffold_210-processed-gene-3.551
PR202_augustus_masked-Super-Scaffold_210-processed-gene-3.552
PR202_augustus_masked-Super-Scaffold_210-processed-gene-3.553
PR202_augustus_masked-Super-Scaffold_210-processed-gene-3.555
PR202_augustus_masked-Super-Scaffold_210-processed-gene-3.556
PR202_augustus_masked-Super-Scaffold_210-processed-gene-3.557
PR202_augustus_masked-Super-Scaffold_210-processed-gene-3.558
PR202_augustus_masked-Super-Scaffold_210-processed-gene-3.559
PR202_augustus_masked-Super-Scaffold_210-processed-gene-3.560
PR202_augustus_masked-Super-Scaffold_210-processed-gene-3.564
PR202_augustus_masked-Super-Scaffold_210-processed-gene-3.567
PR202_augustus_masked-Super-Scaffold_210-processed-gene-3.576
PR202_augustus_masked-Super-Scaffold_210-processed-gene-3.579
PR202_augustus_masked-Super-Scaffold_210-processed-gene-3.583
PR202_augustus_masked-Super-Scaffold_210-processed-gene-3.584
PR202_augustus_masked-Super-Scaffold_210-processed-gene-3.585
PR202_augustus_masked-Super-Scaffold_210-processed-gene-3.586
PR202_augustus_masked-Super-Scaffold_210-processed-gene-3.588
PR202_augustus_masked-Super-Scaffold_210-processed-gene-3.589
PR202_augustus_masked-Super-Scaffold_210-processed-gene-3.590
PR202_augustus_masked-Super-Scaffold_210-processed-gene-3.593
PR202_augustus_masked-Super-Scaffold_210-processed-gene-3.594
PR202_augustus_masked-Super-Scaffold_210-processed-gene-3.595
PR202_augustus_masked-Super-Scaffold_210-processed-gene-3.596
PR202_augustus_masked-Super-Scaffold_210-processed-gene-3.605
PR202_augustus_masked-Super-Scaffold_210-processed-gene-3.612
PR202_augustus_masked-Super-Scaffold_210-processed-gene-3.613
PR202_augustus_masked-Super-Scaffold_210-processed-gene-3.614
PR202_augustus_masked-Super-Scaffold_210-processed-gene-3.615
PR202_augustus_masked-Super-Scaffold_210-processed-gene-3.616
PR202_augustus_masked-Super-Scaffold_210-processed-gene-3.620
PR202_augustus_masked-Super-Scaffold_210-processed-gene-3.625
PR202_augustus_masked-Super-Scaffold_210-processed-gene-3.627
PR202_augustus_masked-Super-Scaffold_210-processed-gene-3.628
PR202_augustus_masked-Super-Scaffold_210-processed-gene-3.646
PR202_augustus_masked-Super-Scaffold_210-processed-gene-3.647
PR202_augustus_masked-Super-Scaffold_210-processed-gene-3.656
PR202_augustus_masked-Super-Scaffold_210-processed-gene-3.658
PR202_augustus_masked-Super-Scaffold_210-processed-gene-3.660
PR202_augustus_masked-Super-Scaffold_210-processed-gene-3.671
PR202_augustus_masked-Super-Scaffold_210-processed-gene-3.676
PR202_augustus_masked-Super-Scaffold_210-processed-gene-3.681
PR202_augustus_masked-Super-Scaffold_210-processed-gene-3.689
PR202_augustus_masked-Super-Scaffold_210-processed-gene-3.690
PR202_augustus_masked-Super-Scaffold_210-processed-gene-3.691
PR202_augustus_masked-Super-Scaffold_210-processed-gene-3.692
PR202_augustus_masked-Super-Scaffold_210-processed-gene-3.693
PR202_augustus_masked-Super-Scaffold_210-processed-gene-3.694
PR202_augustus_masked-Super-Scaffold_210-processed-gene-3.696
PR202_augustus_masked-Super-Scaffold_210-processed-gene-3.701
PR202_augustus_masked-Super-Scaffold_210-processed-gene-3.708
PR202_augustus_masked-Super-Scaffold_210-processed-gene-3.712
PR202_augustus_masked-Super-Scaffold_210-processed-gene-3.715
PR202_augustus_masked-Super-Scaffold_210-processed-gene-3.717
PR202_augustus_masked-Super-Scaffold_210-processed-gene-3.722
PR202_augustus_masked-Super-Scaffold_210-processed-gene-3.724
PR202_augustus_masked-Super-Scaffold_210-processed-gene-3.726
PR202_augustus_masked-Super-Scaffold_210-processed-gene-3.729
PR202_augustus_masked-Super-Scaffold_210-processed-gene-3.731
PR202_augustus_masked-Super-Scaffold_210-processed-gene-3.733
PR202_augustus_masked-Super-Scaffold_210-processed-gene-3.735
PR202_augustus_masked-Super-Scaffold_210-processed-gene-3.737
PR202_augustus_masked-Super-Scaffold_210-processed-gene-3.741
PR202_augustus_masked-Super-Scaffold_210-processed-gene-3.746
PR202_augustus_masked-Super-Scaffold_210-processed-gene-3.748
PR202_augustus_masked-Super-Scaffold_211-processed-gene-0.114
PR202_augustus_masked-Super-Scaffold_211-processed-gene-0.118
PR202_augustus_masked-Super-Scaffold_211-processed-gene-0.119
PR202_augustus_masked-Super-Scaffold_211-processed-gene-0.120
PR202_augustus_masked-Super-Scaffold_211-processed-gene-0.127
PR202_augustus_masked-Super-Scaffold_211-processed-gene-0.133
PR202_augustus_masked-Super-Scaffold_211-processed-gene-0.168
PR202_augustus_masked-Super-Scaffold_211-processed-gene-0.169
PR202_augustus_masked-Super-Scaffold_211-processed-gene-0.171
PR202_augustus_masked-Super-Scaffold_211-processed-gene-0.201
PR202_augustus_masked-Super-Scaffold_211-processed-gene-1.216
PR202_augustus_masked-Super-Scaffold_211-processed-gene-1.217
PR202_augustus_masked-Super-Scaffold_211-processed-gene-1.219
PR202_augustus_masked-Super-Scaffold_211-processed-gene-1.223
PR202_augustus_masked-Super-Scaffold_211-processed-gene-1.224
PR202_augustus_masked-Super-Scaffold_211-processed-gene-1.236
PR202_augustus_masked-Super-Scaffold_211-processed-gene-1.242
PR202_augustus_masked-Super-Scaffold_211-processed-gene-1.243
PR202_augustus_masked-Super-Scaffold_211-processed-gene-1.247
PR202_augustus_masked-Super-Scaffold_211-processed-gene-1.253
PR202_augustus_masked-Super-Scaffold_211-processed-gene-1.264
PR202_augustus_masked-Super-Scaffold_211-processed-gene-1.271
PR202_augustus_masked-Super-Scaffold_211-processed-gene-1.278
PR202_augustus_masked-Super-Scaffold_211-processed-gene-1.284
PR202_augustus_masked-Super-Scaffold_211-processed-gene-1.300
PR202_augustus_masked-Super-Scaffold_211-processed-gene-1.301
PR202_augustus_masked-Super-Scaffold_211-processed-gene-1.308
PR202_augustus_masked-Super-Scaffold_211-processed-gene-1.309
PR202_augustus_masked-Super-Scaffold_211-processed-gene-1.333
PR202_augustus_masked-Super-Scaffold_211-processed-gene-1.341
PR202_augustus_masked-Super-Scaffold_211-processed-gene-1.343
PR202_augustus_masked-Super-Scaffold_213-processed-gene-0.26
PR202_augustus_masked-Super-Scaffold_213-processed-gene-1.101
PR202_augustus_masked-Super-Scaffold_213-processed-gene-1.115
PR202_augustus_masked-Super-Scaffold_213-processed-gene-1.116
PR202_augustus_masked-Super-Scaffold_213-processed-gene-1.117
PR202_augustus_masked-Super-Scaffold_213-processed-gene-1.124
PR202_augustus_masked-Super-Scaffold_213-processed-gene-1.130
PR202_augustus_masked-Super-Scaffold_213-processed-gene-1.167
PR202_augustus_masked-Super-Scaffold_213-processed-gene-1.218
PR202_augustus_masked-Super-Scaffold_213-processed-gene-1.61
PR202_augustus_masked-Super-Scaffold_213-processed-gene-1.67
PR202_augustus_masked-Super-Scaffold_213-processed-gene-1.69
PR202_augustus_masked-Super-Scaffold_213-processed-gene-1.91
PR202_augustus_masked-Super-Scaffold_214-processed-gene-0.1017
PR202_augustus_masked-Super-Scaffold_214-processed-gene-0.1018
PR202_augustus_masked-Super-Scaffold_214-processed-gene-0.1019
PR202_augustus_masked-Super-Scaffold_214-processed-gene-0.1023
PR202_augustus_masked-Super-Scaffold_214-processed-gene-0.1025
PR202_augustus_masked-Super-Scaffold_214-processed-gene-0.1026
PR202_augustus_masked-Super-Scaffold_214-processed-gene-0.1030
PR202_augustus_masked-Super-Scaffold_214-processed-gene-0.1040
PR202_augustus_masked-Super-Scaffold_214-processed-gene-0.1044
PR202_augustus_masked-Super-Scaffold_214-processed-gene-0.1047
PR202_augustus_masked-Super-Scaffold_214-processed-gene-0.1048
PR202_augustus_masked-Super-Scaffold_214-processed-gene-0.1051
PR202_augustus_masked-Super-Scaffold_214-processed-gene-0.1054
PR202_augustus_masked-Super-Scaffold_214-processed-gene-0.1057
PR202_augustus_masked-Super-Scaffold_214-processed-gene-0.1058
PR202_augustus_masked-Super-Scaffold_214-processed-gene-0.1059
PR202_augustus_masked-Super-Scaffold_214-processed-gene-0.1061
PR202_augustus_masked-Super-Scaffold_214-processed-gene-0.1063
PR202_augustus_masked-Super-Scaffold_214-processed-gene-0.1067
PR202_augustus_masked-Super-Scaffold_214-processed-gene-0.1070
PR202_augustus_masked-Super-Scaffold_214-processed-gene-0.1074
PR202_augustus_masked-Super-Scaffold_214-processed-gene-0.1075
PR202_augustus_masked-Super-Scaffold_214-processed-gene-0.1080
PR202_augustus_masked-Super-Scaffold_214-processed-gene-0.1083
PR202_augustus_masked-Super-Scaffold_214-processed-gene-0.1084
PR202_augustus_masked-Super-Scaffold_214-processed-gene-0.1087
PR202_augustus_masked-Super-Scaffold_214-processed-gene-0.1093
PR202_augustus_masked-Super-Scaffold_214-processed-gene-0.1094
PR202_augustus_masked-Super-Scaffold_214-processed-gene-0.1097
PR202_augustus_masked-Super-Scaffold_214-processed-gene-0.1103
PR202_augustus_masked-Super-Scaffold_214-processed-gene-0.1104
PR202_augustus_masked-Super-Scaffold_214-processed-gene-0.1105
PR202_augustus_masked-Super-Scaffold_214-processed-gene-0.1109
PR202_augustus_masked-Super-Scaffold_214-processed-gene-0.1115
PR202_augustus_masked-Super-Scaffold_214-processed-gene-0.1116
PR202_augustus_masked-Super-Scaffold_214-processed-gene-0.1117
PR202_augustus_masked-Super-Scaffold_214-processed-gene-0.1120
PR202_augustus_masked-Super-Scaffold_214-processed-gene-0.1123
PR202_augustus_masked-Super-Scaffold_214-processed-gene-0.1126
PR202_augustus_masked-Super-Scaffold_214-processed-gene-0.1128
PR202_augustus_masked-Super-Scaffold_214-processed-gene-0.1130
PR202_augustus_masked-Super-Scaffold_214-processed-gene-0.1132
PR202_augustus_masked-Super-Scaffold_214-processed-gene-0.1134
PR202_augustus_masked-Super-Scaffold_214-processed-gene-0.1137
PR202_augustus_masked-Super-Scaffold_214-processed-gene-0.1140
PR202_augustus_masked-Super-Scaffold_214-processed-gene-0.1142
PR202_augustus_masked-Super-Scaffold_214-processed-gene-0.1146
PR202_augustus_masked-Super-Scaffold_214-processed-gene-0.1150
PR202_augustus_masked-Super-Scaffold_214-processed-gene-0.1151
PR202_augustus_masked-Super-Scaffold_214-processed-gene-0.1157
PR202_augustus_masked-Super-Scaffold_214-processed-gene-0.1160
PR202_augustus_masked-Super-Scaffold_214-processed-gene-0.1161
PR202_augustus_masked-Super-Scaffold_214-processed-gene-0.1162
PR202_augustus_masked-Super-Scaffold_214-processed-gene-0.1163
PR202_augustus_masked-Super-Scaffold_214-processed-gene-0.1167
PR202_augustus_masked-Super-Scaffold_214-processed-gene-0.1169
PR202_augustus_masked-Super-Scaffold_214-processed-gene-0.1171
PR202_augustus_masked-Super-Scaffold_214-processed-gene-0.1178
PR202_augustus_masked-Super-Scaffold_214-processed-gene-0.1180
PR202_augustus_masked-Super-Scaffold_214-processed-gene-0.1185
PR202_augustus_masked-Super-Scaffold_214-processed-gene-0.1186
PR202_augustus_masked-Super-Scaffold_214-processed-gene-0.1187
PR202_augustus_masked-Super-Scaffold_214-processed-gene-0.1191
PR202_augustus_masked-Super-Scaffold_214-processed-gene-0.1192
PR202_augustus_masked-Super-Scaffold_214-processed-gene-0.1195
PR202_augustus_masked-Super-Scaffold_214-processed-gene-0.1203
PR202_augustus_masked-Super-Scaffold_214-processed-gene-0.1204
PR202_augustus_masked-Super-Scaffold_214-processed-gene-0.1212
PR202_augustus_masked-Super-Scaffold_214-processed-gene-0.1213
PR202_augustus_masked-Super-Scaffold_214-processed-gene-0.1218
PR202_augustus_masked-Super-Scaffold_214-processed-gene-0.1220
PR202_augustus_masked-Super-Scaffold_214-processed-gene-0.1226
PR202_augustus_masked-Super-Scaffold_214-processed-gene-0.1230
PR202_augustus_masked-Super-Scaffold_214-processed-gene-0.1233
PR202_augustus_masked-Super-Scaffold_214-processed-gene-0.1235
PR202_augustus_masked-Super-Scaffold_214-processed-gene-0.1237
PR202_augustus_masked-Super-Scaffold_214-processed-gene-0.1251
PR202_augustus_masked-Super-Scaffold_214-processed-gene-0.1252
PR202_augustus_masked-Super-Scaffold_214-processed-gene-0.1253
PR202_augustus_masked-Super-Scaffold_214-processed-gene-0.1256
PR202_augustus_masked-Super-Scaffold_214-processed-gene-0.1259
PR202_augustus_masked-Super-Scaffold_214-processed-gene-0.1265
PR202_augustus_masked-Super-Scaffold_214-processed-gene-0.1266
PR202_augustus_masked-Super-Scaffold_214-processed-gene-0.1269
PR202_augustus_masked-Super-Scaffold_214-processed-gene-0.1271
PR202_augustus_masked-Super-Scaffold_214-processed-gene-0.1273
PR202_augustus_masked-Super-Scaffold_214-processed-gene-0.1274
PR202_augustus_masked-Super-Scaffold_214-processed-gene-0.1276
PR202_augustus_masked-Super-Scaffold_214-processed-gene-0.1282
PR202_augustus_masked-Super-Scaffold_214-processed-gene-0.1283
PR202_augustus_masked-Super-Scaffold_214-processed-gene-0.1288
PR202_augustus_masked-Super-Scaffold_214-processed-gene-0.1290
PR202_augustus_masked-Super-Scaffold_214-processed-gene-0.1293
PR202_augustus_masked-Super-Scaffold_214-processed-gene-0.1297
PR202_augustus_masked-Super-Scaffold_214-processed-gene-0.1298
PR202_augustus_masked-Super-Scaffold_214-processed-gene-0.1299
PR202_augustus_masked-Super-Scaffold_214-processed-gene-0.1301
PR202_augustus_masked-Super-Scaffold_214-processed-gene-0.1304
PR202_augustus_masked-Super-Scaffold_214-processed-gene-0.1305
PR202_augustus_masked-Super-Scaffold_214-processed-gene-0.1306
PR202_augustus_masked-Super-Scaffold_214-processed-gene-0.1314
PR202_augustus_masked-Super-Scaffold_214-processed-gene-0.1318
PR202_augustus_masked-Super-Scaffold_214-processed-gene-0.1319
PR202_augustus_masked-Super-Scaffold_214-processed-gene-0.1320
PR202_augustus_masked-Super-Scaffold_214-processed-gene-0.1323
PR202_augustus_masked-Super-Scaffold_214-processed-gene-0.1327
PR202_augustus_masked-Super-Scaffold_214-processed-gene-0.1328
PR202_augustus_masked-Super-Scaffold_214-processed-gene-0.1330
PR202_augustus_masked-Super-Scaffold_214-processed-gene-0.1331
PR202_augustus_masked-Super-Scaffold_214-processed-gene-0.1333
PR202_augustus_masked-Super-Scaffold_214-processed-gene-0.1335
PR202_augustus_masked-Super-Scaffold_214-processed-gene-0.1337
PR202_augustus_masked-Super-Scaffold_214-processed-gene-0.1339
PR202_augustus_masked-Super-Scaffold_214-processed-gene-0.1340
PR202_augustus_masked-Super-Scaffold_214-processed-gene-0.1341
PR202_augustus_masked-Super-Scaffold_214-processed-gene-0.1343
PR202_augustus_masked-Super-Scaffold_214-processed-gene-0.1344
PR202_augustus_masked-Super-Scaffold_223-processed-gene-0.1
PR202_augustus_masked-Super-Scaffold_223-processed-gene-0.100
PR202_augustus_masked-Super-Scaffold_223-processed-gene-0.102
PR202_augustus_masked-Super-Scaffold_223-processed-gene-0.16
PR202_augustus_masked-Super-Scaffold_223-processed-gene-0.18
PR202_augustus_masked-Super-Scaffold_223-processed-gene-0.27
PR202_augustus_masked-Super-Scaffold_223-processed-gene-0.4
PR202_augustus_masked-Super-Scaffold_223-processed-gene-0.44
PR202_augustus_masked-Super-Scaffold_223-processed-gene-0.45
PR202_augustus_masked-Super-Scaffold_223-processed-gene-0.51
PR202_augustus_masked-Super-Scaffold_223-processed-gene-0.54
PR202_augustus_masked-Super-Scaffold_223-processed-gene-0.93
PR202_augustus_masked-Super-Scaffold_223-processed-gene-1.135
PR202_augustus_masked-Super-Scaffold_223-processed-gene-1.147
PR202_augustus_masked-Super-Scaffold_223-processed-gene-1.153
PR202_augustus_masked-Super-Scaffold_223-processed-gene-1.154
PR202_augustus_masked-Super-Scaffold_223-processed-gene-1.155
PR202_augustus_masked-Super-Scaffold_223-processed-gene-1.156
PR202_augustus_masked-Super-Scaffold_223-processed-gene-1.158
PR202_augustus_masked-Super-Scaffold_223-processed-gene-1.170
PR202_augustus_masked-Super-Scaffold_223-processed-gene-1.175
PR202_augustus_masked-Super-Scaffold_223-processed-gene-1.178
PR202_augustus_masked-Super-Scaffold_223-processed-gene-1.186
PR202_augustus_masked-Super-Scaffold_223-processed-gene-1.192
PR202_augustus_masked-Super-Scaffold_223-processed-gene-1.194
PR202_augustus_masked-Super-Scaffold_223-processed-gene-1.202
PR202_augustus_masked-Super-Scaffold_223-processed-gene-1.214
PR202_augustus_masked-Super-Scaffold_223-processed-gene-1.221
PR202_augustus_masked-Super-Scaffold_223-processed-gene-1.222
PR202_augustus_masked-Super-Scaffold_223-processed-gene-1.228
PR202_augustus_masked-Super-Scaffold_223-processed-gene-2.102
PR202_augustus_masked-Super-Scaffold_223-processed-gene-2.104
PR202_augustus_masked-Super-Scaffold_223-processed-gene-2.117
PR202_augustus_masked-Super-Scaffold_223-processed-gene-2.119
PR202_augustus_masked-Super-Scaffold_223-processed-gene-2.121
PR202_augustus_masked-Super-Scaffold_223-processed-gene-2.14
PR202_augustus_masked-Super-Scaffold_223-processed-gene-2.15
PR202_augustus_masked-Super-Scaffold_223-processed-gene-2.17
PR202_augustus_masked-Super-Scaffold_223-processed-gene-2.28
PR202_augustus_masked-Super-Scaffold_223-processed-gene-2.45
PR202_augustus_masked-Super-Scaffold_223-processed-gene-2.59
PR202_augustus_masked-Super-Scaffold_223-processed-gene-2.68
PR202_augustus_masked-Super-Scaffold_223-processed-gene-2.71
PR202_augustus_masked-Super-Scaffold_223-processed-gene-2.78
PR202_augustus_masked-Super-Scaffold_223-processed-gene-2.80
PR202_augustus_masked-Super-Scaffold_223-processed-gene-2.85
PR202_augustus_masked-Super-Scaffold_223-processed-gene-2.94
PR202_augustus_masked-Super-Scaffold_22-processed-gene-0.143
PR202_augustus_masked-Super-Scaffold_22-processed-gene-0.145
PR202_augustus_masked-Super-Scaffold_22-processed-gene-0.146
PR202_augustus_masked-Super-Scaffold_22-processed-gene-0.157
PR202_augustus_masked-Super-Scaffold_22-processed-gene-0.170
PR202_augustus_masked-Super-Scaffold_22-processed-gene-0.179
PR202_augustus_masked-Super-Scaffold_22-processed-gene-0.180
PR202_augustus_masked-Super-Scaffold_22-processed-gene-0.194
PR202_augustus_masked-Super-Scaffold_22-processed-gene-0.202
PR202_augustus_masked-Super-Scaffold_22-processed-gene-0.205
PR202_augustus_masked-Super-Scaffold_22-processed-gene-0.206
PR202_augustus_masked-Super-Scaffold_22-processed-gene-0.210
PR202_augustus_masked-Super-Scaffold_22-processed-gene-0.219
PR202_augustus_masked-Super-Scaffold_22-processed-gene-0.236
PR202_augustus_masked-Super-Scaffold_22-processed-gene-1.110
PR202_augustus_masked-Super-Scaffold_22-processed-gene-1.114
PR202_augustus_masked-Super-Scaffold_22-processed-gene-1.141
PR202_augustus_masked-Super-Scaffold_22-processed-gene-1.145
PR202_augustus_masked-Super-Scaffold_22-processed-gene-1.154
PR202_augustus_masked-Super-Scaffold_22-processed-gene-1.167
PR202_augustus_masked-Super-Scaffold_22-processed-gene-1.168
PR202_augustus_masked-Super-Scaffold_22-processed-gene-1.199
PR202_augustus_masked-Super-Scaffold_22-processed-gene-1.204
PR202_augustus_masked-Super-Scaffold_22-processed-gene-1.90
PR202_augustus_masked-Super-Scaffold_22-processed-gene-2.105
PR202_augustus_masked-Super-Scaffold_22-processed-gene-2.108
PR202_augustus_masked-Super-Scaffold_22-processed-gene-2.113
PR202_augustus_masked-Super-Scaffold_22-processed-gene-2.116
PR202_augustus_masked-Super-Scaffold_22-processed-gene-2.117
PR202_augustus_masked-Super-Scaffold_22-processed-gene-2.18
PR202_augustus_masked-Super-Scaffold_22-processed-gene-2.40
PR202_augustus_masked-Super-Scaffold_22-processed-gene-2.47
PR202_augustus_masked-Super-Scaffold_22-processed-gene-2.64
PR202_augustus_masked-Super-Scaffold_22-processed-gene-2.73
PR202_augustus_masked-Super-Scaffold_22-processed-gene-2.74
PR202_augustus_masked-Super-Scaffold_22-processed-gene-2.77
PR202_augustus_masked-Super-Scaffold_22-processed-gene-2.78
PR202_augustus_masked-Super-Scaffold_22-processed-gene-2.85
PR202_augustus_masked-Super-Scaffold_22-processed-gene-2.93
PR202_augustus_masked-Super-Scaffold_22-processed-gene-2.94
PR202_augustus_masked-Super-Scaffold_22-processed-gene-2.95
PR202_augustus_masked-Super-Scaffold_22-processed-gene-3.143
PR202_augustus_masked-Super-Scaffold_22-processed-gene-3.145
PR202_augustus_masked-Super-Scaffold_22-processed-gene-3.160
PR202_augustus_masked-Super-Scaffold_22-processed-gene-3.165
PR202_augustus_masked-Super-Scaffold_22-processed-gene-3.166
PR202_augustus_masked-Super-Scaffold_22-processed-gene-3.170
PR202_augustus_masked-Super-Scaffold_22-processed-gene-3.171
PR202_augustus_masked-Super-Scaffold_22-processed-gene-3.173
PR202_augustus_masked-Super-Scaffold_22-processed-gene-3.36
PR202_augustus_masked-Super-Scaffold_22-processed-gene-3.39
PR202_augustus_masked-Super-Scaffold_22-processed-gene-3.48
PR202_augustus_masked-Super-Scaffold_22-processed-gene-3.51
PR202_augustus_masked-Super-Scaffold_22-processed-gene-3.57
PR202_augustus_masked-Super-Scaffold_22-processed-gene-3.61
PR202_augustus_masked-Super-Scaffold_22-processed-gene-3.65
PR202_augustus_masked-Super-Scaffold_22-processed-gene-3.75
PR202_augustus_masked-Super-Scaffold_22-processed-gene-4.160
PR202_augustus_masked-Super-Scaffold_22-processed-gene-4.166
PR202_augustus_masked-Super-Scaffold_22-processed-gene-4.173
PR202_augustus_masked-Super-Scaffold_22-processed-gene-4.178
PR202_augustus_masked-Super-Scaffold_22-processed-gene-4.182
PR202_augustus_masked-Super-Scaffold_22-processed-gene-4.183
PR202_augustus_masked-Super-Scaffold_22-processed-gene-4.194
PR202_augustus_masked-Super-Scaffold_22-processed-gene-4.201
PR202_augustus_masked-Super-Scaffold_22-processed-gene-4.202
PR202_augustus_masked-Super-Scaffold_22-processed-gene-4.204
PR202_augustus_masked-Super-Scaffold_22-processed-gene-4.207
PR202_augustus_masked-Super-Scaffold_22-processed-gene-4.214
PR202_augustus_masked-Super-Scaffold_22-processed-gene-4.223
PR202_augustus_masked-Super-Scaffold_22-processed-gene-4.230
PR202_augustus_masked-Super-Scaffold_22-processed-gene-4.231
PR202_augustus_masked-Super-Scaffold_22-processed-gene-4.238
PR202_augustus_masked-Super-Scaffold_22-processed-gene-4.241
PR202_augustus_masked-Super-Scaffold_22-processed-gene-4.244
PR202_augustus_masked-Super-Scaffold_22-processed-gene-4.252
PR202_augustus_masked-Super-Scaffold_22-processed-gene-4.266
PR202_augustus_masked-Super-Scaffold_22-processed-gene-4.272
PR202_augustus_masked-Super-Scaffold_22-processed-gene-4.274
PR202_augustus_masked-Super-Scaffold_22-processed-gene-4.276
PR202_augustus_masked-Super-Scaffold_22-processed-gene-4.279
PR202_augustus_masked-Super-Scaffold_22-processed-gene-4.281
PR202_augustus_masked-Super-Scaffold_22-processed-gene-5.103
PR202_augustus_masked-Super-Scaffold_22-processed-gene-5.104
PR202_augustus_masked-Super-Scaffold_22-processed-gene-5.121
PR202_augustus_masked-Super-Scaffold_22-processed-gene-5.123
PR202_augustus_masked-Super-Scaffold_22-processed-gene-5.127
PR202_augustus_masked-Super-Scaffold_22-processed-gene-5.132
PR202_augustus_masked-Super-Scaffold_22-processed-gene-5.27
PR202_augustus_masked-Super-Scaffold_22-processed-gene-5.34
PR202_augustus_masked-Super-Scaffold_22-processed-gene-5.43
PR202_augustus_masked-Super-Scaffold_22-processed-gene-5.54
PR202_augustus_masked-Super-Scaffold_22-processed-gene-5.55
PR202_augustus_masked-Super-Scaffold_22-processed-gene-5.63
PR202_augustus_masked-Super-Scaffold_22-processed-gene-5.67
PR202_augustus_masked-Super-Scaffold_22-processed-gene-5.69
PR202_augustus_masked-Super-Scaffold_22-processed-gene-5.73
PR202_augustus_masked-Super-Scaffold_22-processed-gene-5.75
PR202_augustus_masked-Super-Scaffold_22-processed-gene-5.84
PR202_augustus_masked-Super-Scaffold_22-processed-gene-5.86
PR202_augustus_masked-Super-Scaffold_22-processed-gene-5.87
PR202_augustus_masked-Super-Scaffold_22-processed-gene-6.103
PR202_augustus_masked-Super-Scaffold_22-processed-gene-6.127
PR202_augustus_masked-Super-Scaffold_22-processed-gene-6.136
PR202_augustus_masked-Super-Scaffold_22-processed-gene-6.23
PR202_augustus_masked-Super-Scaffold_22-processed-gene-6.25
PR202_augustus_masked-Super-Scaffold_22-processed-gene-6.28
PR202_augustus_masked-Super-Scaffold_22-processed-gene-6.30
PR202_augustus_masked-Super-Scaffold_22-processed-gene-6.54
PR202_augustus_masked-Super-Scaffold_22-processed-gene-6.55
PR202_augustus_masked-Super-Scaffold_22-processed-gene-6.61
PR202_augustus_masked-Super-Scaffold_22-processed-gene-6.62
PR202_augustus_masked-Super-Scaffold_22-processed-gene-6.70
PR202_augustus_masked-Super-Scaffold_22-processed-gene-6.71
PR202_augustus_masked-Super-Scaffold_22-processed-gene-6.73
PR202_augustus_masked-Super-Scaffold_22-processed-gene-6.80
PR202_augustus_masked-Super-Scaffold_22-processed-gene-6.92
PR202_augustus_masked-Super-Scaffold_22-processed-gene-6.96
PR202_augustus_masked-Super-Scaffold_22-processed-gene-7.100
PR202_augustus_masked-Super-Scaffold_22-processed-gene-7.101
PR202_augustus_masked-Super-Scaffold_22-processed-gene-7.103
PR202_augustus_masked-Super-Scaffold_22-processed-gene-7.106
PR202_augustus_masked-Super-Scaffold_22-processed-gene-7.111
PR202_augustus_masked-Super-Scaffold_22-processed-gene-7.113
PR202_augustus_masked-Super-Scaffold_22-processed-gene-7.118
PR202_augustus_masked-Super-Scaffold_22-processed-gene-7.12
PR202_augustus_masked-Super-Scaffold_22-processed-gene-7.13
PR202_augustus_masked-Super-Scaffold_22-processed-gene-7.140
PR202_augustus_masked-Super-Scaffold_22-processed-gene-7.143
PR202_augustus_masked-Super-Scaffold_22-processed-gene-7.150
PR202_augustus_masked-Super-Scaffold_22-processed-gene-7.19
PR202_augustus_masked-Super-Scaffold_22-processed-gene-7.23
PR202_augustus_masked-Super-Scaffold_22-processed-gene-7.27
PR202_augustus_masked-Super-Scaffold_22-processed-gene-7.29
PR202_augustus_masked-Super-Scaffold_22-processed-gene-7.30
PR202_augustus_masked-Super-Scaffold_22-processed-gene-7.5
PR202_augustus_masked-Super-Scaffold_22-processed-gene-7.52
PR202_augustus_masked-Super-Scaffold_22-processed-gene-7.53
PR202_augustus_masked-Super-Scaffold_22-processed-gene-7.54
PR202_augustus_masked-Super-Scaffold_22-processed-gene-7.59
PR202_augustus_masked-Super-Scaffold_22-processed-gene-7.63
PR202_augustus_masked-Super-Scaffold_22-processed-gene-7.64
PR202_augustus_masked-Super-Scaffold_22-processed-gene-7.67
PR202_augustus_masked-Super-Scaffold_22-processed-gene-7.8
PR202_augustus_masked-Super-Scaffold_22-processed-gene-7.82
PR202_augustus_masked-Super-Scaffold_22-processed-gene-7.85
PR202_augustus_masked-Super-Scaffold_22-processed-gene-7.87
PR202_augustus_masked-Super-Scaffold_22-processed-gene-7.9
PR202_augustus_masked-Super-Scaffold_22-processed-gene-7.94
PR202_augustus_masked-Super-Scaffold_22-processed-gene-7.95
PR202_augustus_masked-Super-Scaffold_22-processed-gene-8.161
PR202_augustus_masked-Super-Scaffold_22-processed-gene-8.164
PR202_augustus_masked-Super-Scaffold_22-processed-gene-8.165
PR202_augustus_masked-Super-Scaffold_22-processed-gene-8.168
PR202_augustus_masked-Super-Scaffold_22-processed-gene-8.172
PR202_augustus_masked-Super-Scaffold_22-processed-gene-8.176
PR202_augustus_masked-Super-Scaffold_22-processed-gene-8.177
PR202_augustus_masked-Super-Scaffold_22-processed-gene-8.178
PR202_augustus_masked-Super-Scaffold_22-processed-gene-8.185
PR202_augustus_masked-Super-Scaffold_22-processed-gene-8.191
PR202_augustus_masked-Super-Scaffold_22-processed-gene-8.194
PR202_augustus_masked-Super-Scaffold_22-processed-gene-8.223
PR202_augustus_masked-Super-Scaffold_22-processed-gene-8.229
PR202_augustus_masked-Super-Scaffold_22-processed-gene-8.240
PR202_augustus_masked-Super-Scaffold_22-processed-gene-8.245
PR202_augustus_masked-Super-Scaffold_22-processed-gene-8.246
PR202_augustus_masked-Super-Scaffold_22-processed-gene-8.247
PR202_augustus_masked-Super-Scaffold_22-processed-gene-8.253
PR202_augustus_masked-Super-Scaffold_22-processed-gene-8.256
PR202_augustus_masked-Super-Scaffold_22-processed-gene-8.258
PR202_augustus_masked-Super-Scaffold_22-processed-gene-8.261
PR202_augustus_masked-Super-Scaffold_22-processed-gene-8.263
PR202_augustus_masked-Super-Scaffold_22-processed-gene-8.271
PR202_augustus_masked-Super-Scaffold_22-processed-gene-8.272
PR202_augustus_masked-Super-Scaffold_22-processed-gene-8.276
PR202_augustus_masked-Super-Scaffold_22-processed-gene-8.281
PR202_augustus_masked-Super-Scaffold_22-processed-gene-8.283
PR202_augustus_masked-Super-Scaffold_22-processed-gene-8.297
PR202_augustus_masked-Super-Scaffold_22-processed-gene-8.300
PR202_augustus_masked-Super-Scaffold_22-processed-gene-8.301
PR202_augustus_masked-Super-Scaffold_22-processed-gene-8.303
PR202_augustus_masked-Super-Scaffold_22-processed-gene-9.210
PR202_augustus_masked-Super-Scaffold_22-processed-gene-9.222
PR202_augustus_masked-Super-Scaffold_22-processed-gene-9.233
PR202_augustus_masked-Super-Scaffold_22-processed-gene-9.237
PR202_augustus_masked-Super-Scaffold_22-processed-gene-9.239
PR202_augustus_masked-Super-Scaffold_22-processed-gene-9.242
PR202_augustus_masked-Super-Scaffold_22-processed-gene-9.248
PR202_augustus_masked-Super-Scaffold_22-processed-gene-9.256
PR202_augustus_masked-Super-Scaffold_22-processed-gene-9.263
PR202_augustus_masked-Super-Scaffold_22-processed-gene-9.267
PR202_augustus_masked-Super-Scaffold_22-processed-gene-9.276
PR202_augustus_masked-Super-Scaffold_22-processed-gene-9.284
PR202_augustus_masked-Super-Scaffold_22-processed-gene-9.287
PR202_augustus_masked-Super-Scaffold_22-processed-gene-9.288
PR202_augustus_masked-Super-Scaffold_22-processed-gene-9.289
PR202_augustus_masked-Super-Scaffold_22-processed-gene-9.294
PR202_augustus_masked-Super-Scaffold_22-processed-gene-9.302
PR202_augustus_masked-Super-Scaffold_22-processed-gene-9.303
PR202_augustus_masked-Super-Scaffold_22-processed-gene-9.311
PR202_augustus_masked-Super-Scaffold_22-processed-gene-9.316
PR202_augustus_masked-Super-Scaffold_22-processed-gene-9.318
PR202_augustus_masked-Super-Scaffold_22-processed-gene-9.330
PR202_augustus_masked-Super-Scaffold_22-processed-gene-9.332
PR202_augustus_masked-Super-Scaffold_22-processed-gene-9.339
PR202_augustus_masked-Super-Scaffold_22-processed-gene-9.344
PR202_augustus_masked-Super-Scaffold_22-processed-gene-9.345
PR202_augustus_masked-Super-Scaffold_22-processed-gene-9.357
PR202_augustus_masked-Super-Scaffold_22-processed-gene-9.385
PR202_augustus_masked-Super-Scaffold_22-processed-gene-9.413
PR202_augustus_masked-Super-Scaffold_22-processed-gene-9.415
PR202_augustus_masked-Super-Scaffold_22-processed-gene-9.416
PR202_augustus_masked-Super-Scaffold_22-processed-gene-9.421
PR202_augustus_masked-Super-Scaffold_22-processed-gene-9.422
PR202_augustus_masked-Super-Scaffold_22-processed-gene-9.423
PR202_augustus_masked-Super-Scaffold_231-processed-gene-0.0
PR202_augustus_masked-Super-Scaffold_231-processed-gene-0.104
PR202_augustus_masked-Super-Scaffold_231-processed-gene-0.25
PR202_augustus_masked-Super-Scaffold_231-processed-gene-0.26
PR202_augustus_masked-Super-Scaffold_231-processed-gene-0.74
PR202_augustus_masked-Super-Scaffold_231-processed-gene-0.95
PR202_augustus_masked-Super-Scaffold_231-processed-gene-1.104
PR202_augustus_masked-Super-Scaffold_231-processed-gene-1.110
PR202_augustus_masked-Super-Scaffold_231-processed-gene-1.112
PR202_augustus_masked-Super-Scaffold_231-processed-gene-1.124
PR202_augustus_masked-Super-Scaffold_231-processed-gene-1.125
PR202_augustus_masked-Super-Scaffold_231-processed-gene-1.141
PR202_augustus_masked-Super-Scaffold_231-processed-gene-1.150
PR202_augustus_masked-Super-Scaffold_231-processed-gene-1.158
PR202_augustus_masked-Super-Scaffold_231-processed-gene-1.159
PR202_augustus_masked-Super-Scaffold_231-processed-gene-1.190
PR202_augustus_masked-Super-Scaffold_231-processed-gene-1.194
PR202_augustus_masked-Super-Scaffold_231-processed-gene-1.201
PR202_augustus_masked-Super-Scaffold_231-processed-gene-1.202
PR202_augustus_masked-Super-Scaffold_231-processed-gene-1.203
PR202_augustus_masked-Super-Scaffold_231-processed-gene-1.210
PR202_augustus_masked-Super-Scaffold_231-processed-gene-1.49
PR202_augustus_masked-Super-Scaffold_231-processed-gene-1.63
PR202_augustus_masked-Super-Scaffold_231-processed-gene-1.65
PR202_augustus_masked-Super-Scaffold_231-processed-gene-1.85
PR202_augustus_masked-Super-Scaffold_23-processed-gene-0.188
PR202_augustus_masked-Super-Scaffold_23-processed-gene-0.194
PR202_augustus_masked-Super-Scaffold_23-processed-gene-0.195
PR202_augustus_masked-Super-Scaffold_23-processed-gene-0.198
PR202_augustus_masked-Super-Scaffold_23-processed-gene-0.199
PR202_augustus_masked-Super-Scaffold_23-processed-gene-0.201
PR202_augustus_masked-Super-Scaffold_23-processed-gene-0.209
PR202_augustus_masked-Super-Scaffold_23-processed-gene-0.210
PR202_augustus_masked-Super-Scaffold_23-processed-gene-0.211
PR202_augustus_masked-Super-Scaffold_23-processed-gene-0.212
PR202_augustus_masked-Super-Scaffold_23-processed-gene-0.214
PR202_augustus_masked-Super-Scaffold_23-processed-gene-0.215
PR202_augustus_masked-Super-Scaffold_23-processed-gene-0.216
PR202_augustus_masked-Super-Scaffold_23-processed-gene-0.217
PR202_augustus_masked-Super-Scaffold_23-processed-gene-0.218
PR202_augustus_masked-Super-Scaffold_23-processed-gene-0.220
PR202_augustus_masked-Super-Scaffold_23-processed-gene-0.224
PR202_augustus_masked-Super-Scaffold_23-processed-gene-0.226
PR202_augustus_masked-Super-Scaffold_23-processed-gene-0.227
PR202_augustus_masked-Super-Scaffold_23-processed-gene-0.229
PR202_augustus_masked-Super-Scaffold_23-processed-gene-0.234
PR202_augustus_masked-Super-Scaffold_23-processed-gene-0.237
PR202_augustus_masked-Super-Scaffold_23-processed-gene-0.240
PR202_augustus_masked-Super-Scaffold_23-processed-gene-0.241
PR202_augustus_masked-Super-Scaffold_23-processed-gene-0.244
PR202_augustus_masked-Super-Scaffold_23-processed-gene-0.247
PR202_augustus_masked-Super-Scaffold_23-processed-gene-0.249
PR202_augustus_masked-Super-Scaffold_23-processed-gene-0.256
PR202_augustus_masked-Super-Scaffold_23-processed-gene-0.257
PR202_augustus_masked-Super-Scaffold_23-processed-gene-0.258
PR202_augustus_masked-Super-Scaffold_23-processed-gene-0.260
PR202_augustus_masked-Super-Scaffold_23-processed-gene-0.261
PR202_augustus_masked-Super-Scaffold_23-processed-gene-0.262
PR202_augustus_masked-Super-Scaffold_23-processed-gene-0.263
PR202_augustus_masked-Super-Scaffold_23-processed-gene-0.270
PR202_augustus_masked-Super-Scaffold_23-processed-gene-0.280
PR202_augustus_masked-Super-Scaffold_23-processed-gene-0.287
PR202_augustus_masked-Super-Scaffold_23-processed-gene-0.289
PR202_augustus_masked-Super-Scaffold_23-processed-gene-0.294
PR202_augustus_masked-Super-Scaffold_23-processed-gene-0.297
PR202_augustus_masked-Super-Scaffold_23-processed-gene-0.303
PR202_augustus_masked-Super-Scaffold_23-processed-gene-0.305
PR202_augustus_masked-Super-Scaffold_23-processed-gene-0.307
PR202_augustus_masked-Super-Scaffold_23-processed-gene-0.309
PR202_augustus_masked-Super-Scaffold_23-processed-gene-0.311
PR202_augustus_masked-Super-Scaffold_23-processed-gene-0.314
PR202_augustus_masked-Super-Scaffold_23-processed-gene-0.315
PR202_augustus_masked-Super-Scaffold_23-processed-gene-0.321
PR202_augustus_masked-Super-Scaffold_23-processed-gene-0.324
PR202_augustus_masked-Super-Scaffold_23-processed-gene-0.328
PR202_augustus_masked-Super-Scaffold_23-processed-gene-0.332
PR202_augustus_masked-Super-Scaffold_23-processed-gene-0.341
PR202_augustus_masked-Super-Scaffold_23-processed-gene-0.342
PR202_augustus_masked-Super-Scaffold_23-processed-gene-0.346
PR202_augustus_masked-Super-Scaffold_23-processed-gene-0.347
PR202_augustus_masked-Super-Scaffold_23-processed-gene-0.350
PR202_augustus_masked-Super-Scaffold_23-processed-gene-0.356
PR202_augustus_masked-Super-Scaffold_23-processed-gene-0.361
PR202_augustus_masked-Super-Scaffold_23-processed-gene-0.378
PR202_augustus_masked-Super-Scaffold_23-processed-gene-0.380
PR202_augustus_masked-Super-Scaffold_23-processed-gene-0.381
PR202_augustus_masked-Super-Scaffold_23-processed-gene-0.384
PR202_augustus_masked-Super-Scaffold_23-processed-gene-0.386
PR202_augustus_masked-Super-Scaffold_23-processed-gene-0.396
PR202_augustus_masked-Super-Scaffold_23-processed-gene-0.402
PR202_augustus_masked-Super-Scaffold_23-processed-gene-0.403
PR202_augustus_masked-Super-Scaffold_23-processed-gene-0.406
PR202_augustus_masked-Super-Scaffold_23-processed-gene-0.412
PR202_augustus_masked-Super-Scaffold_23-processed-gene-0.417
PR202_augustus_masked-Super-Scaffold_23-processed-gene-0.422
PR202_augustus_masked-Super-Scaffold_23-processed-gene-0.423
PR202_augustus_masked-Super-Scaffold_23-processed-gene-0.442
PR202_augustus_masked-Super-Scaffold_23-processed-gene-0.444
PR202_augustus_masked-Super-Scaffold_23-processed-gene-0.445
PR202_augustus_masked-Super-Scaffold_23-processed-gene-0.446
PR202_augustus_masked-Super-Scaffold_23-processed-gene-0.447
PR202_augustus_masked-Super-Scaffold_23-processed-gene-0.448
PR202_augustus_masked-Super-Scaffold_23-processed-gene-0.450
PR202_augustus_masked-Super-Scaffold_23-processed-gene-0.451
PR202_augustus_masked-Super-Scaffold_23-processed-gene-0.461
PR202_augustus_masked-Super-Scaffold_23-processed-gene-0.465
PR202_augustus_masked-Super-Scaffold_23-processed-gene-0.466
PR202_augustus_masked-Super-Scaffold_23-processed-gene-0.469
PR202_augustus_masked-Super-Scaffold_23-processed-gene-0.470
PR202_augustus_masked-Super-Scaffold_23-processed-gene-0.471
PR202_augustus_masked-Super-Scaffold_23-processed-gene-0.472
PR202_augustus_masked-Super-Scaffold_23-processed-gene-0.474
PR202_augustus_masked-Super-Scaffold_23-processed-gene-0.479
PR202_augustus_masked-Super-Scaffold_23-processed-gene-0.480
PR202_augustus_masked-Super-Scaffold_23-processed-gene-0.482
PR202_augustus_masked-Super-Scaffold_23-processed-gene-0.494
PR202_augustus_masked-Super-Scaffold_23-processed-gene-0.497
PR202_augustus_masked-Super-Scaffold_23-processed-gene-0.500
PR202_augustus_masked-Super-Scaffold_23-processed-gene-0.501
PR202_augustus_masked-Super-Scaffold_240-processed-gene-0.124
PR202_augustus_masked-Super-Scaffold_240-processed-gene-0.127
PR202_augustus_masked-Super-Scaffold_240-processed-gene-0.130
PR202_augustus_masked-Super-Scaffold_240-processed-gene-0.139
PR202_augustus_masked-Super-Scaffold_240-processed-gene-0.142
PR202_augustus_masked-Super-Scaffold_240-processed-gene-0.144
PR202_augustus_masked-Super-Scaffold_240-processed-gene-0.147
PR202_augustus_masked-Super-Scaffold_240-processed-gene-0.148
PR202_augustus_masked-Super-Scaffold_240-processed-gene-0.152
PR202_augustus_masked-Super-Scaffold_240-processed-gene-0.153
PR202_augustus_masked-Super-Scaffold_240-processed-gene-0.161
PR202_augustus_masked-Super-Scaffold_240-processed-gene-0.163
PR202_augustus_masked-Super-Scaffold_240-processed-gene-0.178
PR202_augustus_masked-Super-Scaffold_240-processed-gene-0.187
PR202_augustus_masked-Super-Scaffold_240-processed-gene-0.193
PR202_augustus_masked-Super-Scaffold_240-processed-gene-0.195
PR202_augustus_masked-Super-Scaffold_240-processed-gene-0.199
PR202_augustus_masked-Super-Scaffold_240-processed-gene-0.203
PR202_augustus_masked-Super-Scaffold_240-processed-gene-0.211
PR202_augustus_masked-Super-Scaffold_2412-processed-gene-3.512
PR202_augustus_masked-Super-Scaffold_2412-processed-gene-3.522
PR202_augustus_masked-Super-Scaffold_2412-processed-gene-3.525
PR202_augustus_masked-Super-Scaffold_2412-processed-gene-3.534
PR202_augustus_masked-Super-Scaffold_2412-processed-gene-3.536
PR202_augustus_masked-Super-Scaffold_2412-processed-gene-3.537
PR202_augustus_masked-Super-Scaffold_2412-processed-gene-3.618
PR202_augustus_masked-Super-Scaffold_2412-processed-gene-3.620
PR202_augustus_masked-Super-Scaffold_2412-processed-gene-3.621
PR202_augustus_masked-Super-Scaffold_2412-processed-gene-3.623
PR202_augustus_masked-Super-Scaffold_2412-processed-gene-3.625
PR202_augustus_masked-Super-Scaffold_2412-processed-gene-3.631
PR202_augustus_masked-Super-Scaffold_2412-processed-gene-3.633
PR202_augustus_masked-Super-Scaffold_2412-processed-gene-3.636
PR202_augustus_masked-Super-Scaffold_2412-processed-gene-3.638
PR202_augustus_masked-Super-Scaffold_2412-processed-gene-3.639
PR202_augustus_masked-Super-Scaffold_2412-processed-gene-3.643
PR202_augustus_masked-Super-Scaffold_2412-processed-gene-3.645
PR202_augustus_masked-Super-Scaffold_2412-processed-gene-3.646
PR202_augustus_masked-Super-Scaffold_2414-processed-gene-0.157
PR202_augustus_masked-Super-Scaffold_2414-processed-gene-0.159
PR202_augustus_masked-Super-Scaffold_2414-processed-gene-0.166
PR202_augustus_masked-Super-Scaffold_2414-processed-gene-0.182
PR202_augustus_masked-Super-Scaffold_2414-processed-gene-0.183
PR202_augustus_masked-Super-Scaffold_2414-processed-gene-0.185
PR202_augustus_masked-Super-Scaffold_2414-processed-gene-0.189
PR202_augustus_masked-Super-Scaffold_2414-processed-gene-0.190
PR202_augustus_masked-Super-Scaffold_2414-processed-gene-0.194
PR202_augustus_masked-Super-Scaffold_2414-processed-gene-0.196
PR202_augustus_masked-Super-Scaffold_2414-processed-gene-0.204
PR202_augustus_masked-Super-Scaffold_2414-processed-gene-0.205
PR202_augustus_masked-Super-Scaffold_2414-processed-gene-0.206
PR202_augustus_masked-Super-Scaffold_2414-processed-gene-0.212
PR202_augustus_masked-Super-Scaffold_2414-processed-gene-0.230
PR202_augustus_masked-Super-Scaffold_2414-processed-gene-0.231
PR202_augustus_masked-Super-Scaffold_2414-processed-gene-0.233
PR202_augustus_masked-Super-Scaffold_2414-processed-gene-0.236
PR202_augustus_masked-Super-Scaffold_2414-processed-gene-0.238
PR202_augustus_masked-Super-Scaffold_2414-processed-gene-0.264
PR202_augustus_masked-Super-Scaffold_2414-processed-gene-0.265
PR202_augustus_masked-Super-Scaffold_2414-processed-gene-0.268
PR202_augustus_masked-Super-Scaffold_2414-processed-gene-0.269
PR202_augustus_masked-Super-Scaffold_2414-processed-gene-0.275
PR202_augustus_masked-Super-Scaffold_2414-processed-gene-0.280
PR202_augustus_masked-Super-Scaffold_2414-processed-gene-0.284
PR202_augustus_masked-Super-Scaffold_2414-processed-gene-0.285
PR202_augustus_masked-Super-Scaffold_2414-processed-gene-0.293
PR202_augustus_masked-Super-Scaffold_2414-processed-gene-0.295
PR202_augustus_masked-Super-Scaffold_2414-processed-gene-0.297
PR202_augustus_masked-Super-Scaffold_2414-processed-gene-0.300
PR202_augustus_masked-Super-Scaffold_2420-processed-gene-0.103
PR202_augustus_masked-Super-Scaffold_2420-processed-gene-0.113
PR202_augustus_masked-Super-Scaffold_2420-processed-gene-0.114
PR202_augustus_masked-Super-Scaffold_2420-processed-gene-0.115
PR202_augustus_masked-Super-Scaffold_2420-processed-gene-0.116
PR202_augustus_masked-Super-Scaffold_2420-processed-gene-0.127
PR202_augustus_masked-Super-Scaffold_2420-processed-gene-0.133
PR202_augustus_masked-Super-Scaffold_2420-processed-gene-0.139
PR202_augustus_masked-Super-Scaffold_2420-processed-gene-0.140
PR202_augustus_masked-Super-Scaffold_2420-processed-gene-0.148
PR202_augustus_masked-Super-Scaffold_2420-processed-gene-0.162
PR202_augustus_masked-Super-Scaffold_2420-processed-gene-0.166
PR202_augustus_masked-Super-Scaffold_2420-processed-gene-0.167
PR202_augustus_masked-Super-Scaffold_2420-processed-gene-0.170
PR202_augustus_masked-Super-Scaffold_2420-processed-gene-0.171
PR202_augustus_masked-Super-Scaffold_2420-processed-gene-0.181
PR202_augustus_masked-Super-Scaffold_2420-processed-gene-0.184
PR202_augustus_masked-Super-Scaffold_2420-processed-gene-0.192
PR202_augustus_masked-Super-Scaffold_2420-processed-gene-0.193
PR202_augustus_masked-Super-Scaffold_2420-processed-gene-0.208
PR202_augustus_masked-Super-Scaffold_2420-processed-gene-0.236
PR202_augustus_masked-Super-Scaffold_2420-processed-gene-0.237
PR202_augustus_masked-Super-Scaffold_2420-processed-gene-0.238
PR202_augustus_masked-Super-Scaffold_2420-processed-gene-0.240
PR202_augustus_masked-Super-Scaffold_2420-processed-gene-0.241
PR202_augustus_masked-Super-Scaffold_2420-processed-gene-0.243
PR202_augustus_masked-Super-Scaffold_2420-processed-gene-0.245
PR202_augustus_masked-Super-Scaffold_2420-processed-gene-0.250
PR202_augustus_masked-Super-Scaffold_2420-processed-gene-0.255
PR202_augustus_masked-Super-Scaffold_2420-processed-gene-0.257
PR202_augustus_masked-Super-Scaffold_2420-processed-gene-0.260
PR202_augustus_masked-Super-Scaffold_2420-processed-gene-0.277
PR202_augustus_masked-Super-Scaffold_2420-processed-gene-0.278
PR202_augustus_masked-Super-Scaffold_2420-processed-gene-0.284
PR202_augustus_masked-Super-Scaffold_2420-processed-gene-0.54
PR202_augustus_masked-Super-Scaffold_2420-processed-gene-0.57
PR202_augustus_masked-Super-Scaffold_2420-processed-gene-0.58
PR202_augustus_masked-Super-Scaffold_2420-processed-gene-0.71
PR202_augustus_masked-Super-Scaffold_2420-processed-gene-0.72
PR202_augustus_masked-Super-Scaffold_2420-processed-gene-0.78
PR202_augustus_masked-Super-Scaffold_2442-processed-gene-0.10
PR202_augustus_masked-Super-Scaffold_2442-processed-gene-0.23
PR202_augustus_masked-Super-Scaffold_2442-processed-gene-0.24
PR202_augustus_masked-Super-Scaffold_2442-processed-gene-0.40
PR202_augustus_masked-Super-Scaffold_2442-processed-gene-0.56
PR202_augustus_masked-Super-Scaffold_2466-processed-gene-0.110
PR202_augustus_masked-Super-Scaffold_2466-processed-gene-0.134
PR202_augustus_masked-Super-Scaffold_2466-processed-gene-0.47
PR202_augustus_masked-Super-Scaffold_2466-processed-gene-0.64
PR202_augustus_masked-Super-Scaffold_2466-processed-gene-0.67
PR202_augustus_masked-Super-Scaffold_2466-processed-gene-0.68
PR202_augustus_masked-Super-Scaffold_2466-processed-gene-0.73
PR202_augustus_masked-Super-Scaffold_2466-processed-gene-0.75
PR202_augustus_masked-Super-Scaffold_2466-processed-gene-0.80
PR202_augustus_masked-Super-Scaffold_2466-processed-gene-0.81
PR202_augustus_masked-Super-Scaffold_2466-processed-gene-0.87
PR202_augustus_masked-Super-Scaffold_2466-processed-gene-0.88
PR202_augustus_masked-Super-Scaffold_2466-processed-gene-0.89
PR202_augustus_masked-Super-Scaffold_2470-processed-gene-0.20
PR202_augustus_masked-Super-Scaffold_2470-processed-gene-0.35
PR202_augustus_masked-Super-Scaffold_2470-processed-gene-0.38
PR202_augustus_masked-Super-Scaffold_2488-processed-gene-0.241
PR202_augustus_masked-Super-Scaffold_2488-processed-gene-0.251
PR202_augustus_masked-Super-Scaffold_2488-processed-gene-0.264
PR202_augustus_masked-Super-Scaffold_2488-processed-gene-0.271
PR202_augustus_masked-Super-Scaffold_2488-processed-gene-0.277
PR202_augustus_masked-Super-Scaffold_2488-processed-gene-0.280
PR202_augustus_masked-Super-Scaffold_2488-processed-gene-0.292
PR202_augustus_masked-Super-Scaffold_2488-processed-gene-0.293
PR202_augustus_masked-Super-Scaffold_2488-processed-gene-0.295
PR202_augustus_masked-Super-Scaffold_2488-processed-gene-0.314
PR202_augustus_masked-Super-Scaffold_2488-processed-gene-0.318
PR202_augustus_masked-Super-Scaffold_2488-processed-gene-0.322
PR202_augustus_masked-Super-Scaffold_2488-processed-gene-0.323
PR202_augustus_masked-Super-Scaffold_2488-processed-gene-0.326
PR202_augustus_masked-Super-Scaffold_248-processed-gene-0.111
PR202_augustus_masked-Super-Scaffold_248-processed-gene-0.117
PR202_augustus_masked-Super-Scaffold_248-processed-gene-0.12
PR202_augustus_masked-Super-Scaffold_248-processed-gene-0.14
PR202_augustus_masked-Super-Scaffold_248-processed-gene-0.18
PR202_augustus_masked-Super-Scaffold_248-processed-gene-0.19
PR202_augustus_masked-Super-Scaffold_248-processed-gene-0.2
PR202_augustus_masked-Super-Scaffold_248-processed-gene-0.20
PR202_augustus_masked-Super-Scaffold_248-processed-gene-0.27
PR202_augustus_masked-Super-Scaffold_248-processed-gene-0.52
PR202_augustus_masked-Super-Scaffold_248-processed-gene-0.57
PR202_augustus_masked-Super-Scaffold_248-processed-gene-0.60
PR202_augustus_masked-Super-Scaffold_248-processed-gene-0.63
PR202_augustus_masked-Super-Scaffold_248-processed-gene-0.68
PR202_augustus_masked-Super-Scaffold_248-processed-gene-0.83
PR202_augustus_masked-Super-Scaffold_248-processed-gene-0.90
PR202_augustus_masked-Super-Scaffold_2499-processed-gene-0.504
PR202_augustus_masked-Super-Scaffold_2499-processed-gene-0.505
PR202_augustus_masked-Super-Scaffold_2499-processed-gene-0.513
PR202_augustus_masked-Super-Scaffold_2499-processed-gene-0.515
PR202_augustus_masked-Super-Scaffold_2499-processed-gene-0.523
PR202_augustus_masked-Super-Scaffold_2499-processed-gene-0.525
PR202_augustus_masked-Super-Scaffold_2499-processed-gene-0.526
PR202_augustus_masked-Super-Scaffold_2499-processed-gene-0.533
PR202_augustus_masked-Super-Scaffold_2499-processed-gene-0.534
PR202_augustus_masked-Super-Scaffold_2499-processed-gene-0.535
PR202_augustus_masked-Super-Scaffold_2499-processed-gene-0.538
PR202_augustus_masked-Super-Scaffold_2499-processed-gene-0.539
PR202_augustus_masked-Super-Scaffold_2499-processed-gene-0.543
PR202_augustus_masked-Super-Scaffold_2499-processed-gene-0.545
PR202_augustus_masked-Super-Scaffold_2499-processed-gene-0.551
PR202_augustus_masked-Super-Scaffold_2499-processed-gene-0.553
PR202_augustus_masked-Super-Scaffold_2499-processed-gene-0.555
PR202_augustus_masked-Super-Scaffold_2499-processed-gene-0.557
PR202_augustus_masked-Super-Scaffold_2499-processed-gene-0.558
PR202_augustus_masked-Super-Scaffold_2499-processed-gene-0.565
PR202_augustus_masked-Super-Scaffold_2499-processed-gene-0.566
PR202_augustus_masked-Super-Scaffold_2499-processed-gene-0.568
PR202_augustus_masked-Super-Scaffold_2499-processed-gene-0.569
PR202_augustus_masked-Super-Scaffold_2499-processed-gene-0.573
PR202_augustus_masked-Super-Scaffold_2499-processed-gene-0.574
PR202_augustus_masked-Super-Scaffold_2499-processed-gene-0.577
PR202_augustus_masked-Super-Scaffold_2499-processed-gene-0.578
PR202_augustus_masked-Super-Scaffold_2499-processed-gene-0.582
PR202_augustus_masked-Super-Scaffold_2499-processed-gene-0.585
PR202_augustus_masked-Super-Scaffold_2499-processed-gene-0.590
PR202_augustus_masked-Super-Scaffold_2499-processed-gene-0.591
PR202_augustus_masked-Super-Scaffold_2499-processed-gene-0.592
PR202_augustus_masked-Super-Scaffold_2499-processed-gene-0.594
PR202_augustus_masked-Super-Scaffold_2499-processed-gene-0.596
PR202_augustus_masked-Super-Scaffold_2499-processed-gene-0.597
PR202_augustus_masked-Super-Scaffold_2499-processed-gene-0.600
PR202_augustus_masked-Super-Scaffold_2499-processed-gene-0.601
PR202_augustus_masked-Super-Scaffold_2499-processed-gene-0.605
PR202_augustus_masked-Super-Scaffold_2499-processed-gene-0.606
PR202_augustus_masked-Super-Scaffold_2499-processed-gene-0.611
PR202_augustus_masked-Super-Scaffold_2499-processed-gene-0.625
PR202_augustus_masked-Super-Scaffold_2499-processed-gene-0.626
PR202_augustus_masked-Super-Scaffold_2499-processed-gene-0.631
PR202_augustus_masked-Super-Scaffold_2499-processed-gene-0.634
PR202_augustus_masked-Super-Scaffold_2499-processed-gene-0.637
PR202_augustus_masked-Super-Scaffold_2499-processed-gene-0.638
PR202_augustus_masked-Super-Scaffold_2499-processed-gene-0.640
PR202_augustus_masked-Super-Scaffold_2499-processed-gene-0.642
PR202_augustus_masked-Super-Scaffold_2499-processed-gene-0.645
PR202_augustus_masked-Super-Scaffold_2499-processed-gene-0.646
PR202_augustus_masked-Super-Scaffold_2499-processed-gene-0.647
PR202_augustus_masked-Super-Scaffold_2499-processed-gene-0.649
PR202_augustus_masked-Super-Scaffold_2499-processed-gene-0.650
PR202_augustus_masked-Super-Scaffold_2499-processed-gene-0.653
PR202_augustus_masked-Super-Scaffold_2499-processed-gene-0.655
PR202_augustus_masked-Super-Scaffold_2499-processed-gene-0.656
PR202_augustus_masked-Super-Scaffold_2499-processed-gene-0.657
PR202_augustus_masked-Super-Scaffold_2499-processed-gene-0.658
PR202_augustus_masked-Super-Scaffold_2499-processed-gene-0.662
PR202_augustus_masked-Super-Scaffold_2499-processed-gene-0.663
PR202_augustus_masked-Super-Scaffold_2499-processed-gene-0.665
PR202_augustus_masked-Super-Scaffold_2499-processed-gene-0.677
PR202_augustus_masked-Super-Scaffold_2499-processed-gene-0.681
PR202_augustus_masked-Super-Scaffold_2499-processed-gene-0.682
PR202_augustus_masked-Super-Scaffold_2499-processed-gene-0.683
PR202_augustus_masked-Super-Scaffold_2499-processed-gene-0.689
PR202_augustus_masked-Super-Scaffold_2499-processed-gene-0.690
PR202_augustus_masked-Super-Scaffold_2499-processed-gene-0.692
PR202_augustus_masked-Super-Scaffold_2499-processed-gene-0.697
PR202_augustus_masked-Super-Scaffold_2499-processed-gene-0.698
PR202_augustus_masked-Super-Scaffold_2499-processed-gene-0.699
PR202_augustus_masked-Super-Scaffold_2499-processed-gene-0.702
PR202_augustus_masked-Super-Scaffold_2499-processed-gene-0.703
PR202_augustus_masked-Super-Scaffold_2499-processed-gene-1.386
PR202_augustus_masked-Super-Scaffold_2499-processed-gene-1.393
PR202_augustus_masked-Super-Scaffold_2499-processed-gene-1.400
PR202_augustus_masked-Super-Scaffold_2499-processed-gene-1.401
PR202_augustus_masked-Super-Scaffold_2499-processed-gene-1.403
PR202_augustus_masked-Super-Scaffold_2499-processed-gene-1.406
PR202_augustus_masked-Super-Scaffold_2499-processed-gene-1.407
PR202_augustus_masked-Super-Scaffold_2499-processed-gene-1.413
PR202_augustus_masked-Super-Scaffold_2499-processed-gene-1.422
PR202_augustus_masked-Super-Scaffold_2499-processed-gene-1.430
PR202_augustus_masked-Super-Scaffold_2499-processed-gene-1.431
PR202_augustus_masked-Super-Scaffold_2499-processed-gene-1.433
PR202_augustus_masked-Super-Scaffold_2499-processed-gene-1.434
PR202_augustus_masked-Super-Scaffold_2499-processed-gene-1.435
PR202_augustus_masked-Super-Scaffold_2499-processed-gene-1.436
PR202_augustus_masked-Super-Scaffold_2499-processed-gene-1.441
PR202_augustus_masked-Super-Scaffold_2499-processed-gene-1.442
PR202_augustus_masked-Super-Scaffold_2499-processed-gene-1.443
PR202_augustus_masked-Super-Scaffold_2499-processed-gene-1.446
PR202_augustus_masked-Super-Scaffold_2499-processed-gene-1.447
PR202_augustus_masked-Super-Scaffold_2499-processed-gene-1.454
PR202_augustus_masked-Super-Scaffold_2499-processed-gene-1.456
PR202_augustus_masked-Super-Scaffold_2499-processed-gene-1.458
PR202_augustus_masked-Super-Scaffold_2499-processed-gene-1.459
PR202_augustus_masked-Super-Scaffold_2499-processed-gene-1.461
PR202_augustus_masked-Super-Scaffold_2499-processed-gene-1.462
PR202_augustus_masked-Super-Scaffold_2499-processed-gene-1.463
PR202_augustus_masked-Super-Scaffold_2499-processed-gene-1.470
PR202_augustus_masked-Super-Scaffold_2499-processed-gene-1.473
PR202_augustus_masked-Super-Scaffold_2499-processed-gene-1.474
PR202_augustus_masked-Super-Scaffold_2499-processed-gene-1.476
PR202_augustus_masked-Super-Scaffold_2499-processed-gene-1.477
PR202_augustus_masked-Super-Scaffold_2499-processed-gene-1.480
PR202_augustus_masked-Super-Scaffold_2499-processed-gene-1.482
PR202_augustus_masked-Super-Scaffold_2499-processed-gene-1.484
PR202_augustus_masked-Super-Scaffold_2499-processed-gene-1.491
PR202_augustus_masked-Super-Scaffold_2499-processed-gene-1.492
PR202_augustus_masked-Super-Scaffold_2499-processed-gene-1.499
PR202_augustus_masked-Super-Scaffold_2499-processed-gene-1.500
PR202_augustus_masked-Super-Scaffold_2499-processed-gene-1.511
PR202_augustus_masked-Super-Scaffold_2499-processed-gene-1.518
PR202_augustus_masked-Super-Scaffold_2499-processed-gene-1.521
PR202_augustus_masked-Super-Scaffold_2499-processed-gene-1.522
PR202_augustus_masked-Super-Scaffold_2499-processed-gene-1.524
PR202_augustus_masked-Super-Scaffold_2499-processed-gene-1.525
PR202_augustus_masked-Super-Scaffold_2499-processed-gene-1.526
PR202_augustus_masked-Super-Scaffold_2499-processed-gene-1.527
PR202_augustus_masked-Super-Scaffold_2499-processed-gene-1.528
PR202_augustus_masked-Super-Scaffold_2499-processed-gene-1.533
PR202_augustus_masked-Super-Scaffold_2499-processed-gene-1.538
PR202_augustus_masked-Super-Scaffold_2499-processed-gene-1.539
PR202_augustus_masked-Super-Scaffold_2499-processed-gene-1.543
PR202_augustus_masked-Super-Scaffold_2499-processed-gene-1.545
PR202_augustus_masked-Super-Scaffold_2499-processed-gene-1.548
PR202_augustus_masked-Super-Scaffold_2499-processed-gene-1.558
PR202_augustus_masked-Super-Scaffold_2499-processed-gene-1.563
PR202_augustus_masked-Super-Scaffold_2499-processed-gene-1.564
PR202_augustus_masked-Super-Scaffold_2499-processed-gene-1.565
PR202_augustus_masked-Super-Scaffold_2499-processed-gene-1.571
PR202_augustus_masked-Super-Scaffold_2499-processed-gene-1.572
PR202_augustus_masked-Super-Scaffold_2499-processed-gene-1.575
PR202_augustus_masked-Super-Scaffold_2499-processed-gene-1.576
PR202_augustus_masked-Super-Scaffold_2499-processed-gene-1.581
PR202_augustus_masked-Super-Scaffold_2499-processed-gene-1.582
PR202_augustus_masked-Super-Scaffold_2499-processed-gene-1.586
PR202_augustus_masked-Super-Scaffold_2499-processed-gene-1.587
PR202_augustus_masked-Super-Scaffold_2499-processed-gene-1.588
PR202_augustus_masked-Super-Scaffold_2499-processed-gene-1.590
PR202_augustus_masked-Super-Scaffold_2499-processed-gene-1.591
PR202_augustus_masked-Super-Scaffold_2499-processed-gene-1.600
PR202_augustus_masked-Super-Scaffold_2499-processed-gene-1.602
PR202_augustus_masked-Super-Scaffold_2499-processed-gene-1.604
PR202_augustus_masked-Super-Scaffold_2499-processed-gene-1.605
PR202_augustus_masked-Super-Scaffold_2499-processed-gene-1.606
PR202_augustus_masked-Super-Scaffold_2499-processed-gene-1.608
PR202_augustus_masked-Super-Scaffold_2499-processed-gene-1.609
PR202_augustus_masked-Super-Scaffold_24-processed-gene-0.105
PR202_augustus_masked-Super-Scaffold_24-processed-gene-0.114
PR202_augustus_masked-Super-Scaffold_24-processed-gene-0.116
PR202_augustus_masked-Super-Scaffold_24-processed-gene-0.119
PR202_augustus_masked-Super-Scaffold_24-processed-gene-0.123
PR202_augustus_masked-Super-Scaffold_24-processed-gene-0.127
PR202_augustus_masked-Super-Scaffold_24-processed-gene-0.131
PR202_augustus_masked-Super-Scaffold_24-processed-gene-0.139
PR202_augustus_masked-Super-Scaffold_24-processed-gene-0.149
PR202_augustus_masked-Super-Scaffold_24-processed-gene-0.152
PR202_augustus_masked-Super-Scaffold_24-processed-gene-0.155
PR202_augustus_masked-Super-Scaffold_24-processed-gene-0.165
PR202_augustus_masked-Super-Scaffold_24-processed-gene-0.178
PR202_augustus_masked-Super-Scaffold_24-processed-gene-0.179
PR202_augustus_masked-Super-Scaffold_24-processed-gene-0.187
PR202_augustus_masked-Super-Scaffold_24-processed-gene-0.49
PR202_augustus_masked-Super-Scaffold_24-processed-gene-0.50
PR202_augustus_masked-Super-Scaffold_24-processed-gene-0.52
PR202_augustus_masked-Super-Scaffold_24-processed-gene-0.55
PR202_augustus_masked-Super-Scaffold_24-processed-gene-0.56
PR202_augustus_masked-Super-Scaffold_24-processed-gene-0.57
PR202_augustus_masked-Super-Scaffold_24-processed-gene-0.60
PR202_augustus_masked-Super-Scaffold_24-processed-gene-0.62
PR202_augustus_masked-Super-Scaffold_24-processed-gene-0.74
PR202_augustus_masked-Super-Scaffold_24-processed-gene-0.76
PR202_augustus_masked-Super-Scaffold_24-processed-gene-0.77
PR202_augustus_masked-Super-Scaffold_24-processed-gene-0.79
PR202_augustus_masked-Super-Scaffold_24-processed-gene-0.80
PR202_augustus_masked-Super-Scaffold_24-processed-gene-0.81
PR202_augustus_masked-Super-Scaffold_24-processed-gene-0.87
PR202_augustus_masked-Super-Scaffold_24-processed-gene-0.90
PR202_augustus_masked-Super-Scaffold_24-processed-gene-10.110
PR202_augustus_masked-Super-Scaffold_24-processed-gene-10.111
PR202_augustus_masked-Super-Scaffold_24-processed-gene-10.113
PR202_augustus_masked-Super-Scaffold_24-processed-gene-10.114
PR202_augustus_masked-Super-Scaffold_24-processed-gene-10.116
PR202_augustus_masked-Super-Scaffold_24-processed-gene-10.117
PR202_augustus_masked-Super-Scaffold_24-processed-gene-10.118
PR202_augustus_masked-Super-Scaffold_24-processed-gene-10.120
PR202_augustus_masked-Super-Scaffold_24-processed-gene-10.122
PR202_augustus_masked-Super-Scaffold_24-processed-gene-10.127
PR202_augustus_masked-Super-Scaffold_24-processed-gene-10.131
PR202_augustus_masked-Super-Scaffold_24-processed-gene-10.133
PR202_augustus_masked-Super-Scaffold_24-processed-gene-10.135
PR202_augustus_masked-Super-Scaffold_24-processed-gene-10.141
PR202_augustus_masked-Super-Scaffold_24-processed-gene-10.142
PR202_augustus_masked-Super-Scaffold_24-processed-gene-10.144
PR202_augustus_masked-Super-Scaffold_24-processed-gene-10.148
PR202_augustus_masked-Super-Scaffold_24-processed-gene-10.149
PR202_augustus_masked-Super-Scaffold_24-processed-gene-10.150
PR202_augustus_masked-Super-Scaffold_24-processed-gene-10.154
PR202_augustus_masked-Super-Scaffold_24-processed-gene-10.165
PR202_augustus_masked-Super-Scaffold_24-processed-gene-10.166
PR202_augustus_masked-Super-Scaffold_24-processed-gene-10.174
PR202_augustus_masked-Super-Scaffold_24-processed-gene-10.176
PR202_augustus_masked-Super-Scaffold_24-processed-gene-10.182
PR202_augustus_masked-Super-Scaffold_24-processed-gene-10.183
PR202_augustus_masked-Super-Scaffold_24-processed-gene-10.190
PR202_augustus_masked-Super-Scaffold_24-processed-gene-10.53
PR202_augustus_masked-Super-Scaffold_24-processed-gene-10.55
PR202_augustus_masked-Super-Scaffold_24-processed-gene-10.56
PR202_augustus_masked-Super-Scaffold_24-processed-gene-10.57
PR202_augustus_masked-Super-Scaffold_24-processed-gene-10.65
PR202_augustus_masked-Super-Scaffold_24-processed-gene-10.70
PR202_augustus_masked-Super-Scaffold_24-processed-gene-10.72
PR202_augustus_masked-Super-Scaffold_24-processed-gene-10.74
PR202_augustus_masked-Super-Scaffold_24-processed-gene-10.77
PR202_augustus_masked-Super-Scaffold_24-processed-gene-10.78
PR202_augustus_masked-Super-Scaffold_24-processed-gene-10.81
PR202_augustus_masked-Super-Scaffold_24-processed-gene-10.83
PR202_augustus_masked-Super-Scaffold_24-processed-gene-10.84
PR202_augustus_masked-Super-Scaffold_24-processed-gene-10.88
PR202_augustus_masked-Super-Scaffold_24-processed-gene-10.89
PR202_augustus_masked-Super-Scaffold_24-processed-gene-10.90
PR202_augustus_masked-Super-Scaffold_24-processed-gene-10.93
PR202_augustus_masked-Super-Scaffold_24-processed-gene-10.94
PR202_augustus_masked-Super-Scaffold_24-processed-gene-10.96
PR202_augustus_masked-Super-Scaffold_24-processed-gene-11.479
PR202_augustus_masked-Super-Scaffold_24-processed-gene-11.484
PR202_augustus_masked-Super-Scaffold_24-processed-gene-11.485
PR202_augustus_masked-Super-Scaffold_24-processed-gene-11.487
PR202_augustus_masked-Super-Scaffold_24-processed-gene-11.488
PR202_augustus_masked-Super-Scaffold_24-processed-gene-11.489
PR202_augustus_masked-Super-Scaffold_24-processed-gene-11.494
PR202_augustus_masked-Super-Scaffold_24-processed-gene-11.503
PR202_augustus_masked-Super-Scaffold_24-processed-gene-11.505
PR202_augustus_masked-Super-Scaffold_24-processed-gene-11.507
PR202_augustus_masked-Super-Scaffold_24-processed-gene-11.513
PR202_augustus_masked-Super-Scaffold_24-processed-gene-11.514
PR202_augustus_masked-Super-Scaffold_24-processed-gene-11.515
PR202_augustus_masked-Super-Scaffold_24-processed-gene-11.516
PR202_augustus_masked-Super-Scaffold_24-processed-gene-11.517
PR202_augustus_masked-Super-Scaffold_24-processed-gene-11.519
PR202_augustus_masked-Super-Scaffold_24-processed-gene-11.522
PR202_augustus_masked-Super-Scaffold_24-processed-gene-11.523
PR202_augustus_masked-Super-Scaffold_24-processed-gene-11.524
PR202_augustus_masked-Super-Scaffold_24-processed-gene-11.557
PR202_augustus_masked-Super-Scaffold_24-processed-gene-11.563
PR202_augustus_masked-Super-Scaffold_24-processed-gene-11.566
PR202_augustus_masked-Super-Scaffold_24-processed-gene-11.567
PR202_augustus_masked-Super-Scaffold_24-processed-gene-11.571
PR202_augustus_masked-Super-Scaffold_24-processed-gene-11.572
PR202_augustus_masked-Super-Scaffold_24-processed-gene-11.578
PR202_augustus_masked-Super-Scaffold_24-processed-gene-11.580
PR202_augustus_masked-Super-Scaffold_24-processed-gene-11.581
PR202_augustus_masked-Super-Scaffold_24-processed-gene-11.590
PR202_augustus_masked-Super-Scaffold_24-processed-gene-11.602
PR202_augustus_masked-Super-Scaffold_24-processed-gene-11.606
PR202_augustus_masked-Super-Scaffold_24-processed-gene-11.607
PR202_augustus_masked-Super-Scaffold_24-processed-gene-11.610
PR202_augustus_masked-Super-Scaffold_24-processed-gene-11.613
PR202_augustus_masked-Super-Scaffold_24-processed-gene-11.614
PR202_augustus_masked-Super-Scaffold_24-processed-gene-11.615
PR202_augustus_masked-Super-Scaffold_24-processed-gene-11.625
PR202_augustus_masked-Super-Scaffold_24-processed-gene-11.631
PR202_augustus_masked-Super-Scaffold_24-processed-gene-11.634
PR202_augustus_masked-Super-Scaffold_24-processed-gene-11.663
PR202_augustus_masked-Super-Scaffold_24-processed-gene-11.672
PR202_augustus_masked-Super-Scaffold_24-processed-gene-11.674
PR202_augustus_masked-Super-Scaffold_24-processed-gene-11.675
PR202_augustus_masked-Super-Scaffold_24-processed-gene-11.676
PR202_augustus_masked-Super-Scaffold_24-processed-gene-11.677
PR202_augustus_masked-Super-Scaffold_24-processed-gene-11.680
PR202_augustus_masked-Super-Scaffold_24-processed-gene-11.682
PR202_augustus_masked-Super-Scaffold_24-processed-gene-11.683
PR202_augustus_masked-Super-Scaffold_24-processed-gene-11.684
PR202_augustus_masked-Super-Scaffold_24-processed-gene-11.687
PR202_augustus_masked-Super-Scaffold_24-processed-gene-11.688
PR202_augustus_masked-Super-Scaffold_24-processed-gene-1.299
PR202_augustus_masked-Super-Scaffold_24-processed-gene-1.300
PR202_augustus_masked-Super-Scaffold_24-processed-gene-1.304
PR202_augustus_masked-Super-Scaffold_24-processed-gene-1.310
PR202_augustus_masked-Super-Scaffold_24-processed-gene-1.312
PR202_augustus_masked-Super-Scaffold_24-processed-gene-1.342
PR202_augustus_masked-Super-Scaffold_24-processed-gene-1.343
PR202_augustus_masked-Super-Scaffold_24-processed-gene-1.349
PR202_augustus_masked-Super-Scaffold_24-processed-gene-1.358
PR202_augustus_masked-Super-Scaffold_24-processed-gene-1.359
PR202_augustus_masked-Super-Scaffold_24-processed-gene-1.360
PR202_augustus_masked-Super-Scaffold_24-processed-gene-1.361
PR202_augustus_masked-Super-Scaffold_24-processed-gene-1.362
PR202_augustus_masked-Super-Scaffold_24-processed-gene-1.367
PR202_augustus_masked-Super-Scaffold_24-processed-gene-1.370
PR202_augustus_masked-Super-Scaffold_24-processed-gene-1.371
PR202_augustus_masked-Super-Scaffold_24-processed-gene-1.372
PR202_augustus_masked-Super-Scaffold_24-processed-gene-1.374
PR202_augustus_masked-Super-Scaffold_24-processed-gene-1.375
PR202_augustus_masked-Super-Scaffold_24-processed-gene-1.376
PR202_augustus_masked-Super-Scaffold_24-processed-gene-1.377
PR202_augustus_masked-Super-Scaffold_24-processed-gene-1.378
PR202_augustus_masked-Super-Scaffold_24-processed-gene-1.383
PR202_augustus_masked-Super-Scaffold_24-processed-gene-1.384
PR202_augustus_masked-Super-Scaffold_24-processed-gene-1.385
PR202_augustus_masked-Super-Scaffold_24-processed-gene-1.388
PR202_augustus_masked-Super-Scaffold_24-processed-gene-1.394
PR202_augustus_masked-Super-Scaffold_24-processed-gene-1.403
PR202_augustus_masked-Super-Scaffold_24-processed-gene-1.404
PR202_augustus_masked-Super-Scaffold_24-processed-gene-1.407
PR202_augustus_masked-Super-Scaffold_24-processed-gene-1.420
PR202_augustus_masked-Super-Scaffold_24-processed-gene-1.426
PR202_augustus_masked-Super-Scaffold_24-processed-gene-1.432
PR202_augustus_masked-Super-Scaffold_24-processed-gene-1.435
PR202_augustus_masked-Super-Scaffold_24-processed-gene-1.437
PR202_augustus_masked-Super-Scaffold_24-processed-gene-1.439
PR202_augustus_masked-Super-Scaffold_24-processed-gene-1.440
PR202_augustus_masked-Super-Scaffold_24-processed-gene-1.441
PR202_augustus_masked-Super-Scaffold_24-processed-gene-1.445
PR202_augustus_masked-Super-Scaffold_24-processed-gene-1.447
PR202_augustus_masked-Super-Scaffold_24-processed-gene-1.449
PR202_augustus_masked-Super-Scaffold_24-processed-gene-1.454
PR202_augustus_masked-Super-Scaffold_24-processed-gene-1.457
PR202_augustus_masked-Super-Scaffold_24-processed-gene-1.458
PR202_augustus_masked-Super-Scaffold_24-processed-gene-1.462
PR202_augustus_masked-Super-Scaffold_24-processed-gene-1.468
PR202_augustus_masked-Super-Scaffold_24-processed-gene-1.469
PR202_augustus_masked-Super-Scaffold_24-processed-gene-2.171
PR202_augustus_masked-Super-Scaffold_24-processed-gene-2.175
PR202_augustus_masked-Super-Scaffold_24-processed-gene-2.176
PR202_augustus_masked-Super-Scaffold_24-processed-gene-2.179
PR202_augustus_masked-Super-Scaffold_24-processed-gene-2.186
PR202_augustus_masked-Super-Scaffold_24-processed-gene-2.187
PR202_augustus_masked-Super-Scaffold_24-processed-gene-2.191
PR202_augustus_masked-Super-Scaffold_24-processed-gene-2.200
PR202_augustus_masked-Super-Scaffold_24-processed-gene-2.201
PR202_augustus_masked-Super-Scaffold_24-processed-gene-2.204
PR202_augustus_masked-Super-Scaffold_24-processed-gene-2.206
PR202_augustus_masked-Super-Scaffold_24-processed-gene-2.214
PR202_augustus_masked-Super-Scaffold_24-processed-gene-2.216
PR202_augustus_masked-Super-Scaffold_24-processed-gene-2.237
PR202_augustus_masked-Super-Scaffold_24-processed-gene-2.238
PR202_augustus_masked-Super-Scaffold_24-processed-gene-2.241
PR202_augustus_masked-Super-Scaffold_24-processed-gene-2.253
PR202_augustus_masked-Super-Scaffold_24-processed-gene-2.254
PR202_augustus_masked-Super-Scaffold_24-processed-gene-2.260
PR202_augustus_masked-Super-Scaffold_24-processed-gene-2.268
PR202_augustus_masked-Super-Scaffold_24-processed-gene-2.270
PR202_augustus_masked-Super-Scaffold_24-processed-gene-3.165
PR202_augustus_masked-Super-Scaffold_24-processed-gene-3.174
PR202_augustus_masked-Super-Scaffold_24-processed-gene-3.178
PR202_augustus_masked-Super-Scaffold_24-processed-gene-3.187
PR202_augustus_masked-Super-Scaffold_24-processed-gene-3.196
PR202_augustus_masked-Super-Scaffold_24-processed-gene-3.199
PR202_augustus_masked-Super-Scaffold_24-processed-gene-3.216
PR202_augustus_masked-Super-Scaffold_24-processed-gene-3.217
PR202_augustus_masked-Super-Scaffold_24-processed-gene-3.231
PR202_augustus_masked-Super-Scaffold_24-processed-gene-3.249
PR202_augustus_masked-Super-Scaffold_24-processed-gene-3.260
PR202_augustus_masked-Super-Scaffold_24-processed-gene-3.263
PR202_augustus_masked-Super-Scaffold_24-processed-gene-3.268
PR202_augustus_masked-Super-Scaffold_24-processed-gene-3.274
PR202_augustus_masked-Super-Scaffold_24-processed-gene-4.160
PR202_augustus_masked-Super-Scaffold_24-processed-gene-4.161
PR202_augustus_masked-Super-Scaffold_24-processed-gene-4.163
PR202_augustus_masked-Super-Scaffold_24-processed-gene-4.164
PR202_augustus_masked-Super-Scaffold_24-processed-gene-4.165
PR202_augustus_masked-Super-Scaffold_24-processed-gene-4.167
PR202_augustus_masked-Super-Scaffold_24-processed-gene-4.168
PR202_augustus_masked-Super-Scaffold_24-processed-gene-4.170
PR202_augustus_masked-Super-Scaffold_24-processed-gene-4.172
PR202_augustus_masked-Super-Scaffold_24-processed-gene-4.179
PR202_augustus_masked-Super-Scaffold_24-processed-gene-4.181
PR202_augustus_masked-Super-Scaffold_24-processed-gene-4.182
PR202_augustus_masked-Super-Scaffold_24-processed-gene-4.185
PR202_augustus_masked-Super-Scaffold_24-processed-gene-4.186
PR202_augustus_masked-Super-Scaffold_24-processed-gene-4.192
PR202_augustus_masked-Super-Scaffold_24-processed-gene-4.193
PR202_augustus_masked-Super-Scaffold_24-processed-gene-4.194
PR202_augustus_masked-Super-Scaffold_24-processed-gene-4.196
PR202_augustus_masked-Super-Scaffold_24-processed-gene-4.197
PR202_augustus_masked-Super-Scaffold_24-processed-gene-4.198
PR202_augustus_masked-Super-Scaffold_24-processed-gene-4.199
PR202_augustus_masked-Super-Scaffold_24-processed-gene-4.201
PR202_augustus_masked-Super-Scaffold_24-processed-gene-4.210
PR202_augustus_masked-Super-Scaffold_24-processed-gene-4.216
PR202_augustus_masked-Super-Scaffold_24-processed-gene-4.222
PR202_augustus_masked-Super-Scaffold_24-processed-gene-4.223
PR202_augustus_masked-Super-Scaffold_24-processed-gene-4.230
PR202_augustus_masked-Super-Scaffold_24-processed-gene-4.234
PR202_augustus_masked-Super-Scaffold_24-processed-gene-4.243
PR202_augustus_masked-Super-Scaffold_24-processed-gene-4.245
PR202_augustus_masked-Super-Scaffold_24-processed-gene-4.249
PR202_augustus_masked-Super-Scaffold_24-processed-gene-4.251
PR202_augustus_masked-Super-Scaffold_24-processed-gene-4.261
PR202_augustus_masked-Super-Scaffold_24-processed-gene-4.262
PR202_augustus_masked-Super-Scaffold_24-processed-gene-4.278
PR202_augustus_masked-Super-Scaffold_24-processed-gene-5.275
PR202_augustus_masked-Super-Scaffold_24-processed-gene-5.287
PR202_augustus_masked-Super-Scaffold_24-processed-gene-5.290
PR202_augustus_masked-Super-Scaffold_24-processed-gene-5.294
PR202_augustus_masked-Super-Scaffold_24-processed-gene-5.300
PR202_augustus_masked-Super-Scaffold_24-processed-gene-5.301
PR202_augustus_masked-Super-Scaffold_24-processed-gene-5.302
PR202_augustus_masked-Super-Scaffold_24-processed-gene-5.309
PR202_augustus_masked-Super-Scaffold_24-processed-gene-5.317
PR202_augustus_masked-Super-Scaffold_24-processed-gene-5.320
PR202_augustus_masked-Super-Scaffold_24-processed-gene-5.323
PR202_augustus_masked-Super-Scaffold_24-processed-gene-5.324
PR202_augustus_masked-Super-Scaffold_24-processed-gene-5.326
PR202_augustus_masked-Super-Scaffold_24-processed-gene-5.327
PR202_augustus_masked-Super-Scaffold_24-processed-gene-5.333
PR202_augustus_masked-Super-Scaffold_24-processed-gene-5.335
PR202_augustus_masked-Super-Scaffold_24-processed-gene-5.336
PR202_augustus_masked-Super-Scaffold_24-processed-gene-5.348
PR202_augustus_masked-Super-Scaffold_24-processed-gene-5.357
PR202_augustus_masked-Super-Scaffold_24-processed-gene-5.379
PR202_augustus_masked-Super-Scaffold_24-processed-gene-5.380
PR202_augustus_masked-Super-Scaffold_24-processed-gene-5.388
PR202_augustus_masked-Super-Scaffold_24-processed-gene-5.389
PR202_augustus_masked-Super-Scaffold_24-processed-gene-5.391
PR202_augustus_masked-Super-Scaffold_24-processed-gene-5.392
PR202_augustus_masked-Super-Scaffold_24-processed-gene-5.394
PR202_augustus_masked-Super-Scaffold_24-processed-gene-5.413
PR202_augustus_masked-Super-Scaffold_24-processed-gene-5.427
PR202_augustus_masked-Super-Scaffold_24-processed-gene-5.430
PR202_augustus_masked-Super-Scaffold_24-processed-gene-6.328
PR202_augustus_masked-Super-Scaffold_24-processed-gene-6.340
PR202_augustus_masked-Super-Scaffold_24-processed-gene-6.343
PR202_augustus_masked-Super-Scaffold_24-processed-gene-6.345
PR202_augustus_masked-Super-Scaffold_24-processed-gene-6.348
PR202_augustus_masked-Super-Scaffold_24-processed-gene-6.349
PR202_augustus_masked-Super-Scaffold_24-processed-gene-6.350
PR202_augustus_masked-Super-Scaffold_24-processed-gene-6.360
PR202_augustus_masked-Super-Scaffold_24-processed-gene-6.362
PR202_augustus_masked-Super-Scaffold_24-processed-gene-6.365
PR202_augustus_masked-Super-Scaffold_24-processed-gene-6.369
PR202_augustus_masked-Super-Scaffold_24-processed-gene-6.371
PR202_augustus_masked-Super-Scaffold_24-processed-gene-6.373
PR202_augustus_masked-Super-Scaffold_24-processed-gene-6.374
PR202_augustus_masked-Super-Scaffold_24-processed-gene-6.377
PR202_augustus_masked-Super-Scaffold_24-processed-gene-6.378
PR202_augustus_masked-Super-Scaffold_24-processed-gene-6.379
PR202_augustus_masked-Super-Scaffold_24-processed-gene-6.381
PR202_augustus_masked-Super-Scaffold_24-processed-gene-6.386
PR202_augustus_masked-Super-Scaffold_24-processed-gene-6.390
PR202_augustus_masked-Super-Scaffold_24-processed-gene-6.398
PR202_augustus_masked-Super-Scaffold_24-processed-gene-6.399
PR202_augustus_masked-Super-Scaffold_24-processed-gene-6.402
PR202_augustus_masked-Super-Scaffold_24-processed-gene-6.403
PR202_augustus_masked-Super-Scaffold_24-processed-gene-6.407
PR202_augustus_masked-Super-Scaffold_24-processed-gene-6.411
PR202_augustus_masked-Super-Scaffold_24-processed-gene-6.412
PR202_augustus_masked-Super-Scaffold_24-processed-gene-6.422
PR202_augustus_masked-Super-Scaffold_24-processed-gene-6.425
PR202_augustus_masked-Super-Scaffold_24-processed-gene-6.427
PR202_augustus_masked-Super-Scaffold_24-processed-gene-6.429
PR202_augustus_masked-Super-Scaffold_24-processed-gene-6.431
PR202_augustus_masked-Super-Scaffold_24-processed-gene-6.432
PR202_augustus_masked-Super-Scaffold_24-processed-gene-6.433
PR202_augustus_masked-Super-Scaffold_24-processed-gene-6.438
PR202_augustus_masked-Super-Scaffold_24-processed-gene-6.440
PR202_augustus_masked-Super-Scaffold_24-processed-gene-6.441
PR202_augustus_masked-Super-Scaffold_24-processed-gene-6.445
PR202_augustus_masked-Super-Scaffold_24-processed-gene-6.449
PR202_augustus_masked-Super-Scaffold_24-processed-gene-6.457
PR202_augustus_masked-Super-Scaffold_24-processed-gene-6.469
PR202_augustus_masked-Super-Scaffold_24-processed-gene-6.471
PR202_augustus_masked-Super-Scaffold_24-processed-gene-6.474
PR202_augustus_masked-Super-Scaffold_24-processed-gene-6.475
PR202_augustus_masked-Super-Scaffold_24-processed-gene-7.1
PR202_augustus_masked-Super-Scaffold_24-processed-gene-7.109
PR202_augustus_masked-Super-Scaffold_24-processed-gene-7.116
PR202_augustus_masked-Super-Scaffold_24-processed-gene-7.12
PR202_augustus_masked-Super-Scaffold_24-processed-gene-7.121
PR202_augustus_masked-Super-Scaffold_24-processed-gene-7.129
PR202_augustus_masked-Super-Scaffold_24-processed-gene-7.13
PR202_augustus_masked-Super-Scaffold_24-processed-gene-7.131
PR202_augustus_masked-Super-Scaffold_24-processed-gene-7.134
PR202_augustus_masked-Super-Scaffold_24-processed-gene-7.14
PR202_augustus_masked-Super-Scaffold_24-processed-gene-7.142
PR202_augustus_masked-Super-Scaffold_24-processed-gene-7.150
PR202_augustus_masked-Super-Scaffold_24-processed-gene-7.157
PR202_augustus_masked-Super-Scaffold_24-processed-gene-7.158
PR202_augustus_masked-Super-Scaffold_24-processed-gene-7.20
PR202_augustus_masked-Super-Scaffold_24-processed-gene-7.21
PR202_augustus_masked-Super-Scaffold_24-processed-gene-7.30
PR202_augustus_masked-Super-Scaffold_24-processed-gene-7.32
PR202_augustus_masked-Super-Scaffold_24-processed-gene-7.34
PR202_augustus_masked-Super-Scaffold_24-processed-gene-7.35
PR202_augustus_masked-Super-Scaffold_24-processed-gene-7.39
PR202_augustus_masked-Super-Scaffold_24-processed-gene-7.4
PR202_augustus_masked-Super-Scaffold_24-processed-gene-7.40
PR202_augustus_masked-Super-Scaffold_24-processed-gene-7.41
PR202_augustus_masked-Super-Scaffold_24-processed-gene-7.42
PR202_augustus_masked-Super-Scaffold_24-processed-gene-7.43
PR202_augustus_masked-Super-Scaffold_24-processed-gene-7.5
PR202_augustus_masked-Super-Scaffold_24-processed-gene-7.51
PR202_augustus_masked-Super-Scaffold_24-processed-gene-7.52
PR202_augustus_masked-Super-Scaffold_24-processed-gene-7.56
PR202_augustus_masked-Super-Scaffold_24-processed-gene-7.57
PR202_augustus_masked-Super-Scaffold_24-processed-gene-7.60
PR202_augustus_masked-Super-Scaffold_24-processed-gene-7.61
PR202_augustus_masked-Super-Scaffold_24-processed-gene-7.65
PR202_augustus_masked-Super-Scaffold_24-processed-gene-7.66
PR202_augustus_masked-Super-Scaffold_24-processed-gene-7.71
PR202_augustus_masked-Super-Scaffold_24-processed-gene-7.84
PR202_augustus_masked-Super-Scaffold_24-processed-gene-7.91
PR202_augustus_masked-Super-Scaffold_24-processed-gene-7.92
PR202_augustus_masked-Super-Scaffold_24-processed-gene-7.93
PR202_augustus_masked-Super-Scaffold_24-processed-gene-7.94
PR202_augustus_masked-Super-Scaffold_24-processed-gene-7.96
PR202_augustus_masked-Super-Scaffold_24-processed-gene-7.97
PR202_augustus_masked-Super-Scaffold_24-processed-gene-8.160
PR202_augustus_masked-Super-Scaffold_24-processed-gene-8.161
PR202_augustus_masked-Super-Scaffold_24-processed-gene-8.176
PR202_augustus_masked-Super-Scaffold_24-processed-gene-8.177
PR202_augustus_masked-Super-Scaffold_24-processed-gene-8.182
PR202_augustus_masked-Super-Scaffold_24-processed-gene-8.184
PR202_augustus_masked-Super-Scaffold_24-processed-gene-8.185
PR202_augustus_masked-Super-Scaffold_24-processed-gene-8.194
PR202_augustus_masked-Super-Scaffold_24-processed-gene-8.195
PR202_augustus_masked-Super-Scaffold_24-processed-gene-8.201
PR202_augustus_masked-Super-Scaffold_24-processed-gene-8.206
PR202_augustus_masked-Super-Scaffold_24-processed-gene-8.208
PR202_augustus_masked-Super-Scaffold_24-processed-gene-8.211
PR202_augustus_masked-Super-Scaffold_24-processed-gene-8.215
PR202_augustus_masked-Super-Scaffold_24-processed-gene-8.217
PR202_augustus_masked-Super-Scaffold_24-processed-gene-8.220
PR202_augustus_masked-Super-Scaffold_24-processed-gene-8.223
PR202_augustus_masked-Super-Scaffold_24-processed-gene-8.224
PR202_augustus_masked-Super-Scaffold_24-processed-gene-8.232
PR202_augustus_masked-Super-Scaffold_24-processed-gene-8.233
PR202_augustus_masked-Super-Scaffold_24-processed-gene-8.238
PR202_augustus_masked-Super-Scaffold_24-processed-gene-8.239
PR202_augustus_masked-Super-Scaffold_24-processed-gene-8.240
PR202_augustus_masked-Super-Scaffold_24-processed-gene-8.241
PR202_augustus_masked-Super-Scaffold_24-processed-gene-8.242
PR202_augustus_masked-Super-Scaffold_24-processed-gene-8.246
PR202_augustus_masked-Super-Scaffold_24-processed-gene-8.249
PR202_augustus_masked-Super-Scaffold_24-processed-gene-8.252
PR202_augustus_masked-Super-Scaffold_24-processed-gene-8.265
PR202_augustus_masked-Super-Scaffold_24-processed-gene-8.274
PR202_augustus_masked-Super-Scaffold_24-processed-gene-8.285
PR202_augustus_masked-Super-Scaffold_24-processed-gene-8.286
PR202_augustus_masked-Super-Scaffold_24-processed-gene-8.287
PR202_augustus_masked-Super-Scaffold_24-processed-gene-8.292
PR202_augustus_masked-Super-Scaffold_24-processed-gene-8.297
PR202_augustus_masked-Super-Scaffold_24-processed-gene-8.299
PR202_augustus_masked-Super-Scaffold_24-processed-gene-8.300
PR202_augustus_masked-Super-Scaffold_24-processed-gene-8.301
PR202_augustus_masked-Super-Scaffold_24-processed-gene-8.303
PR202_augustus_masked-Super-Scaffold_24-processed-gene-8.305
PR202_augustus_masked-Super-Scaffold_24-processed-gene-8.316
PR202_augustus_masked-Super-Scaffold_24-processed-gene-8.323
PR202_augustus_masked-Super-Scaffold_24-processed-gene-9.106
PR202_augustus_masked-Super-Scaffold_24-processed-gene-9.116
PR202_augustus_masked-Super-Scaffold_24-processed-gene-9.121
PR202_augustus_masked-Super-Scaffold_24-processed-gene-9.136
PR202_augustus_masked-Super-Scaffold_24-processed-gene-9.137
PR202_augustus_masked-Super-Scaffold_24-processed-gene-9.138
PR202_augustus_masked-Super-Scaffold_24-processed-gene-9.139
PR202_augustus_masked-Super-Scaffold_24-processed-gene-9.140
PR202_augustus_masked-Super-Scaffold_24-processed-gene-9.145
PR202_augustus_masked-Super-Scaffold_24-processed-gene-9.156
PR202_augustus_masked-Super-Scaffold_24-processed-gene-9.158
PR202_augustus_masked-Super-Scaffold_24-processed-gene-9.160
PR202_augustus_masked-Super-Scaffold_24-processed-gene-9.161
PR202_augustus_masked-Super-Scaffold_24-processed-gene-9.163
PR202_augustus_masked-Super-Scaffold_24-processed-gene-9.164
PR202_augustus_masked-Super-Scaffold_24-processed-gene-9.172
PR202_augustus_masked-Super-Scaffold_24-processed-gene-9.177
PR202_augustus_masked-Super-Scaffold_24-processed-gene-9.181
PR202_augustus_masked-Super-Scaffold_24-processed-gene-9.183
PR202_augustus_masked-Super-Scaffold_24-processed-gene-9.185
PR202_augustus_masked-Super-Scaffold_24-processed-gene-9.187
PR202_augustus_masked-Super-Scaffold_24-processed-gene-9.193
PR202_augustus_masked-Super-Scaffold_24-processed-gene-9.198
PR202_augustus_masked-Super-Scaffold_24-processed-gene-9.202
PR202_augustus_masked-Super-Scaffold_24-processed-gene-9.204
PR202_augustus_masked-Super-Scaffold_24-processed-gene-9.206
PR202_augustus_masked-Super-Scaffold_24-processed-gene-9.210
PR202_augustus_masked-Super-Scaffold_24-processed-gene-9.212
PR202_augustus_masked-Super-Scaffold_24-processed-gene-9.214
PR202_augustus_masked-Super-Scaffold_24-processed-gene-9.218
PR202_augustus_masked-Super-Scaffold_24-processed-gene-9.68
PR202_augustus_masked-Super-Scaffold_24-processed-gene-9.72
PR202_augustus_masked-Super-Scaffold_24-processed-gene-9.76
PR202_augustus_masked-Super-Scaffold_24-processed-gene-9.77
PR202_augustus_masked-Super-Scaffold_24-processed-gene-9.78
PR202_augustus_masked-Super-Scaffold_24-processed-gene-9.79
PR202_augustus_masked-Super-Scaffold_24-processed-gene-9.80
PR202_augustus_masked-Super-Scaffold_24-processed-gene-9.87
PR202_augustus_masked-Super-Scaffold_24-processed-gene-9.92
PR202_augustus_masked-Super-Scaffold_24-processed-gene-9.93
PR202_augustus_masked-Super-Scaffold_2523-processed-gene-0.10
PR202_augustus_masked-Super-Scaffold_2523-processed-gene-0.12
PR202_augustus_masked-Super-Scaffold_2523-processed-gene-0.13
PR202_augustus_masked-Super-Scaffold_2523-processed-gene-0.14
PR202_augustus_masked-Super-Scaffold_2523-processed-gene-0.16
PR202_augustus_masked-Super-Scaffold_2523-processed-gene-0.33
PR202_augustus_masked-Super-Scaffold_2523-processed-gene-0.34
PR202_augustus_masked-Super-Scaffold_2523-processed-gene-0.36
PR202_augustus_masked-Super-Scaffold_2523-processed-gene-0.9
PR202_augustus_masked-Super-Scaffold_252-processed-gene-0.102
PR202_augustus_masked-Super-Scaffold_252-processed-gene-0.103
PR202_augustus_masked-Super-Scaffold_252-processed-gene-0.105
PR202_augustus_masked-Super-Scaffold_252-processed-gene-0.113
PR202_augustus_masked-Super-Scaffold_252-processed-gene-0.114
PR202_augustus_masked-Super-Scaffold_252-processed-gene-0.16
PR202_augustus_masked-Super-Scaffold_252-processed-gene-0.28
PR202_augustus_masked-Super-Scaffold_252-processed-gene-0.43
PR202_augustus_masked-Super-Scaffold_252-processed-gene-0.44
PR202_augustus_masked-Super-Scaffold_252-processed-gene-0.45
PR202_augustus_masked-Super-Scaffold_252-processed-gene-0.50
PR202_augustus_masked-Super-Scaffold_252-processed-gene-0.51
PR202_augustus_masked-Super-Scaffold_252-processed-gene-0.55
PR202_augustus_masked-Super-Scaffold_252-processed-gene-0.57
PR202_augustus_masked-Super-Scaffold_252-processed-gene-0.59
PR202_augustus_masked-Super-Scaffold_252-processed-gene-0.6
PR202_augustus_masked-Super-Scaffold_252-processed-gene-0.60
PR202_augustus_masked-Super-Scaffold_252-processed-gene-0.72
PR202_augustus_masked-Super-Scaffold_252-processed-gene-0.79
PR202_augustus_masked-Super-Scaffold_252-processed-gene-0.83
PR202_augustus_masked-Super-Scaffold_252-processed-gene-0.84
PR202_augustus_masked-Super-Scaffold_252-processed-gene-0.86
PR202_augustus_masked-Super-Scaffold_252-processed-gene-0.88
PR202_augustus_masked-Super-Scaffold_252-processed-gene-0.9
PR202_augustus_masked-Super-Scaffold_252-processed-gene-0.90
PR202_augustus_masked-Super-Scaffold_252-processed-gene-0.92
PR202_augustus_masked-Super-Scaffold_252-processed-gene-0.96
PR202_augustus_masked-Super-Scaffold_252-processed-gene-0.97
PR202_augustus_masked-Super-Scaffold_2539-processed-gene-0.414
PR202_augustus_masked-Super-Scaffold_2539-processed-gene-0.416
PR202_augustus_masked-Super-Scaffold_2539-processed-gene-0.420
PR202_augustus_masked-Super-Scaffold_2539-processed-gene-0.426
PR202_augustus_masked-Super-Scaffold_2539-processed-gene-0.488
PR202_augustus_masked-Super-Scaffold_2539-processed-gene-0.489
PR202_augustus_masked-Super-Scaffold_2539-processed-gene-0.490
PR202_augustus_masked-Super-Scaffold_2539-processed-gene-0.497
PR202_augustus_masked-Super-Scaffold_2539-processed-gene-0.501
PR202_augustus_masked-Super-Scaffold_2539-processed-gene-0.502
PR202_augustus_masked-Super-Scaffold_2539-processed-gene-0.504
PR202_augustus_masked-Super-Scaffold_253-processed-gene-0.102
PR202_augustus_masked-Super-Scaffold_253-processed-gene-0.11
PR202_augustus_masked-Super-Scaffold_253-processed-gene-0.110
PR202_augustus_masked-Super-Scaffold_253-processed-gene-0.114
PR202_augustus_masked-Super-Scaffold_253-processed-gene-0.115
PR202_augustus_masked-Super-Scaffold_253-processed-gene-0.116
PR202_augustus_masked-Super-Scaffold_253-processed-gene-0.117
PR202_augustus_masked-Super-Scaffold_253-processed-gene-0.12
PR202_augustus_masked-Super-Scaffold_253-processed-gene-0.120
PR202_augustus_masked-Super-Scaffold_253-processed-gene-0.125
PR202_augustus_masked-Super-Scaffold_253-processed-gene-0.132
PR202_augustus_masked-Super-Scaffold_253-processed-gene-0.133
PR202_augustus_masked-Super-Scaffold_253-processed-gene-0.134
PR202_augustus_masked-Super-Scaffold_253-processed-gene-0.135
PR202_augustus_masked-Super-Scaffold_253-processed-gene-0.136
PR202_augustus_masked-Super-Scaffold_253-processed-gene-0.137
PR202_augustus_masked-Super-Scaffold_253-processed-gene-0.141
PR202_augustus_masked-Super-Scaffold_253-processed-gene-0.142
PR202_augustus_masked-Super-Scaffold_253-processed-gene-0.143
PR202_augustus_masked-Super-Scaffold_253-processed-gene-0.15
PR202_augustus_masked-Super-Scaffold_253-processed-gene-0.150
PR202_augustus_masked-Super-Scaffold_253-processed-gene-0.156
PR202_augustus_masked-Super-Scaffold_253-processed-gene-0.157
PR202_augustus_masked-Super-Scaffold_253-processed-gene-0.16
PR202_augustus_masked-Super-Scaffold_253-processed-gene-0.160
PR202_augustus_masked-Super-Scaffold_253-processed-gene-0.163
PR202_augustus_masked-Super-Scaffold_253-processed-gene-0.169
PR202_augustus_masked-Super-Scaffold_253-processed-gene-0.17
PR202_augustus_masked-Super-Scaffold_253-processed-gene-0.172
PR202_augustus_masked-Super-Scaffold_253-processed-gene-0.173
PR202_augustus_masked-Super-Scaffold_253-processed-gene-0.176
PR202_augustus_masked-Super-Scaffold_253-processed-gene-0.177
PR202_augustus_masked-Super-Scaffold_253-processed-gene-0.18
PR202_augustus_masked-Super-Scaffold_253-processed-gene-0.183
PR202_augustus_masked-Super-Scaffold_253-processed-gene-0.184
PR202_augustus_masked-Super-Scaffold_253-processed-gene-0.185
PR202_augustus_masked-Super-Scaffold_253-processed-gene-0.186
PR202_augustus_masked-Super-Scaffold_253-processed-gene-0.190
PR202_augustus_masked-Super-Scaffold_253-processed-gene-0.191
PR202_augustus_masked-Super-Scaffold_253-processed-gene-0.21
PR202_augustus_masked-Super-Scaffold_253-processed-gene-0.22
PR202_augustus_masked-Super-Scaffold_253-processed-gene-0.3
PR202_augustus_masked-Super-Scaffold_253-processed-gene-0.32
PR202_augustus_masked-Super-Scaffold_253-processed-gene-0.33
PR202_augustus_masked-Super-Scaffold_253-processed-gene-0.35
PR202_augustus_masked-Super-Scaffold_253-processed-gene-0.36
PR202_augustus_masked-Super-Scaffold_253-processed-gene-0.39
PR202_augustus_masked-Super-Scaffold_253-processed-gene-0.4
PR202_augustus_masked-Super-Scaffold_253-processed-gene-0.45
PR202_augustus_masked-Super-Scaffold_253-processed-gene-0.46
PR202_augustus_masked-Super-Scaffold_253-processed-gene-0.47
PR202_augustus_masked-Super-Scaffold_253-processed-gene-0.5
PR202_augustus_masked-Super-Scaffold_253-processed-gene-0.50
PR202_augustus_masked-Super-Scaffold_253-processed-gene-0.53
PR202_augustus_masked-Super-Scaffold_253-processed-gene-0.56
PR202_augustus_masked-Super-Scaffold_253-processed-gene-0.61
PR202_augustus_masked-Super-Scaffold_253-processed-gene-0.62
PR202_augustus_masked-Super-Scaffold_253-processed-gene-0.65
PR202_augustus_masked-Super-Scaffold_253-processed-gene-0.69
PR202_augustus_masked-Super-Scaffold_253-processed-gene-0.76
PR202_augustus_masked-Super-Scaffold_253-processed-gene-0.77
PR202_augustus_masked-Super-Scaffold_253-processed-gene-0.78
PR202_augustus_masked-Super-Scaffold_253-processed-gene-0.79
PR202_augustus_masked-Super-Scaffold_253-processed-gene-0.8
PR202_augustus_masked-Super-Scaffold_253-processed-gene-0.82
PR202_augustus_masked-Super-Scaffold_253-processed-gene-0.83
PR202_augustus_masked-Super-Scaffold_253-processed-gene-0.84
PR202_augustus_masked-Super-Scaffold_253-processed-gene-0.85
PR202_augustus_masked-Super-Scaffold_253-processed-gene-0.9
PR202_augustus_masked-Super-Scaffold_253-processed-gene-0.97
PR202_augustus_masked-Super-Scaffold_253-processed-gene-0.98
PR202_augustus_masked-Super-Scaffold_253-processed-gene-1.404
PR202_augustus_masked-Super-Scaffold_253-processed-gene-1.411
PR202_augustus_masked-Super-Scaffold_253-processed-gene-1.412
PR202_augustus_masked-Super-Scaffold_253-processed-gene-1.413
PR202_augustus_masked-Super-Scaffold_253-processed-gene-1.415
PR202_augustus_masked-Super-Scaffold_253-processed-gene-1.416
PR202_augustus_masked-Super-Scaffold_253-processed-gene-1.417
PR202_augustus_masked-Super-Scaffold_253-processed-gene-1.422
PR202_augustus_masked-Super-Scaffold_253-processed-gene-1.425
PR202_augustus_masked-Super-Scaffold_253-processed-gene-1.427
PR202_augustus_masked-Super-Scaffold_253-processed-gene-1.430
PR202_augustus_masked-Super-Scaffold_253-processed-gene-1.432
PR202_augustus_masked-Super-Scaffold_253-processed-gene-1.434
PR202_augustus_masked-Super-Scaffold_253-processed-gene-1.435
PR202_augustus_masked-Super-Scaffold_253-processed-gene-1.436
PR202_augustus_masked-Super-Scaffold_253-processed-gene-1.437
PR202_augustus_masked-Super-Scaffold_253-processed-gene-1.438
PR202_augustus_masked-Super-Scaffold_253-processed-gene-1.442
PR202_augustus_masked-Super-Scaffold_253-processed-gene-1.443
PR202_augustus_masked-Super-Scaffold_253-processed-gene-1.445
PR202_augustus_masked-Super-Scaffold_253-processed-gene-1.446
PR202_augustus_masked-Super-Scaffold_253-processed-gene-1.448
PR202_augustus_masked-Super-Scaffold_253-processed-gene-1.452
PR202_augustus_masked-Super-Scaffold_253-processed-gene-1.453
PR202_augustus_masked-Super-Scaffold_253-processed-gene-1.459
PR202_augustus_masked-Super-Scaffold_253-processed-gene-1.462
PR202_augustus_masked-Super-Scaffold_253-processed-gene-1.465
PR202_augustus_masked-Super-Scaffold_253-processed-gene-1.466
PR202_augustus_masked-Super-Scaffold_253-processed-gene-1.472
PR202_augustus_masked-Super-Scaffold_253-processed-gene-1.483
PR202_augustus_masked-Super-Scaffold_253-processed-gene-1.485
PR202_augustus_masked-Super-Scaffold_253-processed-gene-1.486
PR202_augustus_masked-Super-Scaffold_253-processed-gene-1.487
PR202_augustus_masked-Super-Scaffold_253-processed-gene-1.489
PR202_augustus_masked-Super-Scaffold_253-processed-gene-1.490
PR202_augustus_masked-Super-Scaffold_253-processed-gene-1.495
PR202_augustus_masked-Super-Scaffold_253-processed-gene-1.497
PR202_augustus_masked-Super-Scaffold_253-processed-gene-1.503
PR202_augustus_masked-Super-Scaffold_253-processed-gene-1.510
PR202_augustus_masked-Super-Scaffold_253-processed-gene-1.511
PR202_augustus_masked-Super-Scaffold_253-processed-gene-1.513
PR202_augustus_masked-Super-Scaffold_253-processed-gene-1.514
PR202_augustus_masked-Super-Scaffold_253-processed-gene-1.515
PR202_augustus_masked-Super-Scaffold_253-processed-gene-1.519
PR202_augustus_masked-Super-Scaffold_253-processed-gene-1.522
PR202_augustus_masked-Super-Scaffold_253-processed-gene-1.525
PR202_augustus_masked-Super-Scaffold_253-processed-gene-1.526
PR202_augustus_masked-Super-Scaffold_253-processed-gene-1.527
PR202_augustus_masked-Super-Scaffold_253-processed-gene-1.528
PR202_augustus_masked-Super-Scaffold_253-processed-gene-1.530
PR202_augustus_masked-Super-Scaffold_253-processed-gene-1.536
PR202_augustus_masked-Super-Scaffold_253-processed-gene-1.538
PR202_augustus_masked-Super-Scaffold_253-processed-gene-1.541
PR202_augustus_masked-Super-Scaffold_253-processed-gene-1.542
PR202_augustus_masked-Super-Scaffold_253-processed-gene-1.548
PR202_augustus_masked-Super-Scaffold_253-processed-gene-1.550
PR202_augustus_masked-Super-Scaffold_253-processed-gene-1.558
PR202_augustus_masked-Super-Scaffold_253-processed-gene-1.561
PR202_augustus_masked-Super-Scaffold_253-processed-gene-2.654
PR202_augustus_masked-Super-Scaffold_253-processed-gene-2.656
PR202_augustus_masked-Super-Scaffold_253-processed-gene-2.657
PR202_augustus_masked-Super-Scaffold_253-processed-gene-2.686
PR202_augustus_masked-Super-Scaffold_253-processed-gene-2.690
PR202_augustus_masked-Super-Scaffold_253-processed-gene-2.691
PR202_augustus_masked-Super-Scaffold_253-processed-gene-2.692
PR202_augustus_masked-Super-Scaffold_253-processed-gene-2.693
PR202_augustus_masked-Super-Scaffold_253-processed-gene-2.697
PR202_augustus_masked-Super-Scaffold_253-processed-gene-2.698
PR202_augustus_masked-Super-Scaffold_253-processed-gene-2.699
PR202_augustus_masked-Super-Scaffold_253-processed-gene-2.703
PR202_augustus_masked-Super-Scaffold_253-processed-gene-2.705
PR202_augustus_masked-Super-Scaffold_253-processed-gene-2.706
PR202_augustus_masked-Super-Scaffold_253-processed-gene-2.711
PR202_augustus_masked-Super-Scaffold_253-processed-gene-2.712
PR202_augustus_masked-Super-Scaffold_253-processed-gene-2.714
PR202_augustus_masked-Super-Scaffold_253-processed-gene-2.719
PR202_augustus_masked-Super-Scaffold_253-processed-gene-2.723
PR202_augustus_masked-Super-Scaffold_253-processed-gene-2.726
PR202_augustus_masked-Super-Scaffold_253-processed-gene-2.729
PR202_augustus_masked-Super-Scaffold_253-processed-gene-2.749
PR202_augustus_masked-Super-Scaffold_253-processed-gene-2.754
PR202_augustus_masked-Super-Scaffold_253-processed-gene-2.758
PR202_augustus_masked-Super-Scaffold_253-processed-gene-2.761
PR202_augustus_masked-Super-Scaffold_253-processed-gene-2.768
PR202_augustus_masked-Super-Scaffold_253-processed-gene-2.773
PR202_augustus_masked-Super-Scaffold_253-processed-gene-2.775
PR202_augustus_masked-Super-Scaffold_253-processed-gene-2.779
PR202_augustus_masked-Super-Scaffold_253-processed-gene-2.807
PR202_augustus_masked-Super-Scaffold_253-processed-gene-2.808
PR202_augustus_masked-Super-Scaffold_253-processed-gene-2.809
PR202_augustus_masked-Super-Scaffold_253-processed-gene-2.815
PR202_augustus_masked-Super-Scaffold_253-processed-gene-2.818
PR202_augustus_masked-Super-Scaffold_253-processed-gene-2.820
PR202_augustus_masked-Super-Scaffold_253-processed-gene-2.829
PR202_augustus_masked-Super-Scaffold_253-processed-gene-2.832
PR202_augustus_masked-Super-Scaffold_253-processed-gene-2.834
PR202_augustus_masked-Super-Scaffold_253-processed-gene-2.838
PR202_augustus_masked-Super-Scaffold_253-processed-gene-2.840
PR202_augustus_masked-Super-Scaffold_253-processed-gene-2.843
PR202_augustus_masked-Super-Scaffold_253-processed-gene-2.846
PR202_augustus_masked-Super-Scaffold_253-processed-gene-2.853
PR202_augustus_masked-Super-Scaffold_253-processed-gene-2.854
PR202_augustus_masked-Super-Scaffold_253-processed-gene-2.874
PR202_augustus_masked-Super-Scaffold_253-processed-gene-2.877
PR202_augustus_masked-Super-Scaffold_253-processed-gene-2.880
PR202_augustus_masked-Super-Scaffold_253-processed-gene-2.884
PR202_augustus_masked-Super-Scaffold_253-processed-gene-2.888
PR202_augustus_masked-Super-Scaffold_253-processed-gene-2.893
PR202_augustus_masked-Super-Scaffold_254-processed-gene-1.142
PR202_augustus_masked-Super-Scaffold_2591-processed-gene-0.205
PR202_augustus_masked-Super-Scaffold_2591-processed-gene-0.69
PR202_augustus_masked-Super-Scaffold_259-processed-gene-0.111
PR202_augustus_masked-Super-Scaffold_259-processed-gene-0.37
PR202_augustus_masked-Super-Scaffold_259-processed-gene-0.40
PR202_augustus_masked-Super-Scaffold_259-processed-gene-0.57
PR202_augustus_masked-Super-Scaffold_259-processed-gene-0.60
PR202_augustus_masked-Super-Scaffold_259-processed-gene-0.61
PR202_augustus_masked-Super-Scaffold_259-processed-gene-0.64
PR202_augustus_masked-Super-Scaffold_259-processed-gene-0.70
PR202_augustus_masked-Super-Scaffold_259-processed-gene-0.74
PR202_augustus_masked-Super-Scaffold_259-processed-gene-0.76
PR202_augustus_masked-Super-Scaffold_25-processed-gene-0.0
PR202_augustus_masked-Super-Scaffold_25-processed-gene-0.1
PR202_augustus_masked-Super-Scaffold_25-processed-gene-0.12
PR202_augustus_masked-Super-Scaffold_25-processed-gene-0.25
PR202_augustus_masked-Super-Scaffold_25-processed-gene-0.29
PR202_augustus_masked-Super-Scaffold_25-processed-gene-0.3
PR202_augustus_masked-Super-Scaffold_25-processed-gene-0.30
PR202_augustus_masked-Super-Scaffold_25-processed-gene-0.32
PR202_augustus_masked-Super-Scaffold_25-processed-gene-0.4
PR202_augustus_masked-Super-Scaffold_25-processed-gene-0.42
PR202_augustus_masked-Super-Scaffold_25-processed-gene-0.48
PR202_augustus_masked-Super-Scaffold_25-processed-gene-0.51
PR202_augustus_masked-Super-Scaffold_25-processed-gene-0.52
PR202_augustus_masked-Super-Scaffold_25-processed-gene-0.56
PR202_augustus_masked-Super-Scaffold_25-processed-gene-0.57
PR202_augustus_masked-Super-Scaffold_25-processed-gene-0.61
PR202_augustus_masked-Super-Scaffold_25-processed-gene-0.66
PR202_augustus_masked-Super-Scaffold_25-processed-gene-0.69
PR202_augustus_masked-Super-Scaffold_25-processed-gene-1.100
PR202_augustus_masked-Super-Scaffold_25-processed-gene-1.102
PR202_augustus_masked-Super-Scaffold_25-processed-gene-1.104
PR202_augustus_masked-Super-Scaffold_25-processed-gene-1.112
PR202_augustus_masked-Super-Scaffold_25-processed-gene-1.113
PR202_augustus_masked-Super-Scaffold_25-processed-gene-1.119
PR202_augustus_masked-Super-Scaffold_25-processed-gene-1.120
PR202_augustus_masked-Super-Scaffold_25-processed-gene-1.126
PR202_augustus_masked-Super-Scaffold_25-processed-gene-1.127
PR202_augustus_masked-Super-Scaffold_25-processed-gene-1.129
PR202_augustus_masked-Super-Scaffold_25-processed-gene-1.130
PR202_augustus_masked-Super-Scaffold_25-processed-gene-1.133
PR202_augustus_masked-Super-Scaffold_25-processed-gene-1.134
PR202_augustus_masked-Super-Scaffold_25-processed-gene-1.138
PR202_augustus_masked-Super-Scaffold_25-processed-gene-1.139
PR202_augustus_masked-Super-Scaffold_25-processed-gene-1.140
PR202_augustus_masked-Super-Scaffold_25-processed-gene-1.141
PR202_augustus_masked-Super-Scaffold_25-processed-gene-1.147
PR202_augustus_masked-Super-Scaffold_25-processed-gene-1.148
PR202_augustus_masked-Super-Scaffold_25-processed-gene-1.150
PR202_augustus_masked-Super-Scaffold_25-processed-gene-1.152
PR202_augustus_masked-Super-Scaffold_25-processed-gene-1.154
PR202_augustus_masked-Super-Scaffold_25-processed-gene-1.155
PR202_augustus_masked-Super-Scaffold_25-processed-gene-1.156
PR202_augustus_masked-Super-Scaffold_25-processed-gene-1.158
PR202_augustus_masked-Super-Scaffold_25-processed-gene-1.159
PR202_augustus_masked-Super-Scaffold_25-processed-gene-1.162
PR202_augustus_masked-Super-Scaffold_25-processed-gene-1.165
PR202_augustus_masked-Super-Scaffold_25-processed-gene-1.190
PR202_augustus_masked-Super-Scaffold_25-processed-gene-1.192
PR202_augustus_masked-Super-Scaffold_25-processed-gene-1.193
PR202_augustus_masked-Super-Scaffold_25-processed-gene-1.199
PR202_augustus_masked-Super-Scaffold_25-processed-gene-1.200
PR202_augustus_masked-Super-Scaffold_25-processed-gene-1.202
PR202_augustus_masked-Super-Scaffold_25-processed-gene-1.206
PR202_augustus_masked-Super-Scaffold_25-processed-gene-1.218
PR202_augustus_masked-Super-Scaffold_25-processed-gene-1.221
PR202_augustus_masked-Super-Scaffold_25-processed-gene-1.222
PR202_augustus_masked-Super-Scaffold_25-processed-gene-1.228
PR202_augustus_masked-Super-Scaffold_25-processed-gene-1.229
PR202_augustus_masked-Super-Scaffold_25-processed-gene-1.232
PR202_augustus_masked-Super-Scaffold_25-processed-gene-1.240
PR202_augustus_masked-Super-Scaffold_25-processed-gene-1.246
PR202_augustus_masked-Super-Scaffold_25-processed-gene-1.248
PR202_augustus_masked-Super-Scaffold_25-processed-gene-1.86
PR202_augustus_masked-Super-Scaffold_25-processed-gene-1.87
PR202_augustus_masked-Super-Scaffold_25-processed-gene-1.89
PR202_augustus_masked-Super-Scaffold_25-processed-gene-1.90
PR202_augustus_masked-Super-Scaffold_25-processed-gene-1.91
PR202_augustus_masked-Super-Scaffold_25-processed-gene-1.93
PR202_augustus_masked-Super-Scaffold_25-processed-gene-1.95
PR202_augustus_masked-Super-Scaffold_25-processed-gene-1.97
PR202_augustus_masked-Super-Scaffold_25-processed-gene-2.101
PR202_augustus_masked-Super-Scaffold_25-processed-gene-2.102
PR202_augustus_masked-Super-Scaffold_25-processed-gene-2.104
PR202_augustus_masked-Super-Scaffold_25-processed-gene-2.105
PR202_augustus_masked-Super-Scaffold_25-processed-gene-2.112
PR202_augustus_masked-Super-Scaffold_25-processed-gene-2.113
PR202_augustus_masked-Super-Scaffold_25-processed-gene-2.114
PR202_augustus_masked-Super-Scaffold_25-processed-gene-2.116
PR202_augustus_masked-Super-Scaffold_25-processed-gene-2.117
PR202_augustus_masked-Super-Scaffold_25-processed-gene-2.128
PR202_augustus_masked-Super-Scaffold_25-processed-gene-2.130
PR202_augustus_masked-Super-Scaffold_25-processed-gene-2.131
PR202_augustus_masked-Super-Scaffold_25-processed-gene-2.132
PR202_augustus_masked-Super-Scaffold_25-processed-gene-2.135
PR202_augustus_masked-Super-Scaffold_25-processed-gene-2.138
PR202_augustus_masked-Super-Scaffold_25-processed-gene-2.141
PR202_augustus_masked-Super-Scaffold_25-processed-gene-2.142
PR202_augustus_masked-Super-Scaffold_25-processed-gene-2.148
PR202_augustus_masked-Super-Scaffold_25-processed-gene-2.149
PR202_augustus_masked-Super-Scaffold_25-processed-gene-2.151
PR202_augustus_masked-Super-Scaffold_25-processed-gene-2.152
PR202_augustus_masked-Super-Scaffold_25-processed-gene-2.155
PR202_augustus_masked-Super-Scaffold_25-processed-gene-2.157
PR202_augustus_masked-Super-Scaffold_25-processed-gene-2.160
PR202_augustus_masked-Super-Scaffold_25-processed-gene-2.161
PR202_augustus_masked-Super-Scaffold_25-processed-gene-2.163
PR202_augustus_masked-Super-Scaffold_25-processed-gene-2.164
PR202_augustus_masked-Super-Scaffold_25-processed-gene-2.166
PR202_augustus_masked-Super-Scaffold_25-processed-gene-2.180
PR202_augustus_masked-Super-Scaffold_25-processed-gene-2.181
PR202_augustus_masked-Super-Scaffold_25-processed-gene-2.182
PR202_augustus_masked-Super-Scaffold_25-processed-gene-2.208
PR202_augustus_masked-Super-Scaffold_25-processed-gene-2.211
PR202_augustus_masked-Super-Scaffold_25-processed-gene-2.212
PR202_augustus_masked-Super-Scaffold_25-processed-gene-2.213
PR202_augustus_masked-Super-Scaffold_25-processed-gene-2.214
PR202_augustus_masked-Super-Scaffold_25-processed-gene-2.224
PR202_augustus_masked-Super-Scaffold_25-processed-gene-2.225
PR202_augustus_masked-Super-Scaffold_25-processed-gene-2.234
PR202_augustus_masked-Super-Scaffold_25-processed-gene-2.245
PR202_augustus_masked-Super-Scaffold_25-processed-gene-2.246
PR202_augustus_masked-Super-Scaffold_25-processed-gene-2.249
PR202_augustus_masked-Super-Scaffold_25-processed-gene-2.252
PR202_augustus_masked-Super-Scaffold_25-processed-gene-2.253
PR202_augustus_masked-Super-Scaffold_25-processed-gene-2.268
PR202_augustus_masked-Super-Scaffold_25-processed-gene-2.270
PR202_augustus_masked-Super-Scaffold_25-processed-gene-3.119
PR202_augustus_masked-Super-Scaffold_25-processed-gene-3.124
PR202_augustus_masked-Super-Scaffold_25-processed-gene-3.125
PR202_augustus_masked-Super-Scaffold_25-processed-gene-3.127
PR202_augustus_masked-Super-Scaffold_25-processed-gene-3.132
PR202_augustus_masked-Super-Scaffold_25-processed-gene-3.134
PR202_augustus_masked-Super-Scaffold_25-processed-gene-3.148
PR202_augustus_masked-Super-Scaffold_25-processed-gene-3.149
PR202_augustus_masked-Super-Scaffold_25-processed-gene-3.151
PR202_augustus_masked-Super-Scaffold_25-processed-gene-3.152
PR202_augustus_masked-Super-Scaffold_25-processed-gene-3.160
PR202_augustus_masked-Super-Scaffold_25-processed-gene-3.162
PR202_augustus_masked-Super-Scaffold_25-processed-gene-3.168
PR202_augustus_masked-Super-Scaffold_25-processed-gene-3.172
PR202_augustus_masked-Super-Scaffold_25-processed-gene-3.173
PR202_augustus_masked-Super-Scaffold_25-processed-gene-3.176
PR202_augustus_masked-Super-Scaffold_25-processed-gene-3.177
PR202_augustus_masked-Super-Scaffold_25-processed-gene-3.179
PR202_augustus_masked-Super-Scaffold_25-processed-gene-3.185
PR202_augustus_masked-Super-Scaffold_25-processed-gene-3.187
PR202_augustus_masked-Super-Scaffold_25-processed-gene-3.188
PR202_augustus_masked-Super-Scaffold_25-processed-gene-3.193
PR202_augustus_masked-Super-Scaffold_25-processed-gene-3.194
PR202_augustus_masked-Super-Scaffold_25-processed-gene-3.195
PR202_augustus_masked-Super-Scaffold_25-processed-gene-3.197
PR202_augustus_masked-Super-Scaffold_25-processed-gene-3.198
PR202_augustus_masked-Super-Scaffold_25-processed-gene-3.199
PR202_augustus_masked-Super-Scaffold_25-processed-gene-3.202
PR202_augustus_masked-Super-Scaffold_25-processed-gene-3.203
PR202_augustus_masked-Super-Scaffold_25-processed-gene-3.205
PR202_augustus_masked-Super-Scaffold_25-processed-gene-3.207
PR202_augustus_masked-Super-Scaffold_25-processed-gene-3.208
PR202_augustus_masked-Super-Scaffold_25-processed-gene-3.209
PR202_augustus_masked-Super-Scaffold_25-processed-gene-3.216
PR202_augustus_masked-Super-Scaffold_25-processed-gene-3.217
PR202_augustus_masked-Super-Scaffold_25-processed-gene-3.221
PR202_augustus_masked-Super-Scaffold_25-processed-gene-3.222
PR202_augustus_masked-Super-Scaffold_25-processed-gene-3.223
PR202_augustus_masked-Super-Scaffold_25-processed-gene-3.226
PR202_augustus_masked-Super-Scaffold_25-processed-gene-3.227
PR202_augustus_masked-Super-Scaffold_25-processed-gene-3.228
PR202_augustus_masked-Super-Scaffold_25-processed-gene-3.242
PR202_augustus_masked-Super-Scaffold_25-processed-gene-3.246
PR202_augustus_masked-Super-Scaffold_25-processed-gene-3.247
PR202_augustus_masked-Super-Scaffold_25-processed-gene-3.253
PR202_augustus_masked-Super-Scaffold_25-processed-gene-3.259
PR202_augustus_masked-Super-Scaffold_25-processed-gene-3.260
PR202_augustus_masked-Super-Scaffold_25-processed-gene-3.264
PR202_augustus_masked-Super-Scaffold_25-processed-gene-3.266
PR202_augustus_masked-Super-Scaffold_25-processed-gene-3.267
PR202_augustus_masked-Super-Scaffold_25-processed-gene-3.269
PR202_augustus_masked-Super-Scaffold_25-processed-gene-3.271
PR202_augustus_masked-Super-Scaffold_25-processed-gene-3.275
PR202_augustus_masked-Super-Scaffold_25-processed-gene-3.280
PR202_augustus_masked-Super-Scaffold_25-processed-gene-3.281
PR202_augustus_masked-Super-Scaffold_25-processed-gene-3.286
PR202_augustus_masked-Super-Scaffold_25-processed-gene-3.287
PR202_augustus_masked-Super-Scaffold_25-processed-gene-3.289
PR202_augustus_masked-Super-Scaffold_25-processed-gene-3.290
PR202_augustus_masked-Super-Scaffold_25-processed-gene-3.293
PR202_augustus_masked-Super-Scaffold_25-processed-gene-3.295
PR202_augustus_masked-Super-Scaffold_25-processed-gene-3.296
PR202_augustus_masked-Super-Scaffold_25-processed-gene-3.300
PR202_augustus_masked-Super-Scaffold_25-processed-gene-3.306
PR202_augustus_masked-Super-Scaffold_25-processed-gene-3.307
PR202_augustus_masked-Super-Scaffold_25-processed-gene-3.310
PR202_augustus_masked-Super-Scaffold_25-processed-gene-3.315
PR202_augustus_masked-Super-Scaffold_25-processed-gene-3.316
PR202_augustus_masked-Super-Scaffold_25-processed-gene-3.318
PR202_augustus_masked-Super-Scaffold_25-processed-gene-3.320
PR202_augustus_masked-Super-Scaffold_2628-processed-gene-2.513
PR202_augustus_masked-Super-Scaffold_2628-processed-gene-2.514
PR202_augustus_masked-Super-Scaffold_2628-processed-gene-2.515
PR202_augustus_masked-Super-Scaffold_2628-processed-gene-2.630
PR202_augustus_masked-Super-Scaffold_2628-processed-gene-2.631
PR202_augustus_masked-Super-Scaffold_264-processed-gene-0.122
PR202_augustus_masked-Super-Scaffold_264-processed-gene-0.4
PR202_augustus_masked-Super-Scaffold_264-processed-gene-0.66
PR202_augustus_masked-Super-Scaffold_264-processed-gene-0.69
PR202_augustus_masked-Super-Scaffold_264-processed-gene-0.70
PR202_augustus_masked-Super-Scaffold_264-processed-gene-0.80
PR202_augustus_masked-Super-Scaffold_264-processed-gene-0.86
PR202_augustus_masked-Super-Scaffold_264-processed-gene-0.96
PR202_augustus_masked-Super-Scaffold_264-processed-gene-1.111
PR202_augustus_masked-Super-Scaffold_264-processed-gene-1.117
PR202_augustus_masked-Super-Scaffold_264-processed-gene-1.128
PR202_augustus_masked-Super-Scaffold_264-processed-gene-1.13
PR202_augustus_masked-Super-Scaffold_264-processed-gene-1.2
PR202_augustus_masked-Super-Scaffold_264-processed-gene-1.23
PR202_augustus_masked-Super-Scaffold_264-processed-gene-1.24
PR202_augustus_masked-Super-Scaffold_264-processed-gene-1.41
PR202_augustus_masked-Super-Scaffold_264-processed-gene-1.50
PR202_augustus_masked-Super-Scaffold_264-processed-gene-1.51
PR202_augustus_masked-Super-Scaffold_264-processed-gene-1.52
PR202_augustus_masked-Super-Scaffold_264-processed-gene-1.55
PR202_augustus_masked-Super-Scaffold_264-processed-gene-1.57
PR202_augustus_masked-Super-Scaffold_264-processed-gene-1.66
PR202_augustus_masked-Super-Scaffold_264-processed-gene-1.74
PR202_augustus_masked-Super-Scaffold_264-processed-gene-1.8
PR202_augustus_masked-Super-Scaffold_264-processed-gene-1.98
PR202_augustus_masked-Super-Scaffold_265-processed-gene-0.114
PR202_augustus_masked-Super-Scaffold_265-processed-gene-0.41
PR202_augustus_masked-Super-Scaffold_265-processed-gene-0.42
PR202_augustus_masked-Super-Scaffold_265-processed-gene-0.83
PR202_augustus_masked-Super-Scaffold_265-processed-gene-0.96
PR202_augustus_masked-Super-Scaffold_265-processed-gene-1.109
PR202_augustus_masked-Super-Scaffold_265-processed-gene-1.36
PR202_augustus_masked-Super-Scaffold_265-processed-gene-1.38
PR202_augustus_masked-Super-Scaffold_265-processed-gene-1.53
PR202_augustus_masked-Super-Scaffold_265-processed-gene-1.54
PR202_augustus_masked-Super-Scaffold_265-processed-gene-1.67
PR202_augustus_masked-Super-Scaffold_265-processed-gene-2.23
PR202_augustus_masked-Super-Scaffold_265-processed-gene-2.32
PR202_augustus_masked-Super-Scaffold_265-processed-gene-2.6
PR202_augustus_masked-Super-Scaffold_265-processed-gene-2.65
PR202_augustus_masked-Super-Scaffold_265-processed-gene-2.75
PR202_augustus_masked-Super-Scaffold_265-processed-gene-3.120
PR202_augustus_masked-Super-Scaffold_265-processed-gene-3.32
PR202_augustus_masked-Super-Scaffold_265-processed-gene-3.45
PR202_augustus_masked-Super-Scaffold_265-processed-gene-3.48
PR202_augustus_masked-Super-Scaffold_265-processed-gene-3.50
PR202_augustus_masked-Super-Scaffold_265-processed-gene-3.65
PR202_augustus_masked-Super-Scaffold_265-processed-gene-3.66
PR202_augustus_masked-Super-Scaffold_265-processed-gene-4.108
PR202_augustus_masked-Super-Scaffold_265-processed-gene-4.17
PR202_augustus_masked-Super-Scaffold_265-processed-gene-4.34
PR202_augustus_masked-Super-Scaffold_265-processed-gene-4.4
PR202_augustus_masked-Super-Scaffold_265-processed-gene-4.79
PR202_augustus_masked-Super-Scaffold_265-processed-gene-4.89
PR202_augustus_masked-Super-Scaffold_266-processed-gene-2.100
PR202_augustus_masked-Super-Scaffold_266-processed-gene-2.101
PR202_augustus_masked-Super-Scaffold_266-processed-gene-2.102
PR202_augustus_masked-Super-Scaffold_266-processed-gene-2.108
PR202_augustus_masked-Super-Scaffold_266-processed-gene-2.109
PR202_augustus_masked-Super-Scaffold_266-processed-gene-2.111
PR202_augustus_masked-Super-Scaffold_266-processed-gene-2.116
PR202_augustus_masked-Super-Scaffold_266-processed-gene-2.118
PR202_augustus_masked-Super-Scaffold_266-processed-gene-2.119
PR202_augustus_masked-Super-Scaffold_266-processed-gene-2.120
PR202_augustus_masked-Super-Scaffold_266-processed-gene-2.122
PR202_augustus_masked-Super-Scaffold_266-processed-gene-2.125
PR202_augustus_masked-Super-Scaffold_266-processed-gene-2.127
PR202_augustus_masked-Super-Scaffold_266-processed-gene-2.137
PR202_augustus_masked-Super-Scaffold_266-processed-gene-2.139
PR202_augustus_masked-Super-Scaffold_266-processed-gene-2.140
PR202_augustus_masked-Super-Scaffold_266-processed-gene-2.141
PR202_augustus_masked-Super-Scaffold_266-processed-gene-2.223
PR202_augustus_masked-Super-Scaffold_266-processed-gene-2.224
PR202_augustus_masked-Super-Scaffold_266-processed-gene-2.235
PR202_augustus_masked-Super-Scaffold_266-processed-gene-2.247
PR202_augustus_masked-Super-Scaffold_266-processed-gene-2.248
PR202_augustus_masked-Super-Scaffold_266-processed-gene-2.249
PR202_augustus_masked-Super-Scaffold_266-processed-gene-2.250
PR202_augustus_masked-Super-Scaffold_266-processed-gene-2.251
PR202_augustus_masked-Super-Scaffold_266-processed-gene-2.253
PR202_augustus_masked-Super-Scaffold_266-processed-gene-2.257
PR202_augustus_masked-Super-Scaffold_266-processed-gene-2.259
PR202_augustus_masked-Super-Scaffold_266-processed-gene-2.264
PR202_augustus_masked-Super-Scaffold_266-processed-gene-2.265
PR202_augustus_masked-Super-Scaffold_266-processed-gene-2.267
PR202_augustus_masked-Super-Scaffold_266-processed-gene-2.276
PR202_augustus_masked-Super-Scaffold_266-processed-gene-2.278
PR202_augustus_masked-Super-Scaffold_266-processed-gene-2.279
PR202_augustus_masked-Super-Scaffold_266-processed-gene-2.291
PR202_augustus_masked-Super-Scaffold_266-processed-gene-2.292
PR202_augustus_masked-Super-Scaffold_266-processed-gene-2.295
PR202_augustus_masked-Super-Scaffold_266-processed-gene-2.72
PR202_augustus_masked-Super-Scaffold_266-processed-gene-2.76
PR202_augustus_masked-Super-Scaffold_266-processed-gene-2.79
PR202_augustus_masked-Super-Scaffold_266-processed-gene-2.80
PR202_augustus_masked-Super-Scaffold_266-processed-gene-2.81
PR202_augustus_masked-Super-Scaffold_266-processed-gene-2.82
PR202_augustus_masked-Super-Scaffold_266-processed-gene-2.88
PR202_augustus_masked-Super-Scaffold_266-processed-gene-2.89
PR202_augustus_masked-Super-Scaffold_266-processed-gene-2.92
PR202_augustus_masked-Super-Scaffold_266-processed-gene-2.96
PR202_augustus_masked-Super-Scaffold_2680-processed-gene-0.10
PR202_augustus_masked-Super-Scaffold_2680-processed-gene-0.109
PR202_augustus_masked-Super-Scaffold_2680-processed-gene-0.110
PR202_augustus_masked-Super-Scaffold_2680-processed-gene-0.111
PR202_augustus_masked-Super-Scaffold_2680-processed-gene-0.112
PR202_augustus_masked-Super-Scaffold_2680-processed-gene-0.15
PR202_augustus_masked-Super-Scaffold_2680-processed-gene-0.31
PR202_augustus_masked-Super-Scaffold_2680-processed-gene-0.33
PR202_augustus_masked-Super-Scaffold_2680-processed-gene-0.38
PR202_augustus_masked-Super-Scaffold_2680-processed-gene-0.40
PR202_augustus_masked-Super-Scaffold_2680-processed-gene-0.54
PR202_augustus_masked-Super-Scaffold_2680-processed-gene-0.56
PR202_augustus_masked-Super-Scaffold_2680-processed-gene-0.6
PR202_augustus_masked-Super-Scaffold_2680-processed-gene-0.68
PR202_augustus_masked-Super-Scaffold_2680-processed-gene-0.78
PR202_augustus_masked-Super-Scaffold_2680-processed-gene-0.84
PR202_augustus_masked-Super-Scaffold_271-processed-gene-1.108
PR202_augustus_masked-Super-Scaffold_271-processed-gene-1.113
PR202_augustus_masked-Super-Scaffold_271-processed-gene-1.114
PR202_augustus_masked-Super-Scaffold_271-processed-gene-1.115
PR202_augustus_masked-Super-Scaffold_271-processed-gene-1.42
PR202_augustus_masked-Super-Scaffold_271-processed-gene-1.43
PR202_augustus_masked-Super-Scaffold_271-processed-gene-1.44
PR202_augustus_masked-Super-Scaffold_271-processed-gene-2.296
PR202_augustus_masked-Super-Scaffold_2730-processed-gene-0.19
PR202_augustus_masked-Super-Scaffold_2730-processed-gene-0.35
PR202_augustus_masked-Super-Scaffold_2746-processed-gene-0.2
PR202_augustus_masked-Super-Scaffold_2746-processed-gene-0.34
PR202_augustus_masked-Super-Scaffold_2746-processed-gene-0.4
PR202_augustus_masked-Super-Scaffold_2746-processed-gene-0.42
PR202_augustus_masked-Super-Scaffold_2746-processed-gene-0.47
PR202_augustus_masked-Super-Scaffold_2746-processed-gene-0.5
PR202_augustus_masked-Super-Scaffold_2746-processed-gene-0.50
PR202_augustus_masked-Super-Scaffold_2746-processed-gene-0.51
PR202_augustus_masked-Super-Scaffold_2746-processed-gene-0.52
PR202_augustus_masked-Super-Scaffold_2746-processed-gene-0.7
PR202_augustus_masked-Super-Scaffold_2765-processed-gene-0.308
PR202_augustus_masked-Super-Scaffold_2765-processed-gene-0.311
PR202_augustus_masked-Super-Scaffold_2765-processed-gene-0.315
PR202_augustus_masked-Super-Scaffold_2765-processed-gene-0.319
PR202_augustus_masked-Super-Scaffold_2765-processed-gene-0.321
PR202_augustus_masked-Super-Scaffold_2765-processed-gene-0.322
PR202_augustus_masked-Super-Scaffold_2765-processed-gene-0.323
PR202_augustus_masked-Super-Scaffold_2765-processed-gene-0.326
PR202_augustus_masked-Super-Scaffold_2765-processed-gene-0.331
PR202_augustus_masked-Super-Scaffold_2765-processed-gene-0.370
PR202_augustus_masked-Super-Scaffold_2765-processed-gene-0.371
PR202_augustus_masked-Super-Scaffold_2765-processed-gene-0.372
PR202_augustus_masked-Super-Scaffold_2765-processed-gene-0.373
PR202_augustus_masked-Super-Scaffold_2765-processed-gene-0.374
PR202_augustus_masked-Super-Scaffold_2765-processed-gene-0.376
PR202_augustus_masked-Super-Scaffold_2765-processed-gene-0.380
PR202_augustus_masked-Super-Scaffold_2765-processed-gene-0.381
PR202_augustus_masked-Super-Scaffold_2765-processed-gene-0.384
PR202_augustus_masked-Super-Scaffold_2765-processed-gene-0.385
PR202_augustus_masked-Super-Scaffold_2765-processed-gene-0.386
PR202_augustus_masked-Super-Scaffold_2765-processed-gene-0.387
PR202_augustus_masked-Super-Scaffold_2765-processed-gene-0.390
PR202_augustus_masked-Super-Scaffold_2765-processed-gene-0.392
PR202_augustus_masked-Super-Scaffold_2765-processed-gene-0.395
PR202_augustus_masked-Super-Scaffold_2773-processed-gene-0.10
PR202_augustus_masked-Super-Scaffold_2773-processed-gene-0.102
PR202_augustus_masked-Super-Scaffold_2773-processed-gene-0.107
PR202_augustus_masked-Super-Scaffold_2773-processed-gene-0.126
PR202_augustus_masked-Super-Scaffold_2773-processed-gene-0.23
PR202_augustus_masked-Super-Scaffold_2773-processed-gene-0.24
PR202_augustus_masked-Super-Scaffold_2773-processed-gene-0.27
PR202_augustus_masked-Super-Scaffold_2773-processed-gene-0.34
PR202_augustus_masked-Super-Scaffold_2773-processed-gene-0.55
PR202_augustus_masked-Super-Scaffold_2773-processed-gene-0.56
PR202_augustus_masked-Super-Scaffold_2773-processed-gene-0.67
PR202_augustus_masked-Super-Scaffold_2773-processed-gene-0.68
PR202_augustus_masked-Super-Scaffold_2773-processed-gene-0.69
PR202_augustus_masked-Super-Scaffold_2773-processed-gene-0.7
PR202_augustus_masked-Super-Scaffold_2773-processed-gene-0.82
PR202_augustus_masked-Super-Scaffold_2773-processed-gene-0.83
PR202_augustus_masked-Super-Scaffold_2773-processed-gene-0.85
PR202_augustus_masked-Super-Scaffold_2773-processed-gene-0.86
PR202_augustus_masked-Super-Scaffold_2779-processed-gene-0.24
PR202_augustus_masked-Super-Scaffold_2779-processed-gene-0.36
PR202_augustus_masked-Super-Scaffold_2779-processed-gene-0.62
PR202_augustus_masked-Super-Scaffold_277-processed-gene-0.122
PR202_augustus_masked-Super-Scaffold_277-processed-gene-0.14
PR202_augustus_masked-Super-Scaffold_277-processed-gene-0.15
PR202_augustus_masked-Super-Scaffold_277-processed-gene-0.30
PR202_augustus_masked-Super-Scaffold_277-processed-gene-0.5
PR202_augustus_masked-Super-Scaffold_277-processed-gene-0.58
PR202_augustus_masked-Super-Scaffold_277-processed-gene-0.7
PR202_augustus_masked-Super-Scaffold_277-processed-gene-0.71
PR202_augustus_masked-Super-Scaffold_277-processed-gene-0.72
PR202_augustus_masked-Super-Scaffold_277-processed-gene-0.73
PR202_augustus_masked-Super-Scaffold_277-processed-gene-0.74
PR202_augustus_masked-Super-Scaffold_277-processed-gene-0.81
PR202_augustus_masked-Super-Scaffold_277-processed-gene-0.85
PR202_augustus_masked-Super-Scaffold_2795-processed-gene-0.102
PR202_augustus_masked-Super-Scaffold_2795-processed-gene-0.104
PR202_augustus_masked-Super-Scaffold_2795-processed-gene-0.105
PR202_augustus_masked-Super-Scaffold_2795-processed-gene-0.113
PR202_augustus_masked-Super-Scaffold_2795-processed-gene-0.116
PR202_augustus_masked-Super-Scaffold_2795-processed-gene-0.118
PR202_augustus_masked-Super-Scaffold_2795-processed-gene-0.119
PR202_augustus_masked-Super-Scaffold_2795-processed-gene-0.121
PR202_augustus_masked-Super-Scaffold_2795-processed-gene-0.127
PR202_augustus_masked-Super-Scaffold_2795-processed-gene-0.128
PR202_augustus_masked-Super-Scaffold_2795-processed-gene-0.129
PR202_augustus_masked-Super-Scaffold_2795-processed-gene-0.131
PR202_augustus_masked-Super-Scaffold_2795-processed-gene-0.132
PR202_augustus_masked-Super-Scaffold_2795-processed-gene-0.135
PR202_augustus_masked-Super-Scaffold_2795-processed-gene-0.149
PR202_augustus_masked-Super-Scaffold_2795-processed-gene-0.150
PR202_augustus_masked-Super-Scaffold_2795-processed-gene-0.151
PR202_augustus_masked-Super-Scaffold_2795-processed-gene-0.95
PR202_augustus_masked-Super-Scaffold_2795-processed-gene-0.96
PR202_augustus_masked-Super-Scaffold_285-processed-gene-0.101
PR202_augustus_masked-Super-Scaffold_285-processed-gene-0.103
PR202_augustus_masked-Super-Scaffold_285-processed-gene-0.104
PR202_augustus_masked-Super-Scaffold_285-processed-gene-0.107
PR202_augustus_masked-Super-Scaffold_285-processed-gene-0.110
PR202_augustus_masked-Super-Scaffold_285-processed-gene-0.114
PR202_augustus_masked-Super-Scaffold_285-processed-gene-0.117
PR202_augustus_masked-Super-Scaffold_285-processed-gene-0.119
PR202_augustus_masked-Super-Scaffold_285-processed-gene-0.125
PR202_augustus_masked-Super-Scaffold_285-processed-gene-0.129
PR202_augustus_masked-Super-Scaffold_285-processed-gene-0.132
PR202_augustus_masked-Super-Scaffold_285-processed-gene-0.134
PR202_augustus_masked-Super-Scaffold_285-processed-gene-0.141
PR202_augustus_masked-Super-Scaffold_285-processed-gene-0.17
PR202_augustus_masked-Super-Scaffold_285-processed-gene-0.18
PR202_augustus_masked-Super-Scaffold_285-processed-gene-0.23
PR202_augustus_masked-Super-Scaffold_285-processed-gene-0.25
PR202_augustus_masked-Super-Scaffold_285-processed-gene-0.26
PR202_augustus_masked-Super-Scaffold_285-processed-gene-0.30
PR202_augustus_masked-Super-Scaffold_285-processed-gene-0.31
PR202_augustus_masked-Super-Scaffold_285-processed-gene-0.37
PR202_augustus_masked-Super-Scaffold_285-processed-gene-0.39
PR202_augustus_masked-Super-Scaffold_285-processed-gene-0.41
PR202_augustus_masked-Super-Scaffold_285-processed-gene-0.44
PR202_augustus_masked-Super-Scaffold_285-processed-gene-0.45
PR202_augustus_masked-Super-Scaffold_285-processed-gene-0.46
PR202_augustus_masked-Super-Scaffold_285-processed-gene-0.47
PR202_augustus_masked-Super-Scaffold_285-processed-gene-0.53
PR202_augustus_masked-Super-Scaffold_285-processed-gene-0.60
PR202_augustus_masked-Super-Scaffold_285-processed-gene-0.62
PR202_augustus_masked-Super-Scaffold_285-processed-gene-0.65
PR202_augustus_masked-Super-Scaffold_285-processed-gene-0.69
PR202_augustus_masked-Super-Scaffold_285-processed-gene-0.70
PR202_augustus_masked-Super-Scaffold_285-processed-gene-0.71
PR202_augustus_masked-Super-Scaffold_285-processed-gene-0.72
PR202_augustus_masked-Super-Scaffold_285-processed-gene-0.73
PR202_augustus_masked-Super-Scaffold_285-processed-gene-0.83
PR202_augustus_masked-Super-Scaffold_285-processed-gene-0.90
PR202_augustus_masked-Super-Scaffold_285-processed-gene-0.92
PR202_augustus_masked-Super-Scaffold_285-processed-gene-0.95
PR202_augustus_masked-Super-Scaffold_285-processed-gene-0.96
PR202_augustus_masked-Super-Scaffold_285-processed-gene-0.97
PR202_augustus_masked-Super-Scaffold_285-processed-gene-1.271
PR202_augustus_masked-Super-Scaffold_285-processed-gene-1.273
PR202_augustus_masked-Super-Scaffold_285-processed-gene-1.275
PR202_augustus_masked-Super-Scaffold_285-processed-gene-1.279
PR202_augustus_masked-Super-Scaffold_285-processed-gene-1.282
PR202_augustus_masked-Super-Scaffold_285-processed-gene-1.286
PR202_augustus_masked-Super-Scaffold_285-processed-gene-1.287
PR202_augustus_masked-Super-Scaffold_285-processed-gene-1.290
PR202_augustus_masked-Super-Scaffold_285-processed-gene-1.296
PR202_augustus_masked-Super-Scaffold_285-processed-gene-1.307
PR202_augustus_masked-Super-Scaffold_285-processed-gene-1.311
PR202_augustus_masked-Super-Scaffold_285-processed-gene-1.319
PR202_augustus_masked-Super-Scaffold_285-processed-gene-1.320
PR202_augustus_masked-Super-Scaffold_285-processed-gene-1.321
PR202_augustus_masked-Super-Scaffold_285-processed-gene-1.330
PR202_augustus_masked-Super-Scaffold_285-processed-gene-1.331
PR202_augustus_masked-Super-Scaffold_285-processed-gene-1.334
PR202_augustus_masked-Super-Scaffold_285-processed-gene-1.336
PR202_augustus_masked-Super-Scaffold_285-processed-gene-1.337
PR202_augustus_masked-Super-Scaffold_285-processed-gene-1.340
PR202_augustus_masked-Super-Scaffold_285-processed-gene-1.343
PR202_augustus_masked-Super-Scaffold_285-processed-gene-1.350
PR202_augustus_masked-Super-Scaffold_285-processed-gene-1.353
PR202_augustus_masked-Super-Scaffold_285-processed-gene-1.354
PR202_augustus_masked-Super-Scaffold_285-processed-gene-1.359
PR202_augustus_masked-Super-Scaffold_285-processed-gene-1.361
PR202_augustus_masked-Super-Scaffold_285-processed-gene-1.363
PR202_augustus_masked-Super-Scaffold_285-processed-gene-1.366
PR202_augustus_masked-Super-Scaffold_285-processed-gene-1.367
PR202_augustus_masked-Super-Scaffold_285-processed-gene-1.372
PR202_augustus_masked-Super-Scaffold_285-processed-gene-1.375
PR202_augustus_masked-Super-Scaffold_285-processed-gene-1.378
PR202_augustus_masked-Super-Scaffold_285-processed-gene-1.379
PR202_augustus_masked-Super-Scaffold_285-processed-gene-1.384
PR202_augustus_masked-Super-Scaffold_285-processed-gene-1.386
PR202_augustus_masked-Super-Scaffold_285-processed-gene-1.389
PR202_augustus_masked-Super-Scaffold_285-processed-gene-1.395
PR202_augustus_masked-Super-Scaffold_285-processed-gene-1.399
PR202_augustus_masked-Super-Scaffold_285-processed-gene-1.408
PR202_augustus_masked-Super-Scaffold_285-processed-gene-1.412
PR202_augustus_masked-Super-Scaffold_285-processed-gene-1.419
PR202_augustus_masked-Super-Scaffold_285-processed-gene-1.421
PR202_augustus_masked-Super-Scaffold_285-processed-gene-1.430
PR202_augustus_masked-Super-Scaffold_285-processed-gene-1.433
PR202_augustus_masked-Super-Scaffold_285-processed-gene-1.434
PR202_augustus_masked-Super-Scaffold_285-processed-gene-1.439
PR202_augustus_masked-Super-Scaffold_285-processed-gene-1.440
PR202_augustus_masked-Super-Scaffold_285-processed-gene-1.441
PR202_augustus_masked-Super-Scaffold_286-processed-gene-0.120
PR202_augustus_masked-Super-Scaffold_286-processed-gene-0.121
PR202_augustus_masked-Super-Scaffold_286-processed-gene-0.139
PR202_augustus_masked-Super-Scaffold_286-processed-gene-0.143
PR202_augustus_masked-Super-Scaffold_286-processed-gene-0.169
PR202_augustus_masked-Super-Scaffold_286-processed-gene-0.190
PR202_augustus_masked-Super-Scaffold_286-processed-gene-0.239
PR202_augustus_masked-Super-Scaffold_286-processed-gene-0.240
PR202_augustus_masked-Super-Scaffold_286-processed-gene-0.254
PR202_augustus_masked-Super-Scaffold_286-processed-gene-0.270
PR202_augustus_masked-Super-Scaffold_286-processed-gene-0.285
PR202_augustus_masked-Super-Scaffold_286-processed-gene-0.299
PR202_augustus_masked-Super-Scaffold_286-processed-gene-0.311
PR202_augustus_masked-Super-Scaffold_289-processed-gene-0.16
PR202_augustus_masked-Super-Scaffold_289-processed-gene-0.51
PR202_augustus_masked-Super-Scaffold_289-processed-gene-0.52
PR202_augustus_masked-Super-Scaffold_289-processed-gene-0.81
PR202_augustus_masked-Super-Scaffold_289-processed-gene-0.84
PR202_augustus_masked-Super-Scaffold_28-processed-gene-0.104
PR202_augustus_masked-Super-Scaffold_28-processed-gene-0.106
PR202_augustus_masked-Super-Scaffold_28-processed-gene-0.108
PR202_augustus_masked-Super-Scaffold_28-processed-gene-0.109
PR202_augustus_masked-Super-Scaffold_28-processed-gene-0.110
PR202_augustus_masked-Super-Scaffold_28-processed-gene-0.111
PR202_augustus_masked-Super-Scaffold_28-processed-gene-0.112
PR202_augustus_masked-Super-Scaffold_28-processed-gene-0.114
PR202_augustus_masked-Super-Scaffold_28-processed-gene-0.115
PR202_augustus_masked-Super-Scaffold_28-processed-gene-0.13
PR202_augustus_masked-Super-Scaffold_28-processed-gene-0.14
PR202_augustus_masked-Super-Scaffold_28-processed-gene-0.18
PR202_augustus_masked-Super-Scaffold_28-processed-gene-0.19
PR202_augustus_masked-Super-Scaffold_28-processed-gene-0.3
PR202_augustus_masked-Super-Scaffold_28-processed-gene-0.31
PR202_augustus_masked-Super-Scaffold_28-processed-gene-0.32
PR202_augustus_masked-Super-Scaffold_28-processed-gene-0.35
PR202_augustus_masked-Super-Scaffold_28-processed-gene-0.37
PR202_augustus_masked-Super-Scaffold_28-processed-gene-0.41
PR202_augustus_masked-Super-Scaffold_28-processed-gene-0.43
PR202_augustus_masked-Super-Scaffold_28-processed-gene-0.45
PR202_augustus_masked-Super-Scaffold_28-processed-gene-0.50
PR202_augustus_masked-Super-Scaffold_28-processed-gene-0.57
PR202_augustus_masked-Super-Scaffold_28-processed-gene-0.58
PR202_augustus_masked-Super-Scaffold_28-processed-gene-0.59
PR202_augustus_masked-Super-Scaffold_28-processed-gene-0.60
PR202_augustus_masked-Super-Scaffold_28-processed-gene-0.63
PR202_augustus_masked-Super-Scaffold_28-processed-gene-0.66
PR202_augustus_masked-Super-Scaffold_28-processed-gene-0.7
PR202_augustus_masked-Super-Scaffold_28-processed-gene-0.70
PR202_augustus_masked-Super-Scaffold_28-processed-gene-0.73
PR202_augustus_masked-Super-Scaffold_28-processed-gene-0.74
PR202_augustus_masked-Super-Scaffold_28-processed-gene-0.75
PR202_augustus_masked-Super-Scaffold_28-processed-gene-0.79
PR202_augustus_masked-Super-Scaffold_28-processed-gene-0.80
PR202_augustus_masked-Super-Scaffold_28-processed-gene-0.84
PR202_augustus_masked-Super-Scaffold_28-processed-gene-0.85
PR202_augustus_masked-Super-Scaffold_28-processed-gene-0.87
PR202_augustus_masked-Super-Scaffold_28-processed-gene-0.88
PR202_augustus_masked-Super-Scaffold_28-processed-gene-0.89
PR202_augustus_masked-Super-Scaffold_28-processed-gene-0.9
PR202_augustus_masked-Super-Scaffold_28-processed-gene-0.95
PR202_augustus_masked-Super-Scaffold_28-processed-gene-0.97
PR202_augustus_masked-Super-Scaffold_291-processed-gene-0.124
PR202_augustus_masked-Super-Scaffold_291-processed-gene-0.128
PR202_augustus_masked-Super-Scaffold_291-processed-gene-0.140
PR202_augustus_masked-Super-Scaffold_291-processed-gene-0.144
PR202_augustus_masked-Super-Scaffold_291-processed-gene-0.152
PR202_augustus_masked-Super-Scaffold_291-processed-gene-0.156
PR202_augustus_masked-Super-Scaffold_291-processed-gene-0.157
PR202_augustus_masked-Super-Scaffold_291-processed-gene-0.158
PR202_augustus_masked-Super-Scaffold_291-processed-gene-0.161
PR202_augustus_masked-Super-Scaffold_291-processed-gene-0.162
PR202_augustus_masked-Super-Scaffold_291-processed-gene-0.163
PR202_augustus_masked-Super-Scaffold_291-processed-gene-0.164
PR202_augustus_masked-Super-Scaffold_291-processed-gene-0.168
PR202_augustus_masked-Super-Scaffold_291-processed-gene-0.175
PR202_augustus_masked-Super-Scaffold_291-processed-gene-0.182
PR202_augustus_masked-Super-Scaffold_291-processed-gene-0.183
PR202_augustus_masked-Super-Scaffold_291-processed-gene-0.190
PR202_augustus_masked-Super-Scaffold_291-processed-gene-0.192
PR202_augustus_masked-Super-Scaffold_291-processed-gene-0.199
PR202_augustus_masked-Super-Scaffold_291-processed-gene-0.212
PR202_augustus_masked-Super-Scaffold_291-processed-gene-0.215
PR202_augustus_masked-Super-Scaffold_291-processed-gene-0.224
PR202_augustus_masked-Super-Scaffold_291-processed-gene-0.226
PR202_augustus_masked-Super-Scaffold_291-processed-gene-0.232
PR202_augustus_masked-Super-Scaffold_291-processed-gene-0.237
PR202_augustus_masked-Super-Scaffold_291-processed-gene-0.243
PR202_augustus_masked-Super-Scaffold_291-processed-gene-0.249
PR202_augustus_masked-Super-Scaffold_291-processed-gene-0.254
PR202_augustus_masked-Super-Scaffold_291-processed-gene-1.100
PR202_augustus_masked-Super-Scaffold_291-processed-gene-1.102
PR202_augustus_masked-Super-Scaffold_291-processed-gene-1.134
PR202_augustus_masked-Super-Scaffold_291-processed-gene-1.140
PR202_augustus_masked-Super-Scaffold_291-processed-gene-1.27
PR202_augustus_masked-Super-Scaffold_291-processed-gene-1.33
PR202_augustus_masked-Super-Scaffold_291-processed-gene-1.42
PR202_augustus_masked-Super-Scaffold_291-processed-gene-1.5
PR202_augustus_masked-Super-Scaffold_291-processed-gene-1.56
PR202_augustus_masked-Super-Scaffold_291-processed-gene-1.61
PR202_augustus_masked-Super-Scaffold_291-processed-gene-1.7
PR202_augustus_masked-Super-Scaffold_291-processed-gene-1.72
PR202_augustus_masked-Super-Scaffold_291-processed-gene-1.95
PR202_augustus_masked-Super-Scaffold_291-processed-gene-1.99
PR202_augustus_masked-Super-Scaffold_291-processed-gene-2.100
PR202_augustus_masked-Super-Scaffold_291-processed-gene-2.101
PR202_augustus_masked-Super-Scaffold_291-processed-gene-2.102
PR202_augustus_masked-Super-Scaffold_291-processed-gene-2.103
PR202_augustus_masked-Super-Scaffold_291-processed-gene-2.115
PR202_augustus_masked-Super-Scaffold_291-processed-gene-2.118
PR202_augustus_masked-Super-Scaffold_291-processed-gene-2.122
PR202_augustus_masked-Super-Scaffold_291-processed-gene-2.124
PR202_augustus_masked-Super-Scaffold_291-processed-gene-2.141
PR202_augustus_masked-Super-Scaffold_291-processed-gene-2.193
PR202_augustus_masked-Super-Scaffold_291-processed-gene-2.200
PR202_augustus_masked-Super-Scaffold_291-processed-gene-2.217
PR202_augustus_masked-Super-Scaffold_291-processed-gene-2.218
PR202_augustus_masked-Super-Scaffold_291-processed-gene-2.95
PR202_augustus_masked-Super-Scaffold_291-processed-gene-2.96
PR202_augustus_masked-Super-Scaffold_291-processed-gene-2.98
PR202_augustus_masked-Super-Scaffold_291-processed-gene-3.153
PR202_augustus_masked-Super-Scaffold_291-processed-gene-3.154
PR202_augustus_masked-Super-Scaffold_291-processed-gene-3.167
PR202_augustus_masked-Super-Scaffold_291-processed-gene-3.169
PR202_augustus_masked-Super-Scaffold_291-processed-gene-3.171
PR202_augustus_masked-Super-Scaffold_291-processed-gene-3.175
PR202_augustus_masked-Super-Scaffold_291-processed-gene-3.176
PR202_augustus_masked-Super-Scaffold_291-processed-gene-3.177
PR202_augustus_masked-Super-Scaffold_291-processed-gene-3.178
PR202_augustus_masked-Super-Scaffold_291-processed-gene-3.185
PR202_augustus_masked-Super-Scaffold_291-processed-gene-3.190
PR202_augustus_masked-Super-Scaffold_291-processed-gene-3.210
PR202_augustus_masked-Super-Scaffold_291-processed-gene-3.213
PR202_augustus_masked-Super-Scaffold_291-processed-gene-3.214
PR202_augustus_masked-Super-Scaffold_291-processed-gene-3.219
PR202_augustus_masked-Super-Scaffold_291-processed-gene-3.228
PR202_augustus_masked-Super-Scaffold_291-processed-gene-3.229
PR202_augustus_masked-Super-Scaffold_291-processed-gene-3.232
PR202_augustus_masked-Super-Scaffold_291-processed-gene-3.237
PR202_augustus_masked-Super-Scaffold_291-processed-gene-3.238
PR202_augustus_masked-Super-Scaffold_291-processed-gene-3.241
[truncated: 1,357,147 more chars]
