# Supplementary material for: Detection of subgenome bias using an anchored syntenic approach in Eleusine coracana (finger millet)
Source: BMC Genomics. 2021 Mar 12;22:175. doi: 10.1186/s12864-021-07447-y (PMC7953713; doi:10.1186/s12864-021-07447-y)
Supplement: Supplementary file 11 — Additional file 11:. Unambiguous B calls: List of all B genes that were called once or were concordant between syntenic calls and painting calls. [file 12864_2021_7447_MOESM11_ESM.txt]

PR202_augustus_masked-scaffold306_size1284463_obj-processed-gene-0.0
PR202_augustus_masked-scaffold306_size1284463_obj-processed-gene-0.128
PR202_augustus_masked-scaffold306_size1284463_obj-processed-gene-0.136
PR202_augustus_masked-scaffold306_size1284463_obj-processed-gene-0.137
PR202_augustus_masked-scaffold306_size1284463_obj-processed-gene-0.138
PR202_augustus_masked-scaffold306_size1284463_obj-processed-gene-0.142
PR202_augustus_masked-scaffold306_size1284463_obj-processed-gene-0.144
PR202_augustus_masked-scaffold306_size1284463_obj-processed-gene-0.150
PR202_augustus_masked-scaffold306_size1284463_obj-processed-gene-0.153
PR202_augustus_masked-scaffold306_size1284463_obj-processed-gene-0.16
PR202_augustus_masked-scaffold306_size1284463_obj-processed-gene-0.160
PR202_augustus_masked-scaffold306_size1284463_obj-processed-gene-0.162
PR202_augustus_masked-scaffold306_size1284463_obj-processed-gene-0.163
PR202_augustus_masked-scaffold306_size1284463_obj-processed-gene-0.176
PR202_augustus_masked-scaffold306_size1284463_obj-processed-gene-0.18
PR202_augustus_masked-scaffold306_size1284463_obj-processed-gene-0.180
PR202_augustus_masked-scaffold306_size1284463_obj-processed-gene-0.185
PR202_augustus_masked-scaffold306_size1284463_obj-processed-gene-0.188
PR202_augustus_masked-scaffold306_size1284463_obj-processed-gene-0.19
PR202_augustus_masked-scaffold306_size1284463_obj-processed-gene-0.193
PR202_augustus_masked-scaffold306_size1284463_obj-processed-gene-0.194
PR202_augustus_masked-scaffold306_size1284463_obj-processed-gene-0.204
PR202_augustus_masked-scaffold306_size1284463_obj-processed-gene-0.205
PR202_augustus_masked-scaffold306_size1284463_obj-processed-gene-0.208
PR202_augustus_masked-scaffold306_size1284463_obj-processed-gene-0.209
PR202_augustus_masked-scaffold306_size1284463_obj-processed-gene-0.23
PR202_augustus_masked-scaffold306_size1284463_obj-processed-gene-0.24
PR202_augustus_masked-scaffold306_size1284463_obj-processed-gene-0.29
PR202_augustus_masked-scaffold306_size1284463_obj-processed-gene-0.3
PR202_augustus_masked-scaffold306_size1284463_obj-processed-gene-0.31
PR202_augustus_masked-scaffold306_size1284463_obj-processed-gene-0.35
PR202_augustus_masked-scaffold306_size1284463_obj-processed-gene-0.36
PR202_augustus_masked-scaffold306_size1284463_obj-processed-gene-0.38
PR202_augustus_masked-scaffold306_size1284463_obj-processed-gene-0.39
PR202_augustus_masked-scaffold306_size1284463_obj-processed-gene-0.4
PR202_augustus_masked-scaffold306_size1284463_obj-processed-gene-0.42
PR202_augustus_masked-scaffold306_size1284463_obj-processed-gene-0.47
PR202_augustus_masked-scaffold306_size1284463_obj-processed-gene-0.48
PR202_augustus_masked-scaffold306_size1284463_obj-processed-gene-0.51
PR202_augustus_masked-scaffold306_size1284463_obj-processed-gene-0.64
PR202_augustus_masked-scaffold306_size1284463_obj-processed-gene-0.69
PR202_augustus_masked-scaffold306_size1284463_obj-processed-gene-0.70
PR202_augustus_masked-scaffold306_size1284463_obj-processed-gene-0.72
PR202_augustus_masked-scaffold306_size1284463_obj-processed-gene-0.76
PR202_augustus_masked-scaffold306_size1284463_obj-processed-gene-0.77
PR202_augustus_masked-scaffold306_size1284463_obj-processed-gene-0.78
PR202_augustus_masked-scaffold306_size1284463_obj-processed-gene-0.79
PR202_augustus_masked-scaffold306_size1284463_obj-processed-gene-0.80
PR202_augustus_masked-scaffold306_size1284463_obj-processed-gene-0.86
PR202_augustus_masked-scaffold521_size653274_obj-processed-gene-0.23
PR202_augustus_masked-scaffold521_size653274_obj-processed-gene-0.59
PR202_augustus_masked-scaffold521_size653274_obj-processed-gene-0.76
PR202_augustus_masked-scaffold521_size653274_obj-processed-gene-0.77
PR202_augustus_masked-scaffold521_size653274_obj-processed-gene-0.78
PR202_augustus_masked-scaffold759_size489431_subseq_291283:316139_obj-processed-gene-0.1
PR202_augustus_masked-scaffold793_size346813_obj-processed-gene-0.60
PR202_augustus_masked-scaffold793_size346813_obj-processed-gene-0.61
PR202_augustus_masked-scaffold793_size346813_obj-processed-gene-0.62
PR202_augustus_masked-scaffold793_size346813_obj-processed-gene-0.64
PR202_augustus_masked-scaffold793_size346813_obj-processed-gene-0.67
PR202_augustus_masked-scaffold793_size346813_obj-processed-gene-0.69
PR202_augustus_masked-scaffold793_size346813_obj-processed-gene-0.70
PR202_augustus_masked-scaffold793_size346813_obj-processed-gene-0.72
PR202_augustus_masked-scaffold811_size334221_obj-processed-gene-0.27
PR202_augustus_masked-scaffold811_size334221_obj-processed-gene-0.28
PR202_augustus_masked-scaffold811_size334221_obj-processed-gene-0.29
PR202_augustus_masked-scaffold811_size334221_obj-processed-gene-0.30
PR202_augustus_masked-scaffold811_size334221_obj-processed-gene-0.41
PR202_augustus_masked-scaffold811_size334221_obj-processed-gene-0.44
PR202_augustus_masked-scaffold812_size333354_obj-processed-gene-0.17
PR202_augustus_masked-scaffold812_size333354_obj-processed-gene-0.35
PR202_augustus_masked-scaffold812_size333354_obj-processed-gene-0.6
PR202_augustus_masked-scaffold821_size331322_obj-processed-gene-0.182
PR202_augustus_masked-scaffold821_size331322_obj-processed-gene-0.183
PR202_augustus_masked-scaffold821_size331322_obj-processed-gene-0.184
PR202_augustus_masked-scaffold821_size331322_obj-processed-gene-0.187
PR202_augustus_masked-scaffold821_size331322_obj-processed-gene-0.190
PR202_augustus_masked-scaffold821_size331322_obj-processed-gene-0.191
PR202_augustus_masked-scaffold821_size331322_obj-processed-gene-0.193
PR202_augustus_masked-scaffold821_size331322_obj-processed-gene-0.196
PR202_augustus_masked-scaffold821_size331322_obj-processed-gene-0.197
PR202_augustus_masked-scaffold821_size331322_obj-processed-gene-0.198
PR202_augustus_masked-scaffold821_size331322_obj-processed-gene-0.206
PR202_augustus_masked-scaffold821_size331322_obj-processed-gene-0.207
PR202_augustus_masked-scaffold821_size331322_obj-processed-gene-0.208
PR202_augustus_masked-scaffold821_size331322_obj-processed-gene-0.210
PR202_augustus_masked-scaffold821_size331322_obj-processed-gene-0.211
PR202_augustus_masked-scaffold821_size331322_obj-processed-gene-0.213
PR202_augustus_masked-scaffold821_size331322_obj-processed-gene-0.214
PR202_augustus_masked-scaffold821_size331322_obj-processed-gene-0.215
PR202_augustus_masked-scaffold821_size331322_obj-processed-gene-0.217
PR202_augustus_masked-scaffold821_size331322_obj-processed-gene-0.218
PR202_augustus_masked-scaffold821_size331322_obj-processed-gene-0.219
PR202_augustus_masked-scaffold821_size331322_obj-processed-gene-0.220
PR202_augustus_masked-scaffold821_size331322_obj-processed-gene-0.221
PR202_augustus_masked-scaffold821_size331322_obj-processed-gene-0.222
PR202_augustus_masked-scaffold821_size331322_obj-processed-gene-0.223
PR202_augustus_masked-scaffold821_size331322_obj-processed-gene-0.227
PR202_augustus_masked-scaffold821_size331322_obj-processed-gene-0.235
PR202_augustus_masked-scaffold821_size331322_obj-processed-gene-0.237
PR202_augustus_masked-scaffold905_size293518_obj-processed-gene-0.17
PR202_augustus_masked-scaffold905_size293518_obj-processed-gene-0.28
PR202_augustus_masked-scaffold93_size1230182_subseq_1:987274_obj-processed-gene-0.101
PR202_augustus_masked-scaffold93_size1230182_subseq_1:987274_obj-processed-gene-0.102
PR202_augustus_masked-scaffold93_size1230182_subseq_1:987274_obj-processed-gene-0.105
PR202_augustus_masked-scaffold93_size1230182_subseq_1:987274_obj-processed-gene-0.111
PR202_augustus_masked-scaffold93_size1230182_subseq_1:987274_obj-processed-gene-0.112
PR202_augustus_masked-scaffold93_size1230182_subseq_1:987274_obj-processed-gene-0.115
PR202_augustus_masked-scaffold93_size1230182_subseq_1:987274_obj-processed-gene-0.117
PR202_augustus_masked-scaffold93_size1230182_subseq_1:987274_obj-processed-gene-0.118
PR202_augustus_masked-scaffold93_size1230182_subseq_1:987274_obj-processed-gene-0.119
PR202_augustus_masked-scaffold93_size1230182_subseq_1:987274_obj-processed-gene-0.13
PR202_augustus_masked-scaffold93_size1230182_subseq_1:987274_obj-processed-gene-0.16
PR202_augustus_masked-scaffold93_size1230182_subseq_1:987274_obj-processed-gene-0.17
PR202_augustus_masked-scaffold93_size1230182_subseq_1:987274_obj-processed-gene-0.19
PR202_augustus_masked-scaffold93_size1230182_subseq_1:987274_obj-processed-gene-0.20
PR202_augustus_masked-scaffold93_size1230182_subseq_1:987274_obj-processed-gene-0.26
PR202_augustus_masked-scaffold93_size1230182_subseq_1:987274_obj-processed-gene-0.51
PR202_augustus_masked-scaffold93_size1230182_subseq_1:987274_obj-processed-gene-0.53
PR202_augustus_masked-scaffold93_size1230182_subseq_1:987274_obj-processed-gene-0.54
PR202_augustus_masked-scaffold93_size1230182_subseq_1:987274_obj-processed-gene-0.55
PR202_augustus_masked-scaffold958_size270834_obj-processed-gene-0.7
PR202_augustus_masked-Super-Scaffold_1001-processed-gene-0.115
PR202_augustus_masked-Super-Scaffold_1001-processed-gene-0.116
PR202_augustus_masked-Super-Scaffold_1001-processed-gene-0.126
PR202_augustus_masked-Super-Scaffold_1001-processed-gene-0.127
PR202_augustus_masked-Super-Scaffold_1001-processed-gene-0.134
PR202_augustus_masked-Super-Scaffold_1001-processed-gene-0.138
PR202_augustus_masked-Super-Scaffold_1001-processed-gene-0.161
PR202_augustus_masked-Super-Scaffold_1001-processed-gene-0.182
PR202_augustus_masked-Super-Scaffold_1001-processed-gene-0.185
PR202_augustus_masked-Super-Scaffold_1001-processed-gene-0.186
PR202_augustus_masked-Super-Scaffold_1001-processed-gene-0.26
PR202_augustus_masked-Super-Scaffold_1001-processed-gene-0.29
PR202_augustus_masked-Super-Scaffold_1001-processed-gene-0.34
PR202_augustus_masked-Super-Scaffold_1001-processed-gene-0.39
PR202_augustus_masked-Super-Scaffold_1001-processed-gene-0.40
PR202_augustus_masked-Super-Scaffold_1001-processed-gene-0.76
PR202_augustus_masked-Super-Scaffold_1001-processed-gene-0.80
PR202_augustus_masked-Super-Scaffold_1001-processed-gene-0.92
PR202_augustus_masked-Super-Scaffold_1005-processed-gene-0.132
PR202_augustus_masked-Super-Scaffold_1005-processed-gene-0.29
PR202_augustus_masked-Super-Scaffold_1005-processed-gene-0.41
PR202_augustus_masked-Super-Scaffold_1005-processed-gene-0.54
PR202_augustus_masked-Super-Scaffold_1005-processed-gene-0.87
PR202_augustus_masked-Super-Scaffold_1007-processed-gene-0.46
PR202_augustus_masked-Super-Scaffold_1007-processed-gene-0.7
PR202_augustus_masked-Super-Scaffold_1007-processed-gene-0.77
PR202_augustus_masked-Super-Scaffold_1008-processed-gene-0.102
PR202_augustus_masked-Super-Scaffold_1008-processed-gene-0.103
PR202_augustus_masked-Super-Scaffold_1008-processed-gene-0.107
PR202_augustus_masked-Super-Scaffold_1008-processed-gene-0.108
PR202_augustus_masked-Super-Scaffold_1008-processed-gene-0.109
PR202_augustus_masked-Super-Scaffold_1008-processed-gene-0.110
PR202_augustus_masked-Super-Scaffold_1008-processed-gene-0.111
PR202_augustus_masked-Super-Scaffold_1008-processed-gene-0.113
PR202_augustus_masked-Super-Scaffold_1008-processed-gene-0.125
PR202_augustus_masked-Super-Scaffold_1008-processed-gene-0.126
PR202_augustus_masked-Super-Scaffold_1008-processed-gene-0.128
PR202_augustus_masked-Super-Scaffold_1008-processed-gene-0.135
PR202_augustus_masked-Super-Scaffold_1008-processed-gene-0.136
PR202_augustus_masked-Super-Scaffold_1008-processed-gene-0.92
PR202_augustus_masked-Super-Scaffold_1008-processed-gene-0.95
PR202_augustus_masked-Super-Scaffold_1008-processed-gene-0.96
PR202_augustus_masked-Super-Scaffold_1009-processed-gene-0.17
PR202_augustus_masked-Super-Scaffold_100-processed-gene-2.256
PR202_augustus_masked-Super-Scaffold_100-processed-gene-2.258
PR202_augustus_masked-Super-Scaffold_100-processed-gene-2.260
PR202_augustus_masked-Super-Scaffold_100-processed-gene-2.268
PR202_augustus_masked-Super-Scaffold_100-processed-gene-2.269
PR202_augustus_masked-Super-Scaffold_100-processed-gene-2.272
PR202_augustus_masked-Super-Scaffold_100-processed-gene-2.274
PR202_augustus_masked-Super-Scaffold_100-processed-gene-2.333
PR202_augustus_masked-Super-Scaffold_100-processed-gene-2.342
PR202_augustus_masked-Super-Scaffold_100-processed-gene-2.344
PR202_augustus_masked-Super-Scaffold_100-processed-gene-2.349
PR202_augustus_masked-Super-Scaffold_100-processed-gene-2.353
PR202_augustus_masked-Super-Scaffold_100-processed-gene-3.152
PR202_augustus_masked-Super-Scaffold_100-processed-gene-3.156
PR202_augustus_masked-Super-Scaffold_100-processed-gene-3.158
PR202_augustus_masked-Super-Scaffold_100-processed-gene-3.159
PR202_augustus_masked-Super-Scaffold_100-processed-gene-3.160
PR202_augustus_masked-Super-Scaffold_100-processed-gene-3.164
PR202_augustus_masked-Super-Scaffold_100-processed-gene-3.169
PR202_augustus_masked-Super-Scaffold_100-processed-gene-3.170
PR202_augustus_masked-Super-Scaffold_100-processed-gene-3.177
PR202_augustus_masked-Super-Scaffold_100-processed-gene-3.178
PR202_augustus_masked-Super-Scaffold_100-processed-gene-3.182
PR202_augustus_masked-Super-Scaffold_100-processed-gene-3.288
PR202_augustus_masked-Super-Scaffold_100-processed-gene-3.289
PR202_augustus_masked-Super-Scaffold_100-processed-gene-3.295
PR202_augustus_masked-Super-Scaffold_100-processed-gene-3.297
PR202_augustus_masked-Super-Scaffold_100-processed-gene-3.298
PR202_augustus_masked-Super-Scaffold_100-processed-gene-3.301
PR202_augustus_masked-Super-Scaffold_100-processed-gene-3.304
PR202_augustus_masked-Super-Scaffold_100-processed-gene-3.308
PR202_augustus_masked-Super-Scaffold_100-processed-gene-3.309
PR202_augustus_masked-Super-Scaffold_100-processed-gene-3.311
PR202_augustus_masked-Super-Scaffold_100-processed-gene-3.313
PR202_augustus_masked-Super-Scaffold_100-processed-gene-3.314
PR202_augustus_masked-Super-Scaffold_100-processed-gene-3.317
PR202_augustus_masked-Super-Scaffold_100-processed-gene-3.318
PR202_augustus_masked-Super-Scaffold_100-processed-gene-3.321
PR202_augustus_masked-Super-Scaffold_100-processed-gene-3.322
PR202_augustus_masked-Super-Scaffold_100-processed-gene-3.326
PR202_augustus_masked-Super-Scaffold_100-processed-gene-3.329
PR202_augustus_masked-Super-Scaffold_100-processed-gene-3.331
PR202_augustus_masked-Super-Scaffold_100-processed-gene-3.332
PR202_augustus_masked-Super-Scaffold_100-processed-gene-3.335
PR202_augustus_masked-Super-Scaffold_1015-processed-gene-0.125
PR202_augustus_masked-Super-Scaffold_1015-processed-gene-0.63
PR202_augustus_masked-Super-Scaffold_1015-processed-gene-0.65
PR202_augustus_masked-Super-Scaffold_10163-processed-gene-0.12
PR202_augustus_masked-Super-Scaffold_10163-processed-gene-0.45
PR202_augustus_masked-Super-Scaffold_1019-processed-gene-0.116
PR202_augustus_masked-Super-Scaffold_1019-processed-gene-0.131
PR202_augustus_masked-Super-Scaffold_1019-processed-gene-0.133
PR202_augustus_masked-Super-Scaffold_1019-processed-gene-0.187
PR202_augustus_masked-Super-Scaffold_1019-processed-gene-0.197
PR202_augustus_masked-Super-Scaffold_1019-processed-gene-0.200
PR202_augustus_masked-Super-Scaffold_1019-processed-gene-0.88
PR202_augustus_masked-Super-Scaffold_1019-processed-gene-0.89
PR202_augustus_masked-Super-Scaffold_1019-processed-gene-0.93
PR202_augustus_masked-Super-Scaffold_1019-processed-gene-0.94
PR202_augustus_masked-Super-Scaffold_101-processed-gene-0.130
PR202_augustus_masked-Super-Scaffold_101-processed-gene-0.132
PR202_augustus_masked-Super-Scaffold_101-processed-gene-0.136
PR202_augustus_masked-Super-Scaffold_101-processed-gene-0.164
PR202_augustus_masked-Super-Scaffold_101-processed-gene-0.174
PR202_augustus_masked-Super-Scaffold_101-processed-gene-0.191
PR202_augustus_masked-Super-Scaffold_101-processed-gene-0.204
PR202_augustus_masked-Super-Scaffold_101-processed-gene-0.205
PR202_augustus_masked-Super-Scaffold_101-processed-gene-0.97
PR202_augustus_masked-Super-Scaffold_101-processed-gene-1.101
PR202_augustus_masked-Super-Scaffold_101-processed-gene-1.102
PR202_augustus_masked-Super-Scaffold_101-processed-gene-1.31
PR202_augustus_masked-Super-Scaffold_101-processed-gene-1.32
PR202_augustus_masked-Super-Scaffold_101-processed-gene-1.36
PR202_augustus_masked-Super-Scaffold_101-processed-gene-1.97
PR202_augustus_masked-Super-Scaffold_101-processed-gene-2.107
PR202_augustus_masked-Super-Scaffold_101-processed-gene-2.167
PR202_augustus_masked-Super-Scaffold_101-processed-gene-2.174
PR202_augustus_masked-Super-Scaffold_101-processed-gene-2.175
PR202_augustus_masked-Super-Scaffold_101-processed-gene-2.177
PR202_augustus_masked-Super-Scaffold_101-processed-gene-2.181
PR202_augustus_masked-Super-Scaffold_101-processed-gene-2.186
PR202_augustus_masked-Super-Scaffold_101-processed-gene-2.26
PR202_augustus_masked-Super-Scaffold_101-processed-gene-2.36
PR202_augustus_masked-Super-Scaffold_101-processed-gene-2.48
PR202_augustus_masked-Super-Scaffold_101-processed-gene-2.49
PR202_augustus_masked-Super-Scaffold_101-processed-gene-2.65
PR202_augustus_masked-Super-Scaffold_101-processed-gene-2.90
PR202_augustus_masked-Super-Scaffold_101-processed-gene-2.98
PR202_augustus_masked-Super-Scaffold_1028-processed-gene-0.147
PR202_augustus_masked-Super-Scaffold_1028-processed-gene-0.148
PR202_augustus_masked-Super-Scaffold_1028-processed-gene-0.155
PR202_augustus_masked-Super-Scaffold_1028-processed-gene-0.157
PR202_augustus_masked-Super-Scaffold_1028-processed-gene-0.158
PR202_augustus_masked-Super-Scaffold_1028-processed-gene-0.175
PR202_augustus_masked-Super-Scaffold_1028-processed-gene-0.184
PR202_augustus_masked-Super-Scaffold_1028-processed-gene-0.207
PR202_augustus_masked-Super-Scaffold_1028-processed-gene-0.219
PR202_augustus_masked-Super-Scaffold_1028-processed-gene-0.220
PR202_augustus_masked-Super-Scaffold_1028-processed-gene-0.227
PR202_augustus_masked-Super-Scaffold_1028-processed-gene-0.228
PR202_augustus_masked-Super-Scaffold_1028-processed-gene-0.91
PR202_augustus_masked-Super-Scaffold_1028-processed-gene-0.98
PR202_augustus_masked-Super-Scaffold_102-processed-gene-0.15
PR202_augustus_masked-Super-Scaffold_102-processed-gene-0.17
PR202_augustus_masked-Super-Scaffold_102-processed-gene-0.18
PR202_augustus_masked-Super-Scaffold_102-processed-gene-0.22
PR202_augustus_masked-Super-Scaffold_102-processed-gene-0.23
PR202_augustus_masked-Super-Scaffold_102-processed-gene-0.3
PR202_augustus_masked-Super-Scaffold_102-processed-gene-0.30
PR202_augustus_masked-Super-Scaffold_102-processed-gene-0.31
PR202_augustus_masked-Super-Scaffold_102-processed-gene-0.33
PR202_augustus_masked-Super-Scaffold_102-processed-gene-0.34
PR202_augustus_masked-Super-Scaffold_102-processed-gene-0.35
PR202_augustus_masked-Super-Scaffold_102-processed-gene-0.37
PR202_augustus_masked-Super-Scaffold_102-processed-gene-0.48
PR202_augustus_masked-Super-Scaffold_102-processed-gene-0.51
PR202_augustus_masked-Super-Scaffold_102-processed-gene-0.59
PR202_augustus_masked-Super-Scaffold_102-processed-gene-0.66
PR202_augustus_masked-Super-Scaffold_102-processed-gene-0.67
PR202_augustus_masked-Super-Scaffold_102-processed-gene-0.68
PR202_augustus_masked-Super-Scaffold_102-processed-gene-0.7
PR202_augustus_masked-Super-Scaffold_1035-processed-gene-0.32
PR202_augustus_masked-Super-Scaffold_1035-processed-gene-0.33
PR202_augustus_masked-Super-Scaffold_1035-processed-gene-0.73
PR202_augustus_masked-Super-Scaffold_1045-processed-gene-0.102
PR202_augustus_masked-Super-Scaffold_1045-processed-gene-0.15
PR202_augustus_masked-Super-Scaffold_1045-processed-gene-0.97
PR202_augustus_masked-Super-Scaffold_1053-processed-gene-0.22
PR202_augustus_masked-Super-Scaffold_1053-processed-gene-0.23
PR202_augustus_masked-Super-Scaffold_1053-processed-gene-0.26
PR202_augustus_masked-Super-Scaffold_1053-processed-gene-0.32
PR202_augustus_masked-Super-Scaffold_1053-processed-gene-0.33
PR202_augustus_masked-Super-Scaffold_1053-processed-gene-0.53
PR202_augustus_masked-Super-Scaffold_1053-processed-gene-0.56
PR202_augustus_masked-Super-Scaffold_1053-processed-gene-0.59
PR202_augustus_masked-Super-Scaffold_1053-processed-gene-0.60
PR202_augustus_masked-Super-Scaffold_1053-processed-gene-0.62
PR202_augustus_masked-Super-Scaffold_1053-processed-gene-0.66
PR202_augustus_masked-Super-Scaffold_1053-processed-gene-0.68
PR202_augustus_masked-Super-Scaffold_1053-processed-gene-0.69
PR202_augustus_masked-Super-Scaffold_1059-processed-gene-0.13
PR202_augustus_masked-Super-Scaffold_1059-processed-gene-0.15
PR202_augustus_masked-Super-Scaffold_1059-processed-gene-0.72
PR202_augustus_masked-Super-Scaffold_1059-processed-gene-0.78
PR202_augustus_masked-Super-Scaffold_1059-processed-gene-0.81
PR202_augustus_masked-Super-Scaffold_105-processed-gene-0.110
PR202_augustus_masked-Super-Scaffold_105-processed-gene-1.114
PR202_augustus_masked-Super-Scaffold_105-processed-gene-1.115
PR202_augustus_masked-Super-Scaffold_105-processed-gene-1.12
PR202_augustus_masked-Super-Scaffold_105-processed-gene-1.123
PR202_augustus_masked-Super-Scaffold_105-processed-gene-1.14
PR202_augustus_masked-Super-Scaffold_105-processed-gene-1.37
PR202_augustus_masked-Super-Scaffold_105-processed-gene-1.4
PR202_augustus_masked-Super-Scaffold_105-processed-gene-1.40
PR202_augustus_masked-Super-Scaffold_105-processed-gene-1.45
PR202_augustus_masked-Super-Scaffold_105-processed-gene-1.46
PR202_augustus_masked-Super-Scaffold_105-processed-gene-1.47
PR202_augustus_masked-Super-Scaffold_105-processed-gene-1.77
PR202_augustus_masked-Super-Scaffold_105-processed-gene-1.95
PR202_augustus_masked-Super-Scaffold_105-processed-gene-2.130
PR202_augustus_masked-Super-Scaffold_105-processed-gene-2.131
PR202_augustus_masked-Super-Scaffold_105-processed-gene-2.133
PR202_augustus_masked-Super-Scaffold_105-processed-gene-2.134
PR202_augustus_masked-Super-Scaffold_105-processed-gene-2.15
PR202_augustus_masked-Super-Scaffold_105-processed-gene-2.36
PR202_augustus_masked-Super-Scaffold_105-processed-gene-2.4
PR202_augustus_masked-Super-Scaffold_105-processed-gene-2.52
PR202_augustus_masked-Super-Scaffold_105-processed-gene-2.53
PR202_augustus_masked-Super-Scaffold_105-processed-gene-2.7
PR202_augustus_masked-Super-Scaffold_105-processed-gene-2.84
PR202_augustus_masked-Super-Scaffold_105-processed-gene-2.94
PR202_augustus_masked-Super-Scaffold_105-processed-gene-3.35
PR202_augustus_masked-Super-Scaffold_105-processed-gene-3.36
PR202_augustus_masked-Super-Scaffold_105-processed-gene-3.86
PR202_augustus_masked-Super-Scaffold_105-processed-gene-3.90
PR202_augustus_masked-Super-Scaffold_1068-processed-gene-0.171
PR202_augustus_masked-Super-Scaffold_1068-processed-gene-0.179
PR202_augustus_masked-Super-Scaffold_1068-processed-gene-0.180
PR202_augustus_masked-Super-Scaffold_1068-processed-gene-0.181
PR202_augustus_masked-Super-Scaffold_1068-processed-gene-0.186
PR202_augustus_masked-Super-Scaffold_1068-processed-gene-0.190
PR202_augustus_masked-Super-Scaffold_1068-processed-gene-0.197
PR202_augustus_masked-Super-Scaffold_1068-processed-gene-0.198
PR202_augustus_masked-Super-Scaffold_1068-processed-gene-0.199
PR202_augustus_masked-Super-Scaffold_1068-processed-gene-0.201
PR202_augustus_masked-Super-Scaffold_1068-processed-gene-0.207
PR202_augustus_masked-Super-Scaffold_1068-processed-gene-0.208
PR202_augustus_masked-Super-Scaffold_1068-processed-gene-0.210
PR202_augustus_masked-Super-Scaffold_1068-processed-gene-0.212
PR202_augustus_masked-Super-Scaffold_1068-processed-gene-0.214
PR202_augustus_masked-Super-Scaffold_1068-processed-gene-0.217
PR202_augustus_masked-Super-Scaffold_1068-processed-gene-0.220
PR202_augustus_masked-Super-Scaffold_1068-processed-gene-0.228
PR202_augustus_masked-Super-Scaffold_1068-processed-gene-0.230
PR202_augustus_masked-Super-Scaffold_1068-processed-gene-0.231
PR202_augustus_masked-Super-Scaffold_1068-processed-gene-0.232
PR202_augustus_masked-Super-Scaffold_1068-processed-gene-0.233
PR202_augustus_masked-Super-Scaffold_1068-processed-gene-0.235
PR202_augustus_masked-Super-Scaffold_1068-processed-gene-0.237
PR202_augustus_masked-Super-Scaffold_1068-processed-gene-0.238
PR202_augustus_masked-Super-Scaffold_1068-processed-gene-0.242
PR202_augustus_masked-Super-Scaffold_1068-processed-gene-0.243
PR202_augustus_masked-Super-Scaffold_1069-processed-gene-0.102
PR202_augustus_masked-Super-Scaffold_1069-processed-gene-0.128
PR202_augustus_masked-Super-Scaffold_1069-processed-gene-0.51
PR202_augustus_masked-Super-Scaffold_1069-processed-gene-0.55
PR202_augustus_masked-Super-Scaffold_1069-processed-gene-1.107
PR202_augustus_masked-Super-Scaffold_1069-processed-gene-1.114
PR202_augustus_masked-Super-Scaffold_1069-processed-gene-1.15
PR202_augustus_masked-Super-Scaffold_1069-processed-gene-1.19
PR202_augustus_masked-Super-Scaffold_1069-processed-gene-1.49
PR202_augustus_masked-Super-Scaffold_1069-processed-gene-1.52
PR202_augustus_masked-Super-Scaffold_1069-processed-gene-1.82
PR202_augustus_masked-Super-Scaffold_107-processed-gene-0.119
PR202_augustus_masked-Super-Scaffold_107-processed-gene-0.120
PR202_augustus_masked-Super-Scaffold_107-processed-gene-0.121
PR202_augustus_masked-Super-Scaffold_107-processed-gene-0.123
PR202_augustus_masked-Super-Scaffold_107-processed-gene-0.124
PR202_augustus_masked-Super-Scaffold_107-processed-gene-0.125
PR202_augustus_masked-Super-Scaffold_107-processed-gene-0.126
PR202_augustus_masked-Super-Scaffold_107-processed-gene-0.127
PR202_augustus_masked-Super-Scaffold_107-processed-gene-0.136
PR202_augustus_masked-Super-Scaffold_107-processed-gene-0.139
PR202_augustus_masked-Super-Scaffold_107-processed-gene-0.141
PR202_augustus_masked-Super-Scaffold_107-processed-gene-0.148
PR202_augustus_masked-Super-Scaffold_107-processed-gene-0.155
PR202_augustus_masked-Super-Scaffold_107-processed-gene-0.156
PR202_augustus_masked-Super-Scaffold_107-processed-gene-0.157
PR202_augustus_masked-Super-Scaffold_107-processed-gene-0.162
PR202_augustus_masked-Super-Scaffold_107-processed-gene-0.163
PR202_augustus_masked-Super-Scaffold_107-processed-gene-0.165
PR202_augustus_masked-Super-Scaffold_107-processed-gene-0.166
PR202_augustus_masked-Super-Scaffold_107-processed-gene-0.167
PR202_augustus_masked-Super-Scaffold_107-processed-gene-0.170
PR202_augustus_masked-Super-Scaffold_107-processed-gene-0.172
PR202_augustus_masked-Super-Scaffold_107-processed-gene-0.174
PR202_augustus_masked-Super-Scaffold_107-processed-gene-0.176
PR202_augustus_masked-Super-Scaffold_107-processed-gene-0.178
PR202_augustus_masked-Super-Scaffold_107-processed-gene-0.179
PR202_augustus_masked-Super-Scaffold_107-processed-gene-0.183
PR202_augustus_masked-Super-Scaffold_107-processed-gene-0.187
PR202_augustus_masked-Super-Scaffold_107-processed-gene-0.188
PR202_augustus_masked-Super-Scaffold_107-processed-gene-0.190
PR202_augustus_masked-Super-Scaffold_107-processed-gene-0.194
PR202_augustus_masked-Super-Scaffold_107-processed-gene-0.196
PR202_augustus_masked-Super-Scaffold_107-processed-gene-0.201
PR202_augustus_masked-Super-Scaffold_107-processed-gene-0.202
PR202_augustus_masked-Super-Scaffold_107-processed-gene-0.204
PR202_augustus_masked-Super-Scaffold_107-processed-gene-0.205
PR202_augustus_masked-Super-Scaffold_107-processed-gene-0.211
PR202_augustus_masked-Super-Scaffold_107-processed-gene-0.216
PR202_augustus_masked-Super-Scaffold_107-processed-gene-0.219
PR202_augustus_masked-Super-Scaffold_107-processed-gene-0.220
PR202_augustus_masked-Super-Scaffold_107-processed-gene-0.221
PR202_augustus_masked-Super-Scaffold_107-processed-gene-0.224
PR202_augustus_masked-Super-Scaffold_107-processed-gene-0.226
PR202_augustus_masked-Super-Scaffold_107-processed-gene-0.227
PR202_augustus_masked-Super-Scaffold_107-processed-gene-0.230
PR202_augustus_masked-Super-Scaffold_107-processed-gene-0.231
PR202_augustus_masked-Super-Scaffold_107-processed-gene-0.232
PR202_augustus_masked-Super-Scaffold_107-processed-gene-0.234
PR202_augustus_masked-Super-Scaffold_107-processed-gene-0.238
PR202_augustus_masked-Super-Scaffold_107-processed-gene-0.239
PR202_augustus_masked-Super-Scaffold_107-processed-gene-0.241
PR202_augustus_masked-Super-Scaffold_107-processed-gene-0.242
PR202_augustus_masked-Super-Scaffold_107-processed-gene-0.249
PR202_augustus_masked-Super-Scaffold_107-processed-gene-0.254
PR202_augustus_masked-Super-Scaffold_107-processed-gene-0.259
PR202_augustus_masked-Super-Scaffold_107-processed-gene-0.263
PR202_augustus_masked-Super-Scaffold_107-processed-gene-0.264
PR202_augustus_masked-Super-Scaffold_107-processed-gene-0.275
PR202_augustus_masked-Super-Scaffold_107-processed-gene-0.278
PR202_augustus_masked-Super-Scaffold_107-processed-gene-0.283
PR202_augustus_masked-Super-Scaffold_107-processed-gene-0.288
PR202_augustus_masked-Super-Scaffold_107-processed-gene-0.292
PR202_augustus_masked-Super-Scaffold_107-processed-gene-0.293
PR202_augustus_masked-Super-Scaffold_107-processed-gene-0.300
PR202_augustus_masked-Super-Scaffold_1081-processed-gene-0.29
PR202_augustus_masked-Super-Scaffold_1081-processed-gene-0.57
PR202_augustus_masked-Super-Scaffold_1086-processed-gene-0.116
PR202_augustus_masked-Super-Scaffold_1086-processed-gene-0.141
PR202_augustus_masked-Super-Scaffold_1086-processed-gene-0.42
PR202_augustus_masked-Super-Scaffold_1086-processed-gene-0.44
PR202_augustus_masked-Super-Scaffold_1086-processed-gene-0.47
PR202_augustus_masked-Super-Scaffold_1089-processed-gene-0.115
PR202_augustus_masked-Super-Scaffold_1089-processed-gene-0.127
PR202_augustus_masked-Super-Scaffold_1089-processed-gene-0.131
PR202_augustus_masked-Super-Scaffold_1089-processed-gene-0.138
PR202_augustus_masked-Super-Scaffold_1089-processed-gene-0.144
PR202_augustus_masked-Super-Scaffold_1089-processed-gene-0.170
PR202_augustus_masked-Super-Scaffold_1089-processed-gene-0.35
PR202_augustus_masked-Super-Scaffold_1089-processed-gene-0.36
PR202_augustus_masked-Super-Scaffold_1089-processed-gene-0.54
PR202_augustus_masked-Super-Scaffold_1089-processed-gene-0.56
PR202_augustus_masked-Super-Scaffold_1089-processed-gene-0.61
PR202_augustus_masked-Super-Scaffold_1090-processed-gene-0.107
PR202_augustus_masked-Super-Scaffold_1090-processed-gene-0.70
PR202_augustus_masked-Super-Scaffold_1090-processed-gene-0.71
PR202_augustus_masked-Super-Scaffold_1090-processed-gene-0.74
PR202_augustus_masked-Super-Scaffold_1090-processed-gene-0.77
PR202_augustus_masked-Super-Scaffold_1090-processed-gene-0.78
PR202_augustus_masked-Super-Scaffold_1090-processed-gene-0.79
PR202_augustus_masked-Super-Scaffold_1090-processed-gene-0.87
PR202_augustus_masked-Super-Scaffold_1090-processed-gene-0.89
PR202_augustus_masked-Super-Scaffold_1090-processed-gene-0.90
PR202_augustus_masked-Super-Scaffold_1090-processed-gene-0.92
PR202_augustus_masked-Super-Scaffold_1090-processed-gene-0.95
PR202_augustus_masked-Super-Scaffold_1090-processed-gene-0.97
PR202_augustus_masked-Super-Scaffold_1095-processed-gene-0.20
PR202_augustus_masked-Super-Scaffold_1095-processed-gene-0.33
PR202_augustus_masked-Super-Scaffold_10-processed-gene-0.442
PR202_augustus_masked-Super-Scaffold_10-processed-gene-0.444
PR202_augustus_masked-Super-Scaffold_10-processed-gene-0.445
PR202_augustus_masked-Super-Scaffold_10-processed-gene-0.447
PR202_augustus_masked-Super-Scaffold_10-processed-gene-0.451
PR202_augustus_masked-Super-Scaffold_10-processed-gene-0.453
PR202_augustus_masked-Super-Scaffold_10-processed-gene-0.454
PR202_augustus_masked-Super-Scaffold_10-processed-gene-0.516
PR202_augustus_masked-Super-Scaffold_10-processed-gene-0.522
PR202_augustus_masked-Super-Scaffold_10-processed-gene-0.528
PR202_augustus_masked-Super-Scaffold_10-processed-gene-0.529
PR202_augustus_masked-Super-Scaffold_10-processed-gene-0.530
PR202_augustus_masked-Super-Scaffold_10-processed-gene-0.532
PR202_augustus_masked-Super-Scaffold_10-processed-gene-0.534
PR202_augustus_masked-Super-Scaffold_10-processed-gene-0.540
PR202_augustus_masked-Super-Scaffold_10-processed-gene-2.160
PR202_augustus_masked-Super-Scaffold_10-processed-gene-2.61
PR202_augustus_masked-Super-Scaffold_10-processed-gene-2.63
PR202_augustus_masked-Super-Scaffold_10-processed-gene-2.68
PR202_augustus_masked-Super-Scaffold_10-processed-gene-2.69
PR202_augustus_masked-Super-Scaffold_10-processed-gene-2.71
PR202_augustus_masked-Super-Scaffold_10-processed-gene-2.75
PR202_augustus_masked-Super-Scaffold_10-processed-gene-2.82
PR202_augustus_masked-Super-Scaffold_10-processed-gene-2.84
PR202_augustus_masked-Super-Scaffold_10-processed-gene-2.87
PR202_augustus_masked-Super-Scaffold_10-processed-gene-2.89
PR202_augustus_masked-Super-Scaffold_10-processed-gene-2.90
PR202_augustus_masked-Super-Scaffold_10-processed-gene-3.401
PR202_augustus_masked-Super-Scaffold_10-processed-gene-3.404
PR202_augustus_masked-Super-Scaffold_10-processed-gene-3.405
PR202_augustus_masked-Super-Scaffold_10-processed-gene-3.414
PR202_augustus_masked-Super-Scaffold_10-processed-gene-3.418
PR202_augustus_masked-Super-Scaffold_10-processed-gene-3.420
PR202_augustus_masked-Super-Scaffold_10-processed-gene-3.423
PR202_augustus_masked-Super-Scaffold_10-processed-gene-3.425
PR202_augustus_masked-Super-Scaffold_10-processed-gene-3.429
PR202_augustus_masked-Super-Scaffold_10-processed-gene-3.430
PR202_augustus_masked-Super-Scaffold_10-processed-gene-3.431
PR202_augustus_masked-Super-Scaffold_10-processed-gene-3.435
PR202_augustus_masked-Super-Scaffold_10-processed-gene-3.440
PR202_augustus_masked-Super-Scaffold_10-processed-gene-3.442
PR202_augustus_masked-Super-Scaffold_10-processed-gene-3.443
PR202_augustus_masked-Super-Scaffold_10-processed-gene-3.447
PR202_augustus_masked-Super-Scaffold_10-processed-gene-3.450
PR202_augustus_masked-Super-Scaffold_10-processed-gene-3.452
PR202_augustus_masked-Super-Scaffold_10-processed-gene-3.453
PR202_augustus_masked-Super-Scaffold_10-processed-gene-3.455
PR202_augustus_masked-Super-Scaffold_10-processed-gene-3.456
PR202_augustus_masked-Super-Scaffold_10-processed-gene-3.459
PR202_augustus_masked-Super-Scaffold_10-processed-gene-3.462
PR202_augustus_masked-Super-Scaffold_10-processed-gene-3.468
PR202_augustus_masked-Super-Scaffold_10-processed-gene-3.469
PR202_augustus_masked-Super-Scaffold_10-processed-gene-3.470
PR202_augustus_masked-Super-Scaffold_10-processed-gene-3.471
PR202_augustus_masked-Super-Scaffold_10-processed-gene-3.473
PR202_augustus_masked-Super-Scaffold_10-processed-gene-3.482
PR202_augustus_masked-Super-Scaffold_10-processed-gene-3.483
PR202_augustus_masked-Super-Scaffold_10-processed-gene-3.484
PR202_augustus_masked-Super-Scaffold_10-processed-gene-3.489
PR202_augustus_masked-Super-Scaffold_10-processed-gene-3.503
PR202_augustus_masked-Super-Scaffold_10-processed-gene-3.505
PR202_augustus_masked-Super-Scaffold_10-processed-gene-3.516
PR202_augustus_masked-Super-Scaffold_10-processed-gene-3.520
PR202_augustus_masked-Super-Scaffold_10-processed-gene-3.527
PR202_augustus_masked-Super-Scaffold_10-processed-gene-3.532
PR202_augustus_masked-Super-Scaffold_10-processed-gene-3.535
PR202_augustus_masked-Super-Scaffold_10-processed-gene-3.536
PR202_augustus_masked-Super-Scaffold_10-processed-gene-3.537
PR202_augustus_masked-Super-Scaffold_10-processed-gene-3.538
PR202_augustus_masked-Super-Scaffold_10-processed-gene-3.544
PR202_augustus_masked-Super-Scaffold_10-processed-gene-3.549
PR202_augustus_masked-Super-Scaffold_10-processed-gene-3.551
PR202_augustus_masked-Super-Scaffold_10-processed-gene-3.552
PR202_augustus_masked-Super-Scaffold_10-processed-gene-3.555
PR202_augustus_masked-Super-Scaffold_10-processed-gene-3.558
PR202_augustus_masked-Super-Scaffold_10-processed-gene-3.559
PR202_augustus_masked-Super-Scaffold_10-processed-gene-3.560
PR202_augustus_masked-Super-Scaffold_10-processed-gene-3.564
PR202_augustus_masked-Super-Scaffold_10-processed-gene-3.565
PR202_augustus_masked-Super-Scaffold_10-processed-gene-3.569
PR202_augustus_masked-Super-Scaffold_10-processed-gene-3.570
PR202_augustus_masked-Super-Scaffold_10-processed-gene-4.666
PR202_augustus_masked-Super-Scaffold_10-processed-gene-4.668
PR202_augustus_masked-Super-Scaffold_10-processed-gene-4.679
PR202_augustus_masked-Super-Scaffold_10-processed-gene-4.697
PR202_augustus_masked-Super-Scaffold_10-processed-gene-4.699
PR202_augustus_masked-Super-Scaffold_10-processed-gene-4.700
PR202_augustus_masked-Super-Scaffold_10-processed-gene-4.702
PR202_augustus_masked-Super-Scaffold_10-processed-gene-4.704
PR202_augustus_masked-Super-Scaffold_10-processed-gene-4.711
PR202_augustus_masked-Super-Scaffold_10-processed-gene-4.712
PR202_augustus_masked-Super-Scaffold_10-processed-gene-4.713
PR202_augustus_masked-Super-Scaffold_10-processed-gene-4.714
PR202_augustus_masked-Super-Scaffold_10-processed-gene-4.715
PR202_augustus_masked-Super-Scaffold_10-processed-gene-4.719
PR202_augustus_masked-Super-Scaffold_10-processed-gene-4.721
PR202_augustus_masked-Super-Scaffold_10-processed-gene-4.725
PR202_augustus_masked-Super-Scaffold_10-processed-gene-4.731
PR202_augustus_masked-Super-Scaffold_10-processed-gene-4.732
PR202_augustus_masked-Super-Scaffold_10-processed-gene-4.733
PR202_augustus_masked-Super-Scaffold_10-processed-gene-4.736
PR202_augustus_masked-Super-Scaffold_10-processed-gene-4.749
PR202_augustus_masked-Super-Scaffold_10-processed-gene-4.752
PR202_augustus_masked-Super-Scaffold_10-processed-gene-4.755
PR202_augustus_masked-Super-Scaffold_10-processed-gene-4.776
PR202_augustus_masked-Super-Scaffold_10-processed-gene-4.780
PR202_augustus_masked-Super-Scaffold_10-processed-gene-4.781
PR202_augustus_masked-Super-Scaffold_10-processed-gene-4.782
PR202_augustus_masked-Super-Scaffold_10-processed-gene-4.784
PR202_augustus_masked-Super-Scaffold_10-processed-gene-4.789
PR202_augustus_masked-Super-Scaffold_10-processed-gene-4.797
PR202_augustus_masked-Super-Scaffold_10-processed-gene-4.798
PR202_augustus_masked-Super-Scaffold_10-processed-gene-4.804
PR202_augustus_masked-Super-Scaffold_10-processed-gene-4.807
PR202_augustus_masked-Super-Scaffold_10-processed-gene-4.808
PR202_augustus_masked-Super-Scaffold_10-processed-gene-4.811
PR202_augustus_masked-Super-Scaffold_10-processed-gene-4.815
PR202_augustus_masked-Super-Scaffold_10-processed-gene-4.820
PR202_augustus_masked-Super-Scaffold_10-processed-gene-4.821
PR202_augustus_masked-Super-Scaffold_10-processed-gene-4.822
PR202_augustus_masked-Super-Scaffold_10-processed-gene-4.823
PR202_augustus_masked-Super-Scaffold_10-processed-gene-4.827
PR202_augustus_masked-Super-Scaffold_10-processed-gene-4.829
PR202_augustus_masked-Super-Scaffold_10-processed-gene-4.834
PR202_augustus_masked-Super-Scaffold_10-processed-gene-4.836
PR202_augustus_masked-Super-Scaffold_10-processed-gene-4.840
PR202_augustus_masked-Super-Scaffold_10-processed-gene-4.842
PR202_augustus_masked-Super-Scaffold_10-processed-gene-4.843
PR202_augustus_masked-Super-Scaffold_10-processed-gene-4.844
PR202_augustus_masked-Super-Scaffold_10-processed-gene-4.846
PR202_augustus_masked-Super-Scaffold_10-processed-gene-4.848
PR202_augustus_masked-Super-Scaffold_10-processed-gene-4.850
PR202_augustus_masked-Super-Scaffold_10-processed-gene-4.851
PR202_augustus_masked-Super-Scaffold_10-processed-gene-4.853
PR202_augustus_masked-Super-Scaffold_10-processed-gene-4.855
PR202_augustus_masked-Super-Scaffold_10-processed-gene-4.860
PR202_augustus_masked-Super-Scaffold_10-processed-gene-4.861
PR202_augustus_masked-Super-Scaffold_10-processed-gene-4.862
PR202_augustus_masked-Super-Scaffold_10-processed-gene-4.866
PR202_augustus_masked-Super-Scaffold_10-processed-gene-4.868
PR202_augustus_masked-Super-Scaffold_10-processed-gene-4.869
PR202_augustus_masked-Super-Scaffold_10-processed-gene-4.872
PR202_augustus_masked-Super-Scaffold_10-processed-gene-4.876
PR202_augustus_masked-Super-Scaffold_10-processed-gene-4.877
PR202_augustus_masked-Super-Scaffold_10-processed-gene-4.878
PR202_augustus_masked-Super-Scaffold_10-processed-gene-4.879
PR202_augustus_masked-Super-Scaffold_10-processed-gene-4.880
PR202_augustus_masked-Super-Scaffold_10-processed-gene-4.883
PR202_augustus_masked-Super-Scaffold_10-processed-gene-4.885
PR202_augustus_masked-Super-Scaffold_10-processed-gene-4.887
PR202_augustus_masked-Super-Scaffold_1107-processed-gene-0.17
PR202_augustus_masked-Super-Scaffold_1107-processed-gene-0.2
PR202_augustus_masked-Super-Scaffold_1107-processed-gene-0.35
PR202_augustus_masked-Super-Scaffold_110-processed-gene-0.145
PR202_augustus_masked-Super-Scaffold_110-processed-gene-0.146
PR202_augustus_masked-Super-Scaffold_110-processed-gene-0.150
PR202_augustus_masked-Super-Scaffold_110-processed-gene-0.152
PR202_augustus_masked-Super-Scaffold_110-processed-gene-0.167
PR202_augustus_masked-Super-Scaffold_110-processed-gene-0.191
PR202_augustus_masked-Super-Scaffold_110-processed-gene-0.196
PR202_augustus_masked-Super-Scaffold_110-processed-gene-0.197
PR202_augustus_masked-Super-Scaffold_110-processed-gene-0.198
PR202_augustus_masked-Super-Scaffold_110-processed-gene-0.228
PR202_augustus_masked-Super-Scaffold_110-processed-gene-0.229
PR202_augustus_masked-Super-Scaffold_110-processed-gene-0.230
PR202_augustus_masked-Super-Scaffold_110-processed-gene-0.273
PR202_augustus_masked-Super-Scaffold_110-processed-gene-0.275
PR202_augustus_masked-Super-Scaffold_110-processed-gene-0.279
PR202_augustus_masked-Super-Scaffold_110-processed-gene-0.297
PR202_augustus_masked-Super-Scaffold_110-processed-gene-0.314
PR202_augustus_masked-Super-Scaffold_110-processed-gene-0.315
PR202_augustus_masked-Super-Scaffold_110-processed-gene-0.353
PR202_augustus_masked-Super-Scaffold_110-processed-gene-0.383
PR202_augustus_masked-Super-Scaffold_110-processed-gene-0.385
PR202_augustus_masked-Super-Scaffold_110-processed-gene-0.386
PR202_augustus_masked-Super-Scaffold_110-processed-gene-0.400
PR202_augustus_masked-Super-Scaffold_110-processed-gene-0.402
PR202_augustus_masked-Super-Scaffold_110-processed-gene-0.404
PR202_augustus_masked-Super-Scaffold_110-processed-gene-0.410
PR202_augustus_masked-Super-Scaffold_111-processed-gene-0.63
PR202_augustus_masked-Super-Scaffold_111-processed-gene-0.82
PR202_augustus_masked-Super-Scaffold_111-processed-gene-1.166
PR202_augustus_masked-Super-Scaffold_111-processed-gene-1.51
PR202_augustus_masked-Super-Scaffold_111-processed-gene-1.57
PR202_augustus_masked-Super-Scaffold_111-processed-gene-1.63
PR202_augustus_masked-Super-Scaffold_111-processed-gene-1.94
PR202_augustus_masked-Super-Scaffold_1126-processed-gene-0.111
PR202_augustus_masked-Super-Scaffold_1126-processed-gene-0.14
PR202_augustus_masked-Super-Scaffold_1126-processed-gene-0.22
PR202_augustus_masked-Super-Scaffold_1126-processed-gene-0.24
PR202_augustus_masked-Super-Scaffold_1126-processed-gene-0.34
PR202_augustus_masked-Super-Scaffold_1126-processed-gene-0.36
PR202_augustus_masked-Super-Scaffold_1126-processed-gene-0.42
PR202_augustus_masked-Super-Scaffold_1136-processed-gene-0.164
PR202_augustus_masked-Super-Scaffold_1136-processed-gene-0.165
PR202_augustus_masked-Super-Scaffold_1136-processed-gene-0.167
PR202_augustus_masked-Super-Scaffold_1136-processed-gene-0.169
PR202_augustus_masked-Super-Scaffold_1136-processed-gene-0.170
PR202_augustus_masked-Super-Scaffold_1136-processed-gene-0.171
PR202_augustus_masked-Super-Scaffold_1136-processed-gene-0.173
PR202_augustus_masked-Super-Scaffold_1136-processed-gene-0.181
PR202_augustus_masked-Super-Scaffold_1136-processed-gene-0.182
PR202_augustus_masked-Super-Scaffold_1136-processed-gene-0.183
PR202_augustus_masked-Super-Scaffold_1136-processed-gene-0.186
PR202_augustus_masked-Super-Scaffold_1136-processed-gene-0.187
PR202_augustus_masked-Super-Scaffold_1136-processed-gene-0.188
PR202_augustus_masked-Super-Scaffold_1136-processed-gene-0.190
PR202_augustus_masked-Super-Scaffold_1136-processed-gene-0.192
PR202_augustus_masked-Super-Scaffold_1136-processed-gene-0.193
PR202_augustus_masked-Super-Scaffold_1136-processed-gene-0.196
PR202_augustus_masked-Super-Scaffold_1136-processed-gene-0.197
PR202_augustus_masked-Super-Scaffold_1136-processed-gene-0.202
PR202_augustus_masked-Super-Scaffold_1136-processed-gene-0.203
PR202_augustus_masked-Super-Scaffold_1136-processed-gene-0.210
PR202_augustus_masked-Super-Scaffold_1136-processed-gene-0.212
PR202_augustus_masked-Super-Scaffold_1136-processed-gene-0.213
PR202_augustus_masked-Super-Scaffold_113-processed-gene-0.112
PR202_augustus_masked-Super-Scaffold_113-processed-gene-0.131
PR202_augustus_masked-Super-Scaffold_113-processed-gene-0.22
PR202_augustus_masked-Super-Scaffold_113-processed-gene-0.32
PR202_augustus_masked-Super-Scaffold_113-processed-gene-0.34
PR202_augustus_masked-Super-Scaffold_113-processed-gene-0.35
PR202_augustus_masked-Super-Scaffold_113-processed-gene-0.41
PR202_augustus_masked-Super-Scaffold_113-processed-gene-0.49
PR202_augustus_masked-Super-Scaffold_113-processed-gene-0.55
PR202_augustus_masked-Super-Scaffold_113-processed-gene-0.60
PR202_augustus_masked-Super-Scaffold_113-processed-gene-0.62
PR202_augustus_masked-Super-Scaffold_113-processed-gene-0.68
PR202_augustus_masked-Super-Scaffold_113-processed-gene-0.69
PR202_augustus_masked-Super-Scaffold_113-processed-gene-0.90
PR202_augustus_masked-Super-Scaffold_113-processed-gene-1.102
PR202_augustus_masked-Super-Scaffold_113-processed-gene-1.109
PR202_augustus_masked-Super-Scaffold_113-processed-gene-1.111
PR202_augustus_masked-Super-Scaffold_113-processed-gene-1.122
PR202_augustus_masked-Super-Scaffold_113-processed-gene-1.125
PR202_augustus_masked-Super-Scaffold_113-processed-gene-1.127
PR202_augustus_masked-Super-Scaffold_113-processed-gene-1.149
PR202_augustus_masked-Super-Scaffold_113-processed-gene-1.154
PR202_augustus_masked-Super-Scaffold_113-processed-gene-1.160
PR202_augustus_masked-Super-Scaffold_113-processed-gene-1.32
PR202_augustus_masked-Super-Scaffold_113-processed-gene-1.34
PR202_augustus_masked-Super-Scaffold_113-processed-gene-1.40
PR202_augustus_masked-Super-Scaffold_113-processed-gene-1.53
PR202_augustus_masked-Super-Scaffold_113-processed-gene-1.61
PR202_augustus_masked-Super-Scaffold_113-processed-gene-1.63
PR202_augustus_masked-Super-Scaffold_113-processed-gene-1.64
PR202_augustus_masked-Super-Scaffold_113-processed-gene-1.70
PR202_augustus_masked-Super-Scaffold_113-processed-gene-1.81
PR202_augustus_masked-Super-Scaffold_113-processed-gene-1.84
PR202_augustus_masked-Super-Scaffold_113-processed-gene-1.89
PR202_augustus_masked-Super-Scaffold_113-processed-gene-1.91
PR202_augustus_masked-Super-Scaffold_113-processed-gene-1.93
PR202_augustus_masked-Super-Scaffold_113-processed-gene-1.95
PR202_augustus_masked-Super-Scaffold_113-processed-gene-2.174
PR202_augustus_masked-Super-Scaffold_113-processed-gene-2.180
PR202_augustus_masked-Super-Scaffold_113-processed-gene-2.181
PR202_augustus_masked-Super-Scaffold_113-processed-gene-2.190
PR202_augustus_masked-Super-Scaffold_113-processed-gene-2.194
PR202_augustus_masked-Super-Scaffold_113-processed-gene-2.195
PR202_augustus_masked-Super-Scaffold_113-processed-gene-2.197
PR202_augustus_masked-Super-Scaffold_113-processed-gene-2.209
PR202_augustus_masked-Super-Scaffold_113-processed-gene-2.211
PR202_augustus_masked-Super-Scaffold_113-processed-gene-2.212
PR202_augustus_masked-Super-Scaffold_113-processed-gene-2.214
PR202_augustus_masked-Super-Scaffold_113-processed-gene-2.215
PR202_augustus_masked-Super-Scaffold_113-processed-gene-2.251
PR202_augustus_masked-Super-Scaffold_113-processed-gene-2.252
PR202_augustus_masked-Super-Scaffold_113-processed-gene-2.253
PR202_augustus_masked-Super-Scaffold_113-processed-gene-2.254
PR202_augustus_masked-Super-Scaffold_113-processed-gene-2.255
PR202_augustus_masked-Super-Scaffold_113-processed-gene-3.102
PR202_augustus_masked-Super-Scaffold_113-processed-gene-3.103
PR202_augustus_masked-Super-Scaffold_113-processed-gene-3.107
PR202_augustus_masked-Super-Scaffold_113-processed-gene-3.112
PR202_augustus_masked-Super-Scaffold_113-processed-gene-3.120
PR202_augustus_masked-Super-Scaffold_113-processed-gene-3.121
PR202_augustus_masked-Super-Scaffold_113-processed-gene-3.122
PR202_augustus_masked-Super-Scaffold_113-processed-gene-3.123
PR202_augustus_masked-Super-Scaffold_113-processed-gene-3.156
PR202_augustus_masked-Super-Scaffold_113-processed-gene-3.164
PR202_augustus_masked-Super-Scaffold_113-processed-gene-3.172
PR202_augustus_masked-Super-Scaffold_113-processed-gene-3.175
PR202_augustus_masked-Super-Scaffold_113-processed-gene-3.181
PR202_augustus_masked-Super-Scaffold_113-processed-gene-3.195
PR202_augustus_masked-Super-Scaffold_113-processed-gene-3.204
PR202_augustus_masked-Super-Scaffold_113-processed-gene-3.206
PR202_augustus_masked-Super-Scaffold_113-processed-gene-3.50
PR202_augustus_masked-Super-Scaffold_113-processed-gene-3.60
PR202_augustus_masked-Super-Scaffold_113-processed-gene-3.68
PR202_augustus_masked-Super-Scaffold_113-processed-gene-3.70
PR202_augustus_masked-Super-Scaffold_113-processed-gene-3.71
PR202_augustus_masked-Super-Scaffold_113-processed-gene-3.85
PR202_augustus_masked-Super-Scaffold_113-processed-gene-3.92
PR202_augustus_masked-Super-Scaffold_113-processed-gene-3.94
PR202_augustus_masked-Super-Scaffold_113-processed-gene-3.97
PR202_augustus_masked-Super-Scaffold_113-processed-gene-3.99
PR202_augustus_masked-Super-Scaffold_1140-processed-gene-0.18
PR202_augustus_masked-Super-Scaffold_1144-processed-gene-0.30
PR202_augustus_masked-Super-Scaffold_1144-processed-gene-0.33
PR202_augustus_masked-Super-Scaffold_1144-processed-gene-0.38
PR202_augustus_masked-Super-Scaffold_1144-processed-gene-0.39
PR202_augustus_masked-Super-Scaffold_1144-processed-gene-0.47
PR202_augustus_masked-Super-Scaffold_1144-processed-gene-0.48
PR202_augustus_masked-Super-Scaffold_1144-processed-gene-0.50
PR202_augustus_masked-Super-Scaffold_1144-processed-gene-0.52
PR202_augustus_masked-Super-Scaffold_1154-processed-gene-0.65
PR202_augustus_masked-Super-Scaffold_1159-processed-gene-0.20
PR202_augustus_masked-Super-Scaffold_1159-processed-gene-0.71
PR202_augustus_masked-Super-Scaffold_1159-processed-gene-0.80
PR202_augustus_masked-Super-Scaffold_1159-processed-gene-0.88
PR202_augustus_masked-Super-Scaffold_1173-processed-gene-0.151
PR202_augustus_masked-Super-Scaffold_1173-processed-gene-0.152
PR202_augustus_masked-Super-Scaffold_1173-processed-gene-0.154
PR202_augustus_masked-Super-Scaffold_1173-processed-gene-0.155
PR202_augustus_masked-Super-Scaffold_1173-processed-gene-0.156
PR202_augustus_masked-Super-Scaffold_1173-processed-gene-0.159
PR202_augustus_masked-Super-Scaffold_1173-processed-gene-0.161
PR202_augustus_masked-Super-Scaffold_1173-processed-gene-0.165
PR202_augustus_masked-Super-Scaffold_1173-processed-gene-0.166
PR202_augustus_masked-Super-Scaffold_1173-processed-gene-0.168
PR202_augustus_masked-Super-Scaffold_1173-processed-gene-0.169
PR202_augustus_masked-Super-Scaffold_1173-processed-gene-0.171
PR202_augustus_masked-Super-Scaffold_1173-processed-gene-0.172
PR202_augustus_masked-Super-Scaffold_1173-processed-gene-0.173
PR202_augustus_masked-Super-Scaffold_1173-processed-gene-0.176
PR202_augustus_masked-Super-Scaffold_1173-processed-gene-0.179
PR202_augustus_masked-Super-Scaffold_1173-processed-gene-0.182
PR202_augustus_masked-Super-Scaffold_1173-processed-gene-0.185
PR202_augustus_masked-Super-Scaffold_1173-processed-gene-0.188
PR202_augustus_masked-Super-Scaffold_1173-processed-gene-0.189
PR202_augustus_masked-Super-Scaffold_1173-processed-gene-0.190
PR202_augustus_masked-Super-Scaffold_1173-processed-gene-0.192
PR202_augustus_masked-Super-Scaffold_1173-processed-gene-0.195
PR202_augustus_masked-Super-Scaffold_1173-processed-gene-0.197
PR202_augustus_masked-Super-Scaffold_1173-processed-gene-0.199
PR202_augustus_masked-Super-Scaffold_1173-processed-gene-0.201
PR202_augustus_masked-Super-Scaffold_1173-processed-gene-0.206
PR202_augustus_masked-Super-Scaffold_1173-processed-gene-0.209
PR202_augustus_masked-Super-Scaffold_1173-processed-gene-0.214
PR202_augustus_masked-Super-Scaffold_1173-processed-gene-0.215
PR202_augustus_masked-Super-Scaffold_1173-processed-gene-0.224
PR202_augustus_masked-Super-Scaffold_1173-processed-gene-0.225
PR202_augustus_masked-Super-Scaffold_1173-processed-gene-0.227
PR202_augustus_masked-Super-Scaffold_1173-processed-gene-0.256
PR202_augustus_masked-Super-Scaffold_1173-processed-gene-0.257
PR202_augustus_masked-Super-Scaffold_1173-processed-gene-0.263
PR202_augustus_masked-Super-Scaffold_1173-processed-gene-0.265
PR202_augustus_masked-Super-Scaffold_1173-processed-gene-0.267
PR202_augustus_masked-Super-Scaffold_1173-processed-gene-0.274
PR202_augustus_masked-Super-Scaffold_1173-processed-gene-0.276
PR202_augustus_masked-Super-Scaffold_1173-processed-gene-0.278
PR202_augustus_masked-Super-Scaffold_1173-processed-gene-0.282
PR202_augustus_masked-Super-Scaffold_1173-processed-gene-0.283
PR202_augustus_masked-Super-Scaffold_1173-processed-gene-0.288
PR202_augustus_masked-Super-Scaffold_1173-processed-gene-0.291
PR202_augustus_masked-Super-Scaffold_1173-processed-gene-0.292
PR202_augustus_masked-Super-Scaffold_1173-processed-gene-0.294
PR202_augustus_masked-Super-Scaffold_1173-processed-gene-0.296
PR202_augustus_masked-Super-Scaffold_1173-processed-gene-0.303
PR202_augustus_masked-Super-Scaffold_1173-processed-gene-0.304
PR202_augustus_masked-Super-Scaffold_1173-processed-gene-0.315
PR202_augustus_masked-Super-Scaffold_1173-processed-gene-0.316
PR202_augustus_masked-Super-Scaffold_1188-processed-gene-0.40
PR202_augustus_masked-Super-Scaffold_118-processed-gene-0.242
PR202_augustus_masked-Super-Scaffold_118-processed-gene-0.243
PR202_augustus_masked-Super-Scaffold_118-processed-gene-0.252
PR202_augustus_masked-Super-Scaffold_118-processed-gene-0.264
PR202_augustus_masked-Super-Scaffold_118-processed-gene-0.266
PR202_augustus_masked-Super-Scaffold_118-processed-gene-0.270
PR202_augustus_masked-Super-Scaffold_118-processed-gene-0.273
PR202_augustus_masked-Super-Scaffold_118-processed-gene-0.274
PR202_augustus_masked-Super-Scaffold_118-processed-gene-0.278
PR202_augustus_masked-Super-Scaffold_118-processed-gene-0.282
PR202_augustus_masked-Super-Scaffold_118-processed-gene-0.289
PR202_augustus_masked-Super-Scaffold_118-processed-gene-0.293
PR202_augustus_masked-Super-Scaffold_118-processed-gene-0.294
PR202_augustus_masked-Super-Scaffold_118-processed-gene-0.296
PR202_augustus_masked-Super-Scaffold_118-processed-gene-0.298
PR202_augustus_masked-Super-Scaffold_118-processed-gene-0.300
PR202_augustus_masked-Super-Scaffold_118-processed-gene-0.301
PR202_augustus_masked-Super-Scaffold_118-processed-gene-0.303
PR202_augustus_masked-Super-Scaffold_118-processed-gene-0.305
PR202_augustus_masked-Super-Scaffold_118-processed-gene-0.313
PR202_augustus_masked-Super-Scaffold_118-processed-gene-0.322
PR202_augustus_masked-Super-Scaffold_118-processed-gene-0.324
PR202_augustus_masked-Super-Scaffold_118-processed-gene-0.331
PR202_augustus_masked-Super-Scaffold_118-processed-gene-0.339
PR202_augustus_masked-Super-Scaffold_118-processed-gene-0.345
PR202_augustus_masked-Super-Scaffold_118-processed-gene-0.346
PR202_augustus_masked-Super-Scaffold_118-processed-gene-0.348
PR202_augustus_masked-Super-Scaffold_118-processed-gene-0.350
PR202_augustus_masked-Super-Scaffold_118-processed-gene-0.352
PR202_augustus_masked-Super-Scaffold_118-processed-gene-0.355
PR202_augustus_masked-Super-Scaffold_118-processed-gene-0.356
PR202_augustus_masked-Super-Scaffold_118-processed-gene-0.359
PR202_augustus_masked-Super-Scaffold_118-processed-gene-0.361
PR202_augustus_masked-Super-Scaffold_118-processed-gene-0.362
PR202_augustus_masked-Super-Scaffold_118-processed-gene-0.371
PR202_augustus_masked-Super-Scaffold_118-processed-gene-0.379
PR202_augustus_masked-Super-Scaffold_118-processed-gene-0.380
PR202_augustus_masked-Super-Scaffold_118-processed-gene-0.381
PR202_augustus_masked-Super-Scaffold_118-processed-gene-0.388
PR202_augustus_masked-Super-Scaffold_118-processed-gene-0.389
PR202_augustus_masked-Super-Scaffold_118-processed-gene-1.101
PR202_augustus_masked-Super-Scaffold_118-processed-gene-1.102
PR202_augustus_masked-Super-Scaffold_118-processed-gene-1.106
PR202_augustus_masked-Super-Scaffold_118-processed-gene-1.107
PR202_augustus_masked-Super-Scaffold_118-processed-gene-1.108
PR202_augustus_masked-Super-Scaffold_118-processed-gene-1.112
PR202_augustus_masked-Super-Scaffold_118-processed-gene-1.136
PR202_augustus_masked-Super-Scaffold_118-processed-gene-1.147
PR202_augustus_masked-Super-Scaffold_118-processed-gene-1.149
PR202_augustus_masked-Super-Scaffold_118-processed-gene-1.23
PR202_augustus_masked-Super-Scaffold_118-processed-gene-1.24
PR202_augustus_masked-Super-Scaffold_118-processed-gene-1.33
PR202_augustus_masked-Super-Scaffold_118-processed-gene-1.38
PR202_augustus_masked-Super-Scaffold_118-processed-gene-1.39
PR202_augustus_masked-Super-Scaffold_118-processed-gene-1.41
PR202_augustus_masked-Super-Scaffold_118-processed-gene-1.45
PR202_augustus_masked-Super-Scaffold_118-processed-gene-1.58
PR202_augustus_masked-Super-Scaffold_118-processed-gene-2.104
PR202_augustus_masked-Super-Scaffold_118-processed-gene-2.105
PR202_augustus_masked-Super-Scaffold_118-processed-gene-2.109
PR202_augustus_masked-Super-Scaffold_118-processed-gene-2.110
PR202_augustus_masked-Super-Scaffold_118-processed-gene-2.111
PR202_augustus_masked-Super-Scaffold_118-processed-gene-2.113
PR202_augustus_masked-Super-Scaffold_118-processed-gene-2.114
PR202_augustus_masked-Super-Scaffold_118-processed-gene-2.118
PR202_augustus_masked-Super-Scaffold_118-processed-gene-2.119
PR202_augustus_masked-Super-Scaffold_118-processed-gene-2.120
PR202_augustus_masked-Super-Scaffold_118-processed-gene-2.121
PR202_augustus_masked-Super-Scaffold_118-processed-gene-2.122
PR202_augustus_masked-Super-Scaffold_118-processed-gene-2.123
PR202_augustus_masked-Super-Scaffold_118-processed-gene-2.133
PR202_augustus_masked-Super-Scaffold_118-processed-gene-2.145
PR202_augustus_masked-Super-Scaffold_118-processed-gene-2.162
PR202_augustus_masked-Super-Scaffold_118-processed-gene-2.163
PR202_augustus_masked-Super-Scaffold_118-processed-gene-2.171
PR202_augustus_masked-Super-Scaffold_118-processed-gene-2.173
PR202_augustus_masked-Super-Scaffold_118-processed-gene-2.180
PR202_augustus_masked-Super-Scaffold_118-processed-gene-2.182
PR202_augustus_masked-Super-Scaffold_118-processed-gene-2.183
PR202_augustus_masked-Super-Scaffold_118-processed-gene-2.184
PR202_augustus_masked-Super-Scaffold_118-processed-gene-2.210
PR202_augustus_masked-Super-Scaffold_118-processed-gene-2.214
PR202_augustus_masked-Super-Scaffold_118-processed-gene-2.92
PR202_augustus_masked-Super-Scaffold_118-processed-gene-3.102
PR202_augustus_masked-Super-Scaffold_118-processed-gene-3.111
PR202_augustus_masked-Super-Scaffold_118-processed-gene-3.113
PR202_augustus_masked-Super-Scaffold_118-processed-gene-3.114
PR202_augustus_masked-Super-Scaffold_118-processed-gene-3.118
PR202_augustus_masked-Super-Scaffold_118-processed-gene-3.120
PR202_augustus_masked-Super-Scaffold_118-processed-gene-3.127
PR202_augustus_masked-Super-Scaffold_118-processed-gene-3.144
PR202_augustus_masked-Super-Scaffold_118-processed-gene-3.153
PR202_augustus_masked-Super-Scaffold_118-processed-gene-3.157
PR202_augustus_masked-Super-Scaffold_118-processed-gene-3.160
PR202_augustus_masked-Super-Scaffold_118-processed-gene-3.165
PR202_augustus_masked-Super-Scaffold_118-processed-gene-3.39
PR202_augustus_masked-Super-Scaffold_118-processed-gene-3.40
PR202_augustus_masked-Super-Scaffold_118-processed-gene-3.43
PR202_augustus_masked-Super-Scaffold_118-processed-gene-3.44
PR202_augustus_masked-Super-Scaffold_118-processed-gene-3.45
PR202_augustus_masked-Super-Scaffold_118-processed-gene-3.55
PR202_augustus_masked-Super-Scaffold_118-processed-gene-3.57
PR202_augustus_masked-Super-Scaffold_118-processed-gene-3.58
PR202_augustus_masked-Super-Scaffold_118-processed-gene-3.67
PR202_augustus_masked-Super-Scaffold_118-processed-gene-3.80
PR202_augustus_masked-Super-Scaffold_118-processed-gene-3.85
PR202_augustus_masked-Super-Scaffold_118-processed-gene-3.86
PR202_augustus_masked-Super-Scaffold_118-processed-gene-4.101
PR202_augustus_masked-Super-Scaffold_118-processed-gene-4.103
PR202_augustus_masked-Super-Scaffold_118-processed-gene-4.110
PR202_augustus_masked-Super-Scaffold_118-processed-gene-4.117
PR202_augustus_masked-Super-Scaffold_118-processed-gene-4.123
PR202_augustus_masked-Super-Scaffold_118-processed-gene-4.127
PR202_augustus_masked-Super-Scaffold_118-processed-gene-4.136
PR202_augustus_masked-Super-Scaffold_118-processed-gene-4.139
PR202_augustus_masked-Super-Scaffold_118-processed-gene-4.154
PR202_augustus_masked-Super-Scaffold_118-processed-gene-4.165
PR202_augustus_masked-Super-Scaffold_118-processed-gene-4.193
PR202_augustus_masked-Super-Scaffold_118-processed-gene-4.226
PR202_augustus_masked-Super-Scaffold_118-processed-gene-4.234
PR202_augustus_masked-Super-Scaffold_118-processed-gene-4.236
PR202_augustus_masked-Super-Scaffold_118-processed-gene-4.241
PR202_augustus_masked-Super-Scaffold_118-processed-gene-4.242
PR202_augustus_masked-Super-Scaffold_118-processed-gene-4.247
PR202_augustus_masked-Super-Scaffold_118-processed-gene-4.276
PR202_augustus_masked-Super-Scaffold_118-processed-gene-4.36
PR202_augustus_masked-Super-Scaffold_118-processed-gene-4.40
PR202_augustus_masked-Super-Scaffold_118-processed-gene-4.47
PR202_augustus_masked-Super-Scaffold_118-processed-gene-4.50
PR202_augustus_masked-Super-Scaffold_118-processed-gene-4.56
PR202_augustus_masked-Super-Scaffold_118-processed-gene-4.60
PR202_augustus_masked-Super-Scaffold_118-processed-gene-4.71
PR202_augustus_masked-Super-Scaffold_118-processed-gene-4.72
PR202_augustus_masked-Super-Scaffold_118-processed-gene-4.73
PR202_augustus_masked-Super-Scaffold_118-processed-gene-4.82
PR202_augustus_masked-Super-Scaffold_118-processed-gene-4.95
PR202_augustus_masked-Super-Scaffold_118-processed-gene-4.99
PR202_augustus_masked-Super-Scaffold_1191-processed-gene-0.104
PR202_augustus_masked-Super-Scaffold_1191-processed-gene-0.111
PR202_augustus_masked-Super-Scaffold_1191-processed-gene-0.142
PR202_augustus_masked-Super-Scaffold_1191-processed-gene-0.59
PR202_augustus_masked-Super-Scaffold_1191-processed-gene-0.72
PR202_augustus_masked-Super-Scaffold_1191-processed-gene-0.82
PR202_augustus_masked-Super-Scaffold_1191-processed-gene-0.83
PR202_augustus_masked-Super-Scaffold_1191-processed-gene-0.89
PR202_augustus_masked-Super-Scaffold_1191-processed-gene-1.113
PR202_augustus_masked-Super-Scaffold_1191-processed-gene-1.159
PR202_augustus_masked-Super-Scaffold_1191-processed-gene-1.160
PR202_augustus_masked-Super-Scaffold_1191-processed-gene-1.84
PR202_augustus_masked-Super-Scaffold_1191-processed-gene-1.85
PR202_augustus_masked-Super-Scaffold_1191-processed-gene-1.89
PR202_augustus_masked-Super-Scaffold_11-processed-gene-1.52
PR202_augustus_masked-Super-Scaffold_121-processed-gene-0.117
PR202_augustus_masked-Super-Scaffold_121-processed-gene-0.155
PR202_augustus_masked-Super-Scaffold_121-processed-gene-0.156
PR202_augustus_masked-Super-Scaffold_121-processed-gene-0.157
PR202_augustus_masked-Super-Scaffold_121-processed-gene-0.177
PR202_augustus_masked-Super-Scaffold_121-processed-gene-0.214
PR202_augustus_masked-Super-Scaffold_121-processed-gene-0.233
PR202_augustus_masked-Super-Scaffold_121-processed-gene-0.234
PR202_augustus_masked-Super-Scaffold_121-processed-gene-0.251
PR202_augustus_masked-Super-Scaffold_121-processed-gene-0.256
PR202_augustus_masked-Super-Scaffold_121-processed-gene-0.28
PR202_augustus_masked-Super-Scaffold_121-processed-gene-0.31
PR202_augustus_masked-Super-Scaffold_121-processed-gene-0.49
PR202_augustus_masked-Super-Scaffold_121-processed-gene-0.50
PR202_augustus_masked-Super-Scaffold_121-processed-gene-0.58
PR202_augustus_masked-Super-Scaffold_121-processed-gene-0.76
PR202_augustus_masked-Super-Scaffold_121-processed-gene-0.78
PR202_augustus_masked-Super-Scaffold_121-processed-gene-0.80
PR202_augustus_masked-Super-Scaffold_121-processed-gene-0.84
PR202_augustus_masked-Super-Scaffold_1226-processed-gene-0.26
PR202_augustus_masked-Super-Scaffold_1226-processed-gene-0.29
PR202_augustus_masked-Super-Scaffold_1226-processed-gene-0.36
PR202_augustus_masked-Super-Scaffold_1226-processed-gene-0.38
PR202_augustus_masked-Super-Scaffold_1226-processed-gene-0.39
PR202_augustus_masked-Super-Scaffold_1226-processed-gene-0.43
PR202_augustus_masked-Super-Scaffold_1226-processed-gene-0.45
PR202_augustus_masked-Super-Scaffold_1226-processed-gene-0.46
PR202_augustus_masked-Super-Scaffold_1226-processed-gene-0.48
PR202_augustus_masked-Super-Scaffold_1226-processed-gene-0.49
PR202_augustus_masked-Super-Scaffold_1226-processed-gene-0.50
PR202_augustus_masked-Super-Scaffold_1226-processed-gene-0.52
PR202_augustus_masked-Super-Scaffold_1226-processed-gene-0.53
PR202_augustus_masked-Super-Scaffold_1226-processed-gene-0.54
PR202_augustus_masked-Super-Scaffold_1226-processed-gene-0.56
PR202_augustus_masked-Super-Scaffold_1226-processed-gene-0.58
PR202_augustus_masked-Super-Scaffold_1226-processed-gene-0.60
PR202_augustus_masked-Super-Scaffold_1226-processed-gene-0.61
PR202_augustus_masked-Super-Scaffold_1226-processed-gene-0.67
PR202_augustus_masked-Super-Scaffold_1226-processed-gene-0.69
PR202_augustus_masked-Super-Scaffold_1226-processed-gene-0.70
PR202_augustus_masked-Super-Scaffold_1226-processed-gene-0.71
PR202_augustus_masked-Super-Scaffold_1226-processed-gene-0.75
PR202_augustus_masked-Super-Scaffold_1226-processed-gene-0.77
PR202_augustus_masked-Super-Scaffold_1226-processed-gene-0.78
PR202_augustus_masked-Super-Scaffold_122-processed-gene-0.0
PR202_augustus_masked-Super-Scaffold_122-processed-gene-0.105
PR202_augustus_masked-Super-Scaffold_122-processed-gene-0.11
PR202_augustus_masked-Super-Scaffold_122-processed-gene-0.112
PR202_augustus_masked-Super-Scaffold_122-processed-gene-0.113
PR202_augustus_masked-Super-Scaffold_122-processed-gene-0.13
PR202_augustus_masked-Super-Scaffold_122-processed-gene-0.131
PR202_augustus_masked-Super-Scaffold_122-processed-gene-0.132
PR202_augustus_masked-Super-Scaffold_122-processed-gene-0.133
PR202_augustus_masked-Super-Scaffold_122-processed-gene-0.134
PR202_augustus_masked-Super-Scaffold_122-processed-gene-0.138
PR202_augustus_masked-Super-Scaffold_122-processed-gene-0.147
PR202_augustus_masked-Super-Scaffold_122-processed-gene-0.153
PR202_augustus_masked-Super-Scaffold_122-processed-gene-0.154
PR202_augustus_masked-Super-Scaffold_122-processed-gene-0.155
PR202_augustus_masked-Super-Scaffold_122-processed-gene-0.156
PR202_augustus_masked-Super-Scaffold_122-processed-gene-0.158
PR202_augustus_masked-Super-Scaffold_122-processed-gene-0.16
PR202_augustus_masked-Super-Scaffold_122-processed-gene-0.161
PR202_augustus_masked-Super-Scaffold_122-processed-gene-0.168
PR202_augustus_masked-Super-Scaffold_122-processed-gene-0.17
PR202_augustus_masked-Super-Scaffold_122-processed-gene-0.172
PR202_augustus_masked-Super-Scaffold_122-processed-gene-0.174
PR202_augustus_masked-Super-Scaffold_122-processed-gene-0.176
PR202_augustus_masked-Super-Scaffold_122-processed-gene-0.179
PR202_augustus_masked-Super-Scaffold_122-processed-gene-0.182
PR202_augustus_masked-Super-Scaffold_122-processed-gene-0.189
PR202_augustus_masked-Super-Scaffold_122-processed-gene-0.190
PR202_augustus_masked-Super-Scaffold_122-processed-gene-0.193
PR202_augustus_masked-Super-Scaffold_122-processed-gene-0.195
PR202_augustus_masked-Super-Scaffold_122-processed-gene-0.196
PR202_augustus_masked-Super-Scaffold_122-processed-gene-0.201
PR202_augustus_masked-Super-Scaffold_122-processed-gene-0.202
PR202_augustus_masked-Super-Scaffold_122-processed-gene-0.207
PR202_augustus_masked-Super-Scaffold_122-processed-gene-0.213
PR202_augustus_masked-Super-Scaffold_122-processed-gene-0.218
PR202_augustus_masked-Super-Scaffold_122-processed-gene-0.224
PR202_augustus_masked-Super-Scaffold_122-processed-gene-0.225
PR202_augustus_masked-Super-Scaffold_122-processed-gene-0.226
PR202_augustus_masked-Super-Scaffold_122-processed-gene-0.227
PR202_augustus_masked-Super-Scaffold_122-processed-gene-0.23
PR202_augustus_masked-Super-Scaffold_122-processed-gene-0.231
PR202_augustus_masked-Super-Scaffold_122-processed-gene-0.236
PR202_augustus_masked-Super-Scaffold_122-processed-gene-0.241
PR202_augustus_masked-Super-Scaffold_122-processed-gene-0.246
PR202_augustus_masked-Super-Scaffold_122-processed-gene-0.25
PR202_augustus_masked-Super-Scaffold_122-processed-gene-0.27
PR202_augustus_masked-Super-Scaffold_122-processed-gene-0.29
PR202_augustus_masked-Super-Scaffold_122-processed-gene-0.3
PR202_augustus_masked-Super-Scaffold_122-processed-gene-0.30
PR202_augustus_masked-Super-Scaffold_122-processed-gene-0.32
PR202_augustus_masked-Super-Scaffold_122-processed-gene-0.35
PR202_augustus_masked-Super-Scaffold_122-processed-gene-0.39
PR202_augustus_masked-Super-Scaffold_122-processed-gene-0.44
PR202_augustus_masked-Super-Scaffold_122-processed-gene-0.5
PR202_augustus_masked-Super-Scaffold_122-processed-gene-0.51
PR202_augustus_masked-Super-Scaffold_122-processed-gene-0.52
PR202_augustus_masked-Super-Scaffold_122-processed-gene-0.53
PR202_augustus_masked-Super-Scaffold_122-processed-gene-0.54
PR202_augustus_masked-Super-Scaffold_122-processed-gene-0.56
PR202_augustus_masked-Super-Scaffold_122-processed-gene-0.57
PR202_augustus_masked-Super-Scaffold_122-processed-gene-0.6
PR202_augustus_masked-Super-Scaffold_122-processed-gene-0.60
PR202_augustus_masked-Super-Scaffold_122-processed-gene-0.66
PR202_augustus_masked-Super-Scaffold_122-processed-gene-0.70
PR202_augustus_masked-Super-Scaffold_122-processed-gene-0.71
PR202_augustus_masked-Super-Scaffold_122-processed-gene-0.79
PR202_augustus_masked-Super-Scaffold_122-processed-gene-0.84
PR202_augustus_masked-Super-Scaffold_122-processed-gene-0.85
PR202_augustus_masked-Super-Scaffold_122-processed-gene-0.86
PR202_augustus_masked-Super-Scaffold_122-processed-gene-0.9
PR202_augustus_masked-Super-Scaffold_122-processed-gene-0.90
PR202_augustus_masked-Super-Scaffold_122-processed-gene-0.92
PR202_augustus_masked-Super-Scaffold_122-processed-gene-0.94
PR202_augustus_masked-Super-Scaffold_122-processed-gene-0.95
PR202_augustus_masked-Super-Scaffold_1248-processed-gene-0.10
PR202_augustus_masked-Super-Scaffold_1248-processed-gene-0.12
PR202_augustus_masked-Super-Scaffold_1248-processed-gene-0.120
PR202_augustus_masked-Super-Scaffold_1248-processed-gene-0.123
PR202_augustus_masked-Super-Scaffold_1248-processed-gene-0.16
PR202_augustus_masked-Super-Scaffold_1248-processed-gene-0.17
PR202_augustus_masked-Super-Scaffold_1248-processed-gene-0.181
PR202_augustus_masked-Super-Scaffold_1248-processed-gene-0.189
PR202_augustus_masked-Super-Scaffold_1248-processed-gene-0.190
PR202_augustus_masked-Super-Scaffold_1248-processed-gene-0.205
PR202_augustus_masked-Super-Scaffold_1248-processed-gene-0.206
PR202_augustus_masked-Super-Scaffold_1248-processed-gene-0.207
PR202_augustus_masked-Super-Scaffold_1248-processed-gene-0.208
PR202_augustus_masked-Super-Scaffold_1248-processed-gene-0.215
PR202_augustus_masked-Super-Scaffold_1248-processed-gene-0.220
PR202_augustus_masked-Super-Scaffold_1248-processed-gene-0.221
PR202_augustus_masked-Super-Scaffold_1248-processed-gene-0.224
PR202_augustus_masked-Super-Scaffold_1248-processed-gene-0.40
PR202_augustus_masked-Super-Scaffold_1248-processed-gene-0.61
PR202_augustus_masked-Super-Scaffold_1248-processed-gene-0.62
PR202_augustus_masked-Super-Scaffold_1248-processed-gene-0.65
PR202_augustus_masked-Super-Scaffold_1248-processed-gene-0.72
PR202_augustus_masked-Super-Scaffold_1248-processed-gene-0.81
PR202_augustus_masked-Super-Scaffold_124-processed-gene-0.102
PR202_augustus_masked-Super-Scaffold_124-processed-gene-0.112
PR202_augustus_masked-Super-Scaffold_124-processed-gene-0.118
PR202_augustus_masked-Super-Scaffold_124-processed-gene-0.28
PR202_augustus_masked-Super-Scaffold_124-processed-gene-0.32
PR202_augustus_masked-Super-Scaffold_124-processed-gene-0.47
PR202_augustus_masked-Super-Scaffold_124-processed-gene-1.100
PR202_augustus_masked-Super-Scaffold_124-processed-gene-1.101
PR202_augustus_masked-Super-Scaffold_124-processed-gene-1.102
PR202_augustus_masked-Super-Scaffold_124-processed-gene-1.104
PR202_augustus_masked-Super-Scaffold_124-processed-gene-1.106
PR202_augustus_masked-Super-Scaffold_124-processed-gene-1.111
PR202_augustus_masked-Super-Scaffold_124-processed-gene-1.112
PR202_augustus_masked-Super-Scaffold_124-processed-gene-1.113
PR202_augustus_masked-Super-Scaffold_124-processed-gene-1.135
PR202_augustus_masked-Super-Scaffold_124-processed-gene-1.137
PR202_augustus_masked-Super-Scaffold_124-processed-gene-1.146
PR202_augustus_masked-Super-Scaffold_124-processed-gene-1.148
PR202_augustus_masked-Super-Scaffold_124-processed-gene-1.159
PR202_augustus_masked-Super-Scaffold_124-processed-gene-1.160
PR202_augustus_masked-Super-Scaffold_124-processed-gene-1.164
PR202_augustus_masked-Super-Scaffold_124-processed-gene-1.43
PR202_augustus_masked-Super-Scaffold_124-processed-gene-1.54
PR202_augustus_masked-Super-Scaffold_124-processed-gene-1.55
PR202_augustus_masked-Super-Scaffold_124-processed-gene-1.66
PR202_augustus_masked-Super-Scaffold_124-processed-gene-1.68
PR202_augustus_masked-Super-Scaffold_124-processed-gene-1.70
PR202_augustus_masked-Super-Scaffold_124-processed-gene-1.71
PR202_augustus_masked-Super-Scaffold_124-processed-gene-1.75
PR202_augustus_masked-Super-Scaffold_124-processed-gene-1.80
PR202_augustus_masked-Super-Scaffold_124-processed-gene-1.84
PR202_augustus_masked-Super-Scaffold_124-processed-gene-1.90
PR202_augustus_masked-Super-Scaffold_124-processed-gene-1.99
PR202_augustus_masked-Super-Scaffold_124-processed-gene-2.206
PR202_augustus_masked-Super-Scaffold_124-processed-gene-2.208
PR202_augustus_masked-Super-Scaffold_124-processed-gene-2.253
PR202_augustus_masked-Super-Scaffold_124-processed-gene-2.255
PR202_augustus_masked-Super-Scaffold_124-processed-gene-2.274
PR202_augustus_masked-Super-Scaffold_124-processed-gene-2.276
PR202_augustus_masked-Super-Scaffold_124-processed-gene-2.288
PR202_augustus_masked-Super-Scaffold_124-processed-gene-2.289
PR202_augustus_masked-Super-Scaffold_124-processed-gene-2.290
PR202_augustus_masked-Super-Scaffold_124-processed-gene-2.291
PR202_augustus_masked-Super-Scaffold_124-processed-gene-2.295
PR202_augustus_masked-Super-Scaffold_124-processed-gene-2.300
PR202_augustus_masked-Super-Scaffold_124-processed-gene-2.302
PR202_augustus_masked-Super-Scaffold_124-processed-gene-2.303
PR202_augustus_masked-Super-Scaffold_124-processed-gene-2.309
PR202_augustus_masked-Super-Scaffold_124-processed-gene-2.315
PR202_augustus_masked-Super-Scaffold_124-processed-gene-2.319
PR202_augustus_masked-Super-Scaffold_124-processed-gene-2.329
PR202_augustus_masked-Super-Scaffold_124-processed-gene-2.330
PR202_augustus_masked-Super-Scaffold_124-processed-gene-2.331
PR202_augustus_masked-Super-Scaffold_124-processed-gene-2.342
PR202_augustus_masked-Super-Scaffold_124-processed-gene-2.343
PR202_augustus_masked-Super-Scaffold_124-processed-gene-2.350
PR202_augustus_masked-Super-Scaffold_124-processed-gene-2.352
PR202_augustus_masked-Super-Scaffold_124-processed-gene-2.354
PR202_augustus_masked-Super-Scaffold_124-processed-gene-2.362
PR202_augustus_masked-Super-Scaffold_124-processed-gene-2.371
PR202_augustus_masked-Super-Scaffold_124-processed-gene-2.397
PR202_augustus_masked-Super-Scaffold_124-processed-gene-2.412
PR202_augustus_masked-Super-Scaffold_124-processed-gene-2.425
PR202_augustus_masked-Super-Scaffold_124-processed-gene-2.427
PR202_augustus_masked-Super-Scaffold_124-processed-gene-2.433
PR202_augustus_masked-Super-Scaffold_1255-processed-gene-0.14
PR202_augustus_masked-Super-Scaffold_1263-processed-gene-0.178
PR202_augustus_masked-Super-Scaffold_1263-processed-gene-0.182
PR202_augustus_masked-Super-Scaffold_1263-processed-gene-0.186
PR202_augustus_masked-Super-Scaffold_1263-processed-gene-0.191
PR202_augustus_masked-Super-Scaffold_1263-processed-gene-0.192
PR202_augustus_masked-Super-Scaffold_1263-processed-gene-0.194
PR202_augustus_masked-Super-Scaffold_1263-processed-gene-0.195
PR202_augustus_masked-Super-Scaffold_1263-processed-gene-0.207
PR202_augustus_masked-Super-Scaffold_1263-processed-gene-0.211
PR202_augustus_masked-Super-Scaffold_1263-processed-gene-0.212
PR202_augustus_masked-Super-Scaffold_1263-processed-gene-0.213
PR202_augustus_masked-Super-Scaffold_1263-processed-gene-0.214
PR202_augustus_masked-Super-Scaffold_1263-processed-gene-0.217
PR202_augustus_masked-Super-Scaffold_1263-processed-gene-0.224
PR202_augustus_masked-Super-Scaffold_1263-processed-gene-0.228
PR202_augustus_masked-Super-Scaffold_1263-processed-gene-0.230
PR202_augustus_masked-Super-Scaffold_1263-processed-gene-0.233
PR202_augustus_masked-Super-Scaffold_1263-processed-gene-0.235
PR202_augustus_masked-Super-Scaffold_1263-processed-gene-0.237
PR202_augustus_masked-Super-Scaffold_1263-processed-gene-0.239
PR202_augustus_masked-Super-Scaffold_1263-processed-gene-0.240
PR202_augustus_masked-Super-Scaffold_1263-processed-gene-0.242
PR202_augustus_masked-Super-Scaffold_1263-processed-gene-0.244
PR202_augustus_masked-Super-Scaffold_1263-processed-gene-0.246
PR202_augustus_masked-Super-Scaffold_1263-processed-gene-0.247
PR202_augustus_masked-Super-Scaffold_1263-processed-gene-0.248
PR202_augustus_masked-Super-Scaffold_1263-processed-gene-0.252
PR202_augustus_masked-Super-Scaffold_1263-processed-gene-0.254
PR202_augustus_masked-Super-Scaffold_1263-processed-gene-0.255
PR202_augustus_masked-Super-Scaffold_1263-processed-gene-0.261
PR202_augustus_masked-Super-Scaffold_1263-processed-gene-0.266
PR202_augustus_masked-Super-Scaffold_1263-processed-gene-0.267
PR202_augustus_masked-Super-Scaffold_1263-processed-gene-0.268
PR202_augustus_masked-Super-Scaffold_1263-processed-gene-0.270
PR202_augustus_masked-Super-Scaffold_1263-processed-gene-0.271
PR202_augustus_masked-Super-Scaffold_1263-processed-gene-0.275
PR202_augustus_masked-Super-Scaffold_1263-processed-gene-0.277
PR202_augustus_masked-Super-Scaffold_1263-processed-gene-0.278
PR202_augustus_masked-Super-Scaffold_1263-processed-gene-0.279
PR202_augustus_masked-Super-Scaffold_1263-processed-gene-0.280
PR202_augustus_masked-Super-Scaffold_1263-processed-gene-0.282
PR202_augustus_masked-Super-Scaffold_1263-processed-gene-0.285
PR202_augustus_masked-Super-Scaffold_1263-processed-gene-0.287
PR202_augustus_masked-Super-Scaffold_1263-processed-gene-0.288
PR202_augustus_masked-Super-Scaffold_1263-processed-gene-0.290
PR202_augustus_masked-Super-Scaffold_1263-processed-gene-0.293
PR202_augustus_masked-Super-Scaffold_1263-processed-gene-0.296
PR202_augustus_masked-Super-Scaffold_1263-processed-gene-0.300
PR202_augustus_masked-Super-Scaffold_1263-processed-gene-0.317
PR202_augustus_masked-Super-Scaffold_1263-processed-gene-0.321
PR202_augustus_masked-Super-Scaffold_1263-processed-gene-0.324
PR202_augustus_masked-Super-Scaffold_1263-processed-gene-0.325
PR202_augustus_masked-Super-Scaffold_1263-processed-gene-0.326
PR202_augustus_masked-Super-Scaffold_1263-processed-gene-0.332
PR202_augustus_masked-Super-Scaffold_1263-processed-gene-0.336
PR202_augustus_masked-Super-Scaffold_1263-processed-gene-0.342
PR202_augustus_masked-Super-Scaffold_1263-processed-gene-0.345
PR202_augustus_masked-Super-Scaffold_1263-processed-gene-0.346
PR202_augustus_masked-Super-Scaffold_1263-processed-gene-0.347
PR202_augustus_masked-Super-Scaffold_1263-processed-gene-0.350
PR202_augustus_masked-Super-Scaffold_1263-processed-gene-0.363
PR202_augustus_masked-Super-Scaffold_1263-processed-gene-0.368
PR202_augustus_masked-Super-Scaffold_1263-processed-gene-0.371
PR202_augustus_masked-Super-Scaffold_1263-processed-gene-0.372
PR202_augustus_masked-Super-Scaffold_1263-processed-gene-0.379
PR202_augustus_masked-Super-Scaffold_1263-processed-gene-0.381
PR202_augustus_masked-Super-Scaffold_1263-processed-gene-0.383
PR202_augustus_masked-Super-Scaffold_1263-processed-gene-0.385
PR202_augustus_masked-Super-Scaffold_1263-processed-gene-0.386
PR202_augustus_masked-Super-Scaffold_1263-processed-gene-0.387
PR202_augustus_masked-Super-Scaffold_1263-processed-gene-0.391
PR202_augustus_masked-Super-Scaffold_1263-processed-gene-0.393
PR202_augustus_masked-Super-Scaffold_1263-processed-gene-0.398
PR202_augustus_masked-Super-Scaffold_1263-processed-gene-0.399
PR202_augustus_masked-Super-Scaffold_1263-processed-gene-0.401
PR202_augustus_masked-Super-Scaffold_1263-processed-gene-0.402
PR202_augustus_masked-Super-Scaffold_1263-processed-gene-0.404
PR202_augustus_masked-Super-Scaffold_1263-processed-gene-0.405
PR202_augustus_masked-Super-Scaffold_1263-processed-gene-0.406
PR202_augustus_masked-Super-Scaffold_1263-processed-gene-0.410
PR202_augustus_masked-Super-Scaffold_1263-processed-gene-0.411
PR202_augustus_masked-Super-Scaffold_1263-processed-gene-0.412
PR202_augustus_masked-Super-Scaffold_1263-processed-gene-0.414
PR202_augustus_masked-Super-Scaffold_1263-processed-gene-0.416
PR202_augustus_masked-Super-Scaffold_1263-processed-gene-0.422
PR202_augustus_masked-Super-Scaffold_1263-processed-gene-0.423
PR202_augustus_masked-Super-Scaffold_1263-processed-gene-0.426
PR202_augustus_masked-Super-Scaffold_1263-processed-gene-0.430
PR202_augustus_masked-Super-Scaffold_1263-processed-gene-0.431
PR202_augustus_masked-Super-Scaffold_1263-processed-gene-0.446
PR202_augustus_masked-Super-Scaffold_1263-processed-gene-0.449
PR202_augustus_masked-Super-Scaffold_1285-processed-gene-0.12
PR202_augustus_masked-Super-Scaffold_1285-processed-gene-0.20
PR202_augustus_masked-Super-Scaffold_1285-processed-gene-0.22
PR202_augustus_masked-Super-Scaffold_1285-processed-gene-0.23
PR202_augustus_masked-Super-Scaffold_1285-processed-gene-0.25
PR202_augustus_masked-Super-Scaffold_1285-processed-gene-0.30
PR202_augustus_masked-Super-Scaffold_1285-processed-gene-0.40
PR202_augustus_masked-Super-Scaffold_1285-processed-gene-0.47
PR202_augustus_masked-Super-Scaffold_1285-processed-gene-0.48
PR202_augustus_masked-Super-Scaffold_1285-processed-gene-0.49
PR202_augustus_masked-Super-Scaffold_1285-processed-gene-0.50
PR202_augustus_masked-Super-Scaffold_1285-processed-gene-0.54
PR202_augustus_masked-Super-Scaffold_1285-processed-gene-0.9
PR202_augustus_masked-Super-Scaffold_128-processed-gene-0.106
PR202_augustus_masked-Super-Scaffold_128-processed-gene-0.107
PR202_augustus_masked-Super-Scaffold_128-processed-gene-0.117
PR202_augustus_masked-Super-Scaffold_128-processed-gene-0.125
PR202_augustus_masked-Super-Scaffold_128-processed-gene-0.126
PR202_augustus_masked-Super-Scaffold_128-processed-gene-0.129
PR202_augustus_masked-Super-Scaffold_128-processed-gene-0.133
PR202_augustus_masked-Super-Scaffold_128-processed-gene-0.134
PR202_augustus_masked-Super-Scaffold_128-processed-gene-0.136
PR202_augustus_masked-Super-Scaffold_128-processed-gene-0.140
PR202_augustus_masked-Super-Scaffold_128-processed-gene-0.141
PR202_augustus_masked-Super-Scaffold_128-processed-gene-0.160
PR202_augustus_masked-Super-Scaffold_128-processed-gene-0.163
PR202_augustus_masked-Super-Scaffold_128-processed-gene-0.164
PR202_augustus_masked-Super-Scaffold_128-processed-gene-0.22
PR202_augustus_masked-Super-Scaffold_128-processed-gene-0.28
PR202_augustus_masked-Super-Scaffold_128-processed-gene-0.39
PR202_augustus_masked-Super-Scaffold_128-processed-gene-0.41
PR202_augustus_masked-Super-Scaffold_128-processed-gene-0.44
PR202_augustus_masked-Super-Scaffold_128-processed-gene-0.45
PR202_augustus_masked-Super-Scaffold_128-processed-gene-0.47
PR202_augustus_masked-Super-Scaffold_128-processed-gene-0.50
PR202_augustus_masked-Super-Scaffold_128-processed-gene-0.51
PR202_augustus_masked-Super-Scaffold_128-processed-gene-0.52
PR202_augustus_masked-Super-Scaffold_128-processed-gene-0.60
PR202_augustus_masked-Super-Scaffold_128-processed-gene-0.63
PR202_augustus_masked-Super-Scaffold_128-processed-gene-0.64
PR202_augustus_masked-Super-Scaffold_128-processed-gene-0.67
PR202_augustus_masked-Super-Scaffold_128-processed-gene-0.69
PR202_augustus_masked-Super-Scaffold_128-processed-gene-0.72
PR202_augustus_masked-Super-Scaffold_128-processed-gene-0.75
PR202_augustus_masked-Super-Scaffold_128-processed-gene-0.81
PR202_augustus_masked-Super-Scaffold_128-processed-gene-1.13
PR202_augustus_masked-Super-Scaffold_128-processed-gene-1.15
PR202_augustus_masked-Super-Scaffold_128-processed-gene-2.134
PR202_augustus_masked-Super-Scaffold_128-processed-gene-2.136
PR202_augustus_masked-Super-Scaffold_128-processed-gene-2.137
PR202_augustus_masked-Super-Scaffold_128-processed-gene-2.138
PR202_augustus_masked-Super-Scaffold_128-processed-gene-2.144
PR202_augustus_masked-Super-Scaffold_128-processed-gene-2.146
PR202_augustus_masked-Super-Scaffold_128-processed-gene-2.148
PR202_augustus_masked-Super-Scaffold_128-processed-gene-2.152
PR202_augustus_masked-Super-Scaffold_128-processed-gene-2.154
PR202_augustus_masked-Super-Scaffold_128-processed-gene-2.157
PR202_augustus_masked-Super-Scaffold_128-processed-gene-2.162
PR202_augustus_masked-Super-Scaffold_128-processed-gene-2.163
PR202_augustus_masked-Super-Scaffold_128-processed-gene-2.165
PR202_augustus_masked-Super-Scaffold_128-processed-gene-2.166
PR202_augustus_masked-Super-Scaffold_128-processed-gene-2.167
PR202_augustus_masked-Super-Scaffold_128-processed-gene-2.170
PR202_augustus_masked-Super-Scaffold_128-processed-gene-2.171
PR202_augustus_masked-Super-Scaffold_128-processed-gene-2.173
PR202_augustus_masked-Super-Scaffold_128-processed-gene-2.174
PR202_augustus_masked-Super-Scaffold_128-processed-gene-2.176
PR202_augustus_masked-Super-Scaffold_128-processed-gene-2.177
PR202_augustus_masked-Super-Scaffold_128-processed-gene-2.178
PR202_augustus_masked-Super-Scaffold_128-processed-gene-2.179
PR202_augustus_masked-Super-Scaffold_128-processed-gene-2.180
PR202_augustus_masked-Super-Scaffold_128-processed-gene-2.181
PR202_augustus_masked-Super-Scaffold_128-processed-gene-2.182
PR202_augustus_masked-Super-Scaffold_128-processed-gene-2.185
PR202_augustus_masked-Super-Scaffold_128-processed-gene-2.186
PR202_augustus_masked-Super-Scaffold_128-processed-gene-2.187
PR202_augustus_masked-Super-Scaffold_128-processed-gene-2.189
PR202_augustus_masked-Super-Scaffold_128-processed-gene-2.190
PR202_augustus_masked-Super-Scaffold_128-processed-gene-2.194
PR202_augustus_masked-Super-Scaffold_128-processed-gene-2.198
PR202_augustus_masked-Super-Scaffold_128-processed-gene-2.203
PR202_augustus_masked-Super-Scaffold_128-processed-gene-2.204
PR202_augustus_masked-Super-Scaffold_128-processed-gene-2.206
PR202_augustus_masked-Super-Scaffold_128-processed-gene-2.212
PR202_augustus_masked-Super-Scaffold_128-processed-gene-2.213
PR202_augustus_masked-Super-Scaffold_128-processed-gene-2.219
PR202_augustus_masked-Super-Scaffold_128-processed-gene-2.229
PR202_augustus_masked-Super-Scaffold_128-processed-gene-2.233
PR202_augustus_masked-Super-Scaffold_128-processed-gene-2.238
PR202_augustus_masked-Super-Scaffold_128-processed-gene-2.240
PR202_augustus_masked-Super-Scaffold_128-processed-gene-2.241
PR202_augustus_masked-Super-Scaffold_128-processed-gene-2.242
PR202_augustus_masked-Super-Scaffold_128-processed-gene-2.249
PR202_augustus_masked-Super-Scaffold_128-processed-gene-2.250
PR202_augustus_masked-Super-Scaffold_128-processed-gene-2.252
PR202_augustus_masked-Super-Scaffold_128-processed-gene-2.253
PR202_augustus_masked-Super-Scaffold_128-processed-gene-2.256
PR202_augustus_masked-Super-Scaffold_128-processed-gene-2.258
PR202_augustus_masked-Super-Scaffold_128-processed-gene-2.260
PR202_augustus_masked-Super-Scaffold_128-processed-gene-2.263
PR202_augustus_masked-Super-Scaffold_128-processed-gene-2.268
PR202_augustus_masked-Super-Scaffold_128-processed-gene-2.270
PR202_augustus_masked-Super-Scaffold_128-processed-gene-2.271
PR202_augustus_masked-Super-Scaffold_128-processed-gene-2.272
PR202_augustus_masked-Super-Scaffold_128-processed-gene-2.273
PR202_augustus_masked-Super-Scaffold_128-processed-gene-2.275
PR202_augustus_masked-Super-Scaffold_128-processed-gene-2.279
PR202_augustus_masked-Super-Scaffold_128-processed-gene-2.283
PR202_augustus_masked-Super-Scaffold_128-processed-gene-2.284
PR202_augustus_masked-Super-Scaffold_128-processed-gene-2.285
PR202_augustus_masked-Super-Scaffold_128-processed-gene-2.287
PR202_augustus_masked-Super-Scaffold_128-processed-gene-2.288
PR202_augustus_masked-Super-Scaffold_128-processed-gene-2.289
PR202_augustus_masked-Super-Scaffold_128-processed-gene-2.292
PR202_augustus_masked-Super-Scaffold_128-processed-gene-2.293
PR202_augustus_masked-Super-Scaffold_128-processed-gene-2.295
PR202_augustus_masked-Super-Scaffold_128-processed-gene-2.299
PR202_augustus_masked-Super-Scaffold_128-processed-gene-2.304
PR202_augustus_masked-Super-Scaffold_128-processed-gene-2.306
PR202_augustus_masked-Super-Scaffold_128-processed-gene-2.308
PR202_augustus_masked-Super-Scaffold_128-processed-gene-2.310
PR202_augustus_masked-Super-Scaffold_128-processed-gene-2.312
PR202_augustus_masked-Super-Scaffold_128-processed-gene-2.313
PR202_augustus_masked-Super-Scaffold_128-processed-gene-2.314
PR202_augustus_masked-Super-Scaffold_128-processed-gene-3.0
PR202_augustus_masked-Super-Scaffold_128-processed-gene-3.1
PR202_augustus_masked-Super-Scaffold_128-processed-gene-3.10
PR202_augustus_masked-Super-Scaffold_128-processed-gene-3.104
PR202_augustus_masked-Super-Scaffold_128-processed-gene-3.108
PR202_augustus_masked-Super-Scaffold_128-processed-gene-3.109
PR202_augustus_masked-Super-Scaffold_128-processed-gene-3.113
PR202_augustus_masked-Super-Scaffold_128-processed-gene-3.121
PR202_augustus_masked-Super-Scaffold_128-processed-gene-3.122
PR202_augustus_masked-Super-Scaffold_128-processed-gene-3.129
PR202_augustus_masked-Super-Scaffold_128-processed-gene-3.133
PR202_augustus_masked-Super-Scaffold_128-processed-gene-3.137
PR202_augustus_masked-Super-Scaffold_128-processed-gene-3.140
PR202_augustus_masked-Super-Scaffold_128-processed-gene-3.142
PR202_augustus_masked-Super-Scaffold_128-processed-gene-3.145
PR202_augustus_masked-Super-Scaffold_128-processed-gene-3.146
PR202_augustus_masked-Super-Scaffold_128-processed-gene-3.147
PR202_augustus_masked-Super-Scaffold_128-processed-gene-3.149
PR202_augustus_masked-Super-Scaffold_128-processed-gene-3.15
PR202_augustus_masked-Super-Scaffold_128-processed-gene-3.153
PR202_augustus_masked-Super-Scaffold_128-processed-gene-3.155
PR202_augustus_masked-Super-Scaffold_128-processed-gene-3.156
PR202_augustus_masked-Super-Scaffold_128-processed-gene-3.157
PR202_augustus_masked-Super-Scaffold_128-processed-gene-3.16
PR202_augustus_masked-Super-Scaffold_128-processed-gene-3.162
PR202_augustus_masked-Super-Scaffold_128-processed-gene-3.163
PR202_augustus_masked-Super-Scaffold_128-processed-gene-3.166
PR202_augustus_masked-Super-Scaffold_128-processed-gene-3.168
PR202_augustus_masked-Super-Scaffold_128-processed-gene-3.169
PR202_augustus_masked-Super-Scaffold_128-processed-gene-3.171
PR202_augustus_masked-Super-Scaffold_128-processed-gene-3.173
PR202_augustus_masked-Super-Scaffold_128-processed-gene-3.177
PR202_augustus_masked-Super-Scaffold_128-processed-gene-3.180
PR202_augustus_masked-Super-Scaffold_128-processed-gene-3.182
PR202_augustus_masked-Super-Scaffold_128-processed-gene-3.189
PR202_augustus_masked-Super-Scaffold_128-processed-gene-3.191
PR202_augustus_masked-Super-Scaffold_128-processed-gene-3.192
PR202_augustus_masked-Super-Scaffold_128-processed-gene-3.193
PR202_augustus_masked-Super-Scaffold_128-processed-gene-3.194
PR202_augustus_masked-Super-Scaffold_128-processed-gene-3.27
PR202_augustus_masked-Super-Scaffold_128-processed-gene-3.3
PR202_augustus_masked-Super-Scaffold_128-processed-gene-3.30
PR202_augustus_masked-Super-Scaffold_128-processed-gene-3.35
PR202_augustus_masked-Super-Scaffold_128-processed-gene-3.36
PR202_augustus_masked-Super-Scaffold_128-processed-gene-3.37
PR202_augustus_masked-Super-Scaffold_128-processed-gene-3.40
PR202_augustus_masked-Super-Scaffold_128-processed-gene-3.47
PR202_augustus_masked-Super-Scaffold_128-processed-gene-3.49
PR202_augustus_masked-Super-Scaffold_128-processed-gene-3.50
PR202_augustus_masked-Super-Scaffold_128-processed-gene-3.51
PR202_augustus_masked-Super-Scaffold_128-processed-gene-3.52
PR202_augustus_masked-Super-Scaffold_128-processed-gene-3.55
PR202_augustus_masked-Super-Scaffold_128-processed-gene-3.57
PR202_augustus_masked-Super-Scaffold_128-processed-gene-3.58
PR202_augustus_masked-Super-Scaffold_128-processed-gene-3.59
PR202_augustus_masked-Super-Scaffold_128-processed-gene-3.6
PR202_augustus_masked-Super-Scaffold_128-processed-gene-3.60
PR202_augustus_masked-Super-Scaffold_128-processed-gene-3.61
PR202_augustus_masked-Super-Scaffold_128-processed-gene-3.64
PR202_augustus_masked-Super-Scaffold_128-processed-gene-3.66
PR202_augustus_masked-Super-Scaffold_128-processed-gene-3.71
PR202_augustus_masked-Super-Scaffold_128-processed-gene-3.73
PR202_augustus_masked-Super-Scaffold_128-processed-gene-3.75
PR202_augustus_masked-Super-Scaffold_128-processed-gene-3.77
PR202_augustus_masked-Super-Scaffold_128-processed-gene-3.78
PR202_augustus_masked-Super-Scaffold_128-processed-gene-3.8
PR202_augustus_masked-Super-Scaffold_128-processed-gene-3.83
PR202_augustus_masked-Super-Scaffold_128-processed-gene-3.84
PR202_augustus_masked-Super-Scaffold_128-processed-gene-3.85
PR202_augustus_masked-Super-Scaffold_128-processed-gene-3.87
PR202_augustus_masked-Super-Scaffold_128-processed-gene-3.88
PR202_augustus_masked-Super-Scaffold_128-processed-gene-3.9
PR202_augustus_masked-Super-Scaffold_128-processed-gene-3.90
PR202_augustus_masked-Super-Scaffold_128-processed-gene-3.92
PR202_augustus_masked-Super-Scaffold_128-processed-gene-3.95
PR202_augustus_masked-Super-Scaffold_128-processed-gene-3.96
PR202_augustus_masked-Super-Scaffold_128-processed-gene-3.97
PR202_augustus_masked-Super-Scaffold_128-processed-gene-4.546
PR202_augustus_masked-Super-Scaffold_128-processed-gene-4.547
PR202_augustus_masked-Super-Scaffold_128-processed-gene-4.548
PR202_augustus_masked-Super-Scaffold_128-processed-gene-4.549
PR202_augustus_masked-Super-Scaffold_128-processed-gene-4.550
PR202_augustus_masked-Super-Scaffold_128-processed-gene-4.561
PR202_augustus_masked-Super-Scaffold_128-processed-gene-4.562
PR202_augustus_masked-Super-Scaffold_128-processed-gene-4.563
PR202_augustus_masked-Super-Scaffold_128-processed-gene-4.564
PR202_augustus_masked-Super-Scaffold_128-processed-gene-4.565
PR202_augustus_masked-Super-Scaffold_128-processed-gene-4.568
PR202_augustus_masked-Super-Scaffold_128-processed-gene-4.589
PR202_augustus_masked-Super-Scaffold_128-processed-gene-4.592
PR202_augustus_masked-Super-Scaffold_128-processed-gene-4.594
PR202_augustus_masked-Super-Scaffold_128-processed-gene-4.595
PR202_augustus_masked-Super-Scaffold_128-processed-gene-4.596
PR202_augustus_masked-Super-Scaffold_128-processed-gene-4.599
PR202_augustus_masked-Super-Scaffold_128-processed-gene-4.600
PR202_augustus_masked-Super-Scaffold_128-processed-gene-4.602
PR202_augustus_masked-Super-Scaffold_128-processed-gene-4.603
PR202_augustus_masked-Super-Scaffold_128-processed-gene-4.611
PR202_augustus_masked-Super-Scaffold_128-processed-gene-4.618
PR202_augustus_masked-Super-Scaffold_128-processed-gene-4.622
PR202_augustus_masked-Super-Scaffold_128-processed-gene-4.623
PR202_augustus_masked-Super-Scaffold_128-processed-gene-4.627
PR202_augustus_masked-Super-Scaffold_128-processed-gene-4.628
PR202_augustus_masked-Super-Scaffold_128-processed-gene-4.633
PR202_augustus_masked-Super-Scaffold_128-processed-gene-4.636
PR202_augustus_masked-Super-Scaffold_128-processed-gene-4.639
PR202_augustus_masked-Super-Scaffold_128-processed-gene-4.640
PR202_augustus_masked-Super-Scaffold_128-processed-gene-4.650
PR202_augustus_masked-Super-Scaffold_128-processed-gene-4.653
PR202_augustus_masked-Super-Scaffold_128-processed-gene-4.655
PR202_augustus_masked-Super-Scaffold_128-processed-gene-4.657
PR202_augustus_masked-Super-Scaffold_128-processed-gene-4.660
PR202_augustus_masked-Super-Scaffold_128-processed-gene-4.661
PR202_augustus_masked-Super-Scaffold_128-processed-gene-4.662
PR202_augustus_masked-Super-Scaffold_128-processed-gene-4.663
PR202_augustus_masked-Super-Scaffold_128-processed-gene-4.664
PR202_augustus_masked-Super-Scaffold_128-processed-gene-4.665
PR202_augustus_masked-Super-Scaffold_128-processed-gene-4.666
PR202_augustus_masked-Super-Scaffold_128-processed-gene-4.670
PR202_augustus_masked-Super-Scaffold_128-processed-gene-4.699
PR202_augustus_masked-Super-Scaffold_128-processed-gene-4.701
PR202_augustus_masked-Super-Scaffold_128-processed-gene-4.703
PR202_augustus_masked-Super-Scaffold_128-processed-gene-4.708
PR202_augustus_masked-Super-Scaffold_128-processed-gene-4.712
PR202_augustus_masked-Super-Scaffold_128-processed-gene-4.714
PR202_augustus_masked-Super-Scaffold_128-processed-gene-4.715
PR202_augustus_masked-Super-Scaffold_128-processed-gene-4.718
PR202_augustus_masked-Super-Scaffold_128-processed-gene-4.719
PR202_augustus_masked-Super-Scaffold_128-processed-gene-4.723
PR202_augustus_masked-Super-Scaffold_128-processed-gene-4.725
PR202_augustus_masked-Super-Scaffold_128-processed-gene-4.727
PR202_augustus_masked-Super-Scaffold_128-processed-gene-4.732
PR202_augustus_masked-Super-Scaffold_128-processed-gene-4.734
PR202_augustus_masked-Super-Scaffold_128-processed-gene-4.739
PR202_augustus_masked-Super-Scaffold_128-processed-gene-4.740
PR202_augustus_masked-Super-Scaffold_128-processed-gene-4.745
PR202_augustus_masked-Super-Scaffold_128-processed-gene-4.749
PR202_augustus_masked-Super-Scaffold_128-processed-gene-4.750
PR202_augustus_masked-Super-Scaffold_128-processed-gene-4.754
PR202_augustus_masked-Super-Scaffold_128-processed-gene-4.755
PR202_augustus_masked-Super-Scaffold_128-processed-gene-4.758
PR202_augustus_masked-Super-Scaffold_128-processed-gene-4.760
PR202_augustus_masked-Super-Scaffold_128-processed-gene-4.763
PR202_augustus_masked-Super-Scaffold_128-processed-gene-4.770
PR202_augustus_masked-Super-Scaffold_128-processed-gene-4.772
PR202_augustus_masked-Super-Scaffold_128-processed-gene-4.773
PR202_augustus_masked-Super-Scaffold_128-processed-gene-4.775
PR202_augustus_masked-Super-Scaffold_128-processed-gene-4.779
PR202_augustus_masked-Super-Scaffold_128-processed-gene-4.782
PR202_augustus_masked-Super-Scaffold_128-processed-gene-4.783
PR202_augustus_masked-Super-Scaffold_128-processed-gene-4.784
PR202_augustus_masked-Super-Scaffold_12-processed-gene-0.239
PR202_augustus_masked-Super-Scaffold_12-processed-gene-0.240
PR202_augustus_masked-Super-Scaffold_12-processed-gene-0.241
PR202_augustus_masked-Super-Scaffold_12-processed-gene-0.243
PR202_augustus_masked-Super-Scaffold_12-processed-gene-0.250
PR202_augustus_masked-Super-Scaffold_12-processed-gene-0.252
PR202_augustus_masked-Super-Scaffold_12-processed-gene-0.253
PR202_augustus_masked-Super-Scaffold_12-processed-gene-0.255
PR202_augustus_masked-Super-Scaffold_12-processed-gene-0.256
PR202_augustus_masked-Super-Scaffold_12-processed-gene-0.257
PR202_augustus_masked-Super-Scaffold_12-processed-gene-0.259
PR202_augustus_masked-Super-Scaffold_12-processed-gene-0.260
PR202_augustus_masked-Super-Scaffold_12-processed-gene-0.263
PR202_augustus_masked-Super-Scaffold_12-processed-gene-0.264
PR202_augustus_masked-Super-Scaffold_12-processed-gene-0.266
PR202_augustus_masked-Super-Scaffold_12-processed-gene-0.268
PR202_augustus_masked-Super-Scaffold_12-processed-gene-0.269
PR202_augustus_masked-Super-Scaffold_12-processed-gene-0.273
PR202_augustus_masked-Super-Scaffold_12-processed-gene-0.275
PR202_augustus_masked-Super-Scaffold_12-processed-gene-0.276
PR202_augustus_masked-Super-Scaffold_12-processed-gene-0.277
PR202_augustus_masked-Super-Scaffold_12-processed-gene-0.280
PR202_augustus_masked-Super-Scaffold_12-processed-gene-0.281
PR202_augustus_masked-Super-Scaffold_12-processed-gene-0.288
PR202_augustus_masked-Super-Scaffold_12-processed-gene-0.297
PR202_augustus_masked-Super-Scaffold_12-processed-gene-0.298
PR202_augustus_masked-Super-Scaffold_12-processed-gene-0.306
PR202_augustus_masked-Super-Scaffold_12-processed-gene-0.307
PR202_augustus_masked-Super-Scaffold_12-processed-gene-0.309
PR202_augustus_masked-Super-Scaffold_12-processed-gene-0.310
PR202_augustus_masked-Super-Scaffold_12-processed-gene-0.311
PR202_augustus_masked-Super-Scaffold_12-processed-gene-0.312
PR202_augustus_masked-Super-Scaffold_12-processed-gene-0.314
PR202_augustus_masked-Super-Scaffold_12-processed-gene-0.317
PR202_augustus_masked-Super-Scaffold_12-processed-gene-0.318
PR202_augustus_masked-Super-Scaffold_12-processed-gene-0.320
PR202_augustus_masked-Super-Scaffold_12-processed-gene-0.323
PR202_augustus_masked-Super-Scaffold_12-processed-gene-0.324
PR202_augustus_masked-Super-Scaffold_12-processed-gene-0.327
PR202_augustus_masked-Super-Scaffold_12-processed-gene-0.329
PR202_augustus_masked-Super-Scaffold_12-processed-gene-0.330
PR202_augustus_masked-Super-Scaffold_12-processed-gene-0.335
PR202_augustus_masked-Super-Scaffold_12-processed-gene-0.339
PR202_augustus_masked-Super-Scaffold_12-processed-gene-0.343
PR202_augustus_masked-Super-Scaffold_12-processed-gene-0.345
PR202_augustus_masked-Super-Scaffold_12-processed-gene-0.348
PR202_augustus_masked-Super-Scaffold_12-processed-gene-0.349
PR202_augustus_masked-Super-Scaffold_12-processed-gene-0.358
PR202_augustus_masked-Super-Scaffold_12-processed-gene-0.359
PR202_augustus_masked-Super-Scaffold_12-processed-gene-0.361
PR202_augustus_masked-Super-Scaffold_12-processed-gene-0.368
PR202_augustus_masked-Super-Scaffold_12-processed-gene-0.369
PR202_augustus_masked-Super-Scaffold_12-processed-gene-0.376
PR202_augustus_masked-Super-Scaffold_12-processed-gene-0.384
PR202_augustus_masked-Super-Scaffold_12-processed-gene-0.388
PR202_augustus_masked-Super-Scaffold_12-processed-gene-0.392
PR202_augustus_masked-Super-Scaffold_12-processed-gene-0.393
PR202_augustus_masked-Super-Scaffold_12-processed-gene-0.396
PR202_augustus_masked-Super-Scaffold_12-processed-gene-0.397
PR202_augustus_masked-Super-Scaffold_12-processed-gene-0.400
PR202_augustus_masked-Super-Scaffold_12-processed-gene-0.408
PR202_augustus_masked-Super-Scaffold_12-processed-gene-0.413
PR202_augustus_masked-Super-Scaffold_12-processed-gene-1.100
PR202_augustus_masked-Super-Scaffold_12-processed-gene-1.102
PR202_augustus_masked-Super-Scaffold_12-processed-gene-1.103
PR202_augustus_masked-Super-Scaffold_12-processed-gene-1.109
PR202_augustus_masked-Super-Scaffold_12-processed-gene-1.122
PR202_augustus_masked-Super-Scaffold_12-processed-gene-1.123
PR202_augustus_masked-Super-Scaffold_12-processed-gene-1.13
PR202_augustus_masked-Super-Scaffold_12-processed-gene-1.131
PR202_augustus_masked-Super-Scaffold_12-processed-gene-1.132
PR202_augustus_masked-Super-Scaffold_12-processed-gene-1.137
PR202_augustus_masked-Super-Scaffold_12-processed-gene-1.139
PR202_augustus_masked-Super-Scaffold_12-processed-gene-1.146
PR202_augustus_masked-Super-Scaffold_12-processed-gene-1.147
PR202_augustus_masked-Super-Scaffold_12-processed-gene-1.148
PR202_augustus_masked-Super-Scaffold_12-processed-gene-1.15
PR202_augustus_masked-Super-Scaffold_12-processed-gene-1.155
PR202_augustus_masked-Super-Scaffold_12-processed-gene-1.159
PR202_augustus_masked-Super-Scaffold_12-processed-gene-1.16
PR202_augustus_masked-Super-Scaffold_12-processed-gene-1.161
PR202_augustus_masked-Super-Scaffold_12-processed-gene-1.162
PR202_augustus_masked-Super-Scaffold_12-processed-gene-1.166
PR202_augustus_masked-Super-Scaffold_12-processed-gene-1.168
PR202_augustus_masked-Super-Scaffold_12-processed-gene-1.170
PR202_augustus_masked-Super-Scaffold_12-processed-gene-1.171
PR202_augustus_masked-Super-Scaffold_12-processed-gene-1.176
PR202_augustus_masked-Super-Scaffold_12-processed-gene-1.180
PR202_augustus_masked-Super-Scaffold_12-processed-gene-1.182
PR202_augustus_masked-Super-Scaffold_12-processed-gene-1.183
PR202_augustus_masked-Super-Scaffold_12-processed-gene-1.186
PR202_augustus_masked-Super-Scaffold_12-processed-gene-1.21
PR202_augustus_masked-Super-Scaffold_12-processed-gene-1.25
PR202_augustus_masked-Super-Scaffold_12-processed-gene-1.33
PR202_augustus_masked-Super-Scaffold_12-processed-gene-1.34
PR202_augustus_masked-Super-Scaffold_12-processed-gene-1.35
PR202_augustus_masked-Super-Scaffold_12-processed-gene-1.37
PR202_augustus_masked-Super-Scaffold_12-processed-gene-1.38
PR202_augustus_masked-Super-Scaffold_12-processed-gene-1.39
PR202_augustus_masked-Super-Scaffold_12-processed-gene-1.4
PR202_augustus_masked-Super-Scaffold_12-processed-gene-1.41
PR202_augustus_masked-Super-Scaffold_12-processed-gene-1.45
PR202_augustus_masked-Super-Scaffold_12-processed-gene-1.5
PR202_augustus_masked-Super-Scaffold_12-processed-gene-1.50
PR202_augustus_masked-Super-Scaffold_12-processed-gene-1.51
PR202_augustus_masked-Super-Scaffold_12-processed-gene-1.52
PR202_augustus_masked-Super-Scaffold_12-processed-gene-1.54
PR202_augustus_masked-Super-Scaffold_12-processed-gene-1.55
PR202_augustus_masked-Super-Scaffold_12-processed-gene-1.56
PR202_augustus_masked-Super-Scaffold_12-processed-gene-1.57
PR202_augustus_masked-Super-Scaffold_12-processed-gene-1.58
PR202_augustus_masked-Super-Scaffold_12-processed-gene-1.61
PR202_augustus_masked-Super-Scaffold_12-processed-gene-1.62
PR202_augustus_masked-Super-Scaffold_12-processed-gene-1.63
PR202_augustus_masked-Super-Scaffold_12-processed-gene-1.65
PR202_augustus_masked-Super-Scaffold_12-processed-gene-1.66
PR202_augustus_masked-Super-Scaffold_12-processed-gene-1.7
PR202_augustus_masked-Super-Scaffold_12-processed-gene-1.74
PR202_augustus_masked-Super-Scaffold_12-processed-gene-1.75
PR202_augustus_masked-Super-Scaffold_12-processed-gene-1.81
PR202_augustus_masked-Super-Scaffold_12-processed-gene-1.82
PR202_augustus_masked-Super-Scaffold_12-processed-gene-1.83
PR202_augustus_masked-Super-Scaffold_12-processed-gene-1.84
PR202_augustus_masked-Super-Scaffold_12-processed-gene-1.85
PR202_augustus_masked-Super-Scaffold_12-processed-gene-1.88
PR202_augustus_masked-Super-Scaffold_12-processed-gene-1.89
PR202_augustus_masked-Super-Scaffold_12-processed-gene-1.9
PR202_augustus_masked-Super-Scaffold_12-processed-gene-1.90
PR202_augustus_masked-Super-Scaffold_12-processed-gene-1.96
PR202_augustus_masked-Super-Scaffold_12-processed-gene-2.460
PR202_augustus_masked-Super-Scaffold_12-processed-gene-2.461
PR202_augustus_masked-Super-Scaffold_12-processed-gene-2.462
PR202_augustus_masked-Super-Scaffold_12-processed-gene-2.468
PR202_augustus_masked-Super-Scaffold_12-processed-gene-2.469
PR202_augustus_masked-Super-Scaffold_12-processed-gene-2.470
PR202_augustus_masked-Super-Scaffold_12-processed-gene-2.472
PR202_augustus_masked-Super-Scaffold_12-processed-gene-2.473
PR202_augustus_masked-Super-Scaffold_12-processed-gene-2.479
PR202_augustus_masked-Super-Scaffold_12-processed-gene-2.483
PR202_augustus_masked-Super-Scaffold_12-processed-gene-2.485
PR202_augustus_masked-Super-Scaffold_12-processed-gene-2.487
PR202_augustus_masked-Super-Scaffold_12-processed-gene-2.491
PR202_augustus_masked-Super-Scaffold_12-processed-gene-2.492
PR202_augustus_masked-Super-Scaffold_12-processed-gene-2.500
PR202_augustus_masked-Super-Scaffold_12-processed-gene-2.502
PR202_augustus_masked-Super-Scaffold_12-processed-gene-2.506
PR202_augustus_masked-Super-Scaffold_12-processed-gene-2.507
PR202_augustus_masked-Super-Scaffold_12-processed-gene-2.508
PR202_augustus_masked-Super-Scaffold_12-processed-gene-2.512
PR202_augustus_masked-Super-Scaffold_12-processed-gene-2.513
PR202_augustus_masked-Super-Scaffold_12-processed-gene-2.514
PR202_augustus_masked-Super-Scaffold_12-processed-gene-2.520
PR202_augustus_masked-Super-Scaffold_12-processed-gene-2.523
PR202_augustus_masked-Super-Scaffold_12-processed-gene-2.524
PR202_augustus_masked-Super-Scaffold_12-processed-gene-2.529
PR202_augustus_masked-Super-Scaffold_12-processed-gene-2.532
PR202_augustus_masked-Super-Scaffold_12-processed-gene-2.534
PR202_augustus_masked-Super-Scaffold_12-processed-gene-2.537
PR202_augustus_masked-Super-Scaffold_12-processed-gene-2.538
PR202_augustus_masked-Super-Scaffold_12-processed-gene-2.539
PR202_augustus_masked-Super-Scaffold_12-processed-gene-2.540
PR202_augustus_masked-Super-Scaffold_12-processed-gene-2.541
PR202_augustus_masked-Super-Scaffold_12-processed-gene-2.544
PR202_augustus_masked-Super-Scaffold_12-processed-gene-2.545
PR202_augustus_masked-Super-Scaffold_12-processed-gene-2.546
PR202_augustus_masked-Super-Scaffold_12-processed-gene-2.550
PR202_augustus_masked-Super-Scaffold_12-processed-gene-2.552
PR202_augustus_masked-Super-Scaffold_12-processed-gene-2.553
PR202_augustus_masked-Super-Scaffold_12-processed-gene-2.557
PR202_augustus_masked-Super-Scaffold_12-processed-gene-2.559
PR202_augustus_masked-Super-Scaffold_12-processed-gene-2.573
PR202_augustus_masked-Super-Scaffold_12-processed-gene-2.577
PR202_augustus_masked-Super-Scaffold_12-processed-gene-2.589
PR202_augustus_masked-Super-Scaffold_12-processed-gene-2.590
PR202_augustus_masked-Super-Scaffold_12-processed-gene-2.591
PR202_augustus_masked-Super-Scaffold_12-processed-gene-2.593
PR202_augustus_masked-Super-Scaffold_12-processed-gene-2.594
PR202_augustus_masked-Super-Scaffold_12-processed-gene-2.607
PR202_augustus_masked-Super-Scaffold_12-processed-gene-2.611
PR202_augustus_masked-Super-Scaffold_12-processed-gene-2.614
PR202_augustus_masked-Super-Scaffold_12-processed-gene-2.618
PR202_augustus_masked-Super-Scaffold_12-processed-gene-2.629
PR202_augustus_masked-Super-Scaffold_12-processed-gene-3.0
PR202_augustus_masked-Super-Scaffold_12-processed-gene-3.1
PR202_augustus_masked-Super-Scaffold_12-processed-gene-3.10
PR202_augustus_masked-Super-Scaffold_12-processed-gene-3.100
PR202_augustus_masked-Super-Scaffold_12-processed-gene-3.104
PR202_augustus_masked-Super-Scaffold_12-processed-gene-3.106
PR202_augustus_masked-Super-Scaffold_12-processed-gene-3.112
PR202_augustus_masked-Super-Scaffold_12-processed-gene-3.117
PR202_augustus_masked-Super-Scaffold_12-processed-gene-3.119
PR202_augustus_masked-Super-Scaffold_12-processed-gene-3.12
PR202_augustus_masked-Super-Scaffold_12-processed-gene-3.120
PR202_augustus_masked-Super-Scaffold_12-processed-gene-3.132
PR202_augustus_masked-Super-Scaffold_12-processed-gene-3.135
PR202_augustus_masked-Super-Scaffold_12-processed-gene-3.138
PR202_augustus_masked-Super-Scaffold_12-processed-gene-3.139
PR202_augustus_masked-Super-Scaffold_12-processed-gene-3.140
PR202_augustus_masked-Super-Scaffold_12-processed-gene-3.144
PR202_augustus_masked-Super-Scaffold_12-processed-gene-3.146
PR202_augustus_masked-Super-Scaffold_12-processed-gene-3.148
PR202_augustus_masked-Super-Scaffold_12-processed-gene-3.149
PR202_augustus_masked-Super-Scaffold_12-processed-gene-3.150
PR202_augustus_masked-Super-Scaffold_12-processed-gene-3.151
PR202_augustus_masked-Super-Scaffold_12-processed-gene-3.154
PR202_augustus_masked-Super-Scaffold_12-processed-gene-3.156
PR202_augustus_masked-Super-Scaffold_12-processed-gene-3.159
PR202_augustus_masked-Super-Scaffold_12-processed-gene-3.161
PR202_augustus_masked-Super-Scaffold_12-processed-gene-3.167
PR202_augustus_masked-Super-Scaffold_12-processed-gene-3.168
PR202_augustus_masked-Super-Scaffold_12-processed-gene-3.2
PR202_augustus_masked-Super-Scaffold_12-processed-gene-3.21
PR202_augustus_masked-Super-Scaffold_12-processed-gene-3.22
PR202_augustus_masked-Super-Scaffold_12-processed-gene-3.23
PR202_augustus_masked-Super-Scaffold_12-processed-gene-3.27
PR202_augustus_masked-Super-Scaffold_12-processed-gene-3.28
PR202_augustus_masked-Super-Scaffold_12-processed-gene-3.33
PR202_augustus_masked-Super-Scaffold_12-processed-gene-3.35
PR202_augustus_masked-Super-Scaffold_12-processed-gene-3.40
PR202_augustus_masked-Super-Scaffold_12-processed-gene-3.42
PR202_augustus_masked-Super-Scaffold_12-processed-gene-3.43
PR202_augustus_masked-Super-Scaffold_12-processed-gene-3.45
PR202_augustus_masked-Super-Scaffold_12-processed-gene-3.47
PR202_augustus_masked-Super-Scaffold_12-processed-gene-3.50
PR202_augustus_masked-Super-Scaffold_12-processed-gene-3.52
PR202_augustus_masked-Super-Scaffold_12-processed-gene-3.53
PR202_augustus_masked-Super-Scaffold_12-processed-gene-3.6
PR202_augustus_masked-Super-Scaffold_12-processed-gene-3.74
PR202_augustus_masked-Super-Scaffold_12-processed-gene-3.8
PR202_augustus_masked-Super-Scaffold_12-processed-gene-3.81
PR202_augustus_masked-Super-Scaffold_12-processed-gene-3.82
PR202_augustus_masked-Super-Scaffold_12-processed-gene-3.84
PR202_augustus_masked-Super-Scaffold_12-processed-gene-3.87
PR202_augustus_masked-Super-Scaffold_12-processed-gene-3.9
PR202_augustus_masked-Super-Scaffold_12-processed-gene-3.94
PR202_augustus_masked-Super-Scaffold_12-processed-gene-3.95
PR202_augustus_masked-Super-Scaffold_12-processed-gene-4.149
PR202_augustus_masked-Super-Scaffold_12-processed-gene-4.150
PR202_augustus_masked-Super-Scaffold_12-processed-gene-4.151
PR202_augustus_masked-Super-Scaffold_12-processed-gene-4.290
PR202_augustus_masked-Super-Scaffold_12-processed-gene-4.294
PR202_augustus_masked-Super-Scaffold_12-processed-gene-4.295
PR202_augustus_masked-Super-Scaffold_131-processed-gene-0.93
PR202_augustus_masked-Super-Scaffold_131-processed-gene-1.124
PR202_augustus_masked-Super-Scaffold_131-processed-gene-1.129
PR202_augustus_masked-Super-Scaffold_131-processed-gene-1.138
PR202_augustus_masked-Super-Scaffold_131-processed-gene-1.161
PR202_augustus_masked-Super-Scaffold_131-processed-gene-1.176
PR202_augustus_masked-Super-Scaffold_131-processed-gene-1.191
PR202_augustus_masked-Super-Scaffold_131-processed-gene-1.246
PR202_augustus_masked-Super-Scaffold_131-processed-gene-1.252
PR202_augustus_masked-Super-Scaffold_131-processed-gene-1.258
PR202_augustus_masked-Super-Scaffold_131-processed-gene-1.265
PR202_augustus_masked-Super-Scaffold_131-processed-gene-1.273
PR202_augustus_masked-Super-Scaffold_131-processed-gene-1.274
PR202_augustus_masked-Super-Scaffold_131-processed-gene-1.277
PR202_augustus_masked-Super-Scaffold_131-processed-gene-1.58
PR202_augustus_masked-Super-Scaffold_131-processed-gene-1.80
PR202_augustus_masked-Super-Scaffold_131-processed-gene-1.81
PR202_augustus_masked-Super-Scaffold_131-processed-gene-1.91
PR202_augustus_masked-Super-Scaffold_131-processed-gene-1.92
PR202_augustus_masked-Super-Scaffold_1331-processed-gene-0.15
PR202_augustus_masked-Super-Scaffold_1331-processed-gene-0.28
PR202_augustus_masked-Super-Scaffold_1331-processed-gene-0.82
PR202_augustus_masked-Super-Scaffold_133-processed-gene-0.0
PR202_augustus_masked-Super-Scaffold_133-processed-gene-0.1
PR202_augustus_masked-Super-Scaffold_133-processed-gene-0.100
PR202_augustus_masked-Super-Scaffold_133-processed-gene-0.101
PR202_augustus_masked-Super-Scaffold_133-processed-gene-0.102
PR202_augustus_masked-Super-Scaffold_133-processed-gene-0.103
PR202_augustus_masked-Super-Scaffold_133-processed-gene-0.105
PR202_augustus_masked-Super-Scaffold_133-processed-gene-0.106
PR202_augustus_masked-Super-Scaffold_133-processed-gene-0.12
PR202_augustus_masked-Super-Scaffold_133-processed-gene-0.120
PR202_augustus_masked-Super-Scaffold_133-processed-gene-0.125
PR202_augustus_masked-Super-Scaffold_133-processed-gene-0.127
PR202_augustus_masked-Super-Scaffold_133-processed-gene-0.130
PR202_augustus_masked-Super-Scaffold_133-processed-gene-0.131
PR202_augustus_masked-Super-Scaffold_133-processed-gene-0.132
PR202_augustus_masked-Super-Scaffold_133-processed-gene-0.134
PR202_augustus_masked-Super-Scaffold_133-processed-gene-0.14
PR202_augustus_masked-Super-Scaffold_133-processed-gene-0.140
PR202_augustus_masked-Super-Scaffold_133-processed-gene-0.141
PR202_augustus_masked-Super-Scaffold_133-processed-gene-0.144
PR202_augustus_masked-Super-Scaffold_133-processed-gene-0.145
PR202_augustus_masked-Super-Scaffold_133-processed-gene-0.148
PR202_augustus_masked-Super-Scaffold_133-processed-gene-0.157
PR202_augustus_masked-Super-Scaffold_133-processed-gene-0.161
PR202_augustus_masked-Super-Scaffold_133-processed-gene-0.162
PR202_augustus_masked-Super-Scaffold_133-processed-gene-0.175
PR202_augustus_masked-Super-Scaffold_133-processed-gene-0.177
PR202_augustus_masked-Super-Scaffold_133-processed-gene-0.181
PR202_augustus_masked-Super-Scaffold_133-processed-gene-0.184
PR202_augustus_masked-Super-Scaffold_133-processed-gene-0.185
PR202_augustus_masked-Super-Scaffold_133-processed-gene-0.186
PR202_augustus_masked-Super-Scaffold_133-processed-gene-0.190
PR202_augustus_masked-Super-Scaffold_133-processed-gene-0.192
PR202_augustus_masked-Super-Scaffold_133-processed-gene-0.195
PR202_augustus_masked-Super-Scaffold_133-processed-gene-0.198
PR202_augustus_masked-Super-Scaffold_133-processed-gene-0.199
PR202_augustus_masked-Super-Scaffold_133-processed-gene-0.2
PR202_augustus_masked-Super-Scaffold_133-processed-gene-0.204
PR202_augustus_masked-Super-Scaffold_133-processed-gene-0.205
PR202_augustus_masked-Super-Scaffold_133-processed-gene-0.206
PR202_augustus_masked-Super-Scaffold_133-processed-gene-0.208
PR202_augustus_masked-Super-Scaffold_133-processed-gene-0.209
PR202_augustus_masked-Super-Scaffold_133-processed-gene-0.210
PR202_augustus_masked-Super-Scaffold_133-processed-gene-0.212
PR202_augustus_masked-Super-Scaffold_133-processed-gene-0.213
PR202_augustus_masked-Super-Scaffold_133-processed-gene-0.214
PR202_augustus_masked-Super-Scaffold_133-processed-gene-0.215
PR202_augustus_masked-Super-Scaffold_133-processed-gene-0.216
PR202_augustus_masked-Super-Scaffold_133-processed-gene-0.217
PR202_augustus_masked-Super-Scaffold_133-processed-gene-0.219
PR202_augustus_masked-Super-Scaffold_133-processed-gene-0.221
PR202_augustus_masked-Super-Scaffold_133-processed-gene-0.222
PR202_augustus_masked-Super-Scaffold_133-processed-gene-0.224
PR202_augustus_masked-Super-Scaffold_133-processed-gene-0.225
PR202_augustus_masked-Super-Scaffold_133-processed-gene-0.226
PR202_augustus_masked-Super-Scaffold_133-processed-gene-0.229
PR202_augustus_masked-Super-Scaffold_133-processed-gene-0.230
PR202_augustus_masked-Super-Scaffold_133-processed-gene-0.231
PR202_augustus_masked-Super-Scaffold_133-processed-gene-0.233
PR202_augustus_masked-Super-Scaffold_133-processed-gene-0.237
PR202_augustus_masked-Super-Scaffold_133-processed-gene-0.242
PR202_augustus_masked-Super-Scaffold_133-processed-gene-0.249
PR202_augustus_masked-Super-Scaffold_133-processed-gene-0.26
PR202_augustus_masked-Super-Scaffold_133-processed-gene-0.27
PR202_augustus_masked-Super-Scaffold_133-processed-gene-0.28
PR202_augustus_masked-Super-Scaffold_133-processed-gene-0.3
PR202_augustus_masked-Super-Scaffold_133-processed-gene-0.30
PR202_augustus_masked-Super-Scaffold_133-processed-gene-0.31
PR202_augustus_masked-Super-Scaffold_133-processed-gene-0.39
PR202_augustus_masked-Super-Scaffold_133-processed-gene-0.45
PR202_augustus_masked-Super-Scaffold_133-processed-gene-0.46
PR202_augustus_masked-Super-Scaffold_133-processed-gene-0.47
PR202_augustus_masked-Super-Scaffold_133-processed-gene-0.51
PR202_augustus_masked-Super-Scaffold_133-processed-gene-0.52
PR202_augustus_masked-Super-Scaffold_133-processed-gene-0.54
PR202_augustus_masked-Super-Scaffold_133-processed-gene-0.59
PR202_augustus_masked-Super-Scaffold_133-processed-gene-0.60
PR202_augustus_masked-Super-Scaffold_133-processed-gene-0.61
PR202_augustus_masked-Super-Scaffold_133-processed-gene-0.62
PR202_augustus_masked-Super-Scaffold_133-processed-gene-0.63
PR202_augustus_masked-Super-Scaffold_133-processed-gene-0.68
PR202_augustus_masked-Super-Scaffold_133-processed-gene-0.80
PR202_augustus_masked-Super-Scaffold_133-processed-gene-0.84
PR202_augustus_masked-Super-Scaffold_133-processed-gene-0.89
PR202_augustus_masked-Super-Scaffold_133-processed-gene-0.9
PR202_augustus_masked-Super-Scaffold_133-processed-gene-0.91
PR202_augustus_masked-Super-Scaffold_133-processed-gene-0.92
PR202_augustus_masked-Super-Scaffold_133-processed-gene-0.97
PR202_augustus_masked-Super-Scaffold_133-processed-gene-0.98
PR202_augustus_masked-Super-Scaffold_133-processed-gene-0.99
PR202_augustus_masked-Super-Scaffold_1344-processed-gene-0.108
PR202_augustus_masked-Super-Scaffold_1344-processed-gene-0.69
PR202_augustus_masked-Super-Scaffold_1344-processed-gene-0.90
PR202_augustus_masked-Super-Scaffold_1349-processed-gene-0.7
PR202_augustus_masked-Super-Scaffold_134-processed-gene-0.458
PR202_augustus_masked-Super-Scaffold_134-processed-gene-0.459
PR202_augustus_masked-Super-Scaffold_134-processed-gene-0.463
PR202_augustus_masked-Super-Scaffold_134-processed-gene-0.464
PR202_augustus_masked-Super-Scaffold_134-processed-gene-0.469
PR202_augustus_masked-Super-Scaffold_134-processed-gene-0.503
PR202_augustus_masked-Super-Scaffold_134-processed-gene-0.564
PR202_augustus_masked-Super-Scaffold_134-processed-gene-0.594
PR202_augustus_masked-Super-Scaffold_134-processed-gene-0.597
PR202_augustus_masked-Super-Scaffold_134-processed-gene-1.293
PR202_augustus_masked-Super-Scaffold_134-processed-gene-1.298
PR202_augustus_masked-Super-Scaffold_134-processed-gene-1.300
PR202_augustus_masked-Super-Scaffold_134-processed-gene-1.301
PR202_augustus_masked-Super-Scaffold_134-processed-gene-1.302
PR202_augustus_masked-Super-Scaffold_134-processed-gene-1.308
PR202_augustus_masked-Super-Scaffold_134-processed-gene-1.309
PR202_augustus_masked-Super-Scaffold_134-processed-gene-1.310
PR202_augustus_masked-Super-Scaffold_134-processed-gene-1.315
PR202_augustus_masked-Super-Scaffold_134-processed-gene-1.321
PR202_augustus_masked-Super-Scaffold_134-processed-gene-1.322
PR202_augustus_masked-Super-Scaffold_134-processed-gene-1.328
PR202_augustus_masked-Super-Scaffold_134-processed-gene-1.329
PR202_augustus_masked-Super-Scaffold_134-processed-gene-1.330
PR202_augustus_masked-Super-Scaffold_134-processed-gene-1.331
PR202_augustus_masked-Super-Scaffold_134-processed-gene-1.333
PR202_augustus_masked-Super-Scaffold_134-processed-gene-1.334
PR202_augustus_masked-Super-Scaffold_134-processed-gene-1.352
PR202_augustus_masked-Super-Scaffold_134-processed-gene-1.360
PR202_augustus_masked-Super-Scaffold_134-processed-gene-1.451
PR202_augustus_masked-Super-Scaffold_134-processed-gene-1.464
PR202_augustus_masked-Super-Scaffold_134-processed-gene-1.469
PR202_augustus_masked-Super-Scaffold_134-processed-gene-1.471
PR202_augustus_masked-Super-Scaffold_134-processed-gene-1.476
PR202_augustus_masked-Super-Scaffold_134-processed-gene-1.486
PR202_augustus_masked-Super-Scaffold_134-processed-gene-1.490
PR202_augustus_masked-Super-Scaffold_134-processed-gene-1.506
PR202_augustus_masked-Super-Scaffold_134-processed-gene-1.509
PR202_augustus_masked-Super-Scaffold_134-processed-gene-1.513
PR202_augustus_masked-Super-Scaffold_134-processed-gene-1.514
PR202_augustus_masked-Super-Scaffold_1381-processed-gene-0.126
PR202_augustus_masked-Super-Scaffold_1381-processed-gene-0.127
PR202_augustus_masked-Super-Scaffold_1381-processed-gene-0.164
PR202_augustus_masked-Super-Scaffold_1381-processed-gene-0.17
PR202_augustus_masked-Super-Scaffold_1381-processed-gene-0.69
PR202_augustus_masked-Super-Scaffold_1381-processed-gene-0.71
PR202_augustus_masked-Super-Scaffold_1383-processed-gene-0.27
PR202_augustus_masked-Super-Scaffold_1383-processed-gene-0.33
PR202_augustus_masked-Super-Scaffold_1383-processed-gene-0.52
PR202_augustus_masked-Super-Scaffold_1383-processed-gene-0.94
PR202_augustus_masked-Super-Scaffold_1383-processed-gene-1.26
PR202_augustus_masked-Super-Scaffold_1383-processed-gene-1.35
PR202_augustus_masked-Super-Scaffold_1383-processed-gene-1.52
PR202_augustus_masked-Super-Scaffold_1388-processed-gene-0.1
PR202_augustus_masked-Super-Scaffold_1388-processed-gene-0.103
PR202_augustus_masked-Super-Scaffold_1388-processed-gene-0.105
PR202_augustus_masked-Super-Scaffold_1388-processed-gene-0.12
PR202_augustus_masked-Super-Scaffold_1388-processed-gene-0.121
PR202_augustus_masked-Super-Scaffold_1388-processed-gene-0.122
PR202_augustus_masked-Super-Scaffold_1388-processed-gene-0.13
PR202_augustus_masked-Super-Scaffold_1388-processed-gene-0.14
PR202_augustus_masked-Super-Scaffold_1388-processed-gene-0.15
PR202_augustus_masked-Super-Scaffold_1388-processed-gene-0.16
PR202_augustus_masked-Super-Scaffold_1388-processed-gene-0.17
PR202_augustus_masked-Super-Scaffold_1388-processed-gene-0.173
PR202_augustus_masked-Super-Scaffold_1388-processed-gene-0.175
PR202_augustus_masked-Super-Scaffold_1388-processed-gene-0.18
PR202_augustus_masked-Super-Scaffold_1388-processed-gene-0.19
PR202_augustus_masked-Super-Scaffold_1388-processed-gene-0.20
PR202_augustus_masked-Super-Scaffold_1388-processed-gene-0.21
PR202_augustus_masked-Super-Scaffold_1388-processed-gene-0.22
PR202_augustus_masked-Super-Scaffold_1388-processed-gene-0.23
PR202_augustus_masked-Super-Scaffold_1388-processed-gene-0.24
PR202_augustus_masked-Super-Scaffold_1388-processed-gene-0.25
PR202_augustus_masked-Super-Scaffold_1388-processed-gene-0.26
PR202_augustus_masked-Super-Scaffold_1388-processed-gene-0.28
PR202_augustus_masked-Super-Scaffold_1388-processed-gene-0.29
PR202_augustus_masked-Super-Scaffold_1388-processed-gene-0.3
PR202_augustus_masked-Super-Scaffold_1388-processed-gene-0.30
PR202_augustus_masked-Super-Scaffold_1388-processed-gene-0.31
PR202_augustus_masked-Super-Scaffold_1388-processed-gene-0.32
PR202_augustus_masked-Super-Scaffold_1388-processed-gene-0.33
PR202_augustus_masked-Super-Scaffold_1388-processed-gene-0.35
PR202_augustus_masked-Super-Scaffold_1388-processed-gene-0.46
PR202_augustus_masked-Super-Scaffold_1388-processed-gene-0.5
PR202_augustus_masked-Super-Scaffold_1388-processed-gene-0.58
PR202_augustus_masked-Super-Scaffold_1388-processed-gene-0.61
PR202_augustus_masked-Super-Scaffold_1388-processed-gene-0.82
PR202_augustus_masked-Super-Scaffold_1388-processed-gene-0.84
PR202_augustus_masked-Super-Scaffold_1388-processed-gene-0.89
PR202_augustus_masked-Super-Scaffold_1399-processed-gene-0.16
PR202_augustus_masked-Super-Scaffold_1399-processed-gene-0.29
PR202_augustus_masked-Super-Scaffold_1399-processed-gene-0.30
PR202_augustus_masked-Super-Scaffold_1399-processed-gene-0.31
PR202_augustus_masked-Super-Scaffold_1399-processed-gene-0.70
PR202_augustus_masked-Super-Scaffold_139-processed-gene-0.108
PR202_augustus_masked-Super-Scaffold_139-processed-gene-0.109
PR202_augustus_masked-Super-Scaffold_139-processed-gene-0.110
PR202_augustus_masked-Super-Scaffold_139-processed-gene-0.120
PR202_augustus_masked-Super-Scaffold_139-processed-gene-0.166
PR202_augustus_masked-Super-Scaffold_139-processed-gene-0.167
PR202_augustus_masked-Super-Scaffold_139-processed-gene-0.171
PR202_augustus_masked-Super-Scaffold_139-processed-gene-0.190
PR202_augustus_masked-Super-Scaffold_139-processed-gene-0.194
PR202_augustus_masked-Super-Scaffold_139-processed-gene-0.197
PR202_augustus_masked-Super-Scaffold_139-processed-gene-0.199
PR202_augustus_masked-Super-Scaffold_139-processed-gene-0.206
PR202_augustus_masked-Super-Scaffold_139-processed-gene-0.221
PR202_augustus_masked-Super-Scaffold_139-processed-gene-0.222
PR202_augustus_masked-Super-Scaffold_139-processed-gene-0.223
PR202_augustus_masked-Super-Scaffold_139-processed-gene-0.61
PR202_augustus_masked-Super-Scaffold_139-processed-gene-0.78
PR202_augustus_masked-Super-Scaffold_139-processed-gene-0.82
PR202_augustus_masked-Super-Scaffold_139-processed-gene-0.89
PR202_augustus_masked-Super-Scaffold_139-processed-gene-0.91
PR202_augustus_masked-Super-Scaffold_139-processed-gene-0.93
PR202_augustus_masked-Super-Scaffold_13-processed-gene-1.190
PR202_augustus_masked-Super-Scaffold_13-processed-gene-1.196
PR202_augustus_masked-Super-Scaffold_13-processed-gene-1.198
PR202_augustus_masked-Super-Scaffold_13-processed-gene-1.199
PR202_augustus_masked-Super-Scaffold_13-processed-gene-1.200
PR202_augustus_masked-Super-Scaffold_13-processed-gene-1.201
PR202_augustus_masked-Super-Scaffold_13-processed-gene-1.203
PR202_augustus_masked-Super-Scaffold_13-processed-gene-1.205
PR202_augustus_masked-Super-Scaffold_13-processed-gene-1.209
PR202_augustus_masked-Super-Scaffold_13-processed-gene-1.213
PR202_augustus_masked-Super-Scaffold_13-processed-gene-1.214
PR202_augustus_masked-Super-Scaffold_13-processed-gene-1.219
PR202_augustus_masked-Super-Scaffold_13-processed-gene-1.222
PR202_augustus_masked-Super-Scaffold_13-processed-gene-1.224
PR202_augustus_masked-Super-Scaffold_13-processed-gene-1.229
PR202_augustus_masked-Super-Scaffold_13-processed-gene-1.232
PR202_augustus_masked-Super-Scaffold_13-processed-gene-1.237
PR202_augustus_masked-Super-Scaffold_13-processed-gene-1.238
PR202_augustus_masked-Super-Scaffold_13-processed-gene-1.239
PR202_augustus_masked-Super-Scaffold_13-processed-gene-1.247
PR202_augustus_masked-Super-Scaffold_13-processed-gene-1.249
PR202_augustus_masked-Super-Scaffold_13-processed-gene-1.252
PR202_augustus_masked-Super-Scaffold_13-processed-gene-1.253
PR202_augustus_masked-Super-Scaffold_13-processed-gene-1.255
PR202_augustus_masked-Super-Scaffold_13-processed-gene-1.256
PR202_augustus_masked-Super-Scaffold_13-processed-gene-1.259
PR202_augustus_masked-Super-Scaffold_13-processed-gene-1.261
PR202_augustus_masked-Super-Scaffold_13-processed-gene-1.264
PR202_augustus_masked-Super-Scaffold_13-processed-gene-1.267
PR202_augustus_masked-Super-Scaffold_13-processed-gene-1.273
PR202_augustus_masked-Super-Scaffold_13-processed-gene-1.276
PR202_augustus_masked-Super-Scaffold_13-processed-gene-1.277
PR202_augustus_masked-Super-Scaffold_13-processed-gene-1.287
PR202_augustus_masked-Super-Scaffold_13-processed-gene-1.288
PR202_augustus_masked-Super-Scaffold_13-processed-gene-1.289
PR202_augustus_masked-Super-Scaffold_13-processed-gene-1.291
PR202_augustus_masked-Super-Scaffold_13-processed-gene-1.292
PR202_augustus_masked-Super-Scaffold_13-processed-gene-1.293
PR202_augustus_masked-Super-Scaffold_13-processed-gene-1.294
PR202_augustus_masked-Super-Scaffold_13-processed-gene-1.297
PR202_augustus_masked-Super-Scaffold_13-processed-gene-1.300
PR202_augustus_masked-Super-Scaffold_13-processed-gene-1.305
PR202_augustus_masked-Super-Scaffold_13-processed-gene-1.311
PR202_augustus_masked-Super-Scaffold_13-processed-gene-1.320
PR202_augustus_masked-Super-Scaffold_13-processed-gene-1.321
PR202_augustus_masked-Super-Scaffold_13-processed-gene-1.322
PR202_augustus_masked-Super-Scaffold_13-processed-gene-1.323
PR202_augustus_masked-Super-Scaffold_13-processed-gene-1.326
PR202_augustus_masked-Super-Scaffold_13-processed-gene-1.332
PR202_augustus_masked-Super-Scaffold_13-processed-gene-1.333
PR202_augustus_masked-Super-Scaffold_13-processed-gene-1.336
PR202_augustus_masked-Super-Scaffold_13-processed-gene-1.338
PR202_augustus_masked-Super-Scaffold_13-processed-gene-1.341
PR202_augustus_masked-Super-Scaffold_13-processed-gene-1.343
PR202_augustus_masked-Super-Scaffold_13-processed-gene-1.356
PR202_augustus_masked-Super-Scaffold_13-processed-gene-1.357
PR202_augustus_masked-Super-Scaffold_13-processed-gene-1.358
PR202_augustus_masked-Super-Scaffold_13-processed-gene-1.362
PR202_augustus_masked-Super-Scaffold_13-processed-gene-1.368
PR202_augustus_masked-Super-Scaffold_13-processed-gene-1.369
PR202_augustus_masked-Super-Scaffold_13-processed-gene-1.372
PR202_augustus_masked-Super-Scaffold_13-processed-gene-1.376
PR202_augustus_masked-Super-Scaffold_13-processed-gene-1.378
PR202_augustus_masked-Super-Scaffold_13-processed-gene-1.380
PR202_augustus_masked-Super-Scaffold_13-processed-gene-1.383
PR202_augustus_masked-Super-Scaffold_13-processed-gene-1.385
PR202_augustus_masked-Super-Scaffold_13-processed-gene-1.387
PR202_augustus_masked-Super-Scaffold_13-processed-gene-1.388
PR202_augustus_masked-Super-Scaffold_13-processed-gene-1.391
PR202_augustus_masked-Super-Scaffold_13-processed-gene-1.393
PR202_augustus_masked-Super-Scaffold_13-processed-gene-1.395
PR202_augustus_masked-Super-Scaffold_13-processed-gene-1.397
PR202_augustus_masked-Super-Scaffold_13-processed-gene-1.403
PR202_augustus_masked-Super-Scaffold_13-processed-gene-1.405
PR202_augustus_masked-Super-Scaffold_13-processed-gene-1.406
PR202_augustus_masked-Super-Scaffold_13-processed-gene-1.407
PR202_augustus_masked-Super-Scaffold_13-processed-gene-1.411
PR202_augustus_masked-Super-Scaffold_13-processed-gene-1.418
PR202_augustus_masked-Super-Scaffold_13-processed-gene-1.419
PR202_augustus_masked-Super-Scaffold_13-processed-gene-1.420
PR202_augustus_masked-Super-Scaffold_13-processed-gene-1.421
PR202_augustus_masked-Super-Scaffold_13-processed-gene-1.422
PR202_augustus_masked-Super-Scaffold_13-processed-gene-1.423
PR202_augustus_masked-Super-Scaffold_13-processed-gene-1.424
PR202_augustus_masked-Super-Scaffold_13-processed-gene-1.426
PR202_augustus_masked-Super-Scaffold_13-processed-gene-1.436
PR202_augustus_masked-Super-Scaffold_13-processed-gene-1.438
PR202_augustus_masked-Super-Scaffold_13-processed-gene-1.439
PR202_augustus_masked-Super-Scaffold_13-processed-gene-1.442
PR202_augustus_masked-Super-Scaffold_13-processed-gene-1.447
PR202_augustus_masked-Super-Scaffold_13-processed-gene-1.448
PR202_augustus_masked-Super-Scaffold_13-processed-gene-1.449
PR202_augustus_masked-Super-Scaffold_13-processed-gene-1.450
PR202_augustus_masked-Super-Scaffold_13-processed-gene-1.451
PR202_augustus_masked-Super-Scaffold_13-processed-gene-1.452
PR202_augustus_masked-Super-Scaffold_13-processed-gene-1.453
PR202_augustus_masked-Super-Scaffold_13-processed-gene-1.454
PR202_augustus_masked-Super-Scaffold_13-processed-gene-1.455
PR202_augustus_masked-Super-Scaffold_13-processed-gene-1.462
PR202_augustus_masked-Super-Scaffold_13-processed-gene-1.463
PR202_augustus_masked-Super-Scaffold_13-processed-gene-1.466
PR202_augustus_masked-Super-Scaffold_13-processed-gene-1.468
PR202_augustus_masked-Super-Scaffold_13-processed-gene-1.477
PR202_augustus_masked-Super-Scaffold_13-processed-gene-1.491
PR202_augustus_masked-Super-Scaffold_13-processed-gene-1.492
PR202_augustus_masked-Super-Scaffold_13-processed-gene-1.497
PR202_augustus_masked-Super-Scaffold_13-processed-gene-1.500
PR202_augustus_masked-Super-Scaffold_1451-processed-gene-0.59
PR202_augustus_masked-Super-Scaffold_1469-processed-gene-0.52
PR202_augustus_masked-Super-Scaffold_146-processed-gene-0.349
PR202_augustus_masked-Super-Scaffold_146-processed-gene-0.350
PR202_augustus_masked-Super-Scaffold_146-processed-gene-0.387
PR202_augustus_masked-Super-Scaffold_146-processed-gene-0.389
PR202_augustus_masked-Super-Scaffold_146-processed-gene-0.395
PR202_augustus_masked-Super-Scaffold_146-processed-gene-0.396
PR202_augustus_masked-Super-Scaffold_146-processed-gene-0.397
PR202_augustus_masked-Super-Scaffold_146-processed-gene-0.398
PR202_augustus_masked-Super-Scaffold_146-processed-gene-0.399
PR202_augustus_masked-Super-Scaffold_146-processed-gene-0.402
PR202_augustus_masked-Super-Scaffold_146-processed-gene-0.403
PR202_augustus_masked-Super-Scaffold_146-processed-gene-0.404
PR202_augustus_masked-Super-Scaffold_146-processed-gene-0.405
PR202_augustus_masked-Super-Scaffold_146-processed-gene-0.409
PR202_augustus_masked-Super-Scaffold_146-processed-gene-0.412
PR202_augustus_masked-Super-Scaffold_146-processed-gene-0.413
PR202_augustus_masked-Super-Scaffold_146-processed-gene-0.433
PR202_augustus_masked-Super-Scaffold_146-processed-gene-0.451
PR202_augustus_masked-Super-Scaffold_146-processed-gene-0.453
PR202_augustus_masked-Super-Scaffold_146-processed-gene-0.454
PR202_augustus_masked-Super-Scaffold_146-processed-gene-0.455
PR202_augustus_masked-Super-Scaffold_146-processed-gene-0.457
PR202_augustus_masked-Super-Scaffold_146-processed-gene-0.459
PR202_augustus_masked-Super-Scaffold_146-processed-gene-0.460
PR202_augustus_masked-Super-Scaffold_146-processed-gene-0.463
PR202_augustus_masked-Super-Scaffold_146-processed-gene-0.468
PR202_augustus_masked-Super-Scaffold_146-processed-gene-0.471
PR202_augustus_masked-Super-Scaffold_146-processed-gene-0.476
PR202_augustus_masked-Super-Scaffold_146-processed-gene-0.477
PR202_augustus_masked-Super-Scaffold_146-processed-gene-0.478
PR202_augustus_masked-Super-Scaffold_146-processed-gene-0.482
PR202_augustus_masked-Super-Scaffold_146-processed-gene-0.487
PR202_augustus_masked-Super-Scaffold_146-processed-gene-0.488
PR202_augustus_masked-Super-Scaffold_146-processed-gene-0.494
PR202_augustus_masked-Super-Scaffold_146-processed-gene-0.496
PR202_augustus_masked-Super-Scaffold_146-processed-gene-0.498
PR202_augustus_masked-Super-Scaffold_146-processed-gene-0.499
PR202_augustus_masked-Super-Scaffold_146-processed-gene-0.501
PR202_augustus_masked-Super-Scaffold_146-processed-gene-0.503
PR202_augustus_masked-Super-Scaffold_146-processed-gene-0.504
PR202_augustus_masked-Super-Scaffold_146-processed-gene-0.505
PR202_augustus_masked-Super-Scaffold_146-processed-gene-1.371
PR202_augustus_masked-Super-Scaffold_146-processed-gene-1.373
PR202_augustus_masked-Super-Scaffold_146-processed-gene-1.376
PR202_augustus_masked-Super-Scaffold_146-processed-gene-1.377
PR202_augustus_masked-Super-Scaffold_146-processed-gene-1.380
PR202_augustus_masked-Super-Scaffold_146-processed-gene-1.381
PR202_augustus_masked-Super-Scaffold_146-processed-gene-1.387
PR202_augustus_masked-Super-Scaffold_146-processed-gene-1.389
PR202_augustus_masked-Super-Scaffold_146-processed-gene-1.391
PR202_augustus_masked-Super-Scaffold_146-processed-gene-1.392
PR202_augustus_masked-Super-Scaffold_146-processed-gene-1.393
PR202_augustus_masked-Super-Scaffold_146-processed-gene-1.394
PR202_augustus_masked-Super-Scaffold_146-processed-gene-1.395
PR202_augustus_masked-Super-Scaffold_146-processed-gene-1.397
PR202_augustus_masked-Super-Scaffold_146-processed-gene-1.398
PR202_augustus_masked-Super-Scaffold_146-processed-gene-1.400
PR202_augustus_masked-Super-Scaffold_146-processed-gene-1.408
PR202_augustus_masked-Super-Scaffold_146-processed-gene-1.409
PR202_augustus_masked-Super-Scaffold_146-processed-gene-1.414
PR202_augustus_masked-Super-Scaffold_146-processed-gene-1.422
PR202_augustus_masked-Super-Scaffold_146-processed-gene-1.462
PR202_augustus_masked-Super-Scaffold_146-processed-gene-1.464
PR202_augustus_masked-Super-Scaffold_146-processed-gene-1.472
PR202_augustus_masked-Super-Scaffold_146-processed-gene-1.475
PR202_augustus_masked-Super-Scaffold_146-processed-gene-1.477
PR202_augustus_masked-Super-Scaffold_146-processed-gene-1.480
PR202_augustus_masked-Super-Scaffold_146-processed-gene-1.482
PR202_augustus_masked-Super-Scaffold_146-processed-gene-1.488
PR202_augustus_masked-Super-Scaffold_146-processed-gene-1.490
PR202_augustus_masked-Super-Scaffold_146-processed-gene-1.497
PR202_augustus_masked-Super-Scaffold_146-processed-gene-1.498
PR202_augustus_masked-Super-Scaffold_146-processed-gene-1.501
PR202_augustus_masked-Super-Scaffold_146-processed-gene-1.503
PR202_augustus_masked-Super-Scaffold_146-processed-gene-1.504
PR202_augustus_masked-Super-Scaffold_146-processed-gene-1.506
PR202_augustus_masked-Super-Scaffold_146-processed-gene-2.123
PR202_augustus_masked-Super-Scaffold_146-processed-gene-2.126
PR202_augustus_masked-Super-Scaffold_146-processed-gene-2.128
PR202_augustus_masked-Super-Scaffold_146-processed-gene-2.131
PR202_augustus_masked-Super-Scaffold_146-processed-gene-2.136
PR202_augustus_masked-Super-Scaffold_146-processed-gene-2.137
PR202_augustus_masked-Super-Scaffold_146-processed-gene-2.142
PR202_augustus_masked-Super-Scaffold_146-processed-gene-2.146
PR202_augustus_masked-Super-Scaffold_146-processed-gene-2.147
PR202_augustus_masked-Super-Scaffold_146-processed-gene-2.148
PR202_augustus_masked-Super-Scaffold_146-processed-gene-2.152
PR202_augustus_masked-Super-Scaffold_146-processed-gene-2.154
PR202_augustus_masked-Super-Scaffold_146-processed-gene-2.155
PR202_augustus_masked-Super-Scaffold_146-processed-gene-2.156
PR202_augustus_masked-Super-Scaffold_146-processed-gene-2.166
PR202_augustus_masked-Super-Scaffold_146-processed-gene-2.170
PR202_augustus_masked-Super-Scaffold_146-processed-gene-2.171
PR202_augustus_masked-Super-Scaffold_146-processed-gene-2.175
PR202_augustus_masked-Super-Scaffold_146-processed-gene-2.178
PR202_augustus_masked-Super-Scaffold_146-processed-gene-2.180
PR202_augustus_masked-Super-Scaffold_146-processed-gene-2.184
PR202_augustus_masked-Super-Scaffold_146-processed-gene-2.185
PR202_augustus_masked-Super-Scaffold_146-processed-gene-2.188
PR202_augustus_masked-Super-Scaffold_146-processed-gene-2.190
PR202_augustus_masked-Super-Scaffold_146-processed-gene-2.191
PR202_augustus_masked-Super-Scaffold_146-processed-gene-2.193
PR202_augustus_masked-Super-Scaffold_146-processed-gene-2.196
PR202_augustus_masked-Super-Scaffold_146-processed-gene-2.197
PR202_augustus_masked-Super-Scaffold_146-processed-gene-2.199
PR202_augustus_masked-Super-Scaffold_146-processed-gene-2.202
PR202_augustus_masked-Super-Scaffold_146-processed-gene-2.204
PR202_augustus_masked-Super-Scaffold_146-processed-gene-2.207
PR202_augustus_masked-Super-Scaffold_146-processed-gene-2.212
PR202_augustus_masked-Super-Scaffold_146-processed-gene-2.213
PR202_augustus_masked-Super-Scaffold_146-processed-gene-2.238
PR202_augustus_masked-Super-Scaffold_146-processed-gene-2.240
PR202_augustus_masked-Super-Scaffold_146-processed-gene-2.241
PR202_augustus_masked-Super-Scaffold_146-processed-gene-2.244
PR202_augustus_masked-Super-Scaffold_146-processed-gene-2.245
PR202_augustus_masked-Super-Scaffold_146-processed-gene-2.248
PR202_augustus_masked-Super-Scaffold_146-processed-gene-2.253
PR202_augustus_masked-Super-Scaffold_146-processed-gene-2.255
PR202_augustus_masked-Super-Scaffold_146-processed-gene-2.258
PR202_augustus_masked-Super-Scaffold_146-processed-gene-2.265
PR202_augustus_masked-Super-Scaffold_146-processed-gene-2.266
PR202_augustus_masked-Super-Scaffold_146-processed-gene-2.270
PR202_augustus_masked-Super-Scaffold_146-processed-gene-2.275
PR202_augustus_masked-Super-Scaffold_146-processed-gene-2.276
PR202_augustus_masked-Super-Scaffold_146-processed-gene-2.279
PR202_augustus_masked-Super-Scaffold_146-processed-gene-2.281
PR202_augustus_masked-Super-Scaffold_146-processed-gene-2.282
PR202_augustus_masked-Super-Scaffold_146-processed-gene-2.286
PR202_augustus_masked-Super-Scaffold_146-processed-gene-2.287
PR202_augustus_masked-Super-Scaffold_146-processed-gene-2.289
PR202_augustus_masked-Super-Scaffold_146-processed-gene-2.290
PR202_augustus_masked-Super-Scaffold_146-processed-gene-2.292
PR202_augustus_masked-Super-Scaffold_146-processed-gene-2.297
PR202_augustus_masked-Super-Scaffold_146-processed-gene-2.300
PR202_augustus_masked-Super-Scaffold_146-processed-gene-2.302
PR202_augustus_masked-Super-Scaffold_146-processed-gene-2.307
PR202_augustus_masked-Super-Scaffold_146-processed-gene-2.308
PR202_augustus_masked-Super-Scaffold_146-processed-gene-2.310
PR202_augustus_masked-Super-Scaffold_146-processed-gene-2.312
PR202_augustus_masked-Super-Scaffold_146-processed-gene-2.313
PR202_augustus_masked-Super-Scaffold_146-processed-gene-2.315
PR202_augustus_masked-Super-Scaffold_146-processed-gene-2.318
PR202_augustus_masked-Super-Scaffold_146-processed-gene-2.320
PR202_augustus_masked-Super-Scaffold_146-processed-gene-2.331
PR202_augustus_masked-Super-Scaffold_146-processed-gene-2.332
PR202_augustus_masked-Super-Scaffold_146-processed-gene-2.335
PR202_augustus_masked-Super-Scaffold_146-processed-gene-2.336
PR202_augustus_masked-Super-Scaffold_146-processed-gene-2.337
PR202_augustus_masked-Super-Scaffold_1470-processed-gene-0.3
PR202_augustus_masked-Super-Scaffold_1470-processed-gene-0.42
PR202_augustus_masked-Super-Scaffold_1474-processed-gene-0.110
PR202_augustus_masked-Super-Scaffold_1474-processed-gene-0.139
PR202_augustus_masked-Super-Scaffold_1474-processed-gene-0.141
PR202_augustus_masked-Super-Scaffold_147-processed-gene-0.102
PR202_augustus_masked-Super-Scaffold_147-processed-gene-0.106
PR202_augustus_masked-Super-Scaffold_147-processed-gene-0.118
PR202_augustus_masked-Super-Scaffold_147-processed-gene-0.121
PR202_augustus_masked-Super-Scaffold_147-processed-gene-0.122
PR202_augustus_masked-Super-Scaffold_147-processed-gene-0.123
PR202_augustus_masked-Super-Scaffold_147-processed-gene-0.135
PR202_augustus_masked-Super-Scaffold_147-processed-gene-0.136
PR202_augustus_masked-Super-Scaffold_147-processed-gene-0.139
PR202_augustus_masked-Super-Scaffold_147-processed-gene-0.140
PR202_augustus_masked-Super-Scaffold_147-processed-gene-0.181
PR202_augustus_masked-Super-Scaffold_147-processed-gene-0.182
PR202_augustus_masked-Super-Scaffold_147-processed-gene-0.183
PR202_augustus_masked-Super-Scaffold_147-processed-gene-0.194
PR202_augustus_masked-Super-Scaffold_147-processed-gene-0.200
PR202_augustus_masked-Super-Scaffold_147-processed-gene-0.203
PR202_augustus_masked-Super-Scaffold_147-processed-gene-0.215
PR202_augustus_masked-Super-Scaffold_147-processed-gene-0.216
PR202_augustus_masked-Super-Scaffold_147-processed-gene-0.49
PR202_augustus_masked-Super-Scaffold_147-processed-gene-0.53
PR202_augustus_masked-Super-Scaffold_147-processed-gene-0.54
PR202_augustus_masked-Super-Scaffold_147-processed-gene-1.274
PR202_augustus_masked-Super-Scaffold_147-processed-gene-1.275
PR202_augustus_masked-Super-Scaffold_147-processed-gene-1.280
PR202_augustus_masked-Super-Scaffold_147-processed-gene-1.282
PR202_augustus_masked-Super-Scaffold_147-processed-gene-1.284
PR202_augustus_masked-Super-Scaffold_147-processed-gene-1.287
PR202_augustus_masked-Super-Scaffold_147-processed-gene-1.290
PR202_augustus_masked-Super-Scaffold_147-processed-gene-1.294
PR202_augustus_masked-Super-Scaffold_147-processed-gene-1.295
PR202_augustus_masked-Super-Scaffold_147-processed-gene-1.296
PR202_augustus_masked-Super-Scaffold_147-processed-gene-1.300
PR202_augustus_masked-Super-Scaffold_147-processed-gene-1.303
PR202_augustus_masked-Super-Scaffold_147-processed-gene-1.312
PR202_augustus_masked-Super-Scaffold_147-processed-gene-1.315
PR202_augustus_masked-Super-Scaffold_147-processed-gene-1.318
PR202_augustus_masked-Super-Scaffold_147-processed-gene-1.319
PR202_augustus_masked-Super-Scaffold_147-processed-gene-1.320
PR202_augustus_masked-Super-Scaffold_147-processed-gene-1.327
PR202_augustus_masked-Super-Scaffold_147-processed-gene-1.328
PR202_augustus_masked-Super-Scaffold_147-processed-gene-1.330
PR202_augustus_masked-Super-Scaffold_147-processed-gene-1.331
PR202_augustus_masked-Super-Scaffold_147-processed-gene-1.335
PR202_augustus_masked-Super-Scaffold_147-processed-gene-1.336
PR202_augustus_masked-Super-Scaffold_147-processed-gene-1.361
PR202_augustus_masked-Super-Scaffold_147-processed-gene-1.362
PR202_augustus_masked-Super-Scaffold_147-processed-gene-1.364
PR202_augustus_masked-Super-Scaffold_147-processed-gene-1.365
PR202_augustus_masked-Super-Scaffold_147-processed-gene-1.367
PR202_augustus_masked-Super-Scaffold_147-processed-gene-1.369
PR202_augustus_masked-Super-Scaffold_147-processed-gene-1.370
PR202_augustus_masked-Super-Scaffold_147-processed-gene-1.373
PR202_augustus_masked-Super-Scaffold_147-processed-gene-1.377
PR202_augustus_masked-Super-Scaffold_147-processed-gene-1.385
PR202_augustus_masked-Super-Scaffold_147-processed-gene-1.387
PR202_augustus_masked-Super-Scaffold_147-processed-gene-1.391
PR202_augustus_masked-Super-Scaffold_147-processed-gene-1.394
PR202_augustus_masked-Super-Scaffold_147-processed-gene-1.398
PR202_augustus_masked-Super-Scaffold_147-processed-gene-1.408
PR202_augustus_masked-Super-Scaffold_147-processed-gene-1.410
PR202_augustus_masked-Super-Scaffold_147-processed-gene-2.220
PR202_augustus_masked-Super-Scaffold_147-processed-gene-2.222
PR202_augustus_masked-Super-Scaffold_147-processed-gene-2.225
PR202_augustus_masked-Super-Scaffold_147-processed-gene-2.228
PR202_augustus_masked-Super-Scaffold_147-processed-gene-2.234
PR202_augustus_masked-Super-Scaffold_147-processed-gene-2.235
PR202_augustus_masked-Super-Scaffold_147-processed-gene-2.236
PR202_augustus_masked-Super-Scaffold_147-processed-gene-2.237
PR202_augustus_masked-Super-Scaffold_147-processed-gene-2.241
PR202_augustus_masked-Super-Scaffold_147-processed-gene-2.242
PR202_augustus_masked-Super-Scaffold_147-processed-gene-2.245
PR202_augustus_masked-Super-Scaffold_147-processed-gene-2.246
PR202_augustus_masked-Super-Scaffold_147-processed-gene-2.247
PR202_augustus_masked-Super-Scaffold_147-processed-gene-2.253
PR202_augustus_masked-Super-Scaffold_147-processed-gene-2.254
PR202_augustus_masked-Super-Scaffold_147-processed-gene-2.259
PR202_augustus_masked-Super-Scaffold_147-processed-gene-2.261
PR202_augustus_masked-Super-Scaffold_147-processed-gene-2.262
PR202_augustus_masked-Super-Scaffold_147-processed-gene-2.263
PR202_augustus_masked-Super-Scaffold_147-processed-gene-2.264
PR202_augustus_masked-Super-Scaffold_147-processed-gene-2.276
PR202_augustus_masked-Super-Scaffold_147-processed-gene-2.278
PR202_augustus_masked-Super-Scaffold_147-processed-gene-2.280
PR202_augustus_masked-Super-Scaffold_147-processed-gene-2.282
PR202_augustus_masked-Super-Scaffold_147-processed-gene-2.287
PR202_augustus_masked-Super-Scaffold_147-processed-gene-2.291
PR202_augustus_masked-Super-Scaffold_147-processed-gene-2.295
PR202_augustus_masked-Super-Scaffold_147-processed-gene-2.296
PR202_augustus_masked-Super-Scaffold_147-processed-gene-2.306
PR202_augustus_masked-Super-Scaffold_147-processed-gene-2.307
PR202_augustus_masked-Super-Scaffold_147-processed-gene-2.309
PR202_augustus_masked-Super-Scaffold_147-processed-gene-2.313
PR202_augustus_masked-Super-Scaffold_147-processed-gene-2.318
PR202_augustus_masked-Super-Scaffold_147-processed-gene-2.322
PR202_augustus_masked-Super-Scaffold_147-processed-gene-2.326
PR202_augustus_masked-Super-Scaffold_147-processed-gene-2.330
PR202_augustus_masked-Super-Scaffold_147-processed-gene-2.334
PR202_augustus_masked-Super-Scaffold_147-processed-gene-2.335
PR202_augustus_masked-Super-Scaffold_147-processed-gene-2.341
PR202_augustus_masked-Super-Scaffold_147-processed-gene-2.345
PR202_augustus_masked-Super-Scaffold_147-processed-gene-2.346
PR202_augustus_masked-Super-Scaffold_147-processed-gene-2.347
PR202_augustus_masked-Super-Scaffold_147-processed-gene-2.348
PR202_augustus_masked-Super-Scaffold_147-processed-gene-2.350
PR202_augustus_masked-Super-Scaffold_147-processed-gene-2.351
PR202_augustus_masked-Super-Scaffold_147-processed-gene-2.352
PR202_augustus_masked-Super-Scaffold_147-processed-gene-2.355
PR202_augustus_masked-Super-Scaffold_147-processed-gene-2.357
PR202_augustus_masked-Super-Scaffold_147-processed-gene-2.359
PR202_augustus_masked-Super-Scaffold_147-processed-gene-2.392
PR202_augustus_masked-Super-Scaffold_147-processed-gene-2.393
PR202_augustus_masked-Super-Scaffold_147-processed-gene-2.400
PR202_augustus_masked-Super-Scaffold_147-processed-gene-2.418
PR202_augustus_masked-Super-Scaffold_147-processed-gene-2.421
PR202_augustus_masked-Super-Scaffold_147-processed-gene-2.422
PR202_augustus_masked-Super-Scaffold_147-processed-gene-2.423
PR202_augustus_masked-Super-Scaffold_147-processed-gene-2.431
PR202_augustus_masked-Super-Scaffold_147-processed-gene-2.433
PR202_augustus_masked-Super-Scaffold_147-processed-gene-2.438
PR202_augustus_masked-Super-Scaffold_147-processed-gene-2.443
PR202_augustus_masked-Super-Scaffold_147-processed-gene-2.447
PR202_augustus_masked-Super-Scaffold_147-processed-gene-2.449
PR202_augustus_masked-Super-Scaffold_147-processed-gene-2.454
PR202_augustus_masked-Super-Scaffold_147-processed-gene-2.462
PR202_augustus_masked-Super-Scaffold_147-processed-gene-2.463
PR202_augustus_masked-Super-Scaffold_147-processed-gene-2.472
PR202_augustus_masked-Super-Scaffold_147-processed-gene-2.473
PR202_augustus_masked-Super-Scaffold_147-processed-gene-2.476
PR202_augustus_masked-Super-Scaffold_147-processed-gene-2.479
PR202_augustus_masked-Super-Scaffold_147-processed-gene-2.483
PR202_augustus_masked-Super-Scaffold_147-processed-gene-2.486
PR202_augustus_masked-Super-Scaffold_147-processed-gene-2.488
PR202_augustus_masked-Super-Scaffold_147-processed-gene-2.489
PR202_augustus_masked-Super-Scaffold_147-processed-gene-2.492
PR202_augustus_masked-Super-Scaffold_147-processed-gene-2.494
PR202_augustus_masked-Super-Scaffold_147-processed-gene-2.498
PR202_augustus_masked-Super-Scaffold_147-processed-gene-2.501
PR202_augustus_masked-Super-Scaffold_147-processed-gene-2.507
PR202_augustus_masked-Super-Scaffold_147-processed-gene-2.509
PR202_augustus_masked-Super-Scaffold_149-processed-gene-0.447
PR202_augustus_masked-Super-Scaffold_149-processed-gene-0.450
PR202_augustus_masked-Super-Scaffold_149-processed-gene-0.454
PR202_augustus_masked-Super-Scaffold_149-processed-gene-0.455
PR202_augustus_masked-Super-Scaffold_149-processed-gene-0.457
PR202_augustus_masked-Super-Scaffold_149-processed-gene-0.461
PR202_augustus_masked-Super-Scaffold_149-processed-gene-0.469
PR202_augustus_masked-Super-Scaffold_149-processed-gene-0.479
PR202_augustus_masked-Super-Scaffold_149-processed-gene-0.481
PR202_augustus_masked-Super-Scaffold_149-processed-gene-0.485
PR202_augustus_masked-Super-Scaffold_149-processed-gene-0.493
PR202_augustus_masked-Super-Scaffold_149-processed-gene-0.498
PR202_augustus_masked-Super-Scaffold_149-processed-gene-0.502
PR202_augustus_masked-Super-Scaffold_149-processed-gene-0.503
PR202_augustus_masked-Super-Scaffold_149-processed-gene-0.504
PR202_augustus_masked-Super-Scaffold_149-processed-gene-0.511
PR202_augustus_masked-Super-Scaffold_149-processed-gene-0.512
PR202_augustus_masked-Super-Scaffold_149-processed-gene-0.513
PR202_augustus_masked-Super-Scaffold_149-processed-gene-0.514
PR202_augustus_masked-Super-Scaffold_149-processed-gene-0.516
PR202_augustus_masked-Super-Scaffold_149-processed-gene-0.519
PR202_augustus_masked-Super-Scaffold_149-processed-gene-0.520
PR202_augustus_masked-Super-Scaffold_149-processed-gene-0.521
PR202_augustus_masked-Super-Scaffold_149-processed-gene-0.522
PR202_augustus_masked-Super-Scaffold_149-processed-gene-0.523
PR202_augustus_masked-Super-Scaffold_149-processed-gene-0.527
PR202_augustus_masked-Super-Scaffold_149-processed-gene-0.528
PR202_augustus_masked-Super-Scaffold_149-processed-gene-0.529
PR202_augustus_masked-Super-Scaffold_149-processed-gene-0.530
PR202_augustus_masked-Super-Scaffold_149-processed-gene-0.531
PR202_augustus_masked-Super-Scaffold_149-processed-gene-0.532
PR202_augustus_masked-Super-Scaffold_149-processed-gene-0.536
PR202_augustus_masked-Super-Scaffold_149-processed-gene-0.537
PR202_augustus_masked-Super-Scaffold_149-processed-gene-0.538
PR202_augustus_masked-Super-Scaffold_149-processed-gene-0.539
PR202_augustus_masked-Super-Scaffold_149-processed-gene-0.545
PR202_augustus_masked-Super-Scaffold_149-processed-gene-0.546
PR202_augustus_masked-Super-Scaffold_149-processed-gene-0.547
PR202_augustus_masked-Super-Scaffold_149-processed-gene-0.549
PR202_augustus_masked-Super-Scaffold_149-processed-gene-0.550
PR202_augustus_masked-Super-Scaffold_149-processed-gene-0.551
PR202_augustus_masked-Super-Scaffold_149-processed-gene-0.557
PR202_augustus_masked-Super-Scaffold_149-processed-gene-0.561
PR202_augustus_masked-Super-Scaffold_149-processed-gene-0.567
PR202_augustus_masked-Super-Scaffold_149-processed-gene-0.572
PR202_augustus_masked-Super-Scaffold_149-processed-gene-0.573
PR202_augustus_masked-Super-Scaffold_149-processed-gene-0.576
PR202_augustus_masked-Super-Scaffold_149-processed-gene-0.577
PR202_augustus_masked-Super-Scaffold_149-processed-gene-0.580
PR202_augustus_masked-Super-Scaffold_149-processed-gene-0.586
PR202_augustus_masked-Super-Scaffold_149-processed-gene-0.589
PR202_augustus_masked-Super-Scaffold_149-processed-gene-0.591
PR202_augustus_masked-Super-Scaffold_149-processed-gene-0.592
PR202_augustus_masked-Super-Scaffold_149-processed-gene-0.594
PR202_augustus_masked-Super-Scaffold_149-processed-gene-0.599
PR202_augustus_masked-Super-Scaffold_149-processed-gene-0.600
PR202_augustus_masked-Super-Scaffold_149-processed-gene-0.610
PR202_augustus_masked-Super-Scaffold_149-processed-gene-0.616
PR202_augustus_masked-Super-Scaffold_149-processed-gene-0.626
PR202_augustus_masked-Super-Scaffold_149-processed-gene-0.631
PR202_augustus_masked-Super-Scaffold_149-processed-gene-0.632
PR202_augustus_masked-Super-Scaffold_149-processed-gene-0.633
PR202_augustus_masked-Super-Scaffold_149-processed-gene-0.634
PR202_augustus_masked-Super-Scaffold_149-processed-gene-1.485
PR202_augustus_masked-Super-Scaffold_149-processed-gene-1.487
PR202_augustus_masked-Super-Scaffold_149-processed-gene-1.488
PR202_augustus_masked-Super-Scaffold_149-processed-gene-1.489
PR202_augustus_masked-Super-Scaffold_149-processed-gene-1.491
PR202_augustus_masked-Super-Scaffold_149-processed-gene-1.492
PR202_augustus_masked-Super-Scaffold_149-processed-gene-1.494
PR202_augustus_masked-Super-Scaffold_149-processed-gene-1.495
PR202_augustus_masked-Super-Scaffold_149-processed-gene-1.496
PR202_augustus_masked-Super-Scaffold_149-processed-gene-1.497
PR202_augustus_masked-Super-Scaffold_149-processed-gene-1.499
PR202_augustus_masked-Super-Scaffold_149-processed-gene-1.500
PR202_augustus_masked-Super-Scaffold_149-processed-gene-1.501
PR202_augustus_masked-Super-Scaffold_149-processed-gene-1.503
PR202_augustus_masked-Super-Scaffold_149-processed-gene-1.504
PR202_augustus_masked-Super-Scaffold_149-processed-gene-1.505
PR202_augustus_masked-Super-Scaffold_149-processed-gene-1.507
PR202_augustus_masked-Super-Scaffold_149-processed-gene-1.508
PR202_augustus_masked-Super-Scaffold_149-processed-gene-1.517
PR202_augustus_masked-Super-Scaffold_149-processed-gene-1.519
PR202_augustus_masked-Super-Scaffold_149-processed-gene-1.521
PR202_augustus_masked-Super-Scaffold_149-processed-gene-1.525
PR202_augustus_masked-Super-Scaffold_149-processed-gene-1.528
PR202_augustus_masked-Super-Scaffold_149-processed-gene-1.529
PR202_augustus_masked-Super-Scaffold_149-processed-gene-1.531
PR202_augustus_masked-Super-Scaffold_149-processed-gene-1.543
PR202_augustus_masked-Super-Scaffold_149-processed-gene-1.545
PR202_augustus_masked-Super-Scaffold_149-processed-gene-1.547
PR202_augustus_masked-Super-Scaffold_149-processed-gene-1.549
PR202_augustus_masked-Super-Scaffold_149-processed-gene-1.552
PR202_augustus_masked-Super-Scaffold_149-processed-gene-1.566
PR202_augustus_masked-Super-Scaffold_149-processed-gene-1.569
PR202_augustus_masked-Super-Scaffold_149-processed-gene-1.570
PR202_augustus_masked-Super-Scaffold_149-processed-gene-1.575
PR202_augustus_masked-Super-Scaffold_149-processed-gene-1.576
PR202_augustus_masked-Super-Scaffold_149-processed-gene-1.581
PR202_augustus_masked-Super-Scaffold_149-processed-gene-1.587
PR202_augustus_masked-Super-Scaffold_149-processed-gene-1.594
PR202_augustus_masked-Super-Scaffold_149-processed-gene-1.597
PR202_augustus_masked-Super-Scaffold_149-processed-gene-1.600
PR202_augustus_masked-Super-Scaffold_149-processed-gene-1.603
PR202_augustus_masked-Super-Scaffold_149-processed-gene-1.604
PR202_augustus_masked-Super-Scaffold_149-processed-gene-1.607
PR202_augustus_masked-Super-Scaffold_149-processed-gene-1.610
PR202_augustus_masked-Super-Scaffold_149-processed-gene-1.633
PR202_augustus_masked-Super-Scaffold_149-processed-gene-1.636
PR202_augustus_masked-Super-Scaffold_149-processed-gene-1.641
PR202_augustus_masked-Super-Scaffold_149-processed-gene-1.647
PR202_augustus_masked-Super-Scaffold_149-processed-gene-1.648
PR202_augustus_masked-Super-Scaffold_149-processed-gene-1.649
PR202_augustus_masked-Super-Scaffold_149-processed-gene-1.661
PR202_augustus_masked-Super-Scaffold_149-processed-gene-1.675
PR202_augustus_masked-Super-Scaffold_149-processed-gene-1.685
PR202_augustus_masked-Super-Scaffold_149-processed-gene-1.692
PR202_augustus_masked-Super-Scaffold_149-processed-gene-1.693
PR202_augustus_masked-Super-Scaffold_149-processed-gene-1.694
PR202_augustus_masked-Super-Scaffold_149-processed-gene-1.699
PR202_augustus_masked-Super-Scaffold_149-processed-gene-1.702
PR202_augustus_masked-Super-Scaffold_149-processed-gene-1.708
PR202_augustus_masked-Super-Scaffold_149-processed-gene-1.712
PR202_augustus_masked-Super-Scaffold_149-processed-gene-1.713
PR202_augustus_masked-Super-Scaffold_154-processed-gene-0.213
PR202_augustus_masked-Super-Scaffold_154-processed-gene-0.215
PR202_augustus_masked-Super-Scaffold_154-processed-gene-0.226
PR202_augustus_masked-Super-Scaffold_154-processed-gene-0.230
PR202_augustus_masked-Super-Scaffold_154-processed-gene-0.236
PR202_augustus_masked-Super-Scaffold_154-processed-gene-0.239
PR202_augustus_masked-Super-Scaffold_154-processed-gene-0.245
PR202_augustus_masked-Super-Scaffold_154-processed-gene-0.252
PR202_augustus_masked-Super-Scaffold_154-processed-gene-0.253
PR202_augustus_masked-Super-Scaffold_154-processed-gene-0.257
PR202_augustus_masked-Super-Scaffold_154-processed-gene-0.262
PR202_augustus_masked-Super-Scaffold_154-processed-gene-0.263
PR202_augustus_masked-Super-Scaffold_154-processed-gene-0.268
PR202_augustus_masked-Super-Scaffold_154-processed-gene-0.273
PR202_augustus_masked-Super-Scaffold_154-processed-gene-0.280
PR202_augustus_masked-Super-Scaffold_154-processed-gene-0.285
PR202_augustus_masked-Super-Scaffold_154-processed-gene-0.296
PR202_augustus_masked-Super-Scaffold_154-processed-gene-0.305
PR202_augustus_masked-Super-Scaffold_154-processed-gene-0.307
PR202_augustus_masked-Super-Scaffold_154-processed-gene-0.308
PR202_augustus_masked-Super-Scaffold_154-processed-gene-0.313
PR202_augustus_masked-Super-Scaffold_154-processed-gene-0.316
PR202_augustus_masked-Super-Scaffold_154-processed-gene-0.319
PR202_augustus_masked-Super-Scaffold_154-processed-gene-0.320
PR202_augustus_masked-Super-Scaffold_154-processed-gene-0.321
PR202_augustus_masked-Super-Scaffold_154-processed-gene-0.324
PR202_augustus_masked-Super-Scaffold_154-processed-gene-0.325
PR202_augustus_masked-Super-Scaffold_154-processed-gene-0.326
PR202_augustus_masked-Super-Scaffold_154-processed-gene-0.337
PR202_augustus_masked-Super-Scaffold_154-processed-gene-0.341
PR202_augustus_masked-Super-Scaffold_154-processed-gene-0.343
PR202_augustus_masked-Super-Scaffold_154-processed-gene-1.109
PR202_augustus_masked-Super-Scaffold_154-processed-gene-1.115
PR202_augustus_masked-Super-Scaffold_154-processed-gene-1.121
PR202_augustus_masked-Super-Scaffold_154-processed-gene-1.135
PR202_augustus_masked-Super-Scaffold_154-processed-gene-1.143
PR202_augustus_masked-Super-Scaffold_154-processed-gene-1.144
PR202_augustus_masked-Super-Scaffold_154-processed-gene-1.175
PR202_augustus_masked-Super-Scaffold_154-processed-gene-1.185
PR202_augustus_masked-Super-Scaffold_154-processed-gene-1.74
PR202_augustus_masked-Super-Scaffold_154-processed-gene-1.75
PR202_augustus_masked-Super-Scaffold_154-processed-gene-1.76
PR202_augustus_masked-Super-Scaffold_154-processed-gene-1.77
PR202_augustus_masked-Super-Scaffold_154-processed-gene-1.88
PR202_augustus_masked-Super-Scaffold_154-processed-gene-1.93
PR202_augustus_masked-Super-Scaffold_154-processed-gene-2.118
PR202_augustus_masked-Super-Scaffold_154-processed-gene-2.124
PR202_augustus_masked-Super-Scaffold_154-processed-gene-2.145
PR202_augustus_masked-Super-Scaffold_154-processed-gene-2.150
PR202_augustus_masked-Super-Scaffold_154-processed-gene-2.151
PR202_augustus_masked-Super-Scaffold_154-processed-gene-2.153
PR202_augustus_masked-Super-Scaffold_154-processed-gene-2.168
PR202_augustus_masked-Super-Scaffold_154-processed-gene-2.171
PR202_augustus_masked-Super-Scaffold_154-processed-gene-2.172
PR202_augustus_masked-Super-Scaffold_154-processed-gene-2.174
PR202_augustus_masked-Super-Scaffold_154-processed-gene-2.179
PR202_augustus_masked-Super-Scaffold_154-processed-gene-2.188
PR202_augustus_masked-Super-Scaffold_154-processed-gene-2.189
PR202_augustus_masked-Super-Scaffold_154-processed-gene-2.190
PR202_augustus_masked-Super-Scaffold_154-processed-gene-2.196
PR202_augustus_masked-Super-Scaffold_154-processed-gene-2.235
PR202_augustus_masked-Super-Scaffold_154-processed-gene-2.237
PR202_augustus_masked-Super-Scaffold_154-processed-gene-3.1
PR202_augustus_masked-Super-Scaffold_154-processed-gene-3.110
PR202_augustus_masked-Super-Scaffold_154-processed-gene-3.128
PR202_augustus_masked-Super-Scaffold_154-processed-gene-3.130
PR202_augustus_masked-Super-Scaffold_154-processed-gene-3.131
PR202_augustus_masked-Super-Scaffold_154-processed-gene-3.141
PR202_augustus_masked-Super-Scaffold_154-processed-gene-3.142
PR202_augustus_masked-Super-Scaffold_154-processed-gene-3.16
PR202_augustus_masked-Super-Scaffold_154-processed-gene-3.22
PR202_augustus_masked-Super-Scaffold_154-processed-gene-3.38
PR202_augustus_masked-Super-Scaffold_154-processed-gene-3.39
PR202_augustus_masked-Super-Scaffold_154-processed-gene-3.43
PR202_augustus_masked-Super-Scaffold_154-processed-gene-3.45
PR202_augustus_masked-Super-Scaffold_154-processed-gene-3.50
PR202_augustus_masked-Super-Scaffold_154-processed-gene-3.56
PR202_augustus_masked-Super-Scaffold_154-processed-gene-3.62
PR202_augustus_masked-Super-Scaffold_154-processed-gene-3.66
PR202_augustus_masked-Super-Scaffold_154-processed-gene-3.67
PR202_augustus_masked-Super-Scaffold_154-processed-gene-3.7
PR202_augustus_masked-Super-Scaffold_154-processed-gene-3.81
PR202_augustus_masked-Super-Scaffold_154-processed-gene-3.86
PR202_augustus_masked-Super-Scaffold_154-processed-gene-3.87
PR202_augustus_masked-Super-Scaffold_154-processed-gene-3.91
PR202_augustus_masked-Super-Scaffold_154-processed-gene-3.92
PR202_augustus_masked-Super-Scaffold_154-processed-gene-4.119
PR202_augustus_masked-Super-Scaffold_154-processed-gene-4.15
PR202_augustus_masked-Super-Scaffold_154-processed-gene-4.17
PR202_augustus_masked-Super-Scaffold_154-processed-gene-4.22
PR202_augustus_masked-Super-Scaffold_154-processed-gene-4.25
PR202_augustus_masked-Super-Scaffold_154-processed-gene-4.26
PR202_augustus_masked-Super-Scaffold_154-processed-gene-4.30
PR202_augustus_masked-Super-Scaffold_154-processed-gene-4.35
PR202_augustus_masked-Super-Scaffold_154-processed-gene-4.42
PR202_augustus_masked-Super-Scaffold_154-processed-gene-4.49
PR202_augustus_masked-Super-Scaffold_154-processed-gene-4.52
PR202_augustus_masked-Super-Scaffold_154-processed-gene-4.6
PR202_augustus_masked-Super-Scaffold_154-processed-gene-4.65
PR202_augustus_masked-Super-Scaffold_154-processed-gene-4.66
PR202_augustus_masked-Super-Scaffold_154-processed-gene-4.7
PR202_augustus_masked-Super-Scaffold_154-processed-gene-4.74
PR202_augustus_masked-Super-Scaffold_154-processed-gene-4.75
PR202_augustus_masked-Super-Scaffold_154-processed-gene-4.76
PR202_augustus_masked-Super-Scaffold_154-processed-gene-4.77
PR202_augustus_masked-Super-Scaffold_154-processed-gene-4.83
PR202_augustus_masked-Super-Scaffold_154-processed-gene-4.84
PR202_augustus_masked-Super-Scaffold_154-processed-gene-4.98
PR202_augustus_masked-Super-Scaffold_154-processed-gene-4.99
PR202_augustus_masked-Super-Scaffold_154-processed-gene-5.109
PR202_augustus_masked-Super-Scaffold_154-processed-gene-5.114
PR202_augustus_masked-Super-Scaffold_154-processed-gene-5.117
PR202_augustus_masked-Super-Scaffold_154-processed-gene-5.120
PR202_augustus_masked-Super-Scaffold_154-processed-gene-5.128
PR202_augustus_masked-Super-Scaffold_154-processed-gene-5.22
PR202_augustus_masked-Super-Scaffold_154-processed-gene-5.23
PR202_augustus_masked-Super-Scaffold_154-processed-gene-5.30
PR202_augustus_masked-Super-Scaffold_154-processed-gene-5.56
PR202_augustus_masked-Super-Scaffold_154-processed-gene-5.59
PR202_augustus_masked-Super-Scaffold_154-processed-gene-5.61
PR202_augustus_masked-Super-Scaffold_154-processed-gene-5.64
PR202_augustus_masked-Super-Scaffold_154-processed-gene-5.66
PR202_augustus_masked-Super-Scaffold_154-processed-gene-5.71
PR202_augustus_masked-Super-Scaffold_154-processed-gene-6.129
PR202_augustus_masked-Super-Scaffold_154-processed-gene-6.131
PR202_augustus_masked-Super-Scaffold_154-processed-gene-6.136
PR202_augustus_masked-Super-Scaffold_154-processed-gene-6.43
PR202_augustus_masked-Super-Scaffold_154-processed-gene-6.44
PR202_augustus_masked-Super-Scaffold_154-processed-gene-6.45
PR202_augustus_masked-Super-Scaffold_154-processed-gene-6.47
PR202_augustus_masked-Super-Scaffold_154-processed-gene-6.48
PR202_augustus_masked-Super-Scaffold_154-processed-gene-6.50
PR202_augustus_masked-Super-Scaffold_154-processed-gene-6.52
PR202_augustus_masked-Super-Scaffold_154-processed-gene-6.6
PR202_augustus_masked-Super-Scaffold_154-processed-gene-6.65
PR202_augustus_masked-Super-Scaffold_154-processed-gene-6.87
PR202_augustus_masked-Super-Scaffold_154-processed-gene-7.116
PR202_augustus_masked-Super-Scaffold_154-processed-gene-7.117
PR202_augustus_masked-Super-Scaffold_154-processed-gene-7.129
PR202_augustus_masked-Super-Scaffold_154-processed-gene-7.130
PR202_augustus_masked-Super-Scaffold_154-processed-gene-7.131
PR202_augustus_masked-Super-Scaffold_154-processed-gene-7.132
PR202_augustus_masked-Super-Scaffold_154-processed-gene-7.137
PR202_augustus_masked-Super-Scaffold_154-processed-gene-7.152
PR202_augustus_masked-Super-Scaffold_154-processed-gene-7.158
PR202_augustus_masked-Super-Scaffold_154-processed-gene-7.186
PR202_augustus_masked-Super-Scaffold_154-processed-gene-7.205
PR202_augustus_masked-Super-Scaffold_154-processed-gene-7.207
PR202_augustus_masked-Super-Scaffold_154-processed-gene-7.216
PR202_augustus_masked-Super-Scaffold_154-processed-gene-7.217
PR202_augustus_masked-Super-Scaffold_154-processed-gene-7.219
PR202_augustus_masked-Super-Scaffold_154-processed-gene-7.220
PR202_augustus_masked-Super-Scaffold_154-processed-gene-7.224
PR202_augustus_masked-Super-Scaffold_154-processed-gene-7.225
PR202_augustus_masked-Super-Scaffold_154-processed-gene-7.261
PR202_augustus_masked-Super-Scaffold_154-processed-gene-7.272
PR202_augustus_masked-Super-Scaffold_154-processed-gene-7.290
PR202_augustus_masked-Super-Scaffold_154-processed-gene-7.291
PR202_augustus_masked-Super-Scaffold_1578-processed-gene-0.12
PR202_augustus_masked-Super-Scaffold_158-processed-gene-0.233
PR202_augustus_masked-Super-Scaffold_158-processed-gene-0.234
PR202_augustus_masked-Super-Scaffold_158-processed-gene-0.236
PR202_augustus_masked-Super-Scaffold_158-processed-gene-0.243
PR202_augustus_masked-Super-Scaffold_158-processed-gene-0.244
PR202_augustus_masked-Super-Scaffold_158-processed-gene-0.245
PR202_augustus_masked-Super-Scaffold_158-processed-gene-0.246
PR202_augustus_masked-Super-Scaffold_158-processed-gene-0.250
PR202_augustus_masked-Super-Scaffold_158-processed-gene-0.252
PR202_augustus_masked-Super-Scaffold_158-processed-gene-0.255
PR202_augustus_masked-Super-Scaffold_158-processed-gene-0.256
PR202_augustus_masked-Super-Scaffold_158-processed-gene-0.258
PR202_augustus_masked-Super-Scaffold_158-processed-gene-0.261
PR202_augustus_masked-Super-Scaffold_158-processed-gene-0.262
PR202_augustus_masked-Super-Scaffold_158-processed-gene-0.264
PR202_augustus_masked-Super-Scaffold_158-processed-gene-0.266
PR202_augustus_masked-Super-Scaffold_158-processed-gene-0.271
PR202_augustus_masked-Super-Scaffold_158-processed-gene-0.272
PR202_augustus_masked-Super-Scaffold_158-processed-gene-0.273
PR202_augustus_masked-Super-Scaffold_158-processed-gene-0.274
PR202_augustus_masked-Super-Scaffold_158-processed-gene-0.275
PR202_augustus_masked-Super-Scaffold_158-processed-gene-0.277
PR202_augustus_masked-Super-Scaffold_158-processed-gene-0.280
PR202_augustus_masked-Super-Scaffold_158-processed-gene-0.282
PR202_augustus_masked-Super-Scaffold_158-processed-gene-0.283
PR202_augustus_masked-Super-Scaffold_158-processed-gene-0.290
PR202_augustus_masked-Super-Scaffold_158-processed-gene-0.357
PR202_augustus_masked-Super-Scaffold_158-processed-gene-0.359
PR202_augustus_masked-Super-Scaffold_158-processed-gene-0.360
PR202_augustus_masked-Super-Scaffold_158-processed-gene-0.363
PR202_augustus_masked-Super-Scaffold_158-processed-gene-0.364
PR202_augustus_masked-Super-Scaffold_158-processed-gene-0.365
PR202_augustus_masked-Super-Scaffold_158-processed-gene-0.367
PR202_augustus_masked-Super-Scaffold_158-processed-gene-0.369
PR202_augustus_masked-Super-Scaffold_158-processed-gene-0.370
PR202_augustus_masked-Super-Scaffold_158-processed-gene-0.373
PR202_augustus_masked-Super-Scaffold_158-processed-gene-0.376
PR202_augustus_masked-Super-Scaffold_158-processed-gene-0.377
PR202_augustus_masked-Super-Scaffold_158-processed-gene-0.378
PR202_augustus_masked-Super-Scaffold_158-processed-gene-0.379
PR202_augustus_masked-Super-Scaffold_158-processed-gene-0.386
PR202_augustus_masked-Super-Scaffold_158-processed-gene-0.387
PR202_augustus_masked-Super-Scaffold_158-processed-gene-0.388
PR202_augustus_masked-Super-Scaffold_158-processed-gene-0.414
PR202_augustus_masked-Super-Scaffold_158-processed-gene-0.416
PR202_augustus_masked-Super-Scaffold_158-processed-gene-0.423
PR202_augustus_masked-Super-Scaffold_158-processed-gene-0.424
PR202_augustus_masked-Super-Scaffold_158-processed-gene-0.427
PR202_augustus_masked-Super-Scaffold_158-processed-gene-0.432
PR202_augustus_masked-Super-Scaffold_158-processed-gene-0.433
PR202_augustus_masked-Super-Scaffold_158-processed-gene-0.434
PR202_augustus_masked-Super-Scaffold_158-processed-gene-0.435
PR202_augustus_masked-Super-Scaffold_158-processed-gene-0.437
PR202_augustus_masked-Super-Scaffold_158-processed-gene-0.441
PR202_augustus_masked-Super-Scaffold_158-processed-gene-0.442
PR202_augustus_masked-Super-Scaffold_158-processed-gene-0.443
PR202_augustus_masked-Super-Scaffold_158-processed-gene-0.444
PR202_augustus_masked-Super-Scaffold_158-processed-gene-0.446
PR202_augustus_masked-Super-Scaffold_158-processed-gene-0.447
PR202_augustus_masked-Super-Scaffold_158-processed-gene-0.453
PR202_augustus_masked-Super-Scaffold_158-processed-gene-0.457
PR202_augustus_masked-Super-Scaffold_158-processed-gene-0.458
PR202_augustus_masked-Super-Scaffold_158-processed-gene-0.461
PR202_augustus_masked-Super-Scaffold_158-processed-gene-0.463
PR202_augustus_masked-Super-Scaffold_158-processed-gene-0.464
PR202_augustus_masked-Super-Scaffold_158-processed-gene-0.538
PR202_augustus_masked-Super-Scaffold_158-processed-gene-0.539
PR202_augustus_masked-Super-Scaffold_158-processed-gene-0.541
PR202_augustus_masked-Super-Scaffold_158-processed-gene-0.544
PR202_augustus_masked-Super-Scaffold_158-processed-gene-0.545
PR202_augustus_masked-Super-Scaffold_158-processed-gene-0.548
PR202_augustus_masked-Super-Scaffold_158-processed-gene-0.550
PR202_augustus_masked-Super-Scaffold_15-processed-gene-0.448
PR202_augustus_masked-Super-Scaffold_15-processed-gene-0.452
PR202_augustus_masked-Super-Scaffold_15-processed-gene-0.453
PR202_augustus_masked-Super-Scaffold_15-processed-gene-0.454
PR202_augustus_masked-Super-Scaffold_15-processed-gene-0.458
PR202_augustus_masked-Super-Scaffold_15-processed-gene-0.460
PR202_augustus_masked-Super-Scaffold_15-processed-gene-0.461
PR202_augustus_masked-Super-Scaffold_15-processed-gene-0.463
PR202_augustus_masked-Super-Scaffold_15-processed-gene-0.469
PR202_augustus_masked-Super-Scaffold_15-processed-gene-0.472
PR202_augustus_masked-Super-Scaffold_15-processed-gene-0.474
PR202_augustus_masked-Super-Scaffold_15-processed-gene-0.480
PR202_augustus_masked-Super-Scaffold_15-processed-gene-0.488
PR202_augustus_masked-Super-Scaffold_15-processed-gene-0.489
PR202_augustus_masked-Super-Scaffold_15-processed-gene-0.490
PR202_augustus_masked-Super-Scaffold_15-processed-gene-0.491
PR202_augustus_masked-Super-Scaffold_15-processed-gene-0.492
PR202_augustus_masked-Super-Scaffold_15-processed-gene-0.495
PR202_augustus_masked-Super-Scaffold_15-processed-gene-0.496
PR202_augustus_masked-Super-Scaffold_15-processed-gene-0.497
PR202_augustus_masked-Super-Scaffold_15-processed-gene-0.498
PR202_augustus_masked-Super-Scaffold_15-processed-gene-0.499
PR202_augustus_masked-Super-Scaffold_15-processed-gene-0.500
PR202_augustus_masked-Super-Scaffold_15-processed-gene-0.502
PR202_augustus_masked-Super-Scaffold_15-processed-gene-0.503
PR202_augustus_masked-Super-Scaffold_15-processed-gene-0.505
PR202_augustus_masked-Super-Scaffold_15-processed-gene-0.510
PR202_augustus_masked-Super-Scaffold_15-processed-gene-0.513
PR202_augustus_masked-Super-Scaffold_15-processed-gene-0.514
PR202_augustus_masked-Super-Scaffold_15-processed-gene-0.516
PR202_augustus_masked-Super-Scaffold_15-processed-gene-0.517
PR202_augustus_masked-Super-Scaffold_15-processed-gene-0.518
PR202_augustus_masked-Super-Scaffold_15-processed-gene-0.539
PR202_augustus_masked-Super-Scaffold_15-processed-gene-0.545
PR202_augustus_masked-Super-Scaffold_15-processed-gene-0.546
PR202_augustus_masked-Super-Scaffold_15-processed-gene-0.549
PR202_augustus_masked-Super-Scaffold_15-processed-gene-0.550
PR202_augustus_masked-Super-Scaffold_15-processed-gene-0.551
PR202_augustus_masked-Super-Scaffold_15-processed-gene-0.552
PR202_augustus_masked-Super-Scaffold_15-processed-gene-0.554
PR202_augustus_masked-Super-Scaffold_15-processed-gene-0.555
PR202_augustus_masked-Super-Scaffold_15-processed-gene-0.556
PR202_augustus_masked-Super-Scaffold_15-processed-gene-0.557
PR202_augustus_masked-Super-Scaffold_15-processed-gene-0.561
PR202_augustus_masked-Super-Scaffold_15-processed-gene-0.563
PR202_augustus_masked-Super-Scaffold_15-processed-gene-0.573
PR202_augustus_masked-Super-Scaffold_15-processed-gene-0.577
PR202_augustus_masked-Super-Scaffold_15-processed-gene-0.581
PR202_augustus_masked-Super-Scaffold_15-processed-gene-0.585
PR202_augustus_masked-Super-Scaffold_15-processed-gene-0.586
PR202_augustus_masked-Super-Scaffold_15-processed-gene-0.589
PR202_augustus_masked-Super-Scaffold_15-processed-gene-0.591
PR202_augustus_masked-Super-Scaffold_15-processed-gene-0.592
PR202_augustus_masked-Super-Scaffold_15-processed-gene-0.593
PR202_augustus_masked-Super-Scaffold_15-processed-gene-0.600
PR202_augustus_masked-Super-Scaffold_15-processed-gene-1.239
PR202_augustus_masked-Super-Scaffold_15-processed-gene-1.240
PR202_augustus_masked-Super-Scaffold_15-processed-gene-1.241
PR202_augustus_masked-Super-Scaffold_15-processed-gene-1.242
PR202_augustus_masked-Super-Scaffold_15-processed-gene-1.245
PR202_augustus_masked-Super-Scaffold_15-processed-gene-1.246
PR202_augustus_masked-Super-Scaffold_15-processed-gene-1.247
PR202_augustus_masked-Super-Scaffold_15-processed-gene-1.251
PR202_augustus_masked-Super-Scaffold_15-processed-gene-1.257
PR202_augustus_masked-Super-Scaffold_15-processed-gene-1.260
PR202_augustus_masked-Super-Scaffold_15-processed-gene-1.262
PR202_augustus_masked-Super-Scaffold_15-processed-gene-1.263
PR202_augustus_masked-Super-Scaffold_15-processed-gene-1.265
PR202_augustus_masked-Super-Scaffold_15-processed-gene-1.271
PR202_augustus_masked-Super-Scaffold_15-processed-gene-1.272
PR202_augustus_masked-Super-Scaffold_15-processed-gene-1.276
PR202_augustus_masked-Super-Scaffold_15-processed-gene-1.280
PR202_augustus_masked-Super-Scaffold_15-processed-gene-1.282
PR202_augustus_masked-Super-Scaffold_15-processed-gene-1.283
PR202_augustus_masked-Super-Scaffold_15-processed-gene-1.289
PR202_augustus_masked-Super-Scaffold_15-processed-gene-1.291
PR202_augustus_masked-Super-Scaffold_15-processed-gene-1.292
PR202_augustus_masked-Super-Scaffold_15-processed-gene-1.293
PR202_augustus_masked-Super-Scaffold_15-processed-gene-1.294
PR202_augustus_masked-Super-Scaffold_15-processed-gene-1.298
PR202_augustus_masked-Super-Scaffold_15-processed-gene-1.303
PR202_augustus_masked-Super-Scaffold_15-processed-gene-1.305
PR202_augustus_masked-Super-Scaffold_15-processed-gene-1.312
PR202_augustus_masked-Super-Scaffold_15-processed-gene-1.317
PR202_augustus_masked-Super-Scaffold_15-processed-gene-1.321
PR202_augustus_masked-Super-Scaffold_15-processed-gene-1.322
PR202_augustus_masked-Super-Scaffold_15-processed-gene-1.337
PR202_augustus_masked-Super-Scaffold_15-processed-gene-1.340
PR202_augustus_masked-Super-Scaffold_15-processed-gene-1.349
PR202_augustus_masked-Super-Scaffold_15-processed-gene-1.353
PR202_augustus_masked-Super-Scaffold_15-processed-gene-1.356
PR202_augustus_masked-Super-Scaffold_15-processed-gene-1.358
PR202_augustus_masked-Super-Scaffold_15-processed-gene-1.361
PR202_augustus_masked-Super-Scaffold_15-processed-gene-1.362
PR202_augustus_masked-Super-Scaffold_15-processed-gene-1.363
PR202_augustus_masked-Super-Scaffold_15-processed-gene-1.366
PR202_augustus_masked-Super-Scaffold_15-processed-gene-1.367
PR202_augustus_masked-Super-Scaffold_15-processed-gene-1.372
PR202_augustus_masked-Super-Scaffold_15-processed-gene-1.373
PR202_augustus_masked-Super-Scaffold_15-processed-gene-1.374
PR202_augustus_masked-Super-Scaffold_15-processed-gene-1.375
PR202_augustus_masked-Super-Scaffold_15-processed-gene-1.376
PR202_augustus_masked-Super-Scaffold_15-processed-gene-1.384
PR202_augustus_masked-Super-Scaffold_15-processed-gene-1.389
PR202_augustus_masked-Super-Scaffold_15-processed-gene-1.395
PR202_augustus_masked-Super-Scaffold_15-processed-gene-1.396
PR202_augustus_masked-Super-Scaffold_15-processed-gene-1.397
PR202_augustus_masked-Super-Scaffold_15-processed-gene-2.1000
PR202_augustus_masked-Super-Scaffold_15-processed-gene-2.1003
PR202_augustus_masked-Super-Scaffold_15-processed-gene-2.1006
PR202_augustus_masked-Super-Scaffold_15-processed-gene-2.1007
PR202_augustus_masked-Super-Scaffold_15-processed-gene-2.1012
PR202_augustus_masked-Super-Scaffold_15-processed-gene-2.1013
PR202_augustus_masked-Super-Scaffold_15-processed-gene-2.1019
PR202_augustus_masked-Super-Scaffold_15-processed-gene-2.1020
PR202_augustus_masked-Super-Scaffold_15-processed-gene-2.1023
PR202_augustus_masked-Super-Scaffold_15-processed-gene-2.1031
PR202_augustus_masked-Super-Scaffold_15-processed-gene-2.1034
PR202_augustus_masked-Super-Scaffold_15-processed-gene-2.1035
PR202_augustus_masked-Super-Scaffold_15-processed-gene-2.1037
PR202_augustus_masked-Super-Scaffold_15-processed-gene-2.1040
PR202_augustus_masked-Super-Scaffold_15-processed-gene-2.1043
PR202_augustus_masked-Super-Scaffold_15-processed-gene-2.1044
PR202_augustus_masked-Super-Scaffold_15-processed-gene-2.1046
PR202_augustus_masked-Super-Scaffold_15-processed-gene-2.1048
PR202_augustus_masked-Super-Scaffold_15-processed-gene-2.1052
PR202_augustus_masked-Super-Scaffold_15-processed-gene-2.1058
PR202_augustus_masked-Super-Scaffold_15-processed-gene-2.1060
PR202_augustus_masked-Super-Scaffold_15-processed-gene-2.1061
PR202_augustus_masked-Super-Scaffold_15-processed-gene-2.1062
PR202_augustus_masked-Super-Scaffold_15-processed-gene-2.1067
PR202_augustus_masked-Super-Scaffold_15-processed-gene-2.1069
PR202_augustus_masked-Super-Scaffold_15-processed-gene-2.1070
PR202_augustus_masked-Super-Scaffold_15-processed-gene-2.761
PR202_augustus_masked-Super-Scaffold_15-processed-gene-2.766
PR202_augustus_masked-Super-Scaffold_15-processed-gene-2.769
PR202_augustus_masked-Super-Scaffold_15-processed-gene-2.771
PR202_augustus_masked-Super-Scaffold_15-processed-gene-2.772
PR202_augustus_masked-Super-Scaffold_15-processed-gene-2.774
PR202_augustus_masked-Super-Scaffold_15-processed-gene-2.775
PR202_augustus_masked-Super-Scaffold_15-processed-gene-2.778
PR202_augustus_masked-Super-Scaffold_15-processed-gene-2.780
PR202_augustus_masked-Super-Scaffold_15-processed-gene-2.783
PR202_augustus_masked-Super-Scaffold_15-processed-gene-2.785
PR202_augustus_masked-Super-Scaffold_15-processed-gene-2.786
PR202_augustus_masked-Super-Scaffold_15-processed-gene-2.787
PR202_augustus_masked-Super-Scaffold_15-processed-gene-2.792
PR202_augustus_masked-Super-Scaffold_15-processed-gene-2.793
PR202_augustus_masked-Super-Scaffold_15-processed-gene-2.794
PR202_augustus_masked-Super-Scaffold_15-processed-gene-2.795
PR202_augustus_masked-Super-Scaffold_15-processed-gene-2.796
PR202_augustus_masked-Super-Scaffold_15-processed-gene-2.799
PR202_augustus_masked-Super-Scaffold_15-processed-gene-2.802
PR202_augustus_masked-Super-Scaffold_15-processed-gene-2.804
PR202_augustus_masked-Super-Scaffold_15-processed-gene-2.805
PR202_augustus_masked-Super-Scaffold_15-processed-gene-2.806
PR202_augustus_masked-Super-Scaffold_15-processed-gene-2.807
PR202_augustus_masked-Super-Scaffold_15-processed-gene-2.808
PR202_augustus_masked-Super-Scaffold_15-processed-gene-2.811
PR202_augustus_masked-Super-Scaffold_15-processed-gene-2.813
PR202_augustus_masked-Super-Scaffold_15-processed-gene-2.815
PR202_augustus_masked-Super-Scaffold_15-processed-gene-2.827
PR202_augustus_masked-Super-Scaffold_15-processed-gene-2.828
PR202_augustus_masked-Super-Scaffold_15-processed-gene-2.829
PR202_augustus_masked-Super-Scaffold_15-processed-gene-2.830
PR202_augustus_masked-Super-Scaffold_15-processed-gene-2.836
PR202_augustus_masked-Super-Scaffold_15-processed-gene-2.839
PR202_augustus_masked-Super-Scaffold_15-processed-gene-2.840
PR202_augustus_masked-Super-Scaffold_15-processed-gene-2.843
PR202_augustus_masked-Super-Scaffold_15-processed-gene-2.849
PR202_augustus_masked-Super-Scaffold_15-processed-gene-2.853
PR202_augustus_masked-Super-Scaffold_15-processed-gene-2.854
PR202_augustus_masked-Super-Scaffold_15-processed-gene-2.855
PR202_augustus_masked-Super-Scaffold_15-processed-gene-2.857
PR202_augustus_masked-Super-Scaffold_15-processed-gene-2.858
PR202_augustus_masked-Super-Scaffold_15-processed-gene-2.860
PR202_augustus_masked-Super-Scaffold_15-processed-gene-2.868
PR202_augustus_masked-Super-Scaffold_15-processed-gene-2.869
PR202_augustus_masked-Super-Scaffold_15-processed-gene-2.870
PR202_augustus_masked-Super-Scaffold_15-processed-gene-2.871
PR202_augustus_masked-Super-Scaffold_15-processed-gene-2.873
PR202_augustus_masked-Super-Scaffold_15-processed-gene-2.874
PR202_augustus_masked-Super-Scaffold_15-processed-gene-2.875
PR202_augustus_masked-Super-Scaffold_15-processed-gene-2.879
PR202_augustus_masked-Super-Scaffold_15-processed-gene-2.881
PR202_augustus_masked-Super-Scaffold_15-processed-gene-2.882
PR202_augustus_masked-Super-Scaffold_15-processed-gene-2.883
PR202_augustus_masked-Super-Scaffold_15-processed-gene-2.887
PR202_augustus_masked-Super-Scaffold_15-processed-gene-2.888
PR202_augustus_masked-Super-Scaffold_15-processed-gene-2.889
PR202_augustus_masked-Super-Scaffold_15-processed-gene-2.890
PR202_augustus_masked-Super-Scaffold_15-processed-gene-2.894
PR202_augustus_masked-Super-Scaffold_15-processed-gene-2.900
PR202_augustus_masked-Super-Scaffold_15-processed-gene-2.904
PR202_augustus_masked-Super-Scaffold_15-processed-gene-2.907
PR202_augustus_masked-Super-Scaffold_15-processed-gene-2.909
PR202_augustus_masked-Super-Scaffold_15-processed-gene-2.926
PR202_augustus_masked-Super-Scaffold_15-processed-gene-2.927
PR202_augustus_masked-Super-Scaffold_15-processed-gene-2.935
PR202_augustus_masked-Super-Scaffold_15-processed-gene-2.941
PR202_augustus_masked-Super-Scaffold_15-processed-gene-2.948
PR202_augustus_masked-Super-Scaffold_15-processed-gene-2.950
PR202_augustus_masked-Super-Scaffold_15-processed-gene-2.963
PR202_augustus_masked-Super-Scaffold_15-processed-gene-2.967
PR202_augustus_masked-Super-Scaffold_15-processed-gene-2.969
PR202_augustus_masked-Super-Scaffold_15-processed-gene-2.970
PR202_augustus_masked-Super-Scaffold_15-processed-gene-2.971
PR202_augustus_masked-Super-Scaffold_15-processed-gene-2.973
PR202_augustus_masked-Super-Scaffold_15-processed-gene-2.974
PR202_augustus_masked-Super-Scaffold_15-processed-gene-2.975
PR202_augustus_masked-Super-Scaffold_15-processed-gene-2.978
PR202_augustus_masked-Super-Scaffold_15-processed-gene-2.979
PR202_augustus_masked-Super-Scaffold_15-processed-gene-2.980
PR202_augustus_masked-Super-Scaffold_15-processed-gene-2.987
PR202_augustus_masked-Super-Scaffold_15-processed-gene-2.990
PR202_augustus_masked-Super-Scaffold_15-processed-gene-2.991
PR202_augustus_masked-Super-Scaffold_15-processed-gene-2.994
PR202_augustus_masked-Super-Scaffold_161-processed-gene-0.100
PR202_augustus_masked-Super-Scaffold_161-processed-gene-0.111
PR202_augustus_masked-Super-Scaffold_161-processed-gene-0.39
PR202_augustus_masked-Super-Scaffold_161-processed-gene-0.84
PR202_augustus_masked-Super-Scaffold_161-processed-gene-0.95
PR202_augustus_masked-Super-Scaffold_161-processed-gene-1.1
PR202_augustus_masked-Super-Scaffold_161-processed-gene-1.124
PR202_augustus_masked-Super-Scaffold_161-processed-gene-1.24
PR202_augustus_masked-Super-Scaffold_161-processed-gene-1.27
PR202_augustus_masked-Super-Scaffold_161-processed-gene-1.48
PR202_augustus_masked-Super-Scaffold_161-processed-gene-1.90
PR202_augustus_masked-Super-Scaffold_161-processed-gene-1.94
PR202_augustus_masked-Super-Scaffold_161-processed-gene-1.96
PR202_augustus_masked-Super-Scaffold_161-processed-gene-2.135
PR202_augustus_masked-Super-Scaffold_161-processed-gene-2.141
PR202_augustus_masked-Super-Scaffold_161-processed-gene-2.151
PR202_augustus_masked-Super-Scaffold_161-processed-gene-2.164
PR202_augustus_masked-Super-Scaffold_161-processed-gene-2.166
PR202_augustus_masked-Super-Scaffold_161-processed-gene-2.180
PR202_augustus_masked-Super-Scaffold_161-processed-gene-2.181
PR202_augustus_masked-Super-Scaffold_161-processed-gene-2.184
PR202_augustus_masked-Super-Scaffold_161-processed-gene-2.187
PR202_augustus_masked-Super-Scaffold_161-processed-gene-2.219
PR202_augustus_masked-Super-Scaffold_161-processed-gene-2.246
PR202_augustus_masked-Super-Scaffold_161-processed-gene-2.250
PR202_augustus_masked-Super-Scaffold_161-processed-gene-2.251
PR202_augustus_masked-Super-Scaffold_161-processed-gene-2.252
PR202_augustus_masked-Super-Scaffold_161-processed-gene-2.259
PR202_augustus_masked-Super-Scaffold_161-processed-gene-2.260
PR202_augustus_masked-Super-Scaffold_169-processed-gene-0.121
PR202_augustus_masked-Super-Scaffold_169-processed-gene-0.123
PR202_augustus_masked-Super-Scaffold_169-processed-gene-0.127
PR202_augustus_masked-Super-Scaffold_169-processed-gene-0.128
PR202_augustus_masked-Super-Scaffold_169-processed-gene-0.89
PR202_augustus_masked-Super-Scaffold_169-processed-gene-0.95
PR202_augustus_masked-Super-Scaffold_169-processed-gene-1.103
PR202_augustus_masked-Super-Scaffold_169-processed-gene-1.132
PR202_augustus_masked-Super-Scaffold_169-processed-gene-1.135
PR202_augustus_masked-Super-Scaffold_169-processed-gene-1.143
PR202_augustus_masked-Super-Scaffold_169-processed-gene-1.145
PR202_augustus_masked-Super-Scaffold_169-processed-gene-1.146
PR202_augustus_masked-Super-Scaffold_169-processed-gene-1.166
PR202_augustus_masked-Super-Scaffold_169-processed-gene-1.169
PR202_augustus_masked-Super-Scaffold_169-processed-gene-1.182
PR202_augustus_masked-Super-Scaffold_169-processed-gene-1.85
PR202_augustus_masked-Super-Scaffold_169-processed-gene-1.88
PR202_augustus_masked-Super-Scaffold_169-processed-gene-1.89
PR202_augustus_masked-Super-Scaffold_16-processed-gene-0.366
PR202_augustus_masked-Super-Scaffold_16-processed-gene-0.367
PR202_augustus_masked-Super-Scaffold_16-processed-gene-0.369
PR202_augustus_masked-Super-Scaffold_16-processed-gene-0.373
PR202_augustus_masked-Super-Scaffold_16-processed-gene-0.375
PR202_augustus_masked-Super-Scaffold_16-processed-gene-0.384
PR202_augustus_masked-Super-Scaffold_16-processed-gene-0.385
PR202_augustus_masked-Super-Scaffold_16-processed-gene-0.386
PR202_augustus_masked-Super-Scaffold_16-processed-gene-0.388
PR202_augustus_masked-Super-Scaffold_16-processed-gene-0.389
PR202_augustus_masked-Super-Scaffold_16-processed-gene-0.390
PR202_augustus_masked-Super-Scaffold_16-processed-gene-0.391
PR202_augustus_masked-Super-Scaffold_16-processed-gene-0.394
PR202_augustus_masked-Super-Scaffold_16-processed-gene-0.395
PR202_augustus_masked-Super-Scaffold_16-processed-gene-0.396
PR202_augustus_masked-Super-Scaffold_16-processed-gene-0.398
PR202_augustus_masked-Super-Scaffold_16-processed-gene-0.401
PR202_augustus_masked-Super-Scaffold_16-processed-gene-0.406
PR202_augustus_masked-Super-Scaffold_16-processed-gene-0.407
PR202_augustus_masked-Super-Scaffold_16-processed-gene-0.413
PR202_augustus_masked-Super-Scaffold_16-processed-gene-0.417
PR202_augustus_masked-Super-Scaffold_16-processed-gene-0.418
PR202_augustus_masked-Super-Scaffold_16-processed-gene-0.419
PR202_augustus_masked-Super-Scaffold_16-processed-gene-0.420
PR202_augustus_masked-Super-Scaffold_16-processed-gene-0.423
PR202_augustus_masked-Super-Scaffold_16-processed-gene-0.425
PR202_augustus_masked-Super-Scaffold_16-processed-gene-0.428
PR202_augustus_masked-Super-Scaffold_16-processed-gene-0.431
PR202_augustus_masked-Super-Scaffold_16-processed-gene-0.432
PR202_augustus_masked-Super-Scaffold_16-processed-gene-0.433
PR202_augustus_masked-Super-Scaffold_16-processed-gene-0.434
PR202_augustus_masked-Super-Scaffold_16-processed-gene-0.436
PR202_augustus_masked-Super-Scaffold_16-processed-gene-0.441
PR202_augustus_masked-Super-Scaffold_16-processed-gene-0.446
PR202_augustus_masked-Super-Scaffold_16-processed-gene-0.447
PR202_augustus_masked-Super-Scaffold_16-processed-gene-0.450
PR202_augustus_masked-Super-Scaffold_16-processed-gene-0.457
PR202_augustus_masked-Super-Scaffold_16-processed-gene-0.459
PR202_augustus_masked-Super-Scaffold_16-processed-gene-0.460
PR202_augustus_masked-Super-Scaffold_16-processed-gene-0.461
PR202_augustus_masked-Super-Scaffold_16-processed-gene-0.463
PR202_augustus_masked-Super-Scaffold_16-processed-gene-0.466
PR202_augustus_masked-Super-Scaffold_16-processed-gene-0.467
PR202_augustus_masked-Super-Scaffold_16-processed-gene-0.469
PR202_augustus_masked-Super-Scaffold_16-processed-gene-0.470
PR202_augustus_masked-Super-Scaffold_16-processed-gene-0.473
PR202_augustus_masked-Super-Scaffold_16-processed-gene-0.474
PR202_augustus_masked-Super-Scaffold_16-processed-gene-0.487
PR202_augustus_masked-Super-Scaffold_16-processed-gene-0.489
PR202_augustus_masked-Super-Scaffold_16-processed-gene-0.490
PR202_augustus_masked-Super-Scaffold_16-processed-gene-0.495
PR202_augustus_masked-Super-Scaffold_16-processed-gene-0.498
PR202_augustus_masked-Super-Scaffold_16-processed-gene-0.500
PR202_augustus_masked-Super-Scaffold_16-processed-gene-0.503
PR202_augustus_masked-Super-Scaffold_16-processed-gene-0.504
PR202_augustus_masked-Super-Scaffold_16-processed-gene-0.508
PR202_augustus_masked-Super-Scaffold_16-processed-gene-0.513
PR202_augustus_masked-Super-Scaffold_16-processed-gene-0.516
PR202_augustus_masked-Super-Scaffold_16-processed-gene-0.521
PR202_augustus_masked-Super-Scaffold_16-processed-gene-0.522
PR202_augustus_masked-Super-Scaffold_16-processed-gene-0.524
PR202_augustus_masked-Super-Scaffold_16-processed-gene-0.525
PR202_augustus_masked-Super-Scaffold_16-processed-gene-0.531
PR202_augustus_masked-Super-Scaffold_16-processed-gene-0.533
PR202_augustus_masked-Super-Scaffold_16-processed-gene-0.535
PR202_augustus_masked-Super-Scaffold_16-processed-gene-0.542
PR202_augustus_masked-Super-Scaffold_16-processed-gene-0.543
PR202_augustus_masked-Super-Scaffold_16-processed-gene-0.544
PR202_augustus_masked-Super-Scaffold_16-processed-gene-0.546
PR202_augustus_masked-Super-Scaffold_16-processed-gene-0.547
PR202_augustus_masked-Super-Scaffold_16-processed-gene-1.103
PR202_augustus_masked-Super-Scaffold_16-processed-gene-1.107
PR202_augustus_masked-Super-Scaffold_16-processed-gene-1.11
PR202_augustus_masked-Super-Scaffold_16-processed-gene-1.112
PR202_augustus_masked-Super-Scaffold_16-processed-gene-1.116
PR202_augustus_masked-Super-Scaffold_16-processed-gene-1.117
PR202_augustus_masked-Super-Scaffold_16-processed-gene-1.122
PR202_augustus_masked-Super-Scaffold_16-processed-gene-1.125
PR202_augustus_masked-Super-Scaffold_16-processed-gene-1.126
PR202_augustus_masked-Super-Scaffold_16-processed-gene-1.129
PR202_augustus_masked-Super-Scaffold_16-processed-gene-1.133
PR202_augustus_masked-Super-Scaffold_16-processed-gene-1.14
PR202_augustus_masked-Super-Scaffold_16-processed-gene-1.147
PR202_augustus_masked-Super-Scaffold_16-processed-gene-1.152
PR202_augustus_masked-Super-Scaffold_16-processed-gene-1.154
PR202_augustus_masked-Super-Scaffold_16-processed-gene-1.159
PR202_augustus_masked-Super-Scaffold_16-processed-gene-1.16
PR202_augustus_masked-Super-Scaffold_16-processed-gene-1.161
PR202_augustus_masked-Super-Scaffold_16-processed-gene-1.163
PR202_augustus_masked-Super-Scaffold_16-processed-gene-1.164
PR202_augustus_masked-Super-Scaffold_16-processed-gene-1.169
PR202_augustus_masked-Super-Scaffold_16-processed-gene-1.17
PR202_augustus_masked-Super-Scaffold_16-processed-gene-1.170
PR202_augustus_masked-Super-Scaffold_16-processed-gene-1.172
PR202_augustus_masked-Super-Scaffold_16-processed-gene-1.179
PR202_augustus_masked-Super-Scaffold_16-processed-gene-1.180
PR202_augustus_masked-Super-Scaffold_16-processed-gene-1.185
PR202_augustus_masked-Super-Scaffold_16-processed-gene-1.19
PR202_augustus_masked-Super-Scaffold_16-processed-gene-1.190
PR202_augustus_masked-Super-Scaffold_16-processed-gene-1.193
PR202_augustus_masked-Super-Scaffold_16-processed-gene-1.195
PR202_augustus_masked-Super-Scaffold_16-processed-gene-1.196
PR202_augustus_masked-Super-Scaffold_16-processed-gene-1.198
PR202_augustus_masked-Super-Scaffold_16-processed-gene-1.21
PR202_augustus_masked-Super-Scaffold_16-processed-gene-1.22
PR202_augustus_masked-Super-Scaffold_16-processed-gene-1.24
PR202_augustus_masked-Super-Scaffold_16-processed-gene-1.27
PR202_augustus_masked-Super-Scaffold_16-processed-gene-1.3
PR202_augustus_masked-Super-Scaffold_16-processed-gene-1.31
PR202_augustus_masked-Super-Scaffold_16-processed-gene-1.33
PR202_augustus_masked-Super-Scaffold_16-processed-gene-1.34
PR202_augustus_masked-Super-Scaffold_16-processed-gene-1.36
PR202_augustus_masked-Super-Scaffold_16-processed-gene-1.4
PR202_augustus_masked-Super-Scaffold_16-processed-gene-1.42
PR202_augustus_masked-Super-Scaffold_16-processed-gene-1.43
PR202_augustus_masked-Super-Scaffold_16-processed-gene-1.47
PR202_augustus_masked-Super-Scaffold_16-processed-gene-1.49
PR202_augustus_masked-Super-Scaffold_16-processed-gene-1.50
PR202_augustus_masked-Super-Scaffold_16-processed-gene-1.53
PR202_augustus_masked-Super-Scaffold_16-processed-gene-1.54
PR202_augustus_masked-Super-Scaffold_16-processed-gene-1.59
PR202_augustus_masked-Super-Scaffold_16-processed-gene-1.66
PR202_augustus_masked-Super-Scaffold_16-processed-gene-1.68
PR202_augustus_masked-Super-Scaffold_16-processed-gene-1.69
PR202_augustus_masked-Super-Scaffold_16-processed-gene-1.7
PR202_augustus_masked-Super-Scaffold_16-processed-gene-1.72
PR202_augustus_masked-Super-Scaffold_16-processed-gene-1.75
PR202_augustus_masked-Super-Scaffold_16-processed-gene-1.76
PR202_augustus_masked-Super-Scaffold_16-processed-gene-1.77
PR202_augustus_masked-Super-Scaffold_16-processed-gene-1.78
PR202_augustus_masked-Super-Scaffold_16-processed-gene-1.8
PR202_augustus_masked-Super-Scaffold_16-processed-gene-1.81
PR202_augustus_masked-Super-Scaffold_16-processed-gene-1.86
PR202_augustus_masked-Super-Scaffold_16-processed-gene-1.88
PR202_augustus_masked-Super-Scaffold_16-processed-gene-1.96
PR202_augustus_masked-Super-Scaffold_16-processed-gene-1.97
PR202_augustus_masked-Super-Scaffold_16-processed-gene-1.99
PR202_augustus_masked-Super-Scaffold_16-processed-gene-2.101
PR202_augustus_masked-Super-Scaffold_16-processed-gene-2.107
PR202_augustus_masked-Super-Scaffold_16-processed-gene-2.109
PR202_augustus_masked-Super-Scaffold_16-processed-gene-2.113
PR202_augustus_masked-Super-Scaffold_16-processed-gene-2.115
PR202_augustus_masked-Super-Scaffold_16-processed-gene-2.123
PR202_augustus_masked-Super-Scaffold_16-processed-gene-2.124
PR202_augustus_masked-Super-Scaffold_16-processed-gene-2.125
PR202_augustus_masked-Super-Scaffold_16-processed-gene-2.128
PR202_augustus_masked-Super-Scaffold_16-processed-gene-2.129
PR202_augustus_masked-Super-Scaffold_16-processed-gene-2.130
PR202_augustus_masked-Super-Scaffold_16-processed-gene-2.133
PR202_augustus_masked-Super-Scaffold_16-processed-gene-2.134
PR202_augustus_masked-Super-Scaffold_16-processed-gene-2.137
PR202_augustus_masked-Super-Scaffold_16-processed-gene-2.140
PR202_augustus_masked-Super-Scaffold_16-processed-gene-2.141
PR202_augustus_masked-Super-Scaffold_16-processed-gene-2.145
PR202_augustus_masked-Super-Scaffold_16-processed-gene-2.151
PR202_augustus_masked-Super-Scaffold_16-processed-gene-2.164
PR202_augustus_masked-Super-Scaffold_16-processed-gene-2.167
PR202_augustus_masked-Super-Scaffold_16-processed-gene-2.168
PR202_augustus_masked-Super-Scaffold_16-processed-gene-2.170
PR202_augustus_masked-Super-Scaffold_16-processed-gene-2.175
PR202_augustus_masked-Super-Scaffold_16-processed-gene-2.181
PR202_augustus_masked-Super-Scaffold_16-processed-gene-2.189
PR202_augustus_masked-Super-Scaffold_16-processed-gene-2.192
PR202_augustus_masked-Super-Scaffold_16-processed-gene-2.196
PR202_augustus_masked-Super-Scaffold_16-processed-gene-2.205
PR202_augustus_masked-Super-Scaffold_16-processed-gene-2.206
PR202_augustus_masked-Super-Scaffold_16-processed-gene-2.210
PR202_augustus_masked-Super-Scaffold_16-processed-gene-2.214
PR202_augustus_masked-Super-Scaffold_16-processed-gene-2.225
PR202_augustus_masked-Super-Scaffold_16-processed-gene-2.228
PR202_augustus_masked-Super-Scaffold_16-processed-gene-2.242
PR202_augustus_masked-Super-Scaffold_16-processed-gene-2.248
PR202_augustus_masked-Super-Scaffold_16-processed-gene-2.249
PR202_augustus_masked-Super-Scaffold_16-processed-gene-2.253
PR202_augustus_masked-Super-Scaffold_16-processed-gene-2.254
PR202_augustus_masked-Super-Scaffold_16-processed-gene-2.259
PR202_augustus_masked-Super-Scaffold_16-processed-gene-2.261
PR202_augustus_masked-Super-Scaffold_16-processed-gene-2.262
PR202_augustus_masked-Super-Scaffold_16-processed-gene-2.264
PR202_augustus_masked-Super-Scaffold_16-processed-gene-2.266
PR202_augustus_masked-Super-Scaffold_16-processed-gene-2.97
PR202_augustus_masked-Super-Scaffold_16-processed-gene-3.1001
PR202_augustus_masked-Super-Scaffold_16-processed-gene-3.681
PR202_augustus_masked-Super-Scaffold_16-processed-gene-3.682
PR202_augustus_masked-Super-Scaffold_16-processed-gene-3.689
PR202_augustus_masked-Super-Scaffold_16-processed-gene-3.694
PR202_augustus_masked-Super-Scaffold_16-processed-gene-3.695
PR202_augustus_masked-Super-Scaffold_16-processed-gene-3.697
PR202_augustus_masked-Super-Scaffold_16-processed-gene-3.706
PR202_augustus_masked-Super-Scaffold_16-processed-gene-3.709
PR202_augustus_masked-Super-Scaffold_16-processed-gene-3.710
PR202_augustus_masked-Super-Scaffold_16-processed-gene-3.713
PR202_augustus_masked-Super-Scaffold_16-processed-gene-3.714
PR202_augustus_masked-Super-Scaffold_16-processed-gene-3.717
PR202_augustus_masked-Super-Scaffold_16-processed-gene-3.734
PR202_augustus_masked-Super-Scaffold_16-processed-gene-3.735
PR202_augustus_masked-Super-Scaffold_16-processed-gene-3.736
PR202_augustus_masked-Super-Scaffold_16-processed-gene-3.737
PR202_augustus_masked-Super-Scaffold_16-processed-gene-3.738
PR202_augustus_masked-Super-Scaffold_16-processed-gene-3.745
PR202_augustus_masked-Super-Scaffold_16-processed-gene-3.749
PR202_augustus_masked-Super-Scaffold_16-processed-gene-3.751
PR202_augustus_masked-Super-Scaffold_16-processed-gene-3.771
PR202_augustus_masked-Super-Scaffold_16-processed-gene-3.772
PR202_augustus_masked-Super-Scaffold_16-processed-gene-3.773
PR202_augustus_masked-Super-Scaffold_16-processed-gene-3.778
PR202_augustus_masked-Super-Scaffold_16-processed-gene-3.779
PR202_augustus_masked-Super-Scaffold_16-processed-gene-3.799
PR202_augustus_masked-Super-Scaffold_16-processed-gene-3.801
PR202_augustus_masked-Super-Scaffold_16-processed-gene-3.803
PR202_augustus_masked-Super-Scaffold_16-processed-gene-3.809
PR202_augustus_masked-Super-Scaffold_16-processed-gene-3.810
PR202_augustus_masked-Super-Scaffold_16-processed-gene-3.811
PR202_augustus_masked-Super-Scaffold_16-processed-gene-3.812
PR202_augustus_masked-Super-Scaffold_16-processed-gene-3.813
PR202_augustus_masked-Super-Scaffold_16-processed-gene-3.814
PR202_augustus_masked-Super-Scaffold_16-processed-gene-3.815
PR202_augustus_masked-Super-Scaffold_16-processed-gene-3.818
PR202_augustus_masked-Super-Scaffold_16-processed-gene-3.819
PR202_augustus_masked-Super-Scaffold_16-processed-gene-3.822
PR202_augustus_masked-Super-Scaffold_16-processed-gene-3.823
PR202_augustus_masked-Super-Scaffold_16-processed-gene-3.824
PR202_augustus_masked-Super-Scaffold_16-processed-gene-3.825
PR202_augustus_masked-Super-Scaffold_16-processed-gene-3.828
PR202_augustus_masked-Super-Scaffold_16-processed-gene-3.829
PR202_augustus_masked-Super-Scaffold_16-processed-gene-3.830
PR202_augustus_masked-Super-Scaffold_16-processed-gene-3.831
PR202_augustus_masked-Super-Scaffold_16-processed-gene-3.846
PR202_augustus_masked-Super-Scaffold_16-processed-gene-3.847
PR202_augustus_masked-Super-Scaffold_16-processed-gene-3.851
PR202_augustus_masked-Super-Scaffold_16-processed-gene-3.856
PR202_augustus_masked-Super-Scaffold_16-processed-gene-3.857
PR202_augustus_masked-Super-Scaffold_16-processed-gene-3.873
PR202_augustus_masked-Super-Scaffold_16-processed-gene-3.877
PR202_augustus_masked-Super-Scaffold_16-processed-gene-3.878
PR202_augustus_masked-Super-Scaffold_16-processed-gene-3.880
PR202_augustus_masked-Super-Scaffold_16-processed-gene-3.886
PR202_augustus_masked-Super-Scaffold_16-processed-gene-3.888
PR202_augustus_masked-Super-Scaffold_16-processed-gene-3.889
PR202_augustus_masked-Super-Scaffold_16-processed-gene-3.890
PR202_augustus_masked-Super-Scaffold_16-processed-gene-3.899
PR202_augustus_masked-Super-Scaffold_16-processed-gene-3.900
PR202_augustus_masked-Super-Scaffold_16-processed-gene-3.904
PR202_augustus_masked-Super-Scaffold_16-processed-gene-3.905
PR202_augustus_masked-Super-Scaffold_16-processed-gene-3.906
PR202_augustus_masked-Super-Scaffold_16-processed-gene-3.907
PR202_augustus_masked-Super-Scaffold_16-processed-gene-3.908
PR202_augustus_masked-Super-Scaffold_16-processed-gene-3.910
PR202_augustus_masked-Super-Scaffold_16-processed-gene-3.917
PR202_augustus_masked-Super-Scaffold_16-processed-gene-3.921
PR202_augustus_masked-Super-Scaffold_16-processed-gene-3.922
PR202_augustus_masked-Super-Scaffold_16-processed-gene-3.924
PR202_augustus_masked-Super-Scaffold_16-processed-gene-3.926
PR202_augustus_masked-Super-Scaffold_16-processed-gene-3.927
PR202_augustus_masked-Super-Scaffold_16-processed-gene-3.940
PR202_augustus_masked-Super-Scaffold_16-processed-gene-3.942
PR202_augustus_masked-Super-Scaffold_16-processed-gene-3.944
PR202_augustus_masked-Super-Scaffold_16-processed-gene-3.963
PR202_augustus_masked-Super-Scaffold_16-processed-gene-3.964
PR202_augustus_masked-Super-Scaffold_16-processed-gene-3.966
PR202_augustus_masked-Super-Scaffold_16-processed-gene-3.968
PR202_augustus_masked-Super-Scaffold_16-processed-gene-3.973
PR202_augustus_masked-Super-Scaffold_16-processed-gene-3.974
PR202_augustus_masked-Super-Scaffold_16-processed-gene-3.976
PR202_augustus_masked-Super-Scaffold_16-processed-gene-3.979
PR202_augustus_masked-Super-Scaffold_16-processed-gene-3.980
PR202_augustus_masked-Super-Scaffold_16-processed-gene-3.983
PR202_augustus_masked-Super-Scaffold_16-processed-gene-3.986
PR202_augustus_masked-Super-Scaffold_16-processed-gene-3.988
PR202_augustus_masked-Super-Scaffold_16-processed-gene-3.989
PR202_augustus_masked-Super-Scaffold_16-processed-gene-3.990
PR202_augustus_masked-Super-Scaffold_176-processed-gene-0.100
PR202_augustus_masked-Super-Scaffold_176-processed-gene-0.106
PR202_augustus_masked-Super-Scaffold_176-processed-gene-0.120
PR202_augustus_masked-Super-Scaffold_176-processed-gene-0.127
PR202_augustus_masked-Super-Scaffold_176-processed-gene-0.128
PR202_augustus_masked-Super-Scaffold_176-processed-gene-0.134
PR202_augustus_masked-Super-Scaffold_176-processed-gene-0.152
PR202_augustus_masked-Super-Scaffold_176-processed-gene-0.160
PR202_augustus_masked-Super-Scaffold_176-processed-gene-0.162
PR202_augustus_masked-Super-Scaffold_176-processed-gene-0.164
PR202_augustus_masked-Super-Scaffold_176-processed-gene-0.165
PR202_augustus_masked-Super-Scaffold_176-processed-gene-0.172
PR202_augustus_masked-Super-Scaffold_176-processed-gene-0.175
PR202_augustus_masked-Super-Scaffold_176-processed-gene-0.177
PR202_augustus_masked-Super-Scaffold_176-processed-gene-0.193
PR202_augustus_masked-Super-Scaffold_176-processed-gene-0.54
PR202_augustus_masked-Super-Scaffold_176-processed-gene-0.56
PR202_augustus_masked-Super-Scaffold_176-processed-gene-0.61
PR202_augustus_masked-Super-Scaffold_176-processed-gene-0.62
PR202_augustus_masked-Super-Scaffold_176-processed-gene-0.65
PR202_augustus_masked-Super-Scaffold_176-processed-gene-0.67
PR202_augustus_masked-Super-Scaffold_176-processed-gene-0.68
PR202_augustus_masked-Super-Scaffold_176-processed-gene-0.69
PR202_augustus_masked-Super-Scaffold_176-processed-gene-0.80
PR202_augustus_masked-Super-Scaffold_176-processed-gene-0.84
PR202_augustus_masked-Super-Scaffold_176-processed-gene-0.85
PR202_augustus_masked-Super-Scaffold_176-processed-gene-0.88
PR202_augustus_masked-Super-Scaffold_176-processed-gene-0.94
PR202_augustus_masked-Super-Scaffold_176-processed-gene-1.360
PR202_augustus_masked-Super-Scaffold_176-processed-gene-1.366
PR202_augustus_masked-Super-Scaffold_176-processed-gene-1.370
PR202_augustus_masked-Super-Scaffold_176-processed-gene-1.373
PR202_augustus_masked-Super-Scaffold_176-processed-gene-1.379
PR202_augustus_masked-Super-Scaffold_176-processed-gene-1.383
PR202_augustus_masked-Super-Scaffold_176-processed-gene-1.406
PR202_augustus_masked-Super-Scaffold_176-processed-gene-1.407
PR202_augustus_masked-Super-Scaffold_176-processed-gene-1.411
PR202_augustus_masked-Super-Scaffold_176-processed-gene-1.424
PR202_augustus_masked-Super-Scaffold_176-processed-gene-1.440
PR202_augustus_masked-Super-Scaffold_176-processed-gene-1.443
PR202_augustus_masked-Super-Scaffold_176-processed-gene-1.445
PR202_augustus_masked-Super-Scaffold_176-processed-gene-1.449
PR202_augustus_masked-Super-Scaffold_176-processed-gene-1.451
PR202_augustus_masked-Super-Scaffold_176-processed-gene-1.461
PR202_augustus_masked-Super-Scaffold_176-processed-gene-1.462
PR202_augustus_masked-Super-Scaffold_176-processed-gene-1.467
PR202_augustus_masked-Super-Scaffold_176-processed-gene-1.479
PR202_augustus_masked-Super-Scaffold_176-processed-gene-1.480
PR202_augustus_masked-Super-Scaffold_176-processed-gene-1.486
PR202_augustus_masked-Super-Scaffold_176-processed-gene-1.488
PR202_augustus_masked-Super-Scaffold_176-processed-gene-1.489
PR202_augustus_masked-Super-Scaffold_176-processed-gene-1.492
PR202_augustus_masked-Super-Scaffold_176-processed-gene-1.495
PR202_augustus_masked-Super-Scaffold_176-processed-gene-1.496
PR202_augustus_masked-Super-Scaffold_176-processed-gene-1.500
PR202_augustus_masked-Super-Scaffold_176-processed-gene-1.501
PR202_augustus_masked-Super-Scaffold_176-processed-gene-1.502
PR202_augustus_masked-Super-Scaffold_176-processed-gene-1.504
PR202_augustus_masked-Super-Scaffold_176-processed-gene-1.505
PR202_augustus_masked-Super-Scaffold_176-processed-gene-1.506
PR202_augustus_masked-Super-Scaffold_176-processed-gene-1.507
PR202_augustus_masked-Super-Scaffold_176-processed-gene-1.508
PR202_augustus_masked-Super-Scaffold_176-processed-gene-2.1
PR202_augustus_masked-Super-Scaffold_176-processed-gene-2.104
PR202_augustus_masked-Super-Scaffold_176-processed-gene-2.108
PR202_augustus_masked-Super-Scaffold_176-processed-gene-2.109
PR202_augustus_masked-Super-Scaffold_176-processed-gene-2.112
PR202_augustus_masked-Super-Scaffold_176-processed-gene-2.115
PR202_augustus_masked-Super-Scaffold_176-processed-gene-2.120
PR202_augustus_masked-Super-Scaffold_176-processed-gene-2.14
PR202_augustus_masked-Super-Scaffold_176-processed-gene-2.142
PR202_augustus_masked-Super-Scaffold_176-processed-gene-2.2
PR202_augustus_masked-Super-Scaffold_176-processed-gene-2.21
PR202_augustus_masked-Super-Scaffold_176-processed-gene-2.22
PR202_augustus_masked-Super-Scaffold_176-processed-gene-2.23
PR202_augustus_masked-Super-Scaffold_176-processed-gene-2.25
PR202_augustus_masked-Super-Scaffold_176-processed-gene-2.27
PR202_augustus_masked-Super-Scaffold_176-processed-gene-2.34
PR202_augustus_masked-Super-Scaffold_176-processed-gene-2.35
PR202_augustus_masked-Super-Scaffold_176-processed-gene-2.46
PR202_augustus_masked-Super-Scaffold_176-processed-gene-2.48
PR202_augustus_masked-Super-Scaffold_176-processed-gene-2.49
PR202_augustus_masked-Super-Scaffold_176-processed-gene-2.50
PR202_augustus_masked-Super-Scaffold_176-processed-gene-2.53
PR202_augustus_masked-Super-Scaffold_176-processed-gene-2.55
PR202_augustus_masked-Super-Scaffold_176-processed-gene-2.56
PR202_augustus_masked-Super-Scaffold_176-processed-gene-2.66
PR202_augustus_masked-Super-Scaffold_176-processed-gene-2.67
PR202_augustus_masked-Super-Scaffold_176-processed-gene-2.73
PR202_augustus_masked-Super-Scaffold_176-processed-gene-2.76
PR202_augustus_masked-Super-Scaffold_176-processed-gene-2.77
PR202_augustus_masked-Super-Scaffold_176-processed-gene-2.94
PR202_augustus_masked-Super-Scaffold_176-processed-gene-2.98
PR202_augustus_masked-Super-Scaffold_176-processed-gene-3.206
PR202_augustus_masked-Super-Scaffold_176-processed-gene-3.226
PR202_augustus_masked-Super-Scaffold_176-processed-gene-3.233
PR202_augustus_masked-Super-Scaffold_176-processed-gene-3.239
PR202_augustus_masked-Super-Scaffold_176-processed-gene-3.240
PR202_augustus_masked-Super-Scaffold_176-processed-gene-3.247
PR202_augustus_masked-Super-Scaffold_176-processed-gene-3.248
PR202_augustus_masked-Super-Scaffold_176-processed-gene-3.272
PR202_augustus_masked-Super-Scaffold_176-processed-gene-3.275
PR202_augustus_masked-Super-Scaffold_176-processed-gene-3.281
PR202_augustus_masked-Super-Scaffold_176-processed-gene-3.300
PR202_augustus_masked-Super-Scaffold_176-processed-gene-3.301
PR202_augustus_masked-Super-Scaffold_176-processed-gene-3.305
PR202_augustus_masked-Super-Scaffold_176-processed-gene-3.306
PR202_augustus_masked-Super-Scaffold_176-processed-gene-3.307
PR202_augustus_masked-Super-Scaffold_176-processed-gene-3.328
PR202_augustus_masked-Super-Scaffold_176-processed-gene-3.331
PR202_augustus_masked-Super-Scaffold_176-processed-gene-3.332
PR202_augustus_masked-Super-Scaffold_176-processed-gene-3.335
PR202_augustus_masked-Super-Scaffold_176-processed-gene-3.337
PR202_augustus_masked-Super-Scaffold_176-processed-gene-3.338
PR202_augustus_masked-Super-Scaffold_176-processed-gene-3.339
PR202_augustus_masked-Super-Scaffold_176-processed-gene-3.352
PR202_augustus_masked-Super-Scaffold_176-processed-gene-3.353
PR202_augustus_masked-Super-Scaffold_176-processed-gene-3.355
PR202_augustus_masked-Super-Scaffold_176-processed-gene-3.358
PR202_augustus_masked-Super-Scaffold_176-processed-gene-3.359
PR202_augustus_masked-Super-Scaffold_176-processed-gene-3.360
PR202_augustus_masked-Super-Scaffold_176-processed-gene-3.363
PR202_augustus_masked-Super-Scaffold_176-processed-gene-3.378
PR202_augustus_masked-Super-Scaffold_176-processed-gene-3.381
PR202_augustus_masked-Super-Scaffold_176-processed-gene-3.393
PR202_augustus_masked-Super-Scaffold_176-processed-gene-3.396
PR202_augustus_masked-Super-Scaffold_176-processed-gene-3.403
PR202_augustus_masked-Super-Scaffold_176-processed-gene-3.407
PR202_augustus_masked-Super-Scaffold_176-processed-gene-3.431
PR202_augustus_masked-Super-Scaffold_176-processed-gene-3.435
PR202_augustus_masked-Super-Scaffold_176-processed-gene-3.436
PR202_augustus_masked-Super-Scaffold_176-processed-gene-3.438
PR202_augustus_masked-Super-Scaffold_176-processed-gene-3.441
PR202_augustus_masked-Super-Scaffold_176-processed-gene-3.442
PR202_augustus_masked-Super-Scaffold_176-processed-gene-3.443
PR202_augustus_masked-Super-Scaffold_176-processed-gene-3.446
PR202_augustus_masked-Super-Scaffold_17-processed-gene-0.125
PR202_augustus_masked-Super-Scaffold_17-processed-gene-0.126
PR202_augustus_masked-Super-Scaffold_17-processed-gene-0.130
PR202_augustus_masked-Super-Scaffold_17-processed-gene-0.134
PR202_augustus_masked-Super-Scaffold_17-processed-gene-0.164
PR202_augustus_masked-Super-Scaffold_17-processed-gene-0.165
PR202_augustus_masked-Super-Scaffold_17-processed-gene-0.170
PR202_augustus_masked-Super-Scaffold_17-processed-gene-0.186
PR202_augustus_masked-Super-Scaffold_17-processed-gene-0.191
PR202_augustus_masked-Super-Scaffold_17-processed-gene-0.195
PR202_augustus_masked-Super-Scaffold_17-processed-gene-0.196
PR202_augustus_masked-Super-Scaffold_17-processed-gene-0.218
PR202_augustus_masked-Super-Scaffold_17-processed-gene-0.223
PR202_augustus_masked-Super-Scaffold_17-processed-gene-0.235
PR202_augustus_masked-Super-Scaffold_17-processed-gene-1.101
PR202_augustus_masked-Super-Scaffold_17-processed-gene-1.103
PR202_augustus_masked-Super-Scaffold_17-processed-gene-1.106
PR202_augustus_masked-Super-Scaffold_17-processed-gene-1.115
PR202_augustus_masked-Super-Scaffold_17-processed-gene-1.127
PR202_augustus_masked-Super-Scaffold_17-processed-gene-1.133
PR202_augustus_masked-Super-Scaffold_17-processed-gene-1.137
PR202_augustus_masked-Super-Scaffold_17-processed-gene-1.138
PR202_augustus_masked-Super-Scaffold_17-processed-gene-1.161
PR202_augustus_masked-Super-Scaffold_17-processed-gene-1.162
PR202_augustus_masked-Super-Scaffold_17-processed-gene-1.163
PR202_augustus_masked-Super-Scaffold_17-processed-gene-1.174
PR202_augustus_masked-Super-Scaffold_17-processed-gene-1.185
PR202_augustus_masked-Super-Scaffold_17-processed-gene-1.189
PR202_augustus_masked-Super-Scaffold_17-processed-gene-1.190
PR202_augustus_masked-Super-Scaffold_17-processed-gene-1.195
PR202_augustus_masked-Super-Scaffold_17-processed-gene-1.65
PR202_augustus_masked-Super-Scaffold_17-processed-gene-1.66
PR202_augustus_masked-Super-Scaffold_17-processed-gene-1.67
PR202_augustus_masked-Super-Scaffold_17-processed-gene-1.84
PR202_augustus_masked-Super-Scaffold_17-processed-gene-1.88
PR202_augustus_masked-Super-Scaffold_17-processed-gene-1.89
PR202_augustus_masked-Super-Scaffold_17-processed-gene-1.92
PR202_augustus_masked-Super-Scaffold_17-processed-gene-1.97
PR202_augustus_masked-Super-Scaffold_17-processed-gene-1.98
PR202_augustus_masked-Super-Scaffold_17-processed-gene-1.99
PR202_augustus_masked-Super-Scaffold_17-processed-gene-2.103
PR202_augustus_masked-Super-Scaffold_17-processed-gene-2.108
PR202_augustus_masked-Super-Scaffold_17-processed-gene-2.128
PR202_augustus_masked-Super-Scaffold_17-processed-gene-2.130
PR202_augustus_masked-Super-Scaffold_17-processed-gene-2.154
PR202_augustus_masked-Super-Scaffold_17-processed-gene-2.162
PR202_augustus_masked-Super-Scaffold_17-processed-gene-2.168
PR202_augustus_masked-Super-Scaffold_17-processed-gene-2.175
PR202_augustus_masked-Super-Scaffold_17-processed-gene-2.177
PR202_augustus_masked-Super-Scaffold_17-processed-gene-2.179
PR202_augustus_masked-Super-Scaffold_17-processed-gene-2.181
PR202_augustus_masked-Super-Scaffold_17-processed-gene-2.183
PR202_augustus_masked-Super-Scaffold_17-processed-gene-2.186
PR202_augustus_masked-Super-Scaffold_17-processed-gene-2.99
PR202_augustus_masked-Super-Scaffold_17-processed-gene-3.101
PR202_augustus_masked-Super-Scaffold_17-processed-gene-3.109
PR202_augustus_masked-Super-Scaffold_17-processed-gene-3.110
PR202_augustus_masked-Super-Scaffold_17-processed-gene-3.115
PR202_augustus_masked-Super-Scaffold_17-processed-gene-3.118
PR202_augustus_masked-Super-Scaffold_17-processed-gene-3.119
PR202_augustus_masked-Super-Scaffold_17-processed-gene-3.138
PR202_augustus_masked-Super-Scaffold_17-processed-gene-3.139
PR202_augustus_masked-Super-Scaffold_17-processed-gene-3.14
PR202_augustus_masked-Super-Scaffold_17-processed-gene-3.140
PR202_augustus_masked-Super-Scaffold_17-processed-gene-3.145
PR202_augustus_masked-Super-Scaffold_17-processed-gene-3.146
PR202_augustus_masked-Super-Scaffold_17-processed-gene-3.147
PR202_augustus_masked-Super-Scaffold_17-processed-gene-3.152
PR202_augustus_masked-Super-Scaffold_17-processed-gene-3.19
PR202_augustus_masked-Super-Scaffold_17-processed-gene-3.23
PR202_augustus_masked-Super-Scaffold_17-processed-gene-3.24
PR202_augustus_masked-Super-Scaffold_17-processed-gene-3.30
PR202_augustus_masked-Super-Scaffold_17-processed-gene-3.33
PR202_augustus_masked-Super-Scaffold_17-processed-gene-3.35
PR202_augustus_masked-Super-Scaffold_17-processed-gene-3.36
PR202_augustus_masked-Super-Scaffold_17-processed-gene-3.37
PR202_augustus_masked-Super-Scaffold_17-processed-gene-3.41
PR202_augustus_masked-Super-Scaffold_17-processed-gene-3.49
PR202_augustus_masked-Super-Scaffold_17-processed-gene-3.57
PR202_augustus_masked-Super-Scaffold_17-processed-gene-3.60
PR202_augustus_masked-Super-Scaffold_17-processed-gene-3.62
PR202_augustus_masked-Super-Scaffold_17-processed-gene-3.63
PR202_augustus_masked-Super-Scaffold_17-processed-gene-3.64
PR202_augustus_masked-Super-Scaffold_17-processed-gene-3.69
PR202_augustus_masked-Super-Scaffold_17-processed-gene-3.72
PR202_augustus_masked-Super-Scaffold_17-processed-gene-3.74
PR202_augustus_masked-Super-Scaffold_17-processed-gene-3.81
PR202_augustus_masked-Super-Scaffold_17-processed-gene-3.82
PR202_augustus_masked-Super-Scaffold_17-processed-gene-3.83
PR202_augustus_masked-Super-Scaffold_17-processed-gene-3.94
PR202_augustus_masked-Super-Scaffold_17-processed-gene-3.95
PR202_augustus_masked-Super-Scaffold_17-processed-gene-4.105
PR202_augustus_masked-Super-Scaffold_17-processed-gene-4.106
PR202_augustus_masked-Super-Scaffold_17-processed-gene-4.112
PR202_augustus_masked-Super-Scaffold_17-processed-gene-4.113
PR202_augustus_masked-Super-Scaffold_17-processed-gene-4.115
PR202_augustus_masked-Super-Scaffold_17-processed-gene-4.118
PR202_augustus_masked-Super-Scaffold_17-processed-gene-4.125
PR202_augustus_masked-Super-Scaffold_17-processed-gene-4.131
PR202_augustus_masked-Super-Scaffold_17-processed-gene-4.132
PR202_augustus_masked-Super-Scaffold_17-processed-gene-4.135
PR202_augustus_masked-Super-Scaffold_17-processed-gene-4.136
PR202_augustus_masked-Super-Scaffold_17-processed-gene-4.145
PR202_augustus_masked-Super-Scaffold_17-processed-gene-4.146
PR202_augustus_masked-Super-Scaffold_17-processed-gene-4.147
PR202_augustus_masked-Super-Scaffold_17-processed-gene-4.156
PR202_augustus_masked-Super-Scaffold_17-processed-gene-4.157
PR202_augustus_masked-Super-Scaffold_17-processed-gene-4.160
PR202_augustus_masked-Super-Scaffold_17-processed-gene-4.162
PR202_augustus_masked-Super-Scaffold_17-processed-gene-4.163
PR202_augustus_masked-Super-Scaffold_17-processed-gene-4.164
PR202_augustus_masked-Super-Scaffold_17-processed-gene-4.165
PR202_augustus_masked-Super-Scaffold_17-processed-gene-4.166
PR202_augustus_masked-Super-Scaffold_17-processed-gene-4.167
PR202_augustus_masked-Super-Scaffold_17-processed-gene-4.171
PR202_augustus_masked-Super-Scaffold_17-processed-gene-4.172
PR202_augustus_masked-Super-Scaffold_17-processed-gene-4.173
PR202_augustus_masked-Super-Scaffold_17-processed-gene-4.176
PR202_augustus_masked-Super-Scaffold_17-processed-gene-4.177
PR202_augustus_masked-Super-Scaffold_17-processed-gene-4.187
PR202_augustus_masked-Super-Scaffold_17-processed-gene-4.61
PR202_augustus_masked-Super-Scaffold_17-processed-gene-4.62
PR202_augustus_masked-Super-Scaffold_17-processed-gene-4.66
PR202_augustus_masked-Super-Scaffold_17-processed-gene-4.69
PR202_augustus_masked-Super-Scaffold_17-processed-gene-4.70
PR202_augustus_masked-Super-Scaffold_17-processed-gene-4.72
PR202_augustus_masked-Super-Scaffold_17-processed-gene-4.73
PR202_augustus_masked-Super-Scaffold_17-processed-gene-4.77
PR202_augustus_masked-Super-Scaffold_17-processed-gene-4.78
PR202_augustus_masked-Super-Scaffold_17-processed-gene-4.84
PR202_augustus_masked-Super-Scaffold_17-processed-gene-4.91
PR202_augustus_masked-Super-Scaffold_17-processed-gene-4.92
PR202_augustus_masked-Super-Scaffold_17-processed-gene-5.238
PR202_augustus_masked-Super-Scaffold_17-processed-gene-5.239
PR202_augustus_masked-Super-Scaffold_17-processed-gene-5.241
PR202_augustus_masked-Super-Scaffold_17-processed-gene-5.242
PR202_augustus_masked-Super-Scaffold_17-processed-gene-5.243
PR202_augustus_masked-Super-Scaffold_17-processed-gene-5.247
PR202_augustus_masked-Super-Scaffold_17-processed-gene-5.262
PR202_augustus_masked-Super-Scaffold_17-processed-gene-5.264
PR202_augustus_masked-Super-Scaffold_17-processed-gene-5.280
PR202_augustus_masked-Super-Scaffold_17-processed-gene-5.287
PR202_augustus_masked-Super-Scaffold_17-processed-gene-5.288
PR202_augustus_masked-Super-Scaffold_17-processed-gene-5.299
PR202_augustus_masked-Super-Scaffold_17-processed-gene-5.302
PR202_augustus_masked-Super-Scaffold_17-processed-gene-5.330
PR202_augustus_masked-Super-Scaffold_17-processed-gene-5.338
PR202_augustus_masked-Super-Scaffold_17-processed-gene-5.339
PR202_augustus_masked-Super-Scaffold_17-processed-gene-5.341
PR202_augustus_masked-Super-Scaffold_17-processed-gene-5.342
PR202_augustus_masked-Super-Scaffold_17-processed-gene-5.350
PR202_augustus_masked-Super-Scaffold_17-processed-gene-5.351
PR202_augustus_masked-Super-Scaffold_17-processed-gene-5.356
PR202_augustus_masked-Super-Scaffold_17-processed-gene-5.357
PR202_augustus_masked-Super-Scaffold_17-processed-gene-5.359
PR202_augustus_masked-Super-Scaffold_17-processed-gene-5.371
PR202_augustus_masked-Super-Scaffold_17-processed-gene-5.373
PR202_augustus_masked-Super-Scaffold_17-processed-gene-5.375
PR202_augustus_masked-Super-Scaffold_17-processed-gene-6.173
PR202_augustus_masked-Super-Scaffold_17-processed-gene-6.179
PR202_augustus_masked-Super-Scaffold_17-processed-gene-6.180
PR202_augustus_masked-Super-Scaffold_17-processed-gene-6.191
PR202_augustus_masked-Super-Scaffold_17-processed-gene-6.193
PR202_augustus_masked-Super-Scaffold_17-processed-gene-6.194
PR202_augustus_masked-Super-Scaffold_17-processed-gene-6.195
PR202_augustus_masked-Super-Scaffold_17-processed-gene-6.196
PR202_augustus_masked-Super-Scaffold_17-processed-gene-6.202
PR202_augustus_masked-Super-Scaffold_17-processed-gene-6.203
PR202_augustus_masked-Super-Scaffold_17-processed-gene-6.207
PR202_augustus_masked-Super-Scaffold_17-processed-gene-6.208
PR202_augustus_masked-Super-Scaffold_17-processed-gene-6.209
PR202_augustus_masked-Super-Scaffold_17-processed-gene-6.210
PR202_augustus_masked-Super-Scaffold_17-processed-gene-6.213
PR202_augustus_masked-Super-Scaffold_17-processed-gene-6.215
PR202_augustus_masked-Super-Scaffold_17-processed-gene-6.221
PR202_augustus_masked-Super-Scaffold_17-processed-gene-6.244
PR202_augustus_masked-Super-Scaffold_17-processed-gene-6.247
PR202_augustus_masked-Super-Scaffold_17-processed-gene-6.263
PR202_augustus_masked-Super-Scaffold_17-processed-gene-6.264
PR202_augustus_masked-Super-Scaffold_17-processed-gene-6.267
PR202_augustus_masked-Super-Scaffold_17-processed-gene-6.274
PR202_augustus_masked-Super-Scaffold_17-processed-gene-6.278
PR202_augustus_masked-Super-Scaffold_17-processed-gene-6.280
PR202_augustus_masked-Super-Scaffold_17-processed-gene-6.285
PR202_augustus_masked-Super-Scaffold_17-processed-gene-6.287
PR202_augustus_masked-Super-Scaffold_17-processed-gene-6.288
PR202_augustus_masked-Super-Scaffold_17-processed-gene-6.291
PR202_augustus_masked-Super-Scaffold_17-processed-gene-6.295
PR202_augustus_masked-Super-Scaffold_17-processed-gene-6.296
PR202_augustus_masked-Super-Scaffold_17-processed-gene-6.297
PR202_augustus_masked-Super-Scaffold_17-processed-gene-6.298
PR202_augustus_masked-Super-Scaffold_17-processed-gene-6.299
PR202_augustus_masked-Super-Scaffold_17-processed-gene-6.300
PR202_augustus_masked-Super-Scaffold_17-processed-gene-6.307
PR202_augustus_masked-Super-Scaffold_17-processed-gene-6.309
PR202_augustus_masked-Super-Scaffold_17-processed-gene-6.311
PR202_augustus_masked-Super-Scaffold_17-processed-gene-6.352
PR202_augustus_masked-Super-Scaffold_17-processed-gene-6.353
PR202_augustus_masked-Super-Scaffold_17-processed-gene-6.355
PR202_augustus_masked-Super-Scaffold_17-processed-gene-6.357
PR202_augustus_masked-Super-Scaffold_17-processed-gene-6.371
PR202_augustus_masked-Super-Scaffold_17-processed-gene-6.372
PR202_augustus_masked-Super-Scaffold_17-processed-gene-6.373
PR202_augustus_masked-Super-Scaffold_17-processed-gene-6.391
PR202_augustus_masked-Super-Scaffold_17-processed-gene-6.396
PR202_augustus_masked-Super-Scaffold_17-processed-gene-6.402
PR202_augustus_masked-Super-Scaffold_17-processed-gene-6.413
PR202_augustus_masked-Super-Scaffold_17-processed-gene-6.416
PR202_augustus_masked-Super-Scaffold_17-processed-gene-6.423
PR202_augustus_masked-Super-Scaffold_17-processed-gene-6.424
PR202_augustus_masked-Super-Scaffold_17-processed-gene-6.427
PR202_augustus_masked-Super-Scaffold_17-processed-gene-6.431
PR202_augustus_masked-Super-Scaffold_17-processed-gene-6.435
PR202_augustus_masked-Super-Scaffold_17-processed-gene-6.444
PR202_augustus_masked-Super-Scaffold_17-processed-gene-6.446
PR202_augustus_masked-Super-Scaffold_17-processed-gene-6.447
PR202_augustus_masked-Super-Scaffold_17-processed-gene-6.450
PR202_augustus_masked-Super-Scaffold_17-processed-gene-6.453
PR202_augustus_masked-Super-Scaffold_17-processed-gene-6.455
PR202_augustus_masked-Super-Scaffold_17-processed-gene-6.456
PR202_augustus_masked-Super-Scaffold_17-processed-gene-6.458
PR202_augustus_masked-Super-Scaffold_17-processed-gene-6.459
PR202_augustus_masked-Super-Scaffold_17-processed-gene-6.460
PR202_augustus_masked-Super-Scaffold_17-processed-gene-6.461
PR202_augustus_masked-Super-Scaffold_180-processed-gene-0.150
PR202_augustus_masked-Super-Scaffold_180-processed-gene-0.172
PR202_augustus_masked-Super-Scaffold_180-processed-gene-0.55
PR202_augustus_masked-Super-Scaffold_180-processed-gene-0.80
PR202_augustus_masked-Super-Scaffold_180-processed-gene-1.110
PR202_augustus_masked-Super-Scaffold_180-processed-gene-1.117
PR202_augustus_masked-Super-Scaffold_180-processed-gene-1.120
PR202_augustus_masked-Super-Scaffold_180-processed-gene-1.153
PR202_augustus_masked-Super-Scaffold_180-processed-gene-1.156
PR202_augustus_masked-Super-Scaffold_180-processed-gene-1.157
PR202_augustus_masked-Super-Scaffold_180-processed-gene-1.181
PR202_augustus_masked-Super-Scaffold_180-processed-gene-1.233
PR202_augustus_masked-Super-Scaffold_180-processed-gene-1.243
PR202_augustus_masked-Super-Scaffold_180-processed-gene-1.262
PR202_augustus_masked-Super-Scaffold_180-processed-gene-1.99
PR202_augustus_masked-Super-Scaffold_182-processed-gene-1.254
PR202_augustus_masked-Super-Scaffold_182-processed-gene-1.257
PR202_augustus_masked-Super-Scaffold_182-processed-gene-1.259
PR202_augustus_masked-Super-Scaffold_182-processed-gene-1.260
PR202_augustus_masked-Super-Scaffold_182-processed-gene-1.289
PR202_augustus_masked-Super-Scaffold_182-processed-gene-1.291
PR202_augustus_masked-Super-Scaffold_182-processed-gene-1.294
PR202_augustus_masked-Super-Scaffold_182-processed-gene-1.347
PR202_augustus_masked-Super-Scaffold_182-processed-gene-1.352
PR202_augustus_masked-Super-Scaffold_182-processed-gene-1.370
PR202_augustus_masked-Super-Scaffold_182-processed-gene-1.374
PR202_augustus_masked-Super-Scaffold_182-processed-gene-1.375
PR202_augustus_masked-Super-Scaffold_182-processed-gene-1.383
PR202_augustus_masked-Super-Scaffold_182-processed-gene-2.124
PR202_augustus_masked-Super-Scaffold_182-processed-gene-2.129
PR202_augustus_masked-Super-Scaffold_182-processed-gene-2.130
PR202_augustus_masked-Super-Scaffold_182-processed-gene-2.131
PR202_augustus_masked-Super-Scaffold_182-processed-gene-2.150
PR202_augustus_masked-Super-Scaffold_182-processed-gene-2.155
PR202_augustus_masked-Super-Scaffold_182-processed-gene-2.16
PR202_augustus_masked-Super-Scaffold_182-processed-gene-2.19
PR202_augustus_masked-Super-Scaffold_182-processed-gene-2.21
PR202_augustus_masked-Super-Scaffold_182-processed-gene-2.22
PR202_augustus_masked-Super-Scaffold_182-processed-gene-2.7
PR202_augustus_masked-Super-Scaffold_182-processed-gene-2.9
PR202_augustus_masked-Super-Scaffold_189-processed-gene-0.101
PR202_augustus_masked-Super-Scaffold_189-processed-gene-0.103
PR202_augustus_masked-Super-Scaffold_189-processed-gene-0.111
PR202_augustus_masked-Super-Scaffold_189-processed-gene-0.112
PR202_augustus_masked-Super-Scaffold_189-processed-gene-0.114
PR202_augustus_masked-Super-Scaffold_189-processed-gene-0.123
PR202_augustus_masked-Super-Scaffold_189-processed-gene-0.124
PR202_augustus_masked-Super-Scaffold_189-processed-gene-0.139
PR202_augustus_masked-Super-Scaffold_189-processed-gene-0.140
PR202_augustus_masked-Super-Scaffold_189-processed-gene-0.155
PR202_augustus_masked-Super-Scaffold_189-processed-gene-0.163
PR202_augustus_masked-Super-Scaffold_189-processed-gene-0.165
PR202_augustus_masked-Super-Scaffold_189-processed-gene-0.166
PR202_augustus_masked-Super-Scaffold_189-processed-gene-0.176
PR202_augustus_masked-Super-Scaffold_189-processed-gene-0.179
PR202_augustus_masked-Super-Scaffold_189-processed-gene-0.18
PR202_augustus_masked-Super-Scaffold_189-processed-gene-0.182
PR202_augustus_masked-Super-Scaffold_189-processed-gene-0.183
PR202_augustus_masked-Super-Scaffold_189-processed-gene-0.190
PR202_augustus_masked-Super-Scaffold_189-processed-gene-0.199
PR202_augustus_masked-Super-Scaffold_189-processed-gene-0.210
PR202_augustus_masked-Super-Scaffold_189-processed-gene-0.211
PR202_augustus_masked-Super-Scaffold_189-processed-gene-0.219
PR202_augustus_masked-Super-Scaffold_189-processed-gene-0.233
PR202_augustus_masked-Super-Scaffold_189-processed-gene-0.235
PR202_augustus_masked-Super-Scaffold_189-processed-gene-0.236
PR202_augustus_masked-Super-Scaffold_189-processed-gene-0.239
PR202_augustus_masked-Super-Scaffold_189-processed-gene-0.241
PR202_augustus_masked-Super-Scaffold_189-processed-gene-0.35
PR202_augustus_masked-Super-Scaffold_189-processed-gene-0.42
PR202_augustus_masked-Super-Scaffold_189-processed-gene-0.43
PR202_augustus_masked-Super-Scaffold_189-processed-gene-0.44
PR202_augustus_masked-Super-Scaffold_189-processed-gene-0.45
PR202_augustus_masked-Super-Scaffold_189-processed-gene-0.55
PR202_augustus_masked-Super-Scaffold_189-processed-gene-0.56
PR202_augustus_masked-Super-Scaffold_189-processed-gene-0.68
PR202_augustus_masked-Super-Scaffold_189-processed-gene-0.73
PR202_augustus_masked-Super-Scaffold_189-processed-gene-0.79
PR202_augustus_masked-Super-Scaffold_189-processed-gene-0.85
PR202_augustus_masked-Super-Scaffold_189-processed-gene-0.90
PR202_augustus_masked-Super-Scaffold_189-processed-gene-0.91
PR202_augustus_masked-Super-Scaffold_189-processed-gene-0.92
PR202_augustus_masked-Super-Scaffold_189-processed-gene-0.98
PR202_augustus_masked-Super-Scaffold_18-processed-gene-1.467
PR202_augustus_masked-Super-Scaffold_18-processed-gene-3.523
PR202_augustus_masked-Super-Scaffold_18-processed-gene-4.185
PR202_augustus_masked-Super-Scaffold_18-processed-gene-4.94
PR202_augustus_masked-Super-Scaffold_18-processed-gene-4.98
PR202_augustus_masked-Super-Scaffold_18-processed-gene-5.600
PR202_augustus_masked-Super-Scaffold_18-processed-gene-5.698
PR202_augustus_masked-Super-Scaffold_18-processed-gene-5.700
PR202_augustus_masked-Super-Scaffold_18-processed-gene-5.702
PR202_augustus_masked-Super-Scaffold_18-processed-gene-6.523
PR202_augustus_masked-Super-Scaffold_18-processed-gene-6.624
PR202_augustus_masked-Super-Scaffold_18-processed-gene-6.629
PR202_augustus_masked-Super-Scaffold_197-processed-gene-0.89
PR202_augustus_masked-Super-Scaffold_197-processed-gene-1.126
PR202_augustus_masked-Super-Scaffold_197-processed-gene-1.44
PR202_augustus_masked-Super-Scaffold_197-processed-gene-2.110
PR202_augustus_masked-Super-Scaffold_197-processed-gene-2.133
PR202_augustus_masked-Super-Scaffold_197-processed-gene-2.139
PR202_augustus_masked-Super-Scaffold_197-processed-gene-2.69
PR202_augustus_masked-Super-Scaffold_197-processed-gene-2.80
PR202_augustus_masked-Super-Scaffold_197-processed-gene-2.83
PR202_augustus_masked-Super-Scaffold_197-processed-gene-2.90
PR202_augustus_masked-Super-Scaffold_197-processed-gene-3.130
PR202_augustus_masked-Super-Scaffold_197-processed-gene-3.54
PR202_augustus_masked-Super-Scaffold_197-processed-gene-4.133
PR202_augustus_masked-Super-Scaffold_197-processed-gene-4.156
PR202_augustus_masked-Super-Scaffold_197-processed-gene-4.164
PR202_augustus_masked-Super-Scaffold_197-processed-gene-4.202
PR202_augustus_masked-Super-Scaffold_197-processed-gene-4.203
PR202_augustus_masked-Super-Scaffold_197-processed-gene-4.205
PR202_augustus_masked-Super-Scaffold_197-processed-gene-4.206
PR202_augustus_masked-Super-Scaffold_197-processed-gene-4.207
PR202_augustus_masked-Super-Scaffold_197-processed-gene-4.66
PR202_augustus_masked-Super-Scaffold_197-processed-gene-4.77
PR202_augustus_masked-Super-Scaffold_197-processed-gene-4.80
PR202_augustus_masked-Super-Scaffold_197-processed-gene-4.88
PR202_augustus_masked-Super-Scaffold_19-processed-gene-0.0
PR202_augustus_masked-Super-Scaffold_19-processed-gene-0.103
PR202_augustus_masked-Super-Scaffold_19-processed-gene-0.104
PR202_augustus_masked-Super-Scaffold_19-processed-gene-0.11
PR202_augustus_masked-Super-Scaffold_19-processed-gene-0.115
PR202_augustus_masked-Super-Scaffold_19-processed-gene-0.118
PR202_augustus_masked-Super-Scaffold_19-processed-gene-0.12
PR202_augustus_masked-Super-Scaffold_19-processed-gene-0.123
PR202_augustus_masked-Super-Scaffold_19-processed-gene-0.13
PR202_augustus_masked-Super-Scaffold_19-processed-gene-0.130
PR202_augustus_masked-Super-Scaffold_19-processed-gene-0.133
PR202_augustus_masked-Super-Scaffold_19-processed-gene-0.14
PR202_augustus_masked-Super-Scaffold_19-processed-gene-0.147
PR202_augustus_masked-Super-Scaffold_19-processed-gene-0.15
PR202_augustus_masked-Super-Scaffold_19-processed-gene-0.151
PR202_augustus_masked-Super-Scaffold_19-processed-gene-0.153
PR202_augustus_masked-Super-Scaffold_19-processed-gene-0.154
PR202_augustus_masked-Super-Scaffold_19-processed-gene-0.157
PR202_augustus_masked-Super-Scaffold_19-processed-gene-0.159
PR202_augustus_masked-Super-Scaffold_19-processed-gene-0.161
PR202_augustus_masked-Super-Scaffold_19-processed-gene-0.162
PR202_augustus_masked-Super-Scaffold_19-processed-gene-0.2
PR202_augustus_masked-Super-Scaffold_19-processed-gene-0.20
PR202_augustus_masked-Super-Scaffold_19-processed-gene-0.26
PR202_augustus_masked-Super-Scaffold_19-processed-gene-0.29
PR202_augustus_masked-Super-Scaffold_19-processed-gene-0.3
PR202_augustus_masked-Super-Scaffold_19-processed-gene-0.30
PR202_augustus_masked-Super-Scaffold_19-processed-gene-0.31
PR202_augustus_masked-Super-Scaffold_19-processed-gene-0.34
PR202_augustus_masked-Super-Scaffold_19-processed-gene-0.40
PR202_augustus_masked-Super-Scaffold_19-processed-gene-0.50
PR202_augustus_masked-Super-Scaffold_19-processed-gene-0.52
PR202_augustus_masked-Super-Scaffold_19-processed-gene-0.54
PR202_augustus_masked-Super-Scaffold_19-processed-gene-0.58
PR202_augustus_masked-Super-Scaffold_19-processed-gene-0.62
PR202_augustus_masked-Super-Scaffold_19-processed-gene-0.64
PR202_augustus_masked-Super-Scaffold_19-processed-gene-0.65
PR202_augustus_masked-Super-Scaffold_19-processed-gene-0.70
PR202_augustus_masked-Super-Scaffold_19-processed-gene-0.76
PR202_augustus_masked-Super-Scaffold_19-processed-gene-0.8
PR202_augustus_masked-Super-Scaffold_19-processed-gene-0.81
PR202_augustus_masked-Super-Scaffold_19-processed-gene-0.82
PR202_augustus_masked-Super-Scaffold_19-processed-gene-0.86
PR202_augustus_masked-Super-Scaffold_19-processed-gene-0.92
PR202_augustus_masked-Super-Scaffold_19-processed-gene-0.95
PR202_augustus_masked-Super-Scaffold_19-processed-gene-0.98
PR202_augustus_masked-Super-Scaffold_19-processed-gene-0.99
PR202_augustus_masked-Super-Scaffold_19-processed-gene-1.101
PR202_augustus_masked-Super-Scaffold_19-processed-gene-1.104
PR202_augustus_masked-Super-Scaffold_19-processed-gene-1.106
PR202_augustus_masked-Super-Scaffold_19-processed-gene-1.107
PR202_augustus_masked-Super-Scaffold_19-processed-gene-1.119
PR202_augustus_masked-Super-Scaffold_19-processed-gene-1.121
PR202_augustus_masked-Super-Scaffold_19-processed-gene-1.123
PR202_augustus_masked-Super-Scaffold_19-processed-gene-1.124
PR202_augustus_masked-Super-Scaffold_19-processed-gene-1.126
PR202_augustus_masked-Super-Scaffold_19-processed-gene-1.134
PR202_augustus_masked-Super-Scaffold_19-processed-gene-1.136
PR202_augustus_masked-Super-Scaffold_19-processed-gene-1.137
PR202_augustus_masked-Super-Scaffold_19-processed-gene-1.139
PR202_augustus_masked-Super-Scaffold_19-processed-gene-1.18
PR202_augustus_masked-Super-Scaffold_19-processed-gene-1.19
PR202_augustus_masked-Super-Scaffold_19-processed-gene-1.24
PR202_augustus_masked-Super-Scaffold_19-processed-gene-1.28
PR202_augustus_masked-Super-Scaffold_19-processed-gene-1.29
PR202_augustus_masked-Super-Scaffold_19-processed-gene-1.30
PR202_augustus_masked-Super-Scaffold_19-processed-gene-1.31
PR202_augustus_masked-Super-Scaffold_19-processed-gene-1.32
PR202_augustus_masked-Super-Scaffold_19-processed-gene-1.34
PR202_augustus_masked-Super-Scaffold_19-processed-gene-1.35
PR202_augustus_masked-Super-Scaffold_19-processed-gene-1.37
PR202_augustus_masked-Super-Scaffold_19-processed-gene-1.38
PR202_augustus_masked-Super-Scaffold_19-processed-gene-1.39
PR202_augustus_masked-Super-Scaffold_19-processed-gene-1.53
PR202_augustus_masked-Super-Scaffold_19-processed-gene-1.54
PR202_augustus_masked-Super-Scaffold_19-processed-gene-1.56
PR202_augustus_masked-Super-Scaffold_19-processed-gene-1.57
PR202_augustus_masked-Super-Scaffold_19-processed-gene-1.60
PR202_augustus_masked-Super-Scaffold_19-processed-gene-1.80
PR202_augustus_masked-Super-Scaffold_19-processed-gene-1.9
PR202_augustus_masked-Super-Scaffold_19-processed-gene-1.90
PR202_augustus_masked-Super-Scaffold_19-processed-gene-1.95
PR202_augustus_masked-Super-Scaffold_19-processed-gene-1.98
PR202_augustus_masked-Super-Scaffold_19-processed-gene-2.1
PR202_augustus_masked-Super-Scaffold_19-processed-gene-2.100
PR202_augustus_masked-Super-Scaffold_19-processed-gene-2.101
PR202_augustus_masked-Super-Scaffold_19-processed-gene-2.103
PR202_augustus_masked-Super-Scaffold_19-processed-gene-2.108
PR202_augustus_masked-Super-Scaffold_19-processed-gene-2.110
PR202_augustus_masked-Super-Scaffold_19-processed-gene-2.118
PR202_augustus_masked-Super-Scaffold_19-processed-gene-2.125
PR202_augustus_masked-Super-Scaffold_19-processed-gene-2.129
PR202_augustus_masked-Super-Scaffold_19-processed-gene-2.14
PR202_augustus_masked-Super-Scaffold_19-processed-gene-2.16
PR202_augustus_masked-Super-Scaffold_19-processed-gene-2.2
PR202_augustus_masked-Super-Scaffold_19-processed-gene-2.22
PR202_augustus_masked-Super-Scaffold_19-processed-gene-2.33
PR202_augustus_masked-Super-Scaffold_19-processed-gene-2.35
PR202_augustus_masked-Super-Scaffold_19-processed-gene-2.36
PR202_augustus_masked-Super-Scaffold_19-processed-gene-2.37
PR202_augustus_masked-Super-Scaffold_19-processed-gene-2.38
PR202_augustus_masked-Super-Scaffold_19-processed-gene-2.39
PR202_augustus_masked-Super-Scaffold_19-processed-gene-2.42
PR202_augustus_masked-Super-Scaffold_19-processed-gene-2.43
PR202_augustus_masked-Super-Scaffold_19-processed-gene-2.48
PR202_augustus_masked-Super-Scaffold_19-processed-gene-2.51
PR202_augustus_masked-Super-Scaffold_19-processed-gene-2.56
PR202_augustus_masked-Super-Scaffold_19-processed-gene-2.57
PR202_augustus_masked-Super-Scaffold_19-processed-gene-2.67
PR202_augustus_masked-Super-Scaffold_19-processed-gene-2.72
PR202_augustus_masked-Super-Scaffold_19-processed-gene-2.77
PR202_augustus_masked-Super-Scaffold_19-processed-gene-2.85
PR202_augustus_masked-Super-Scaffold_19-processed-gene-2.93
PR202_augustus_masked-Super-Scaffold_19-processed-gene-2.98
PR202_augustus_masked-Super-Scaffold_19-processed-gene-2.99
PR202_augustus_masked-Super-Scaffold_19-processed-gene-3.412
PR202_augustus_masked-Super-Scaffold_19-processed-gene-3.413
PR202_augustus_masked-Super-Scaffold_19-processed-gene-3.415
PR202_augustus_masked-Super-Scaffold_19-processed-gene-3.420
PR202_augustus_masked-Super-Scaffold_19-processed-gene-3.427
PR202_augustus_masked-Super-Scaffold_19-processed-gene-3.428
PR202_augustus_masked-Super-Scaffold_19-processed-gene-3.430
PR202_augustus_masked-Super-Scaffold_19-processed-gene-3.433
PR202_augustus_masked-Super-Scaffold_19-processed-gene-3.434
PR202_augustus_masked-Super-Scaffold_19-processed-gene-3.438
PR202_augustus_masked-Super-Scaffold_19-processed-gene-3.439
PR202_augustus_masked-Super-Scaffold_19-processed-gene-3.442
PR202_augustus_masked-Super-Scaffold_19-processed-gene-3.445
PR202_augustus_masked-Super-Scaffold_19-processed-gene-3.446
PR202_augustus_masked-Super-Scaffold_19-processed-gene-3.448
PR202_augustus_masked-Super-Scaffold_19-processed-gene-3.452
PR202_augustus_masked-Super-Scaffold_19-processed-gene-3.455
PR202_augustus_masked-Super-Scaffold_19-processed-gene-3.456
PR202_augustus_masked-Super-Scaffold_19-processed-gene-3.458
PR202_augustus_masked-Super-Scaffold_19-processed-gene-3.459
PR202_augustus_masked-Super-Scaffold_19-processed-gene-3.461
PR202_augustus_masked-Super-Scaffold_19-processed-gene-3.462
PR202_augustus_masked-Super-Scaffold_19-processed-gene-3.466
PR202_augustus_masked-Super-Scaffold_19-processed-gene-3.468
PR202_augustus_masked-Super-Scaffold_19-processed-gene-3.474
PR202_augustus_masked-Super-Scaffold_19-processed-gene-3.476
PR202_augustus_masked-Super-Scaffold_19-processed-gene-3.484
PR202_augustus_masked-Super-Scaffold_19-processed-gene-3.486
PR202_augustus_masked-Super-Scaffold_19-processed-gene-3.499
PR202_augustus_masked-Super-Scaffold_19-processed-gene-3.501
PR202_augustus_masked-Super-Scaffold_19-processed-gene-3.504
PR202_augustus_masked-Super-Scaffold_19-processed-gene-3.505
PR202_augustus_masked-Super-Scaffold_19-processed-gene-3.506
PR202_augustus_masked-Super-Scaffold_19-processed-gene-3.511
PR202_augustus_masked-Super-Scaffold_19-processed-gene-3.514
PR202_augustus_masked-Super-Scaffold_19-processed-gene-3.523
PR202_augustus_masked-Super-Scaffold_19-processed-gene-3.528
PR202_augustus_masked-Super-Scaffold_19-processed-gene-3.530
PR202_augustus_masked-Super-Scaffold_19-processed-gene-3.531
PR202_augustus_masked-Super-Scaffold_19-processed-gene-4.1
PR202_augustus_masked-Super-Scaffold_19-processed-gene-4.10
PR202_augustus_masked-Super-Scaffold_19-processed-gene-4.102
PR202_augustus_masked-Super-Scaffold_19-processed-gene-4.108
PR202_augustus_masked-Super-Scaffold_19-processed-gene-4.109
PR202_augustus_masked-Super-Scaffold_19-processed-gene-4.11
PR202_augustus_masked-Super-Scaffold_19-processed-gene-4.110
PR202_augustus_masked-Super-Scaffold_19-processed-gene-4.111
PR202_augustus_masked-Super-Scaffold_19-processed-gene-4.114
PR202_augustus_masked-Super-Scaffold_19-processed-gene-4.116
PR202_augustus_masked-Super-Scaffold_19-processed-gene-4.117
PR202_augustus_masked-Super-Scaffold_19-processed-gene-4.12
PR202_augustus_masked-Super-Scaffold_19-processed-gene-4.124
PR202_augustus_masked-Super-Scaffold_19-processed-gene-4.125
PR202_augustus_masked-Super-Scaffold_19-processed-gene-4.127
PR202_augustus_masked-Super-Scaffold_19-processed-gene-4.128
PR202_augustus_masked-Super-Scaffold_19-processed-gene-4.130
PR202_augustus_masked-Super-Scaffold_19-processed-gene-4.131
PR202_augustus_masked-Super-Scaffold_19-processed-gene-4.134
PR202_augustus_masked-Super-Scaffold_19-processed-gene-4.135
PR202_augustus_masked-Super-Scaffold_19-processed-gene-4.137
PR202_augustus_masked-Super-Scaffold_19-processed-gene-4.14
PR202_augustus_masked-Super-Scaffold_19-processed-gene-4.140
PR202_augustus_masked-Super-Scaffold_19-processed-gene-4.144
PR202_augustus_masked-Super-Scaffold_19-processed-gene-4.147
PR202_augustus_masked-Super-Scaffold_19-processed-gene-4.15
PR202_augustus_masked-Super-Scaffold_19-processed-gene-4.152
PR202_augustus_masked-Super-Scaffold_19-processed-gene-4.153
PR202_augustus_masked-Super-Scaffold_19-processed-gene-4.154
PR202_augustus_masked-Super-Scaffold_19-processed-gene-4.155
PR202_augustus_masked-Super-Scaffold_19-processed-gene-4.158
PR202_augustus_masked-Super-Scaffold_19-processed-gene-4.171
PR202_augustus_masked-Super-Scaffold_19-processed-gene-4.24
PR202_augustus_masked-Super-Scaffold_19-processed-gene-4.25
PR202_augustus_masked-Super-Scaffold_19-processed-gene-4.27
PR202_augustus_masked-Super-Scaffold_19-processed-gene-4.3
PR202_augustus_masked-Super-Scaffold_19-processed-gene-4.32
PR202_augustus_masked-Super-Scaffold_19-processed-gene-4.33
PR202_augustus_masked-Super-Scaffold_19-processed-gene-4.34
PR202_augustus_masked-Super-Scaffold_19-processed-gene-4.37
PR202_augustus_masked-Super-Scaffold_19-processed-gene-4.38
PR202_augustus_masked-Super-Scaffold_19-processed-gene-4.41
PR202_augustus_masked-Super-Scaffold_19-processed-gene-4.57
PR202_augustus_masked-Super-Scaffold_19-processed-gene-4.58
PR202_augustus_masked-Super-Scaffold_19-processed-gene-4.60
PR202_augustus_masked-Super-Scaffold_19-processed-gene-4.61
PR202_augustus_masked-Super-Scaffold_19-processed-gene-4.62
PR202_augustus_masked-Super-Scaffold_19-processed-gene-4.64
PR202_augustus_masked-Super-Scaffold_19-processed-gene-4.66
PR202_augustus_masked-Super-Scaffold_19-processed-gene-4.69
PR202_augustus_masked-Super-Scaffold_19-processed-gene-4.7
PR202_augustus_masked-Super-Scaffold_19-processed-gene-4.73
PR202_augustus_masked-Super-Scaffold_19-processed-gene-4.75
PR202_augustus_masked-Super-Scaffold_19-processed-gene-4.76
PR202_augustus_masked-Super-Scaffold_19-processed-gene-4.77
PR202_augustus_masked-Super-Scaffold_19-processed-gene-4.78
PR202_augustus_masked-Super-Scaffold_19-processed-gene-4.79
PR202_augustus_masked-Super-Scaffold_19-processed-gene-4.80
PR202_augustus_masked-Super-Scaffold_19-processed-gene-4.82
PR202_augustus_masked-Super-Scaffold_19-processed-gene-4.84
PR202_augustus_masked-Super-Scaffold_19-processed-gene-4.85
PR202_augustus_masked-Super-Scaffold_19-processed-gene-4.86
PR202_augustus_masked-Super-Scaffold_19-processed-gene-4.9
PR202_augustus_masked-Super-Scaffold_19-processed-gene-4.97
PR202_augustus_masked-Super-Scaffold_19-processed-gene-5.0
PR202_augustus_masked-Super-Scaffold_19-processed-gene-5.1
PR202_augustus_masked-Super-Scaffold_19-processed-gene-5.10
PR202_augustus_masked-Super-Scaffold_19-processed-gene-5.103
PR202_augustus_masked-Super-Scaffold_19-processed-gene-5.105
PR202_augustus_masked-Super-Scaffold_19-processed-gene-5.111
PR202_augustus_masked-Super-Scaffold_19-processed-gene-5.113
PR202_augustus_masked-Super-Scaffold_19-processed-gene-5.115
PR202_augustus_masked-Super-Scaffold_19-processed-gene-5.119
PR202_augustus_masked-Super-Scaffold_19-processed-gene-5.120
PR202_augustus_masked-Super-Scaffold_19-processed-gene-5.122
PR202_augustus_masked-Super-Scaffold_19-processed-gene-5.124
PR202_augustus_masked-Super-Scaffold_19-processed-gene-5.125
PR202_augustus_masked-Super-Scaffold_19-processed-gene-5.126
PR202_augustus_masked-Super-Scaffold_19-processed-gene-5.128
PR202_augustus_masked-Super-Scaffold_19-processed-gene-5.13
PR202_augustus_masked-Super-Scaffold_19-processed-gene-5.132
PR202_augustus_masked-Super-Scaffold_19-processed-gene-5.137
PR202_augustus_masked-Super-Scaffold_19-processed-gene-5.139
PR202_augustus_masked-Super-Scaffold_19-processed-gene-5.15
PR202_augustus_masked-Super-Scaffold_19-processed-gene-5.2
PR202_augustus_masked-Super-Scaffold_19-processed-gene-5.20
PR202_augustus_masked-Super-Scaffold_19-processed-gene-5.23
PR202_augustus_masked-Super-Scaffold_19-processed-gene-5.34
PR202_augustus_masked-Super-Scaffold_19-processed-gene-5.35
PR202_augustus_masked-Super-Scaffold_19-processed-gene-5.37
PR202_augustus_masked-Super-Scaffold_19-processed-gene-5.4
PR202_augustus_masked-Super-Scaffold_19-processed-gene-5.45
PR202_augustus_masked-Super-Scaffold_19-processed-gene-5.48
PR202_augustus_masked-Super-Scaffold_19-processed-gene-5.5
PR202_augustus_masked-Super-Scaffold_19-processed-gene-5.51
PR202_augustus_masked-Super-Scaffold_19-processed-gene-5.52
PR202_augustus_masked-Super-Scaffold_19-processed-gene-5.58
PR202_augustus_masked-Super-Scaffold_19-processed-gene-5.6
PR202_augustus_masked-Super-Scaffold_19-processed-gene-5.62
PR202_augustus_masked-Super-Scaffold_19-processed-gene-5.63
PR202_augustus_masked-Super-Scaffold_19-processed-gene-5.65
PR202_augustus_masked-Super-Scaffold_19-processed-gene-5.73
PR202_augustus_masked-Super-Scaffold_19-processed-gene-5.74
PR202_augustus_masked-Super-Scaffold_19-processed-gene-5.80
PR202_augustus_masked-Super-Scaffold_19-processed-gene-5.84
PR202_augustus_masked-Super-Scaffold_19-processed-gene-5.9
PR202_augustus_masked-Super-Scaffold_19-processed-gene-5.96
PR202_augustus_masked-Super-Scaffold_19-processed-gene-5.99
PR202_augustus_masked-Super-Scaffold_19-processed-gene-6.0
PR202_augustus_masked-Super-Scaffold_19-processed-gene-6.1
PR202_augustus_masked-Super-Scaffold_19-processed-gene-6.101
PR202_augustus_masked-Super-Scaffold_19-processed-gene-6.102
PR202_augustus_masked-Super-Scaffold_19-processed-gene-6.103
PR202_augustus_masked-Super-Scaffold_19-processed-gene-6.110
PR202_augustus_masked-Super-Scaffold_19-processed-gene-6.118
PR202_augustus_masked-Super-Scaffold_19-processed-gene-6.122
PR202_augustus_masked-Super-Scaffold_19-processed-gene-6.127
PR202_augustus_masked-Super-Scaffold_19-processed-gene-6.128
PR202_augustus_masked-Super-Scaffold_19-processed-gene-6.140
PR202_augustus_masked-Super-Scaffold_19-processed-gene-6.157
PR202_augustus_masked-Super-Scaffold_19-processed-gene-6.159
PR202_augustus_masked-Super-Scaffold_19-processed-gene-6.16
PR202_augustus_masked-Super-Scaffold_19-processed-gene-6.163
PR202_augustus_masked-Super-Scaffold_19-processed-gene-6.166
PR202_augustus_masked-Super-Scaffold_19-processed-gene-6.167
PR202_augustus_masked-Super-Scaffold_19-processed-gene-6.169
PR202_augustus_masked-Super-Scaffold_19-processed-gene-6.17
PR202_augustus_masked-Super-Scaffold_19-processed-gene-6.170
PR202_augustus_masked-Super-Scaffold_19-processed-gene-6.176
PR202_augustus_masked-Super-Scaffold_19-processed-gene-6.179
PR202_augustus_masked-Super-Scaffold_19-processed-gene-6.180
PR202_augustus_masked-Super-Scaffold_19-processed-gene-6.188
PR202_augustus_masked-Super-Scaffold_19-processed-gene-6.19
PR202_augustus_masked-Super-Scaffold_19-processed-gene-6.190
PR202_augustus_masked-Super-Scaffold_19-processed-gene-6.191
PR202_augustus_masked-Super-Scaffold_19-processed-gene-6.193
PR202_augustus_masked-Super-Scaffold_19-processed-gene-6.199
PR202_augustus_masked-Super-Scaffold_19-processed-gene-6.2
PR202_augustus_masked-Super-Scaffold_19-processed-gene-6.20
PR202_augustus_masked-Super-Scaffold_19-processed-gene-6.200
PR202_augustus_masked-Super-Scaffold_19-processed-gene-6.206
PR202_augustus_masked-Super-Scaffold_19-processed-gene-6.209
PR202_augustus_masked-Super-Scaffold_19-processed-gene-6.21
PR202_augustus_masked-Super-Scaffold_19-processed-gene-6.211
PR202_augustus_masked-Super-Scaffold_19-processed-gene-6.212
PR202_augustus_masked-Super-Scaffold_19-processed-gene-6.215
PR202_augustus_masked-Super-Scaffold_19-processed-gene-6.22
PR202_augustus_masked-Super-Scaffold_19-processed-gene-6.220
PR202_augustus_masked-Super-Scaffold_19-processed-gene-6.221
PR202_augustus_masked-Super-Scaffold_19-processed-gene-6.223
PR202_augustus_masked-Super-Scaffold_19-processed-gene-6.229
PR202_augustus_masked-Super-Scaffold_19-processed-gene-6.23
PR202_augustus_masked-Super-Scaffold_19-processed-gene-6.230
PR202_augustus_masked-Super-Scaffold_19-processed-gene-6.231
PR202_augustus_masked-Super-Scaffold_19-processed-gene-6.233
PR202_augustus_masked-Super-Scaffold_19-processed-gene-6.234
PR202_augustus_masked-Super-Scaffold_19-processed-gene-6.235
PR202_augustus_masked-Super-Scaffold_19-processed-gene-6.236
PR202_augustus_masked-Super-Scaffold_19-processed-gene-6.237
PR202_augustus_masked-Super-Scaffold_19-processed-gene-6.238
PR202_augustus_masked-Super-Scaffold_19-processed-gene-6.239
PR202_augustus_masked-Super-Scaffold_19-processed-gene-6.242
PR202_augustus_masked-Super-Scaffold_19-processed-gene-6.244
PR202_augustus_masked-Super-Scaffold_19-processed-gene-6.246
PR202_augustus_masked-Super-Scaffold_19-processed-gene-6.251
PR202_augustus_masked-Super-Scaffold_19-processed-gene-6.252
PR202_augustus_masked-Super-Scaffold_19-processed-gene-6.254
PR202_augustus_masked-Super-Scaffold_19-processed-gene-6.29
PR202_augustus_masked-Super-Scaffold_19-processed-gene-6.30
PR202_augustus_masked-Super-Scaffold_19-processed-gene-6.32
PR202_augustus_masked-Super-Scaffold_19-processed-gene-6.33
PR202_augustus_masked-Super-Scaffold_19-processed-gene-6.34
PR202_augustus_masked-Super-Scaffold_19-processed-gene-6.35
PR202_augustus_masked-Super-Scaffold_19-processed-gene-6.37
PR202_augustus_masked-Super-Scaffold_19-processed-gene-6.38
PR202_augustus_masked-Super-Scaffold_19-processed-gene-6.41
PR202_augustus_masked-Super-Scaffold_19-processed-gene-6.45
PR202_augustus_masked-Super-Scaffold_19-processed-gene-6.63
PR202_augustus_masked-Super-Scaffold_19-processed-gene-6.69
PR202_augustus_masked-Super-Scaffold_19-processed-gene-6.73
PR202_augustus_masked-Super-Scaffold_19-processed-gene-6.78
PR202_augustus_masked-Super-Scaffold_19-processed-gene-6.79
PR202_augustus_masked-Super-Scaffold_19-processed-gene-6.82
PR202_augustus_masked-Super-Scaffold_19-processed-gene-6.84
PR202_augustus_masked-Super-Scaffold_19-processed-gene-6.88
PR202_augustus_masked-Super-Scaffold_19-processed-gene-6.92
PR202_augustus_masked-Super-Scaffold_19-processed-gene-6.96
PR202_augustus_masked-Super-Scaffold_19-processed-gene-6.98
PR202_augustus_masked-Super-Scaffold_19-processed-gene-6.99
PR202_augustus_masked-Super-Scaffold_1-processed-gene-0.10
PR202_augustus_masked-Super-Scaffold_1-processed-gene-0.128
PR202_augustus_masked-Super-Scaffold_1-processed-gene-0.131
PR202_augustus_masked-Super-Scaffold_1-processed-gene-0.52
PR202_augustus_masked-Super-Scaffold_1-processed-gene-1.19
PR202_augustus_masked-Super-Scaffold_1-processed-gene-1.20
PR202_augustus_masked-Super-Scaffold_1-processed-gene-1.33
PR202_augustus_masked-Super-Scaffold_1-processed-gene-1.52
PR202_augustus_masked-Super-Scaffold_1-processed-gene-1.55
PR202_augustus_masked-Super-Scaffold_1-processed-gene-1.95
PR202_augustus_masked-Super-Scaffold_1-processed-gene-1.96
PR202_augustus_masked-Super-Scaffold_1-processed-gene-1.97
PR202_augustus_masked-Super-Scaffold_202-processed-gene-0.104
PR202_augustus_masked-Super-Scaffold_202-processed-gene-0.109
PR202_augustus_masked-Super-Scaffold_202-processed-gene-0.120
PR202_augustus_masked-Super-Scaffold_202-processed-gene-0.121
PR202_augustus_masked-Super-Scaffold_202-processed-gene-0.141
PR202_augustus_masked-Super-Scaffold_202-processed-gene-0.144
PR202_augustus_masked-Super-Scaffold_202-processed-gene-0.146
PR202_augustus_masked-Super-Scaffold_202-processed-gene-0.148
PR202_augustus_masked-Super-Scaffold_202-processed-gene-0.149
PR202_augustus_masked-Super-Scaffold_202-processed-gene-0.155
PR202_augustus_masked-Super-Scaffold_202-processed-gene-0.160
PR202_augustus_masked-Super-Scaffold_202-processed-gene-0.185
PR202_augustus_masked-Super-Scaffold_202-processed-gene-0.186
PR202_augustus_masked-Super-Scaffold_202-processed-gene-0.187
PR202_augustus_masked-Super-Scaffold_202-processed-gene-0.47
PR202_augustus_masked-Super-Scaffold_202-processed-gene-0.48
PR202_augustus_masked-Super-Scaffold_202-processed-gene-0.49
PR202_augustus_masked-Super-Scaffold_202-processed-gene-0.51
PR202_augustus_masked-Super-Scaffold_202-processed-gene-0.54
PR202_augustus_masked-Super-Scaffold_202-processed-gene-0.55
PR202_augustus_masked-Super-Scaffold_202-processed-gene-0.79
PR202_augustus_masked-Super-Scaffold_202-processed-gene-0.80
PR202_augustus_masked-Super-Scaffold_202-processed-gene-0.99
PR202_augustus_masked-Super-Scaffold_202-processed-gene-1.339
PR202_augustus_masked-Super-Scaffold_202-processed-gene-1.341
PR202_augustus_masked-Super-Scaffold_202-processed-gene-1.353
PR202_augustus_masked-Super-Scaffold_202-processed-gene-1.358
PR202_augustus_masked-Super-Scaffold_202-processed-gene-1.360
PR202_augustus_masked-Super-Scaffold_202-processed-gene-1.364
PR202_augustus_masked-Super-Scaffold_202-processed-gene-1.372
PR202_augustus_masked-Super-Scaffold_202-processed-gene-1.381
PR202_augustus_masked-Super-Scaffold_202-processed-gene-1.384
PR202_augustus_masked-Super-Scaffold_202-processed-gene-1.386
PR202_augustus_masked-Super-Scaffold_202-processed-gene-1.387
PR202_augustus_masked-Super-Scaffold_202-processed-gene-1.390
PR202_augustus_masked-Super-Scaffold_202-processed-gene-1.395
PR202_augustus_masked-Super-Scaffold_202-processed-gene-1.398
PR202_augustus_masked-Super-Scaffold_202-processed-gene-1.399
PR202_augustus_masked-Super-Scaffold_202-processed-gene-1.401
PR202_augustus_masked-Super-Scaffold_202-processed-gene-1.420
PR202_augustus_masked-Super-Scaffold_202-processed-gene-1.422
PR202_augustus_masked-Super-Scaffold_202-processed-gene-1.435
PR202_augustus_masked-Super-Scaffold_202-processed-gene-1.436
PR202_augustus_masked-Super-Scaffold_202-processed-gene-1.437
PR202_augustus_masked-Super-Scaffold_202-processed-gene-1.438
PR202_augustus_masked-Super-Scaffold_202-processed-gene-1.451
PR202_augustus_masked-Super-Scaffold_202-processed-gene-1.457
PR202_augustus_masked-Super-Scaffold_202-processed-gene-1.461
PR202_augustus_masked-Super-Scaffold_202-processed-gene-1.469
PR202_augustus_masked-Super-Scaffold_202-processed-gene-2.101
PR202_augustus_masked-Super-Scaffold_202-processed-gene-2.104
PR202_augustus_masked-Super-Scaffold_202-processed-gene-2.112
PR202_augustus_masked-Super-Scaffold_202-processed-gene-2.113
PR202_augustus_masked-Super-Scaffold_202-processed-gene-2.114
PR202_augustus_masked-Super-Scaffold_202-processed-gene-2.115
PR202_augustus_masked-Super-Scaffold_202-processed-gene-2.119
PR202_augustus_masked-Super-Scaffold_202-processed-gene-2.120
PR202_augustus_masked-Super-Scaffold_202-processed-gene-2.2
PR202_augustus_masked-Super-Scaffold_202-processed-gene-2.21
PR202_augustus_masked-Super-Scaffold_202-processed-gene-2.22
PR202_augustus_masked-Super-Scaffold_202-processed-gene-2.27
PR202_augustus_masked-Super-Scaffold_202-processed-gene-2.30
PR202_augustus_masked-Super-Scaffold_202-processed-gene-2.50
PR202_augustus_masked-Super-Scaffold_202-processed-gene-2.57
PR202_augustus_masked-Super-Scaffold_202-processed-gene-2.59
PR202_augustus_masked-Super-Scaffold_202-processed-gene-2.61
PR202_augustus_masked-Super-Scaffold_202-processed-gene-2.64
PR202_augustus_masked-Super-Scaffold_202-processed-gene-2.68
PR202_augustus_masked-Super-Scaffold_202-processed-gene-2.84
PR202_augustus_masked-Super-Scaffold_202-processed-gene-2.97
PR202_augustus_masked-Super-Scaffold_202-processed-gene-2.98
PR202_augustus_masked-Super-Scaffold_202-processed-gene-3.167
PR202_augustus_masked-Super-Scaffold_202-processed-gene-3.170
PR202_augustus_masked-Super-Scaffold_202-processed-gene-3.174
PR202_augustus_masked-Super-Scaffold_202-processed-gene-3.181
PR202_augustus_masked-Super-Scaffold_202-processed-gene-3.183
PR202_augustus_masked-Super-Scaffold_202-processed-gene-3.243
PR202_augustus_masked-Super-Scaffold_202-processed-gene-3.250
PR202_augustus_masked-Super-Scaffold_202-processed-gene-3.251
PR202_augustus_masked-Super-Scaffold_202-processed-gene-3.253
PR202_augustus_masked-Super-Scaffold_202-processed-gene-3.255
PR202_augustus_masked-Super-Scaffold_206-processed-gene-0.155
PR202_augustus_masked-Super-Scaffold_206-processed-gene-0.157
PR202_augustus_masked-Super-Scaffold_206-processed-gene-0.166
PR202_augustus_masked-Super-Scaffold_206-processed-gene-0.167
PR202_augustus_masked-Super-Scaffold_206-processed-gene-0.170
PR202_augustus_masked-Super-Scaffold_206-processed-gene-0.173
PR202_augustus_masked-Super-Scaffold_206-processed-gene-0.176
PR202_augustus_masked-Super-Scaffold_206-processed-gene-0.187
PR202_augustus_masked-Super-Scaffold_206-processed-gene-0.190
PR202_augustus_masked-Super-Scaffold_206-processed-gene-0.194
PR202_augustus_masked-Super-Scaffold_206-processed-gene-0.195
PR202_augustus_masked-Super-Scaffold_206-processed-gene-0.213
PR202_augustus_masked-Super-Scaffold_206-processed-gene-0.214
PR202_augustus_masked-Super-Scaffold_206-processed-gene-0.239
PR202_augustus_masked-Super-Scaffold_206-processed-gene-0.246
PR202_augustus_masked-Super-Scaffold_206-processed-gene-0.254
PR202_augustus_masked-Super-Scaffold_206-processed-gene-0.263
PR202_augustus_masked-Super-Scaffold_206-processed-gene-0.264
PR202_augustus_masked-Super-Scaffold_206-processed-gene-1.101
PR202_augustus_masked-Super-Scaffold_206-processed-gene-1.111
PR202_augustus_masked-Super-Scaffold_206-processed-gene-1.118
PR202_augustus_masked-Super-Scaffold_206-processed-gene-1.153
PR202_augustus_masked-Super-Scaffold_206-processed-gene-1.154
PR202_augustus_masked-Super-Scaffold_206-processed-gene-1.169
PR202_augustus_masked-Super-Scaffold_206-processed-gene-1.83
PR202_augustus_masked-Super-Scaffold_206-processed-gene-2.10
PR202_augustus_masked-Super-Scaffold_206-processed-gene-2.100
PR202_augustus_masked-Super-Scaffold_206-processed-gene-2.103
PR202_augustus_masked-Super-Scaffold_206-processed-gene-2.138
PR202_augustus_masked-Super-Scaffold_206-processed-gene-2.144
PR202_augustus_masked-Super-Scaffold_206-processed-gene-2.154
PR202_augustus_masked-Super-Scaffold_206-processed-gene-2.168
PR202_augustus_masked-Super-Scaffold_206-processed-gene-2.169
PR202_augustus_masked-Super-Scaffold_206-processed-gene-2.19
PR202_augustus_masked-Super-Scaffold_206-processed-gene-2.25
PR202_augustus_masked-Super-Scaffold_206-processed-gene-2.29
PR202_augustus_masked-Super-Scaffold_206-processed-gene-2.65
PR202_augustus_masked-Super-Scaffold_206-processed-gene-2.73
PR202_augustus_masked-Super-Scaffold_206-processed-gene-2.83
PR202_augustus_masked-Super-Scaffold_206-processed-gene-2.88
PR202_augustus_masked-Super-Scaffold_206-processed-gene-2.9
PR202_augustus_masked-Super-Scaffold_210-processed-gene-2.412
PR202_augustus_masked-Super-Scaffold_210-processed-gene-2.413
PR202_augustus_masked-Super-Scaffold_210-processed-gene-2.415
PR202_augustus_masked-Super-Scaffold_210-processed-gene-2.417
PR202_augustus_masked-Super-Scaffold_210-processed-gene-2.420
PR202_augustus_masked-Super-Scaffold_210-processed-gene-2.422
PR202_augustus_masked-Super-Scaffold_210-processed-gene-2.428
PR202_augustus_masked-Super-Scaffold_210-processed-gene-2.438
PR202_augustus_masked-Super-Scaffold_210-processed-gene-2.441
PR202_augustus_masked-Super-Scaffold_210-processed-gene-2.442
PR202_augustus_masked-Super-Scaffold_210-processed-gene-2.443
PR202_augustus_masked-Super-Scaffold_210-processed-gene-2.444
PR202_augustus_masked-Super-Scaffold_210-processed-gene-2.448
PR202_augustus_masked-Super-Scaffold_210-processed-gene-2.449
PR202_augustus_masked-Super-Scaffold_210-processed-gene-2.450
PR202_augustus_masked-Super-Scaffold_210-processed-gene-2.509
PR202_augustus_masked-Super-Scaffold_210-processed-gene-2.517
PR202_augustus_masked-Super-Scaffold_210-processed-gene-2.534
PR202_augustus_masked-Super-Scaffold_21-processed-gene-0.0
PR202_augustus_masked-Super-Scaffold_21-processed-gene-0.106
PR202_augustus_masked-Super-Scaffold_21-processed-gene-0.107
PR202_augustus_masked-Super-Scaffold_21-processed-gene-0.111
PR202_augustus_masked-Super-Scaffold_21-processed-gene-0.115
PR202_augustus_masked-Super-Scaffold_21-processed-gene-0.116
PR202_augustus_masked-Super-Scaffold_21-processed-gene-0.124
PR202_augustus_masked-Super-Scaffold_21-processed-gene-0.129
PR202_augustus_masked-Super-Scaffold_21-processed-gene-0.134
PR202_augustus_masked-Super-Scaffold_21-processed-gene-0.138
PR202_augustus_masked-Super-Scaffold_21-processed-gene-0.139
PR202_augustus_masked-Super-Scaffold_21-processed-gene-0.141
PR202_augustus_masked-Super-Scaffold_21-processed-gene-0.146
PR202_augustus_masked-Super-Scaffold_21-processed-gene-0.147
PR202_augustus_masked-Super-Scaffold_21-processed-gene-0.15
PR202_augustus_masked-Super-Scaffold_21-processed-gene-0.157
PR202_augustus_masked-Super-Scaffold_21-processed-gene-0.160
PR202_augustus_masked-Super-Scaffold_21-processed-gene-0.163
PR202_augustus_masked-Super-Scaffold_21-processed-gene-0.17
PR202_augustus_masked-Super-Scaffold_21-processed-gene-0.18
PR202_augustus_masked-Super-Scaffold_21-processed-gene-0.22
PR202_augustus_masked-Super-Scaffold_21-processed-gene-0.25
PR202_augustus_masked-Super-Scaffold_21-processed-gene-0.26
PR202_augustus_masked-Super-Scaffold_21-processed-gene-0.28
PR202_augustus_masked-Super-Scaffold_21-processed-gene-0.3
PR202_augustus_masked-Super-Scaffold_21-processed-gene-0.31
PR202_augustus_masked-Super-Scaffold_21-processed-gene-0.32
PR202_augustus_masked-Super-Scaffold_21-processed-gene-0.35
PR202_augustus_masked-Super-Scaffold_21-processed-gene-0.38
PR202_augustus_masked-Super-Scaffold_21-processed-gene-0.39
PR202_augustus_masked-Super-Scaffold_21-processed-gene-0.42
PR202_augustus_masked-Super-Scaffold_21-processed-gene-0.45
PR202_augustus_masked-Super-Scaffold_21-processed-gene-0.47
PR202_augustus_masked-Super-Scaffold_21-processed-gene-0.61
PR202_augustus_masked-Super-Scaffold_21-processed-gene-0.7
PR202_augustus_masked-Super-Scaffold_21-processed-gene-0.75
PR202_augustus_masked-Super-Scaffold_21-processed-gene-0.8
PR202_augustus_masked-Super-Scaffold_21-processed-gene-0.81
PR202_augustus_masked-Super-Scaffold_21-processed-gene-0.83
PR202_augustus_masked-Super-Scaffold_21-processed-gene-0.85
PR202_augustus_masked-Super-Scaffold_21-processed-gene-0.90
PR202_augustus_masked-Super-Scaffold_21-processed-gene-0.91
PR202_augustus_masked-Super-Scaffold_21-processed-gene-0.95
PR202_augustus_masked-Super-Scaffold_21-processed-gene-1.148
PR202_augustus_masked-Super-Scaffold_21-processed-gene-1.149
PR202_augustus_masked-Super-Scaffold_21-processed-gene-1.151
PR202_augustus_masked-Super-Scaffold_21-processed-gene-1.152
PR202_augustus_masked-Super-Scaffold_21-processed-gene-1.160
PR202_augustus_masked-Super-Scaffold_21-processed-gene-1.173
PR202_augustus_masked-Super-Scaffold_21-processed-gene-1.187
PR202_augustus_masked-Super-Scaffold_21-processed-gene-1.193
PR202_augustus_masked-Super-Scaffold_21-processed-gene-1.195
PR202_augustus_masked-Super-Scaffold_21-processed-gene-1.198
PR202_augustus_masked-Super-Scaffold_21-processed-gene-1.200
PR202_augustus_masked-Super-Scaffold_21-processed-gene-1.201
PR202_augustus_masked-Super-Scaffold_21-processed-gene-1.211
PR202_augustus_masked-Super-Scaffold_21-processed-gene-1.214
PR202_augustus_masked-Super-Scaffold_21-processed-gene-1.221
PR202_augustus_masked-Super-Scaffold_21-processed-gene-1.226
PR202_augustus_masked-Super-Scaffold_21-processed-gene-1.229
PR202_augustus_masked-Super-Scaffold_21-processed-gene-1.231
PR202_augustus_masked-Super-Scaffold_21-processed-gene-1.240
PR202_augustus_masked-Super-Scaffold_21-processed-gene-1.244
PR202_augustus_masked-Super-Scaffold_21-processed-gene-1.249
PR202_augustus_masked-Super-Scaffold_21-processed-gene-1.250
PR202_augustus_masked-Super-Scaffold_21-processed-gene-1.251
PR202_augustus_masked-Super-Scaffold_21-processed-gene-1.252
PR202_augustus_masked-Super-Scaffold_21-processed-gene-1.256
PR202_augustus_masked-Super-Scaffold_21-processed-gene-1.266
PR202_augustus_masked-Super-Scaffold_21-processed-gene-1.269
PR202_augustus_masked-Super-Scaffold_21-processed-gene-1.270
PR202_augustus_masked-Super-Scaffold_21-processed-gene-1.273
PR202_augustus_masked-Super-Scaffold_21-processed-gene-1.277
PR202_augustus_masked-Super-Scaffold_21-processed-gene-1.278
PR202_augustus_masked-Super-Scaffold_21-processed-gene-1.287
PR202_augustus_masked-Super-Scaffold_21-processed-gene-1.292
PR202_augustus_masked-Super-Scaffold_21-processed-gene-1.295
PR202_augustus_masked-Super-Scaffold_21-processed-gene-1.296
PR202_augustus_masked-Super-Scaffold_21-processed-gene-1.297
PR202_augustus_masked-Super-Scaffold_21-processed-gene-1.307
PR202_augustus_masked-Super-Scaffold_21-processed-gene-1.309
PR202_augustus_masked-Super-Scaffold_21-processed-gene-1.319
PR202_augustus_masked-Super-Scaffold_21-processed-gene-1.323
PR202_augustus_masked-Super-Scaffold_21-processed-gene-1.324
PR202_augustus_masked-Super-Scaffold_21-processed-gene-1.326
PR202_augustus_masked-Super-Scaffold_21-processed-gene-1.331
PR202_augustus_masked-Super-Scaffold_21-processed-gene-1.332
PR202_augustus_masked-Super-Scaffold_21-processed-gene-1.342
PR202_augustus_masked-Super-Scaffold_21-processed-gene-1.345
PR202_augustus_masked-Super-Scaffold_21-processed-gene-1.348
PR202_augustus_masked-Super-Scaffold_21-processed-gene-1.350
PR202_augustus_masked-Super-Scaffold_21-processed-gene-1.351
PR202_augustus_masked-Super-Scaffold_21-processed-gene-1.361
PR202_augustus_masked-Super-Scaffold_21-processed-gene-1.364
PR202_augustus_masked-Super-Scaffold_21-processed-gene-1.377
PR202_augustus_masked-Super-Scaffold_21-processed-gene-1.383
PR202_augustus_masked-Super-Scaffold_21-processed-gene-1.391
PR202_augustus_masked-Super-Scaffold_21-processed-gene-1.394
PR202_augustus_masked-Super-Scaffold_21-processed-gene-1.396
PR202_augustus_masked-Super-Scaffold_21-processed-gene-1.397
PR202_augustus_masked-Super-Scaffold_21-processed-gene-1.398
PR202_augustus_masked-Super-Scaffold_21-processed-gene-1.399
PR202_augustus_masked-Super-Scaffold_21-processed-gene-1.401
PR202_augustus_masked-Super-Scaffold_21-processed-gene-1.403
PR202_augustus_masked-Super-Scaffold_21-processed-gene-1.406
PR202_augustus_masked-Super-Scaffold_21-processed-gene-1.408
PR202_augustus_masked-Super-Scaffold_21-processed-gene-1.416
PR202_augustus_masked-Super-Scaffold_21-processed-gene-1.418
PR202_augustus_masked-Super-Scaffold_21-processed-gene-1.420
PR202_augustus_masked-Super-Scaffold_21-processed-gene-1.430
PR202_augustus_masked-Super-Scaffold_21-processed-gene-1.432
PR202_augustus_masked-Super-Scaffold_21-processed-gene-1.433
PR202_augustus_masked-Super-Scaffold_21-processed-gene-1.436
PR202_augustus_masked-Super-Scaffold_21-processed-gene-1.437
PR202_augustus_masked-Super-Scaffold_21-processed-gene-1.439
PR202_augustus_masked-Super-Scaffold_21-processed-gene-1.444
PR202_augustus_masked-Super-Scaffold_21-processed-gene-1.452
PR202_augustus_masked-Super-Scaffold_21-processed-gene-1.456
PR202_augustus_masked-Super-Scaffold_21-processed-gene-1.457
PR202_augustus_masked-Super-Scaffold_220-processed-gene-0.111
PR202_augustus_masked-Super-Scaffold_220-processed-gene-0.132
PR202_augustus_masked-Super-Scaffold_220-processed-gene-0.137
PR202_augustus_masked-Super-Scaffold_220-processed-gene-0.144
PR202_augustus_masked-Super-Scaffold_220-processed-gene-0.162
PR202_augustus_masked-Super-Scaffold_220-processed-gene-0.179
PR202_augustus_masked-Super-Scaffold_220-processed-gene-0.211
PR202_augustus_masked-Super-Scaffold_220-processed-gene-0.212
PR202_augustus_masked-Super-Scaffold_220-processed-gene-0.218
PR202_augustus_masked-Super-Scaffold_220-processed-gene-0.228
PR202_augustus_masked-Super-Scaffold_220-processed-gene-0.231
PR202_augustus_masked-Super-Scaffold_220-processed-gene-0.235
PR202_augustus_masked-Super-Scaffold_220-processed-gene-0.257
PR202_augustus_masked-Super-Scaffold_220-processed-gene-0.285
PR202_augustus_masked-Super-Scaffold_220-processed-gene-0.287
PR202_augustus_masked-Super-Scaffold_220-processed-gene-0.290
PR202_augustus_masked-Super-Scaffold_220-processed-gene-0.98
PR202_augustus_masked-Super-Scaffold_225-processed-gene-0.10
PR202_augustus_masked-Super-Scaffold_225-processed-gene-0.102
PR202_augustus_masked-Super-Scaffold_225-processed-gene-0.103
PR202_augustus_masked-Super-Scaffold_225-processed-gene-0.105
PR202_augustus_masked-Super-Scaffold_225-processed-gene-0.109
PR202_augustus_masked-Super-Scaffold_225-processed-gene-0.112
PR202_augustus_masked-Super-Scaffold_225-processed-gene-0.114
PR202_augustus_masked-Super-Scaffold_225-processed-gene-0.115
PR202_augustus_masked-Super-Scaffold_225-processed-gene-0.117
PR202_augustus_masked-Super-Scaffold_225-processed-gene-0.118
PR202_augustus_masked-Super-Scaffold_225-processed-gene-0.12
PR202_augustus_masked-Super-Scaffold_225-processed-gene-0.121
PR202_augustus_masked-Super-Scaffold_225-processed-gene-0.122
PR202_augustus_masked-Super-Scaffold_225-processed-gene-0.128
PR202_augustus_masked-Super-Scaffold_225-processed-gene-0.129
PR202_augustus_masked-Super-Scaffold_225-processed-gene-0.134
PR202_augustus_masked-Super-Scaffold_225-processed-gene-0.135
PR202_augustus_masked-Super-Scaffold_225-processed-gene-0.138
PR202_augustus_masked-Super-Scaffold_225-processed-gene-0.139
PR202_augustus_masked-Super-Scaffold_225-processed-gene-0.143
PR202_augustus_masked-Super-Scaffold_225-processed-gene-0.148
PR202_augustus_masked-Super-Scaffold_225-processed-gene-0.153
PR202_augustus_masked-Super-Scaffold_225-processed-gene-0.154
PR202_augustus_masked-Super-Scaffold_225-processed-gene-0.158
PR202_augustus_masked-Super-Scaffold_225-processed-gene-0.17
PR202_augustus_masked-Super-Scaffold_225-processed-gene-0.171
PR202_augustus_masked-Super-Scaffold_225-processed-gene-0.172
PR202_augustus_masked-Super-Scaffold_225-processed-gene-0.19
PR202_augustus_masked-Super-Scaffold_225-processed-gene-0.21
PR202_augustus_masked-Super-Scaffold_225-processed-gene-0.22
PR202_augustus_masked-Super-Scaffold_225-processed-gene-0.23
PR202_augustus_masked-Super-Scaffold_225-processed-gene-0.26
PR202_augustus_masked-Super-Scaffold_225-processed-gene-0.27
PR202_augustus_masked-Super-Scaffold_225-processed-gene-0.28
PR202_augustus_masked-Super-Scaffold_225-processed-gene-0.3
PR202_augustus_masked-Super-Scaffold_225-processed-gene-0.35
PR202_augustus_masked-Super-Scaffold_225-processed-gene-0.38
PR202_augustus_masked-Super-Scaffold_225-processed-gene-0.4
PR202_augustus_masked-Super-Scaffold_225-processed-gene-0.41
PR202_augustus_masked-Super-Scaffold_225-processed-gene-0.42
PR202_augustus_masked-Super-Scaffold_225-processed-gene-0.47
PR202_augustus_masked-Super-Scaffold_225-processed-gene-0.48
PR202_augustus_masked-Super-Scaffold_225-processed-gene-0.56
PR202_augustus_masked-Super-Scaffold_225-processed-gene-0.58
PR202_augustus_masked-Super-Scaffold_225-processed-gene-0.6
PR202_augustus_masked-Super-Scaffold_225-processed-gene-0.7
PR202_augustus_masked-Super-Scaffold_225-processed-gene-0.72
PR202_augustus_masked-Super-Scaffold_225-processed-gene-0.73
PR202_augustus_masked-Super-Scaffold_225-processed-gene-0.74
PR202_augustus_masked-Super-Scaffold_225-processed-gene-0.76
PR202_augustus_masked-Super-Scaffold_225-processed-gene-0.77
PR202_augustus_masked-Super-Scaffold_225-processed-gene-0.84
PR202_augustus_masked-Super-Scaffold_225-processed-gene-0.87
PR202_augustus_masked-Super-Scaffold_225-processed-gene-0.9
PR202_augustus_masked-Super-Scaffold_225-processed-gene-0.91
PR202_augustus_masked-Super-Scaffold_225-processed-gene-0.95
PR202_augustus_masked-Super-Scaffold_225-processed-gene-0.96
PR202_augustus_masked-Super-Scaffold_229-processed-gene-0.11
PR202_augustus_masked-Super-Scaffold_229-processed-gene-0.47
PR202_augustus_masked-Super-Scaffold_229-processed-gene-0.72
PR202_augustus_masked-Super-Scaffold_230-processed-gene-0.104
PR202_augustus_masked-Super-Scaffold_230-processed-gene-0.107
PR202_augustus_masked-Super-Scaffold_230-processed-gene-0.109
PR202_augustus_masked-Super-Scaffold_230-processed-gene-0.113
PR202_augustus_masked-Super-Scaffold_230-processed-gene-0.116
PR202_augustus_masked-Super-Scaffold_230-processed-gene-0.117
PR202_augustus_masked-Super-Scaffold_230-processed-gene-0.118
PR202_augustus_masked-Super-Scaffold_230-processed-gene-0.126
PR202_augustus_masked-Super-Scaffold_230-processed-gene-0.128
PR202_augustus_masked-Super-Scaffold_230-processed-gene-0.133
PR202_augustus_masked-Super-Scaffold_230-processed-gene-0.136
PR202_augustus_masked-Super-Scaffold_230-processed-gene-0.141
PR202_augustus_masked-Super-Scaffold_230-processed-gene-0.143
PR202_augustus_masked-Super-Scaffold_230-processed-gene-0.155
PR202_augustus_masked-Super-Scaffold_230-processed-gene-0.158
PR202_augustus_masked-Super-Scaffold_230-processed-gene-0.159
PR202_augustus_masked-Super-Scaffold_230-processed-gene-0.164
PR202_augustus_masked-Super-Scaffold_230-processed-gene-0.167
PR202_augustus_masked-Super-Scaffold_230-processed-gene-0.182
PR202_augustus_masked-Super-Scaffold_230-processed-gene-0.183
PR202_augustus_masked-Super-Scaffold_230-processed-gene-0.185
PR202_augustus_masked-Super-Scaffold_230-processed-gene-0.188
PR202_augustus_masked-Super-Scaffold_230-processed-gene-0.199
PR202_augustus_masked-Super-Scaffold_230-processed-gene-0.205
PR202_augustus_masked-Super-Scaffold_230-processed-gene-0.208
PR202_augustus_masked-Super-Scaffold_230-processed-gene-0.218
PR202_augustus_masked-Super-Scaffold_230-processed-gene-0.221
PR202_augustus_masked-Super-Scaffold_230-processed-gene-0.227
PR202_augustus_masked-Super-Scaffold_230-processed-gene-0.228
PR202_augustus_masked-Super-Scaffold_230-processed-gene-0.229
PR202_augustus_masked-Super-Scaffold_230-processed-gene-0.230
PR202_augustus_masked-Super-Scaffold_230-processed-gene-0.235
PR202_augustus_masked-Super-Scaffold_230-processed-gene-0.239
PR202_augustus_masked-Super-Scaffold_230-processed-gene-0.242
PR202_augustus_masked-Super-Scaffold_230-processed-gene-0.249
PR202_augustus_masked-Super-Scaffold_230-processed-gene-0.251
PR202_augustus_masked-Super-Scaffold_230-processed-gene-0.252
PR202_augustus_masked-Super-Scaffold_230-processed-gene-0.276
PR202_augustus_masked-Super-Scaffold_230-processed-gene-0.277
PR202_augustus_masked-Super-Scaffold_230-processed-gene-0.280
PR202_augustus_masked-Super-Scaffold_230-processed-gene-0.285
PR202_augustus_masked-Super-Scaffold_230-processed-gene-0.291
PR202_augustus_masked-Super-Scaffold_230-processed-gene-0.302
PR202_augustus_masked-Super-Scaffold_230-processed-gene-0.307
PR202_augustus_masked-Super-Scaffold_230-processed-gene-0.308
PR202_augustus_masked-Super-Scaffold_230-processed-gene-0.318
PR202_augustus_masked-Super-Scaffold_230-processed-gene-0.324
PR202_augustus_masked-Super-Scaffold_230-processed-gene-0.336
PR202_augustus_masked-Super-Scaffold_230-processed-gene-0.342
PR202_augustus_masked-Super-Scaffold_230-processed-gene-0.343
PR202_augustus_masked-Super-Scaffold_230-processed-gene-0.344
PR202_augustus_masked-Super-Scaffold_230-processed-gene-0.345
PR202_augustus_masked-Super-Scaffold_230-processed-gene-0.346
PR202_augustus_masked-Super-Scaffold_230-processed-gene-0.347
PR202_augustus_masked-Super-Scaffold_230-processed-gene-0.353
PR202_augustus_masked-Super-Scaffold_230-processed-gene-0.355
PR202_augustus_masked-Super-Scaffold_230-processed-gene-0.366
PR202_augustus_masked-Super-Scaffold_230-processed-gene-0.369
PR202_augustus_masked-Super-Scaffold_230-processed-gene-0.370
PR202_augustus_masked-Super-Scaffold_230-processed-gene-0.373
PR202_augustus_masked-Super-Scaffold_230-processed-gene-0.380
PR202_augustus_masked-Super-Scaffold_230-processed-gene-0.382
PR202_augustus_masked-Super-Scaffold_230-processed-gene-0.384
PR202_augustus_masked-Super-Scaffold_230-processed-gene-0.388
PR202_augustus_masked-Super-Scaffold_230-processed-gene-0.390
PR202_augustus_masked-Super-Scaffold_233-processed-gene-0.1
PR202_augustus_masked-Super-Scaffold_233-processed-gene-0.35
PR202_augustus_masked-Super-Scaffold_233-processed-gene-0.46
PR202_augustus_masked-Super-Scaffold_233-processed-gene-0.64
PR202_augustus_masked-Super-Scaffold_233-processed-gene-0.67
PR202_augustus_masked-Super-Scaffold_234-processed-gene-10.100
PR202_augustus_masked-Super-Scaffold_234-processed-gene-10.16
PR202_augustus_masked-Super-Scaffold_234-processed-gene-10.56
PR202_augustus_masked-Super-Scaffold_234-processed-gene-11.36
PR202_augustus_masked-Super-Scaffold_234-processed-gene-11.55
PR202_augustus_masked-Super-Scaffold_234-processed-gene-11.96
PR202_augustus_masked-Super-Scaffold_234-processed-gene-2.59
PR202_augustus_masked-Super-Scaffold_234-processed-gene-2.72
PR202_augustus_masked-Super-Scaffold_234-processed-gene-3.122
PR202_augustus_masked-Super-Scaffold_234-processed-gene-3.17
PR202_augustus_masked-Super-Scaffold_234-processed-gene-3.29
PR202_augustus_masked-Super-Scaffold_234-processed-gene-3.44
PR202_augustus_masked-Super-Scaffold_234-processed-gene-3.68
PR202_augustus_masked-Super-Scaffold_234-processed-gene-4.121
PR202_augustus_masked-Super-Scaffold_234-processed-gene-4.128
PR202_augustus_masked-Super-Scaffold_234-processed-gene-4.129
PR202_augustus_masked-Super-Scaffold_234-processed-gene-4.171
PR202_augustus_masked-Super-Scaffold_234-processed-gene-4.80
PR202_augustus_masked-Super-Scaffold_234-processed-gene-5.100
PR202_augustus_masked-Super-Scaffold_234-processed-gene-5.46
PR202_augustus_masked-Super-Scaffold_234-processed-gene-5.65
PR202_augustus_masked-Super-Scaffold_234-processed-gene-8.50
PR202_augustus_masked-Super-Scaffold_234-processed-gene-8.54
PR202_augustus_masked-Super-Scaffold_234-processed-gene-8.59
PR202_augustus_masked-Super-Scaffold_234-processed-gene-8.61
PR202_augustus_masked-Super-Scaffold_234-processed-gene-9.124
PR202_augustus_masked-Super-Scaffold_234-processed-gene-9.137
PR202_augustus_masked-Super-Scaffold_234-processed-gene-9.138
PR202_augustus_masked-Super-Scaffold_234-processed-gene-9.34
PR202_augustus_masked-Super-Scaffold_234-processed-gene-9.71
PR202_augustus_masked-Super-Scaffold_236-processed-gene-0.119
PR202_augustus_masked-Super-Scaffold_236-processed-gene-0.128
PR202_augustus_masked-Super-Scaffold_236-processed-gene-0.148
PR202_augustus_masked-Super-Scaffold_236-processed-gene-0.150
PR202_augustus_masked-Super-Scaffold_236-processed-gene-0.154
PR202_augustus_masked-Super-Scaffold_236-processed-gene-0.22
PR202_augustus_masked-Super-Scaffold_236-processed-gene-0.24
PR202_augustus_masked-Super-Scaffold_236-processed-gene-0.57
PR202_augustus_masked-Super-Scaffold_236-processed-gene-0.74
PR202_augustus_masked-Super-Scaffold_236-processed-gene-0.75
PR202_augustus_masked-Super-Scaffold_236-processed-gene-0.77
PR202_augustus_masked-Super-Scaffold_236-processed-gene-0.83
PR202_augustus_masked-Super-Scaffold_236-processed-gene-0.87
PR202_augustus_masked-Super-Scaffold_236-processed-gene-0.95
PR202_augustus_masked-Super-Scaffold_236-processed-gene-0.97
PR202_augustus_masked-Super-Scaffold_236-processed-gene-1.142
PR202_augustus_masked-Super-Scaffold_236-processed-gene-1.143
PR202_augustus_masked-Super-Scaffold_236-processed-gene-1.144
PR202_augustus_masked-Super-Scaffold_236-processed-gene-1.153
PR202_augustus_masked-Super-Scaffold_236-processed-gene-1.162
PR202_augustus_masked-Super-Scaffold_236-processed-gene-1.183
PR202_augustus_masked-Super-Scaffold_236-processed-gene-1.200
PR202_augustus_masked-Super-Scaffold_236-processed-gene-1.72
PR202_augustus_masked-Super-Scaffold_236-processed-gene-1.90
PR202_augustus_masked-Super-Scaffold_236-processed-gene-2.120
PR202_augustus_masked-Super-Scaffold_236-processed-gene-2.33
PR202_augustus_masked-Super-Scaffold_236-processed-gene-2.39
PR202_augustus_masked-Super-Scaffold_236-processed-gene-2.49
PR202_augustus_masked-Super-Scaffold_236-processed-gene-2.85
PR202_augustus_masked-Super-Scaffold_236-processed-gene-2.93
PR202_augustus_masked-Super-Scaffold_236-processed-gene-2.94
PR202_augustus_masked-Super-Scaffold_236-processed-gene-2.97
PR202_augustus_masked-Super-Scaffold_236-processed-gene-3.106
PR202_augustus_masked-Super-Scaffold_236-processed-gene-3.11
PR202_augustus_masked-Super-Scaffold_236-processed-gene-3.88
PR202_augustus_masked-Super-Scaffold_236-processed-gene-3.92
PR202_augustus_masked-Super-Scaffold_236-processed-gene-4.111
PR202_augustus_masked-Super-Scaffold_236-processed-gene-4.112
PR202_augustus_masked-Super-Scaffold_236-processed-gene-4.22
PR202_augustus_masked-Super-Scaffold_236-processed-gene-4.92
PR202_augustus_masked-Super-Scaffold_236-processed-gene-5.11
PR202_augustus_masked-Super-Scaffold_236-processed-gene-5.13
PR202_augustus_masked-Super-Scaffold_236-processed-gene-5.14
PR202_augustus_masked-Super-Scaffold_236-processed-gene-5.15
PR202_augustus_masked-Super-Scaffold_236-processed-gene-5.23
PR202_augustus_masked-Super-Scaffold_236-processed-gene-5.34
PR202_augustus_masked-Super-Scaffold_236-processed-gene-5.43
PR202_augustus_masked-Super-Scaffold_236-processed-gene-5.44
PR202_augustus_masked-Super-Scaffold_236-processed-gene-5.53
PR202_augustus_masked-Super-Scaffold_236-processed-gene-5.68
PR202_augustus_masked-Super-Scaffold_236-processed-gene-6.13
PR202_augustus_masked-Super-Scaffold_236-processed-gene-6.22
PR202_augustus_masked-Super-Scaffold_236-processed-gene-6.23
PR202_augustus_masked-Super-Scaffold_236-processed-gene-6.32
PR202_augustus_masked-Super-Scaffold_236-processed-gene-6.50
PR202_augustus_masked-Super-Scaffold_2408-processed-gene-0.38
PR202_augustus_masked-Super-Scaffold_2408-processed-gene-0.71
PR202_augustus_masked-Super-Scaffold_2412-processed-gene-0.1
PR202_augustus_masked-Super-Scaffold_2412-processed-gene-0.100
PR202_augustus_masked-Super-Scaffold_2412-processed-gene-0.101
PR202_augustus_masked-Super-Scaffold_2412-processed-gene-0.102
PR202_augustus_masked-Super-Scaffold_2412-processed-gene-0.11
PR202_augustus_masked-Super-Scaffold_2412-processed-gene-0.111
PR202_augustus_masked-Super-Scaffold_2412-processed-gene-0.112
PR202_augustus_masked-Super-Scaffold_2412-processed-gene-0.114
PR202_augustus_masked-Super-Scaffold_2412-processed-gene-0.115
PR202_augustus_masked-Super-Scaffold_2412-processed-gene-0.117
PR202_augustus_masked-Super-Scaffold_2412-processed-gene-0.119
PR202_augustus_masked-Super-Scaffold_2412-processed-gene-0.12
PR202_augustus_masked-Super-Scaffold_2412-processed-gene-0.124
PR202_augustus_masked-Super-Scaffold_2412-processed-gene-0.127
PR202_augustus_masked-Super-Scaffold_2412-processed-gene-0.129
PR202_augustus_masked-Super-Scaffold_2412-processed-gene-0.130
PR202_augustus_masked-Super-Scaffold_2412-processed-gene-0.133
PR202_augustus_masked-Super-Scaffold_2412-processed-gene-0.135
PR202_augustus_masked-Super-Scaffold_2412-processed-gene-0.137
PR202_augustus_masked-Super-Scaffold_2412-processed-gene-0.14
PR202_augustus_masked-Super-Scaffold_2412-processed-gene-0.144
PR202_augustus_masked-Super-Scaffold_2412-processed-gene-0.156
PR202_augustus_masked-Super-Scaffold_2412-processed-gene-0.16
PR202_augustus_masked-Super-Scaffold_2412-processed-gene-0.161
PR202_augustus_masked-Super-Scaffold_2412-processed-gene-0.167
PR202_augustus_masked-Super-Scaffold_2412-processed-gene-0.168
PR202_augustus_masked-Super-Scaffold_2412-processed-gene-0.169
PR202_augustus_masked-Super-Scaffold_2412-processed-gene-0.171
PR202_augustus_masked-Super-Scaffold_2412-processed-gene-0.172
PR202_augustus_masked-Super-Scaffold_2412-processed-gene-0.178
PR202_augustus_masked-Super-Scaffold_2412-processed-gene-0.181
PR202_augustus_masked-Super-Scaffold_2412-processed-gene-0.182
PR202_augustus_masked-Super-Scaffold_2412-processed-gene-0.185
PR202_augustus_masked-Super-Scaffold_2412-processed-gene-0.24
PR202_augustus_masked-Super-Scaffold_2412-processed-gene-0.26
PR202_augustus_masked-Super-Scaffold_2412-processed-gene-0.27
PR202_augustus_masked-Super-Scaffold_2412-processed-gene-0.29
PR202_augustus_masked-Super-Scaffold_2412-processed-gene-0.30
PR202_augustus_masked-Super-Scaffold_2412-processed-gene-0.33
PR202_augustus_masked-Super-Scaffold_2412-processed-gene-0.34
PR202_augustus_masked-Super-Scaffold_2412-processed-gene-0.35
PR202_augustus_masked-Super-Scaffold_2412-processed-gene-0.36
PR202_augustus_masked-Super-Scaffold_2412-processed-gene-0.4
PR202_augustus_masked-Super-Scaffold_2412-processed-gene-0.42
PR202_augustus_masked-Super-Scaffold_2412-processed-gene-0.46
PR202_augustus_masked-Super-Scaffold_2412-processed-gene-0.49
PR202_augustus_masked-Super-Scaffold_2412-processed-gene-0.50
PR202_augustus_masked-Super-Scaffold_2412-processed-gene-0.51
PR202_augustus_masked-Super-Scaffold_2412-processed-gene-0.52
PR202_augustus_masked-Super-Scaffold_2412-processed-gene-0.53
PR202_augustus_masked-Super-Scaffold_2412-processed-gene-0.54
PR202_augustus_masked-Super-Scaffold_2412-processed-gene-0.55
PR202_augustus_masked-Super-Scaffold_2412-processed-gene-0.56
PR202_augustus_masked-Super-Scaffold_2412-processed-gene-0.59
PR202_augustus_masked-Super-Scaffold_2412-processed-gene-0.6
PR202_augustus_masked-Super-Scaffold_2412-processed-gene-0.62
PR202_augustus_masked-Super-Scaffold_2412-processed-gene-0.64
PR202_augustus_masked-Super-Scaffold_2412-processed-gene-0.68
PR202_augustus_masked-Super-Scaffold_2412-processed-gene-0.69
PR202_augustus_masked-Super-Scaffold_2412-processed-gene-0.7
PR202_augustus_masked-Super-Scaffold_2412-processed-gene-0.70
PR202_augustus_masked-Super-Scaffold_2412-processed-gene-0.72
PR202_augustus_masked-Super-Scaffold_2412-processed-gene-0.75
PR202_augustus_masked-Super-Scaffold_2412-processed-gene-0.77
PR202_augustus_masked-Super-Scaffold_2412-processed-gene-0.83
PR202_augustus_masked-Super-Scaffold_2412-processed-gene-0.86
PR202_augustus_masked-Super-Scaffold_2412-processed-gene-0.87
PR202_augustus_masked-Super-Scaffold_2412-processed-gene-0.88
PR202_augustus_masked-Super-Scaffold_2412-processed-gene-0.95
PR202_augustus_masked-Super-Scaffold_2412-processed-gene-1.0
PR202_augustus_masked-Super-Scaffold_2412-processed-gene-1.111
PR202_augustus_masked-Super-Scaffold_2412-processed-gene-1.114
PR202_augustus_masked-Super-Scaffold_2412-processed-gene-1.115
PR202_augustus_masked-Super-Scaffold_2412-processed-gene-1.117
PR202_augustus_masked-Super-Scaffold_2412-processed-gene-1.119
PR202_augustus_masked-Super-Scaffold_2412-processed-gene-1.12
PR202_augustus_masked-Super-Scaffold_2412-processed-gene-1.122
PR202_augustus_masked-Super-Scaffold_2412-processed-gene-1.140
PR202_augustus_masked-Super-Scaffold_2412-processed-gene-1.142
PR202_augustus_masked-Super-Scaffold_2412-processed-gene-1.143
PR202_augustus_masked-Super-Scaffold_2412-processed-gene-1.145
PR202_augustus_masked-Super-Scaffold_2412-processed-gene-1.146
PR202_augustus_masked-Super-Scaffold_2412-processed-gene-1.150
PR202_augustus_masked-Super-Scaffold_2412-processed-gene-1.152
PR202_augustus_masked-Super-Scaffold_2412-processed-gene-1.153
PR202_augustus_masked-Super-Scaffold_2412-processed-gene-1.154
PR202_augustus_masked-Super-Scaffold_2412-processed-gene-1.155
PR202_augustus_masked-Super-Scaffold_2412-processed-gene-1.156
PR202_augustus_masked-Super-Scaffold_2412-processed-gene-1.167
PR202_augustus_masked-Super-Scaffold_2412-processed-gene-1.17
PR202_augustus_masked-Super-Scaffold_2412-processed-gene-1.173
PR202_augustus_masked-Super-Scaffold_2412-processed-gene-1.2
PR202_augustus_masked-Super-Scaffold_2412-processed-gene-1.20
PR202_augustus_masked-Super-Scaffold_2412-processed-gene-1.26
PR202_augustus_masked-Super-Scaffold_2412-processed-gene-1.27
PR202_augustus_masked-Super-Scaffold_2412-processed-gene-1.31
PR202_augustus_masked-Super-Scaffold_2412-processed-gene-1.39
PR202_augustus_masked-Super-Scaffold_2412-processed-gene-1.40
PR202_augustus_masked-Super-Scaffold_2412-processed-gene-1.57
PR202_augustus_masked-Super-Scaffold_2412-processed-gene-1.59
PR202_augustus_masked-Super-Scaffold_2412-processed-gene-1.61
PR202_augustus_masked-Super-Scaffold_2412-processed-gene-1.65
PR202_augustus_masked-Super-Scaffold_2412-processed-gene-1.77
PR202_augustus_masked-Super-Scaffold_2412-processed-gene-1.78
PR202_augustus_masked-Super-Scaffold_2412-processed-gene-1.81
PR202_augustus_masked-Super-Scaffold_2412-processed-gene-1.82
PR202_augustus_masked-Super-Scaffold_2412-processed-gene-1.85
PR202_augustus_masked-Super-Scaffold_2412-processed-gene-1.86
PR202_augustus_masked-Super-Scaffold_2412-processed-gene-1.87
PR202_augustus_masked-Super-Scaffold_2412-processed-gene-1.89
PR202_augustus_masked-Super-Scaffold_2412-processed-gene-2.102
PR202_augustus_masked-Super-Scaffold_2412-processed-gene-2.104
PR202_augustus_masked-Super-Scaffold_2412-processed-gene-2.105
PR202_augustus_masked-Super-Scaffold_2412-processed-gene-2.106
PR202_augustus_masked-Super-Scaffold_2412-processed-gene-2.107
PR202_augustus_masked-Super-Scaffold_2412-processed-gene-2.109
PR202_augustus_masked-Super-Scaffold_2412-processed-gene-2.111
PR202_augustus_masked-Super-Scaffold_2412-processed-gene-2.115
PR202_augustus_masked-Super-Scaffold_2412-processed-gene-2.118
PR202_augustus_masked-Super-Scaffold_2412-processed-gene-2.119
PR202_augustus_masked-Super-Scaffold_2412-processed-gene-2.122
PR202_augustus_masked-Super-Scaffold_2412-processed-gene-2.124
PR202_augustus_masked-Super-Scaffold_2412-processed-gene-2.125
PR202_augustus_masked-Super-Scaffold_2412-processed-gene-2.130
PR202_augustus_masked-Super-Scaffold_2412-processed-gene-2.133
PR202_augustus_masked-Super-Scaffold_2412-processed-gene-2.134
PR202_augustus_masked-Super-Scaffold_2412-processed-gene-2.137
PR202_augustus_masked-Super-Scaffold_2412-processed-gene-2.139
PR202_augustus_masked-Super-Scaffold_2412-processed-gene-2.146
PR202_augustus_masked-Super-Scaffold_2412-processed-gene-2.148
PR202_augustus_masked-Super-Scaffold_2412-processed-gene-2.149
PR202_augustus_masked-Super-Scaffold_2412-processed-gene-2.153
PR202_augustus_masked-Super-Scaffold_2412-processed-gene-2.158
PR202_augustus_masked-Super-Scaffold_2412-processed-gene-2.160
PR202_augustus_masked-Super-Scaffold_2412-processed-gene-2.162
PR202_augustus_masked-Super-Scaffold_2412-processed-gene-2.169
PR202_augustus_masked-Super-Scaffold_2412-processed-gene-2.172
PR202_augustus_masked-Super-Scaffold_2412-processed-gene-2.175
PR202_augustus_masked-Super-Scaffold_2412-processed-gene-2.177
PR202_augustus_masked-Super-Scaffold_2412-processed-gene-2.183
PR202_augustus_masked-Super-Scaffold_2412-processed-gene-2.184
PR202_augustus_masked-Super-Scaffold_2412-processed-gene-2.187
PR202_augustus_masked-Super-Scaffold_2412-processed-gene-2.190
PR202_augustus_masked-Super-Scaffold_2412-processed-gene-2.191
PR202_augustus_masked-Super-Scaffold_2412-processed-gene-2.192
PR202_augustus_masked-Super-Scaffold_2412-processed-gene-2.194
PR202_augustus_masked-Super-Scaffold_2412-processed-gene-2.195
PR202_augustus_masked-Super-Scaffold_2412-processed-gene-2.197
PR202_augustus_masked-Super-Scaffold_2412-processed-gene-2.198
PR202_augustus_masked-Super-Scaffold_2412-processed-gene-2.206
PR202_augustus_masked-Super-Scaffold_2412-processed-gene-2.208
PR202_augustus_masked-Super-Scaffold_2412-processed-gene-2.213
PR202_augustus_masked-Super-Scaffold_2412-processed-gene-2.214
PR202_augustus_masked-Super-Scaffold_2412-processed-gene-2.215
PR202_augustus_masked-Super-Scaffold_2412-processed-gene-2.217
PR202_augustus_masked-Super-Scaffold_2412-processed-gene-2.218
PR202_augustus_masked-Super-Scaffold_2412-processed-gene-2.222
PR202_augustus_masked-Super-Scaffold_2412-processed-gene-2.223
PR202_augustus_masked-Super-Scaffold_2412-processed-gene-2.224
PR202_augustus_masked-Super-Scaffold_2412-processed-gene-2.225
PR202_augustus_masked-Super-Scaffold_2412-processed-gene-2.227
PR202_augustus_masked-Super-Scaffold_2412-processed-gene-2.229
PR202_augustus_masked-Super-Scaffold_2412-processed-gene-2.240
PR202_augustus_masked-Super-Scaffold_2412-processed-gene-2.242
PR202_augustus_masked-Super-Scaffold_2412-processed-gene-2.244
PR202_augustus_masked-Super-Scaffold_2412-processed-gene-2.245
PR202_augustus_masked-Super-Scaffold_2412-processed-gene-2.256
PR202_augustus_masked-Super-Scaffold_2412-processed-gene-2.258
PR202_augustus_masked-Super-Scaffold_2412-processed-gene-2.261
PR202_augustus_masked-Super-Scaffold_2412-processed-gene-2.263
PR202_augustus_masked-Super-Scaffold_2412-processed-gene-2.264
PR202_augustus_masked-Super-Scaffold_2412-processed-gene-2.95
PR202_augustus_masked-Super-Scaffold_2412-processed-gene-2.98
PR202_augustus_masked-Super-Scaffold_2412-processed-gene-3.439
PR202_augustus_masked-Super-Scaffold_2412-processed-gene-3.440
PR202_augustus_masked-Super-Scaffold_2412-processed-gene-3.443
PR202_augustus_masked-Super-Scaffold_2412-processed-gene-3.450
PR202_augustus_masked-Super-Scaffold_2412-processed-gene-3.462
PR202_augustus_masked-Super-Scaffold_2412-processed-gene-3.463
PR202_augustus_masked-Super-Scaffold_2412-processed-gene-3.466
PR202_augustus_masked-Super-Scaffold_2412-processed-gene-3.469
PR202_augustus_masked-Super-Scaffold_2412-processed-gene-3.473
PR202_augustus_masked-Super-Scaffold_2412-processed-gene-3.477
PR202_augustus_masked-Super-Scaffold_2412-processed-gene-3.484
PR202_augustus_masked-Super-Scaffold_2412-processed-gene-3.486
PR202_augustus_masked-Super-Scaffold_2412-processed-gene-3.487
PR202_augustus_masked-Super-Scaffold_2412-processed-gene-3.540
PR202_augustus_masked-Super-Scaffold_2412-processed-gene-3.544
PR202_augustus_masked-Super-Scaffold_2412-processed-gene-3.547
PR202_augustus_masked-Super-Scaffold_2412-processed-gene-3.552
PR202_augustus_masked-Super-Scaffold_2412-processed-gene-3.560
PR202_augustus_masked-Super-Scaffold_2412-processed-gene-3.561
PR202_augustus_masked-Super-Scaffold_2412-processed-gene-3.563
PR202_augustus_masked-Super-Scaffold_2412-processed-gene-3.565
PR202_augustus_masked-Super-Scaffold_2412-processed-gene-3.573
PR202_augustus_masked-Super-Scaffold_2412-processed-gene-3.574
PR202_augustus_masked-Super-Scaffold_2412-processed-gene-3.584
PR202_augustus_masked-Super-Scaffold_2412-processed-gene-3.586
PR202_augustus_masked-Super-Scaffold_2412-processed-gene-3.588
PR202_augustus_masked-Super-Scaffold_2412-processed-gene-3.590
PR202_augustus_masked-Super-Scaffold_2412-processed-gene-3.591
PR202_augustus_masked-Super-Scaffold_2412-processed-gene-3.592
PR202_augustus_masked-Super-Scaffold_2412-processed-gene-3.596
PR202_augustus_masked-Super-Scaffold_242-processed-gene-0.104
PR202_augustus_masked-Super-Scaffold_242-processed-gene-0.117
PR202_augustus_masked-Super-Scaffold_242-processed-gene-0.118
PR202_augustus_masked-Super-Scaffold_242-processed-gene-0.124
PR202_augustus_masked-Super-Scaffold_242-processed-gene-0.129
PR202_augustus_masked-Super-Scaffold_242-processed-gene-0.137
PR202_augustus_masked-Super-Scaffold_242-processed-gene-0.139
PR202_augustus_masked-Super-Scaffold_242-processed-gene-0.143
PR202_augustus_masked-Super-Scaffold_242-processed-gene-0.152
PR202_augustus_masked-Super-Scaffold_242-processed-gene-0.172
PR202_augustus_masked-Super-Scaffold_242-processed-gene-0.69
PR202_augustus_masked-Super-Scaffold_242-processed-gene-0.90
PR202_augustus_masked-Super-Scaffold_242-processed-gene-0.91
PR202_augustus_masked-Super-Scaffold_242-processed-gene-0.92
PR202_augustus_masked-Super-Scaffold_242-processed-gene-0.93
PR202_augustus_masked-Super-Scaffold_242-processed-gene-0.94
PR202_augustus_masked-Super-Scaffold_242-processed-gene-0.96
PR202_augustus_masked-Super-Scaffold_243-processed-gene-0.107
PR202_augustus_masked-Super-Scaffold_243-processed-gene-0.112
PR202_augustus_masked-Super-Scaffold_243-processed-gene-0.113
PR202_augustus_masked-Super-Scaffold_243-processed-gene-0.114
PR202_augustus_masked-Super-Scaffold_243-processed-gene-0.115
PR202_augustus_masked-Super-Scaffold_243-processed-gene-0.116
PR202_augustus_masked-Super-Scaffold_243-processed-gene-0.118
PR202_augustus_masked-Super-Scaffold_243-processed-gene-0.120
PR202_augustus_masked-Super-Scaffold_243-processed-gene-0.124
PR202_augustus_masked-Super-Scaffold_243-processed-gene-0.130
PR202_augustus_masked-Super-Scaffold_243-processed-gene-0.132
PR202_augustus_masked-Super-Scaffold_243-processed-gene-0.133
PR202_augustus_masked-Super-Scaffold_243-processed-gene-0.139
PR202_augustus_masked-Super-Scaffold_243-processed-gene-0.141
PR202_augustus_masked-Super-Scaffold_243-processed-gene-0.144
PR202_augustus_masked-Super-Scaffold_243-processed-gene-0.147
PR202_augustus_masked-Super-Scaffold_243-processed-gene-0.149
PR202_augustus_masked-Super-Scaffold_243-processed-gene-0.150
PR202_augustus_masked-Super-Scaffold_243-processed-gene-0.151
PR202_augustus_masked-Super-Scaffold_243-processed-gene-0.152
PR202_augustus_masked-Super-Scaffold_243-processed-gene-0.153
PR202_augustus_masked-Super-Scaffold_243-processed-gene-0.158
PR202_augustus_masked-Super-Scaffold_243-processed-gene-0.159
PR202_augustus_masked-Super-Scaffold_243-processed-gene-0.160
PR202_augustus_masked-Super-Scaffold_243-processed-gene-0.161
PR202_augustus_masked-Super-Scaffold_243-processed-gene-0.165
PR202_augustus_masked-Super-Scaffold_243-processed-gene-0.168
PR202_augustus_masked-Super-Scaffold_243-processed-gene-0.171
PR202_augustus_masked-Super-Scaffold_243-processed-gene-0.172
PR202_augustus_masked-Super-Scaffold_243-processed-gene-0.175
PR202_augustus_masked-Super-Scaffold_243-processed-gene-0.176
PR202_augustus_masked-Super-Scaffold_243-processed-gene-0.179
PR202_augustus_masked-Super-Scaffold_243-processed-gene-0.184
PR202_augustus_masked-Super-Scaffold_243-processed-gene-0.188
PR202_augustus_masked-Super-Scaffold_243-processed-gene-0.190
PR202_augustus_masked-Super-Scaffold_243-processed-gene-0.192
PR202_augustus_masked-Super-Scaffold_243-processed-gene-0.198
PR202_augustus_masked-Super-Scaffold_243-processed-gene-0.201
PR202_augustus_masked-Super-Scaffold_243-processed-gene-0.202
PR202_augustus_masked-Super-Scaffold_243-processed-gene-0.207
PR202_augustus_masked-Super-Scaffold_243-processed-gene-0.208
PR202_augustus_masked-Super-Scaffold_243-processed-gene-0.209
PR202_augustus_masked-Super-Scaffold_243-processed-gene-0.212
PR202_augustus_masked-Super-Scaffold_243-processed-gene-0.213
PR202_augustus_masked-Super-Scaffold_243-processed-gene-0.222
PR202_augustus_masked-Super-Scaffold_243-processed-gene-0.224
PR202_augustus_masked-Super-Scaffold_243-processed-gene-0.228
PR202_augustus_masked-Super-Scaffold_243-processed-gene-0.230
PR202_augustus_masked-Super-Scaffold_243-processed-gene-0.231
PR202_augustus_masked-Super-Scaffold_243-processed-gene-0.232
PR202_augustus_masked-Super-Scaffold_243-processed-gene-0.233
PR202_augustus_masked-Super-Scaffold_243-processed-gene-0.238
PR202_augustus_masked-Super-Scaffold_243-processed-gene-0.239
PR202_augustus_masked-Super-Scaffold_243-processed-gene-0.241
PR202_augustus_masked-Super-Scaffold_243-processed-gene-0.242
PR202_augustus_masked-Super-Scaffold_243-processed-gene-0.246
PR202_augustus_masked-Super-Scaffold_243-processed-gene-0.250
PR202_augustus_masked-Super-Scaffold_243-processed-gene-0.254
PR202_augustus_masked-Super-Scaffold_243-processed-gene-0.258
PR202_augustus_masked-Super-Scaffold_243-processed-gene-0.263
PR202_augustus_masked-Super-Scaffold_243-processed-gene-0.265
PR202_augustus_masked-Super-Scaffold_243-processed-gene-0.272
PR202_augustus_masked-Super-Scaffold_243-processed-gene-0.273
PR202_augustus_masked-Super-Scaffold_243-processed-gene-0.275
PR202_augustus_masked-Super-Scaffold_243-processed-gene-0.279
PR202_augustus_masked-Super-Scaffold_243-processed-gene-0.282
PR202_augustus_masked-Super-Scaffold_243-processed-gene-0.288
PR202_augustus_masked-Super-Scaffold_243-processed-gene-0.291
PR202_augustus_masked-Super-Scaffold_243-processed-gene-0.293
PR202_augustus_masked-Super-Scaffold_243-processed-gene-0.295
PR202_augustus_masked-Super-Scaffold_243-processed-gene-0.296
PR202_augustus_masked-Super-Scaffold_243-processed-gene-1.401
PR202_augustus_masked-Super-Scaffold_243-processed-gene-1.403
PR202_augustus_masked-Super-Scaffold_243-processed-gene-1.405
PR202_augustus_masked-Super-Scaffold_243-processed-gene-1.406
PR202_augustus_masked-Super-Scaffold_243-processed-gene-1.411
PR202_augustus_masked-Super-Scaffold_243-processed-gene-1.415
PR202_augustus_masked-Super-Scaffold_243-processed-gene-1.419
PR202_augustus_masked-Super-Scaffold_243-processed-gene-1.426
PR202_augustus_masked-Super-Scaffold_243-processed-gene-1.429
PR202_augustus_masked-Super-Scaffold_243-processed-gene-1.430
PR202_augustus_masked-Super-Scaffold_243-processed-gene-1.431
PR202_augustus_masked-Super-Scaffold_243-processed-gene-1.432
PR202_augustus_masked-Super-Scaffold_243-processed-gene-1.435
PR202_augustus_masked-Super-Scaffold_243-processed-gene-1.436
PR202_augustus_masked-Super-Scaffold_243-processed-gene-1.439
PR202_augustus_masked-Super-Scaffold_243-processed-gene-1.441
PR202_augustus_masked-Super-Scaffold_243-processed-gene-1.445
PR202_augustus_masked-Super-Scaffold_243-processed-gene-1.448
PR202_augustus_masked-Super-Scaffold_243-processed-gene-1.450
PR202_augustus_masked-Super-Scaffold_243-processed-gene-1.451
PR202_augustus_masked-Super-Scaffold_243-processed-gene-1.452
PR202_augustus_masked-Super-Scaffold_243-processed-gene-1.453
PR202_augustus_masked-Super-Scaffold_243-processed-gene-1.455
PR202_augustus_masked-Super-Scaffold_243-processed-gene-1.458
PR202_augustus_masked-Super-Scaffold_243-processed-gene-1.461
PR202_augustus_masked-Super-Scaffold_243-processed-gene-1.462
PR202_augustus_masked-Super-Scaffold_243-processed-gene-1.463
PR202_augustus_masked-Super-Scaffold_243-processed-gene-1.464
PR202_augustus_masked-Super-Scaffold_243-processed-gene-1.465
PR202_augustus_masked-Super-Scaffold_243-processed-gene-1.466
PR202_augustus_masked-Super-Scaffold_243-processed-gene-1.467
PR202_augustus_masked-Super-Scaffold_243-processed-gene-1.469
PR202_augustus_masked-Super-Scaffold_243-processed-gene-1.471
PR202_augustus_masked-Super-Scaffold_243-processed-gene-1.472
PR202_augustus_masked-Super-Scaffold_243-processed-gene-1.474
PR202_augustus_masked-Super-Scaffold_243-processed-gene-1.475
PR202_augustus_masked-Super-Scaffold_243-processed-gene-1.484
PR202_augustus_masked-Super-Scaffold_243-processed-gene-1.487
PR202_augustus_masked-Super-Scaffold_243-processed-gene-1.488
PR202_augustus_masked-Super-Scaffold_243-processed-gene-1.492
PR202_augustus_masked-Super-Scaffold_243-processed-gene-1.495
PR202_augustus_masked-Super-Scaffold_243-processed-gene-1.498
PR202_augustus_masked-Super-Scaffold_243-processed-gene-1.500
PR202_augustus_masked-Super-Scaffold_243-processed-gene-1.502
PR202_augustus_masked-Super-Scaffold_243-processed-gene-1.503
PR202_augustus_masked-Super-Scaffold_243-processed-gene-1.509
PR202_augustus_masked-Super-Scaffold_243-processed-gene-1.510
PR202_augustus_masked-Super-Scaffold_243-processed-gene-1.511
PR202_augustus_masked-Super-Scaffold_243-processed-gene-1.512
PR202_augustus_masked-Super-Scaffold_243-processed-gene-1.513
PR202_augustus_masked-Super-Scaffold_243-processed-gene-1.524
PR202_augustus_masked-Super-Scaffold_243-processed-gene-1.526
PR202_augustus_masked-Super-Scaffold_243-processed-gene-1.528
PR202_augustus_masked-Super-Scaffold_243-processed-gene-1.532
PR202_augustus_masked-Super-Scaffold_243-processed-gene-1.533
PR202_augustus_masked-Super-Scaffold_243-processed-gene-1.535
PR202_augustus_masked-Super-Scaffold_243-processed-gene-1.541
PR202_augustus_masked-Super-Scaffold_243-processed-gene-1.543
PR202_augustus_masked-Super-Scaffold_243-processed-gene-1.546
PR202_augustus_masked-Super-Scaffold_243-processed-gene-1.550
PR202_augustus_masked-Super-Scaffold_243-processed-gene-1.551
PR202_augustus_masked-Super-Scaffold_243-processed-gene-1.552
PR202_augustus_masked-Super-Scaffold_243-processed-gene-1.553
PR202_augustus_masked-Super-Scaffold_243-processed-gene-1.557
PR202_augustus_masked-Super-Scaffold_243-processed-gene-1.559
PR202_augustus_masked-Super-Scaffold_243-processed-gene-1.560
PR202_augustus_masked-Super-Scaffold_243-processed-gene-1.562
PR202_augustus_masked-Super-Scaffold_243-processed-gene-1.564
PR202_augustus_masked-Super-Scaffold_243-processed-gene-1.572
PR202_augustus_masked-Super-Scaffold_243-processed-gene-1.573
PR202_augustus_masked-Super-Scaffold_243-processed-gene-1.576
PR202_augustus_masked-Super-Scaffold_243-processed-gene-1.580
PR202_augustus_masked-Super-Scaffold_243-processed-gene-1.582
PR202_augustus_masked-Super-Scaffold_243-processed-gene-1.583
PR202_augustus_masked-Super-Scaffold_243-processed-gene-1.586
PR202_augustus_masked-Super-Scaffold_243-processed-gene-1.591
PR202_augustus_masked-Super-Scaffold_243-processed-gene-1.597
PR202_augustus_masked-Super-Scaffold_243-processed-gene-1.598
PR202_augustus_masked-Super-Scaffold_243-processed-gene-1.599
PR202_augustus_masked-Super-Scaffold_243-processed-gene-1.605
PR202_augustus_masked-Super-Scaffold_243-processed-gene-1.606
PR202_augustus_masked-Super-Scaffold_243-processed-gene-1.607
PR202_augustus_masked-Super-Scaffold_243-processed-gene-1.608
PR202_augustus_masked-Super-Scaffold_243-processed-gene-2.123
PR202_augustus_masked-Super-Scaffold_243-processed-gene-2.124
PR202_augustus_masked-Super-Scaffold_243-processed-gene-2.132
PR202_augustus_masked-Super-Scaffold_243-processed-gene-2.136
PR202_augustus_masked-Super-Scaffold_243-processed-gene-2.137
PR202_augustus_masked-Super-Scaffold_243-processed-gene-2.140
PR202_augustus_masked-Super-Scaffold_243-processed-gene-2.145
PR202_augustus_masked-Super-Scaffold_243-processed-gene-2.147
PR202_augustus_masked-Super-Scaffold_243-processed-gene-2.150
PR202_augustus_masked-Super-Scaffold_243-processed-gene-2.151
PR202_augustus_masked-Super-Scaffold_243-processed-gene-2.152
PR202_augustus_masked-Super-Scaffold_243-processed-gene-2.154
PR202_augustus_masked-Super-Scaffold_243-processed-gene-2.155
PR202_augustus_masked-Super-Scaffold_243-processed-gene-2.158
PR202_augustus_masked-Super-Scaffold_243-processed-gene-2.159
PR202_augustus_masked-Super-Scaffold_243-processed-gene-2.162
PR202_augustus_masked-Super-Scaffold_243-processed-gene-2.163
PR202_augustus_masked-Super-Scaffold_243-processed-gene-2.166
PR202_augustus_masked-Super-Scaffold_243-processed-gene-2.172
PR202_augustus_masked-Super-Scaffold_243-processed-gene-2.179
PR202_augustus_masked-Super-Scaffold_243-processed-gene-2.180
PR202_augustus_masked-Super-Scaffold_243-processed-gene-2.183
PR202_augustus_masked-Super-Scaffold_243-processed-gene-2.186
PR202_augustus_masked-Super-Scaffold_243-processed-gene-2.187
PR202_augustus_masked-Super-Scaffold_243-processed-gene-2.188
PR202_augustus_masked-Super-Scaffold_243-processed-gene-2.193
PR202_augustus_masked-Super-Scaffold_243-processed-gene-2.194
PR202_augustus_masked-Super-Scaffold_243-processed-gene-2.200
PR202_augustus_masked-Super-Scaffold_243-processed-gene-2.201
PR202_augustus_masked-Super-Scaffold_243-processed-gene-2.210
PR202_augustus_masked-Super-Scaffold_243-processed-gene-2.211
PR202_augustus_masked-Super-Scaffold_243-processed-gene-2.212
PR202_augustus_masked-Super-Scaffold_243-processed-gene-2.214
PR202_augustus_masked-Super-Scaffold_243-processed-gene-2.215
PR202_augustus_masked-Super-Scaffold_243-processed-gene-2.218
PR202_augustus_masked-Super-Scaffold_243-processed-gene-2.233
PR202_augustus_masked-Super-Scaffold_243-processed-gene-2.235
PR202_augustus_masked-Super-Scaffold_243-processed-gene-2.240
PR202_augustus_masked-Super-Scaffold_243-processed-gene-2.244
PR202_augustus_masked-Super-Scaffold_243-processed-gene-2.245
PR202_augustus_masked-Super-Scaffold_243-processed-gene-2.246
PR202_augustus_masked-Super-Scaffold_243-processed-gene-2.247
PR202_augustus_masked-Super-Scaffold_243-processed-gene-2.248
PR202_augustus_masked-Super-Scaffold_243-processed-gene-2.253
PR202_augustus_masked-Super-Scaffold_243-processed-gene-2.256
PR202_augustus_masked-Super-Scaffold_243-processed-gene-2.259
PR202_augustus_masked-Super-Scaffold_243-processed-gene-2.264
PR202_augustus_masked-Super-Scaffold_243-processed-gene-2.265
PR202_augustus_masked-Super-Scaffold_243-processed-gene-2.266
PR202_augustus_masked-Super-Scaffold_243-processed-gene-2.276
PR202_augustus_masked-Super-Scaffold_243-processed-gene-2.281
PR202_augustus_masked-Super-Scaffold_243-processed-gene-2.282
PR202_augustus_masked-Super-Scaffold_243-processed-gene-2.293
PR202_augustus_masked-Super-Scaffold_243-processed-gene-2.296
PR202_augustus_masked-Super-Scaffold_243-processed-gene-2.297
PR202_augustus_masked-Super-Scaffold_243-processed-gene-2.301
PR202_augustus_masked-Super-Scaffold_243-processed-gene-2.305
PR202_augustus_masked-Super-Scaffold_243-processed-gene-2.310
PR202_augustus_masked-Super-Scaffold_243-processed-gene-2.311
PR202_augustus_masked-Super-Scaffold_243-processed-gene-2.312
PR202_augustus_masked-Super-Scaffold_243-processed-gene-2.320
PR202_augustus_masked-Super-Scaffold_243-processed-gene-2.321
PR202_augustus_masked-Super-Scaffold_243-processed-gene-2.322
PR202_augustus_masked-Super-Scaffold_243-processed-gene-2.326
PR202_augustus_masked-Super-Scaffold_243-processed-gene-2.327
PR202_augustus_masked-Super-Scaffold_243-processed-gene-2.329
PR202_augustus_masked-Super-Scaffold_243-processed-gene-2.330
PR202_augustus_masked-Super-Scaffold_243-processed-gene-2.332
PR202_augustus_masked-Super-Scaffold_243-processed-gene-2.334
PR202_augustus_masked-Super-Scaffold_243-processed-gene-2.340
PR202_augustus_masked-Super-Scaffold_243-processed-gene-2.342
PR202_augustus_masked-Super-Scaffold_243-processed-gene-2.343
PR202_augustus_masked-Super-Scaffold_243-processed-gene-2.344
PR202_augustus_masked-Super-Scaffold_243-processed-gene-2.345
PR202_augustus_masked-Super-Scaffold_243-processed-gene-2.346
PR202_augustus_masked-Super-Scaffold_2458-processed-gene-0.100
PR202_augustus_masked-Super-Scaffold_2458-processed-gene-0.124
PR202_augustus_masked-Super-Scaffold_2458-processed-gene-0.126
PR202_augustus_masked-Super-Scaffold_2458-processed-gene-0.131
PR202_augustus_masked-Super-Scaffold_2458-processed-gene-0.164
PR202_augustus_masked-Super-Scaffold_2458-processed-gene-0.166
PR202_augustus_masked-Super-Scaffold_2458-processed-gene-0.55
PR202_augustus_masked-Super-Scaffold_2458-processed-gene-0.56
PR202_augustus_masked-Super-Scaffold_2458-processed-gene-0.62
PR202_augustus_masked-Super-Scaffold_2458-processed-gene-0.64
PR202_augustus_masked-Super-Scaffold_2458-processed-gene-0.77
PR202_augustus_masked-Super-Scaffold_2458-processed-gene-0.80
PR202_augustus_masked-Super-Scaffold_2458-processed-gene-0.89
PR202_augustus_masked-Super-Scaffold_2458-processed-gene-0.97
PR202_augustus_masked-Super-Scaffold_2458-processed-gene-0.98
PR202_augustus_masked-Super-Scaffold_247-processed-gene-0.42
PR202_augustus_masked-Super-Scaffold_247-processed-gene-0.43
PR202_augustus_masked-Super-Scaffold_247-processed-gene-0.51
PR202_augustus_masked-Super-Scaffold_247-processed-gene-0.76
PR202_augustus_masked-Super-Scaffold_24-processed-gene-11.525
PR202_augustus_masked-Super-Scaffold_24-processed-gene-11.526
PR202_augustus_masked-Super-Scaffold_24-processed-gene-11.527
PR202_augustus_masked-Super-Scaffold_24-processed-gene-11.531
PR202_augustus_masked-Super-Scaffold_24-processed-gene-11.532
PR202_augustus_masked-Super-Scaffold_24-processed-gene-11.533
PR202_augustus_masked-Super-Scaffold_24-processed-gene-11.535
PR202_augustus_masked-Super-Scaffold_24-processed-gene-11.536
PR202_augustus_masked-Super-Scaffold_24-processed-gene-11.538
PR202_augustus_masked-Super-Scaffold_24-processed-gene-11.545
PR202_augustus_masked-Super-Scaffold_24-processed-gene-11.546
PR202_augustus_masked-Super-Scaffold_24-processed-gene-11.549
PR202_augustus_masked-Super-Scaffold_24-processed-gene-11.552
PR202_augustus_masked-Super-Scaffold_24-processed-gene-11.642
PR202_augustus_masked-Super-Scaffold_24-processed-gene-11.643
PR202_augustus_masked-Super-Scaffold_24-processed-gene-11.647
PR202_augustus_masked-Super-Scaffold_24-processed-gene-11.651
PR202_augustus_masked-Super-Scaffold_24-processed-gene-11.653
PR202_augustus_masked-Super-Scaffold_24-processed-gene-11.654
PR202_augustus_masked-Super-Scaffold_24-processed-gene-11.656
PR202_augustus_masked-Super-Scaffold_24-processed-gene-11.661
PR202_augustus_masked-Super-Scaffold_2529-processed-gene-0.277
PR202_augustus_masked-Super-Scaffold_2529-processed-gene-0.281
PR202_augustus_masked-Super-Scaffold_2529-processed-gene-0.283
PR202_augustus_masked-Super-Scaffold_2529-processed-gene-0.284
PR202_augustus_masked-Super-Scaffold_2529-processed-gene-0.287
PR202_augustus_masked-Super-Scaffold_2529-processed-gene-0.288
PR202_augustus_masked-Super-Scaffold_2529-processed-gene-0.292
PR202_augustus_masked-Super-Scaffold_2529-processed-gene-0.295
PR202_augustus_masked-Super-Scaffold_2529-processed-gene-0.297
PR202_augustus_masked-Super-Scaffold_2529-processed-gene-0.305
PR202_augustus_masked-Super-Scaffold_2529-processed-gene-0.306
PR202_augustus_masked-Super-Scaffold_2529-processed-gene-0.313
PR202_augustus_masked-Super-Scaffold_2529-processed-gene-0.321
PR202_augustus_masked-Super-Scaffold_2529-processed-gene-0.328
PR202_augustus_masked-Super-Scaffold_2529-processed-gene-0.329
PR202_augustus_masked-Super-Scaffold_2529-processed-gene-0.334
PR202_augustus_masked-Super-Scaffold_2529-processed-gene-0.336
PR202_augustus_masked-Super-Scaffold_2529-processed-gene-0.340
PR202_augustus_masked-Super-Scaffold_2529-processed-gene-0.342
PR202_augustus_masked-Super-Scaffold_2529-processed-gene-0.344
PR202_augustus_masked-Super-Scaffold_2529-processed-gene-0.347
PR202_augustus_masked-Super-Scaffold_2529-processed-gene-0.349
PR202_augustus_masked-Super-Scaffold_2529-processed-gene-0.351
PR202_augustus_masked-Super-Scaffold_2529-processed-gene-0.360
PR202_augustus_masked-Super-Scaffold_2529-processed-gene-0.361
PR202_augustus_masked-Super-Scaffold_2529-processed-gene-0.364
PR202_augustus_masked-Super-Scaffold_2529-processed-gene-0.366
PR202_augustus_masked-Super-Scaffold_2529-processed-gene-0.367
PR202_augustus_masked-Super-Scaffold_2529-processed-gene-0.382
PR202_augustus_masked-Super-Scaffold_2529-processed-gene-0.389
PR202_augustus_masked-Super-Scaffold_2529-processed-gene-0.393
PR202_augustus_masked-Super-Scaffold_2529-processed-gene-0.395
PR202_augustus_masked-Super-Scaffold_2529-processed-gene-0.400
PR202_augustus_masked-Super-Scaffold_2529-processed-gene-0.407
PR202_augustus_masked-Super-Scaffold_2529-processed-gene-0.417
PR202_augustus_masked-Super-Scaffold_2529-processed-gene-0.418
PR202_augustus_masked-Super-Scaffold_2529-processed-gene-0.421
PR202_augustus_masked-Super-Scaffold_2529-processed-gene-0.426
PR202_augustus_masked-Super-Scaffold_2529-processed-gene-0.437
PR202_augustus_masked-Super-Scaffold_2529-processed-gene-0.439
PR202_augustus_masked-Super-Scaffold_2529-processed-gene-0.443
PR202_augustus_masked-Super-Scaffold_2529-processed-gene-0.452
PR202_augustus_masked-Super-Scaffold_2529-processed-gene-0.456
PR202_augustus_masked-Super-Scaffold_2529-processed-gene-0.457
PR202_augustus_masked-Super-Scaffold_2529-processed-gene-0.458
PR202_augustus_masked-Super-Scaffold_2529-processed-gene-0.460
PR202_augustus_masked-Super-Scaffold_2529-processed-gene-0.467
PR202_augustus_masked-Super-Scaffold_2539-processed-gene-0.389
PR202_augustus_masked-Super-Scaffold_2539-processed-gene-0.391
PR202_augustus_masked-Super-Scaffold_2539-processed-gene-0.392
PR202_augustus_masked-Super-Scaffold_2539-processed-gene-0.393
PR202_augustus_masked-Super-Scaffold_2539-processed-gene-0.398
PR202_augustus_masked-Super-Scaffold_2539-processed-gene-0.399
PR202_augustus_masked-Super-Scaffold_2539-processed-gene-0.400
PR202_augustus_masked-Super-Scaffold_2539-processed-gene-0.404
PR202_augustus_masked-Super-Scaffold_2539-processed-gene-0.409
PR202_augustus_masked-Super-Scaffold_2539-processed-gene-0.412
PR202_augustus_masked-Super-Scaffold_2539-processed-gene-0.434
PR202_augustus_masked-Super-Scaffold_2539-processed-gene-0.435
PR202_augustus_masked-Super-Scaffold_2539-processed-gene-0.436
PR202_augustus_masked-Super-Scaffold_2539-processed-gene-0.440
PR202_augustus_masked-Super-Scaffold_2539-processed-gene-0.442
PR202_augustus_masked-Super-Scaffold_2539-processed-gene-0.446
PR202_augustus_masked-Super-Scaffold_2539-processed-gene-0.447
PR202_augustus_masked-Super-Scaffold_2539-processed-gene-0.448
PR202_augustus_masked-Super-Scaffold_2539-processed-gene-0.450
PR202_augustus_masked-Super-Scaffold_2539-processed-gene-0.456
PR202_augustus_masked-Super-Scaffold_2539-processed-gene-0.461
PR202_augustus_masked-Super-Scaffold_2539-processed-gene-0.462
PR202_augustus_masked-Super-Scaffold_2539-processed-gene-0.464
PR202_augustus_masked-Super-Scaffold_2539-processed-gene-0.465
PR202_augustus_masked-Super-Scaffold_2539-processed-gene-0.466
PR202_augustus_masked-Super-Scaffold_2539-processed-gene-0.468
PR202_augustus_masked-Super-Scaffold_2539-processed-gene-0.469
PR202_augustus_masked-Super-Scaffold_2539-processed-gene-0.470
PR202_augustus_masked-Super-Scaffold_2539-processed-gene-0.471
PR202_augustus_masked-Super-Scaffold_2539-processed-gene-0.477
PR202_augustus_masked-Super-Scaffold_2539-processed-gene-0.481
PR202_augustus_masked-Super-Scaffold_2539-processed-gene-0.482
PR202_augustus_masked-Super-Scaffold_2539-processed-gene-0.511
PR202_augustus_masked-Super-Scaffold_2539-processed-gene-0.514
PR202_augustus_masked-Super-Scaffold_2539-processed-gene-0.519
PR202_augustus_masked-Super-Scaffold_2539-processed-gene-0.521
PR202_augustus_masked-Super-Scaffold_2539-processed-gene-0.527
PR202_augustus_masked-Super-Scaffold_2539-processed-gene-0.529
PR202_augustus_masked-Super-Scaffold_253-processed-gene-2.736
PR202_augustus_masked-Super-Scaffold_253-processed-gene-2.738
PR202_augustus_masked-Super-Scaffold_253-processed-gene-2.744
PR202_augustus_masked-Super-Scaffold_253-processed-gene-2.745
PR202_augustus_masked-Super-Scaffold_253-processed-gene-2.855
PR202_augustus_masked-Super-Scaffold_253-processed-gene-2.856
PR202_augustus_masked-Super-Scaffold_253-processed-gene-2.859
PR202_augustus_masked-Super-Scaffold_253-processed-gene-2.860
PR202_augustus_masked-Super-Scaffold_253-processed-gene-2.861
PR202_augustus_masked-Super-Scaffold_253-processed-gene-2.869
PR202_augustus_masked-Super-Scaffold_253-processed-gene-2.871
PR202_augustus_masked-Super-Scaffold_253-processed-gene-2.872
PR202_augustus_masked-Super-Scaffold_2545-processed-gene-0.108
PR202_augustus_masked-Super-Scaffold_2545-processed-gene-0.109
PR202_augustus_masked-Super-Scaffold_2545-processed-gene-0.112
PR202_augustus_masked-Super-Scaffold_2545-processed-gene-0.113
PR202_augustus_masked-Super-Scaffold_2545-processed-gene-0.116
PR202_augustus_masked-Super-Scaffold_2545-processed-gene-0.117
PR202_augustus_masked-Super-Scaffold_2545-processed-gene-0.118
PR202_augustus_masked-Super-Scaffold_2545-processed-gene-0.119
PR202_augustus_masked-Super-Scaffold_2545-processed-gene-0.121
PR202_augustus_masked-Super-Scaffold_2545-processed-gene-0.130
PR202_augustus_masked-Super-Scaffold_2545-processed-gene-0.135
PR202_augustus_masked-Super-Scaffold_2545-processed-gene-0.136
PR202_augustus_masked-Super-Scaffold_2545-processed-gene-0.137
PR202_augustus_masked-Super-Scaffold_254-processed-gene-0.0
PR202_augustus_masked-Super-Scaffold_254-processed-gene-0.100
PR202_augustus_masked-Super-Scaffold_254-processed-gene-0.102
PR202_augustus_masked-Super-Scaffold_254-processed-gene-0.103
PR202_augustus_masked-Super-Scaffold_254-processed-gene-0.111
PR202_augustus_masked-Super-Scaffold_254-processed-gene-0.112
PR202_augustus_masked-Super-Scaffold_254-processed-gene-0.113
PR202_augustus_masked-Super-Scaffold_254-processed-gene-0.116
PR202_augustus_masked-Super-Scaffold_254-processed-gene-0.117
PR202_augustus_masked-Super-Scaffold_254-processed-gene-0.118
PR202_augustus_masked-Super-Scaffold_254-processed-gene-0.119
PR202_augustus_masked-Super-Scaffold_254-processed-gene-0.120
PR202_augustus_masked-Super-Scaffold_254-processed-gene-0.126
PR202_augustus_masked-Super-Scaffold_254-processed-gene-0.128
PR202_augustus_masked-Super-Scaffold_254-processed-gene-0.129
PR202_augustus_masked-Super-Scaffold_254-processed-gene-0.139
PR202_augustus_masked-Super-Scaffold_254-processed-gene-0.141
PR202_augustus_masked-Super-Scaffold_254-processed-gene-0.144
PR202_augustus_masked-Super-Scaffold_254-processed-gene-0.15
PR202_augustus_masked-Super-Scaffold_254-processed-gene-0.150
PR202_augustus_masked-Super-Scaffold_254-processed-gene-0.152
PR202_augustus_masked-Super-Scaffold_254-processed-gene-0.156
PR202_augustus_masked-Super-Scaffold_254-processed-gene-0.159
PR202_augustus_masked-Super-Scaffold_254-processed-gene-0.161
PR202_augustus_masked-Super-Scaffold_254-processed-gene-0.163
PR202_augustus_masked-Super-Scaffold_254-processed-gene-0.22
PR202_augustus_masked-Super-Scaffold_254-processed-gene-0.23
PR202_augustus_masked-Super-Scaffold_254-processed-gene-0.25
PR202_augustus_masked-Super-Scaffold_254-processed-gene-0.3
PR202_augustus_masked-Super-Scaffold_254-processed-gene-0.51
PR202_augustus_masked-Super-Scaffold_254-processed-gene-0.54
PR202_augustus_masked-Super-Scaffold_254-processed-gene-0.55
PR202_augustus_masked-Super-Scaffold_254-processed-gene-0.59
PR202_augustus_masked-Super-Scaffold_254-processed-gene-0.61
PR202_augustus_masked-Super-Scaffold_254-processed-gene-0.63
PR202_augustus_masked-Super-Scaffold_254-processed-gene-0.64
PR202_augustus_masked-Super-Scaffold_254-processed-gene-0.67
PR202_augustus_masked-Super-Scaffold_254-processed-gene-0.69
PR202_augustus_masked-Super-Scaffold_254-processed-gene-0.70
PR202_augustus_masked-Super-Scaffold_254-processed-gene-0.74
PR202_augustus_masked-Super-Scaffold_254-processed-gene-0.77
PR202_augustus_masked-Super-Scaffold_254-processed-gene-0.78
PR202_augustus_masked-Super-Scaffold_254-processed-gene-0.80
PR202_augustus_masked-Super-Scaffold_254-processed-gene-0.81
PR202_augustus_masked-Super-Scaffold_254-processed-gene-0.82
PR202_augustus_masked-Super-Scaffold_254-processed-gene-0.87
PR202_augustus_masked-Super-Scaffold_254-processed-gene-0.88
PR202_augustus_masked-Super-Scaffold_254-processed-gene-0.9
PR202_augustus_masked-Super-Scaffold_254-processed-gene-0.94
PR202_augustus_masked-Super-Scaffold_254-processed-gene-0.95
PR202_augustus_masked-Super-Scaffold_254-processed-gene-0.96
PR202_augustus_masked-Super-Scaffold_254-processed-gene-0.98
PR202_augustus_masked-Super-Scaffold_254-processed-gene-1.113
PR202_augustus_masked-Super-Scaffold_254-processed-gene-1.114
PR202_augustus_masked-Super-Scaffold_254-processed-gene-1.139
PR202_augustus_masked-Super-Scaffold_254-processed-gene-1.140
PR202_augustus_masked-Super-Scaffold_254-processed-gene-1.151
PR202_augustus_masked-Super-Scaffold_254-processed-gene-1.153
PR202_augustus_masked-Super-Scaffold_254-processed-gene-1.154
PR202_augustus_masked-Super-Scaffold_254-processed-gene-1.157
PR202_augustus_masked-Super-Scaffold_254-processed-gene-1.159
PR202_augustus_masked-Super-Scaffold_254-processed-gene-1.172
PR202_augustus_masked-Super-Scaffold_254-processed-gene-1.174
PR202_augustus_masked-Super-Scaffold_254-processed-gene-1.176
PR202_augustus_masked-Super-Scaffold_254-processed-gene-1.181
PR202_augustus_masked-Super-Scaffold_254-processed-gene-1.204
PR202_augustus_masked-Super-Scaffold_254-processed-gene-1.205
PR202_augustus_masked-Super-Scaffold_254-processed-gene-1.215
PR202_augustus_masked-Super-Scaffold_254-processed-gene-1.3
PR202_augustus_masked-Super-Scaffold_254-processed-gene-1.34
PR202_augustus_masked-Super-Scaffold_254-processed-gene-1.37
PR202_augustus_masked-Super-Scaffold_254-processed-gene-1.41
PR202_augustus_masked-Super-Scaffold_254-processed-gene-1.42
PR202_augustus_masked-Super-Scaffold_254-processed-gene-1.44
PR202_augustus_masked-Super-Scaffold_254-processed-gene-1.5
PR202_augustus_masked-Super-Scaffold_254-processed-gene-1.53
PR202_augustus_masked-Super-Scaffold_254-processed-gene-1.58
PR202_augustus_masked-Super-Scaffold_254-processed-gene-1.6
PR202_augustus_masked-Super-Scaffold_254-processed-gene-1.69
PR202_augustus_masked-Super-Scaffold_254-processed-gene-1.7
PR202_augustus_masked-Super-Scaffold_254-processed-gene-1.74
PR202_augustus_masked-Super-Scaffold_254-processed-gene-1.75
PR202_augustus_masked-Super-Scaffold_254-processed-gene-1.8
PR202_augustus_masked-Super-Scaffold_254-processed-gene-1.80
PR202_augustus_masked-Super-Scaffold_255-processed-gene-0.100
PR202_augustus_masked-Super-Scaffold_255-processed-gene-0.104
PR202_augustus_masked-Super-Scaffold_255-processed-gene-0.106
PR202_augustus_masked-Super-Scaffold_255-processed-gene-0.113
PR202_augustus_masked-Super-Scaffold_255-processed-gene-0.116
PR202_augustus_masked-Super-Scaffold_255-processed-gene-0.120
PR202_augustus_masked-Super-Scaffold_255-processed-gene-0.121
PR202_augustus_masked-Super-Scaffold_255-processed-gene-0.122
PR202_augustus_masked-Super-Scaffold_255-processed-gene-0.125
PR202_augustus_masked-Super-Scaffold_255-processed-gene-0.127
PR202_augustus_masked-Super-Scaffold_255-processed-gene-0.131
PR202_augustus_masked-Super-Scaffold_255-processed-gene-0.132
PR202_augustus_masked-Super-Scaffold_255-processed-gene-0.142
PR202_augustus_masked-Super-Scaffold_255-processed-gene-0.144
PR202_augustus_masked-Super-Scaffold_255-processed-gene-0.145
PR202_augustus_masked-Super-Scaffold_255-processed-gene-0.147
PR202_augustus_masked-Super-Scaffold_255-processed-gene-0.148
PR202_augustus_masked-Super-Scaffold_255-processed-gene-0.153
PR202_augustus_masked-Super-Scaffold_255-processed-gene-0.154
PR202_augustus_masked-Super-Scaffold_255-processed-gene-0.161
PR202_augustus_masked-Super-Scaffold_255-processed-gene-0.163
PR202_augustus_masked-Super-Scaffold_255-processed-gene-0.170
PR202_augustus_masked-Super-Scaffold_255-processed-gene-0.172
PR202_augustus_masked-Super-Scaffold_255-processed-gene-0.173
PR202_augustus_masked-Super-Scaffold_255-processed-gene-0.181
PR202_augustus_masked-Super-Scaffold_255-processed-gene-0.183
PR202_augustus_masked-Super-Scaffold_255-processed-gene-0.184
PR202_augustus_masked-Super-Scaffold_255-processed-gene-0.190
PR202_augustus_masked-Super-Scaffold_255-processed-gene-0.192
PR202_augustus_masked-Super-Scaffold_255-processed-gene-0.197
PR202_augustus_masked-Super-Scaffold_255-processed-gene-0.199
PR202_augustus_masked-Super-Scaffold_255-processed-gene-0.202
PR202_augustus_masked-Super-Scaffold_255-processed-gene-0.204
PR202_augustus_masked-Super-Scaffold_255-processed-gene-0.205
PR202_augustus_masked-Super-Scaffold_255-processed-gene-0.213
PR202_augustus_masked-Super-Scaffold_255-processed-gene-0.214
PR202_augustus_masked-Super-Scaffold_255-processed-gene-0.216
PR202_augustus_masked-Super-Scaffold_255-processed-gene-0.217
PR202_augustus_masked-Super-Scaffold_255-processed-gene-0.73
PR202_augustus_masked-Super-Scaffold_255-processed-gene-0.74
PR202_augustus_masked-Super-Scaffold_255-processed-gene-0.75
PR202_augustus_masked-Super-Scaffold_255-processed-gene-0.76
PR202_augustus_masked-Super-Scaffold_255-processed-gene-0.77
PR202_augustus_masked-Super-Scaffold_255-processed-gene-0.82
PR202_augustus_masked-Super-Scaffold_255-processed-gene-0.83
PR202_augustus_masked-Super-Scaffold_255-processed-gene-0.86
PR202_augustus_masked-Super-Scaffold_255-processed-gene-0.88
PR202_augustus_masked-Super-Scaffold_255-processed-gene-0.89
PR202_augustus_masked-Super-Scaffold_255-processed-gene-0.90
PR202_augustus_masked-Super-Scaffold_255-processed-gene-0.91
PR202_augustus_masked-Super-Scaffold_255-processed-gene-0.93
PR202_augustus_masked-Super-Scaffold_255-processed-gene-0.97
PR202_augustus_masked-Super-Scaffold_255-processed-gene-1.139
PR202_augustus_masked-Super-Scaffold_255-processed-gene-1.141
PR202_augustus_masked-Super-Scaffold_255-processed-gene-1.142
PR202_augustus_masked-Super-Scaffold_255-processed-gene-1.150
PR202_augustus_masked-Super-Scaffold_255-processed-gene-1.153
PR202_augustus_masked-Super-Scaffold_255-processed-gene-1.173
PR202_augustus_masked-Super-Scaffold_255-processed-gene-1.174
PR202_augustus_masked-Super-Scaffold_255-processed-gene-1.189
PR202_augustus_masked-Super-Scaffold_255-processed-gene-1.193
PR202_augustus_masked-Super-Scaffold_255-processed-gene-1.198
PR202_augustus_masked-Super-Scaffold_255-processed-gene-1.201
PR202_augustus_masked-Super-Scaffold_255-processed-gene-1.213
PR202_augustus_masked-Super-Scaffold_255-processed-gene-1.214
PR202_augustus_masked-Super-Scaffold_255-processed-gene-1.217
PR202_augustus_masked-Super-Scaffold_255-processed-gene-1.223
PR202_augustus_masked-Super-Scaffold_255-processed-gene-1.224
PR202_augustus_masked-Super-Scaffold_255-processed-gene-1.265
PR202_augustus_masked-Super-Scaffold_255-processed-gene-1.308
PR202_augustus_masked-Super-Scaffold_255-processed-gene-1.309
PR202_augustus_masked-Super-Scaffold_255-processed-gene-1.311
PR202_augustus_masked-Super-Scaffold_255-processed-gene-1.316
PR202_augustus_masked-Super-Scaffold_255-processed-gene-1.317
PR202_augustus_masked-Super-Scaffold_255-processed-gene-1.319
PR202_augustus_masked-Super-Scaffold_255-processed-gene-1.325
PR202_augustus_masked-Super-Scaffold_255-processed-gene-1.326
PR202_augustus_masked-Super-Scaffold_255-processed-gene-1.327
PR202_augustus_masked-Super-Scaffold_255-processed-gene-1.337
PR202_augustus_masked-Super-Scaffold_255-processed-gene-1.339
PR202_augustus_masked-Super-Scaffold_255-processed-gene-1.340
PR202_augustus_masked-Super-Scaffold_255-processed-gene-1.341
PR202_augustus_masked-Super-Scaffold_255-processed-gene-1.342
PR202_augustus_masked-Super-Scaffold_256-processed-gene-0.11
PR202_augustus_masked-Super-Scaffold_256-processed-gene-0.37
PR202_augustus_masked-Super-Scaffold_256-processed-gene-0.69
PR202_augustus_masked-Super-Scaffold_256-processed-gene-0.99
PR202_augustus_masked-Super-Scaffold_256-processed-gene-1.10
PR202_augustus_masked-Super-Scaffold_256-processed-gene-1.20
PR202_augustus_masked-Super-Scaffold_256-processed-gene-1.21
PR202_augustus_masked-Super-Scaffold_256-processed-gene-1.80
PR202_augustus_masked-Super-Scaffold_256-processed-gene-2.123
PR202_augustus_masked-Super-Scaffold_256-processed-gene-2.124
PR202_augustus_masked-Super-Scaffold_256-processed-gene-2.31
PR202_augustus_masked-Super-Scaffold_256-processed-gene-2.58
PR202_augustus_masked-Super-Scaffold_256-processed-gene-2.64
PR202_augustus_masked-Super-Scaffold_256-processed-gene-2.73
PR202_augustus_masked-Super-Scaffold_256-processed-gene-3.21
PR202_augustus_masked-Super-Scaffold_256-processed-gene-3.6
PR202_augustus_masked-Super-Scaffold_257-processed-gene-0.102
PR202_augustus_masked-Super-Scaffold_257-processed-gene-0.103
PR202_augustus_masked-Super-Scaffold_257-processed-gene-0.104
PR202_augustus_masked-Super-Scaffold_257-processed-gene-0.108
PR202_augustus_masked-Super-Scaffold_257-processed-gene-0.118
PR202_augustus_masked-Super-Scaffold_257-processed-gene-0.132
PR202_augustus_masked-Super-Scaffold_257-processed-gene-0.137
PR202_augustus_masked-Super-Scaffold_257-processed-gene-0.141
PR202_augustus_masked-Super-Scaffold_257-processed-gene-0.164
PR202_augustus_masked-Super-Scaffold_257-processed-gene-0.180
PR202_augustus_masked-Super-Scaffold_257-processed-gene-0.228
PR202_augustus_masked-Super-Scaffold_257-processed-gene-0.247
PR202_augustus_masked-Super-Scaffold_258-processed-gene-0.56
PR202_augustus_masked-Super-Scaffold_258-processed-gene-0.71
PR202_augustus_masked-Super-Scaffold_258-processed-gene-1.104
PR202_augustus_masked-Super-Scaffold_258-processed-gene-2.19
PR202_augustus_masked-Super-Scaffold_2591-processed-gene-0.101
PR202_augustus_masked-Super-Scaffold_2591-processed-gene-0.110
PR202_augustus_masked-Super-Scaffold_2591-processed-gene-0.113
PR202_augustus_masked-Super-Scaffold_2591-processed-gene-0.119
PR202_augustus_masked-Super-Scaffold_2591-processed-gene-0.121
PR202_augustus_masked-Super-Scaffold_2591-processed-gene-0.123
PR202_augustus_masked-Super-Scaffold_2591-processed-gene-0.124
PR202_augustus_masked-Super-Scaffold_2591-processed-gene-0.125
PR202_augustus_masked-Super-Scaffold_2591-processed-gene-0.127
PR202_augustus_masked-Super-Scaffold_2591-processed-gene-0.129
PR202_augustus_masked-Super-Scaffold_2591-processed-gene-0.130
PR202_augustus_masked-Super-Scaffold_2591-processed-gene-0.135
PR202_augustus_masked-Super-Scaffold_2591-processed-gene-0.142
PR202_augustus_masked-Super-Scaffold_2591-processed-gene-0.144
PR202_augustus_masked-Super-Scaffold_2591-processed-gene-0.145
PR202_augustus_masked-Super-Scaffold_2591-processed-gene-0.146
PR202_augustus_masked-Super-Scaffold_2591-processed-gene-0.147
PR202_augustus_masked-Super-Scaffold_2591-processed-gene-0.156
PR202_augustus_masked-Super-Scaffold_2591-processed-gene-0.157
PR202_augustus_masked-Super-Scaffold_2591-processed-gene-0.158
PR202_augustus_masked-Super-Scaffold_2591-processed-gene-0.159
PR202_augustus_masked-Super-Scaffold_2591-processed-gene-0.160
PR202_augustus_masked-Super-Scaffold_2591-processed-gene-0.162
PR202_augustus_masked-Super-Scaffold_2591-processed-gene-0.167
PR202_augustus_masked-Super-Scaffold_2591-processed-gene-0.168
PR202_augustus_masked-Super-Scaffold_2591-processed-gene-0.169
PR202_augustus_masked-Super-Scaffold_2591-processed-gene-0.171
PR202_augustus_masked-Super-Scaffold_2591-processed-gene-0.172
PR202_augustus_masked-Super-Scaffold_2591-processed-gene-0.174
PR202_augustus_masked-Super-Scaffold_2591-processed-gene-0.179
PR202_augustus_masked-Super-Scaffold_2591-processed-gene-0.180
PR202_augustus_masked-Super-Scaffold_2591-processed-gene-0.190
PR202_augustus_masked-Super-Scaffold_2591-processed-gene-0.191
PR202_augustus_masked-Super-Scaffold_2591-processed-gene-0.196
PR202_augustus_masked-Super-Scaffold_2591-processed-gene-0.197
PR202_augustus_masked-Super-Scaffold_2591-processed-gene-0.199
PR202_augustus_masked-Super-Scaffold_2591-processed-gene-0.204
PR202_augustus_masked-Super-Scaffold_2591-processed-gene-0.208
PR202_augustus_masked-Super-Scaffold_2591-processed-gene-0.210
PR202_augustus_masked-Super-Scaffold_2591-processed-gene-0.214
PR202_augustus_masked-Super-Scaffold_2591-processed-gene-0.219
PR202_augustus_masked-Super-Scaffold_2591-processed-gene-0.228
PR202_augustus_masked-Super-Scaffold_2591-processed-gene-0.232
PR202_augustus_masked-Super-Scaffold_2591-processed-gene-0.233
PR202_augustus_masked-Super-Scaffold_2591-processed-gene-0.235
PR202_augustus_masked-Super-Scaffold_2591-processed-gene-0.237
PR202_augustus_masked-Super-Scaffold_2591-processed-gene-0.239
PR202_augustus_masked-Super-Scaffold_2591-processed-gene-0.24
PR202_augustus_masked-Super-Scaffold_2591-processed-gene-0.242
PR202_augustus_masked-Super-Scaffold_2591-processed-gene-0.3
PR202_augustus_masked-Super-Scaffold_2591-processed-gene-0.32
PR202_augustus_masked-Super-Scaffold_2591-processed-gene-0.37
PR202_augustus_masked-Super-Scaffold_2591-processed-gene-0.38
PR202_augustus_masked-Super-Scaffold_2591-processed-gene-0.39
PR202_augustus_masked-Super-Scaffold_2591-processed-gene-0.40
PR202_augustus_masked-Super-Scaffold_2591-processed-gene-0.42
PR202_augustus_masked-Super-Scaffold_2591-processed-gene-0.43
PR202_augustus_masked-Super-Scaffold_2591-processed-gene-0.45
PR202_augustus_masked-Super-Scaffold_2591-processed-gene-0.46
PR202_augustus_masked-Super-Scaffold_2591-processed-gene-0.47
PR202_augustus_masked-Super-Scaffold_2591-processed-gene-0.50
PR202_augustus_masked-Super-Scaffold_2591-processed-gene-0.51
PR202_augustus_masked-Super-Scaffold_2591-processed-gene-0.52
PR202_augustus_masked-Super-Scaffold_2591-processed-gene-0.53
PR202_augustus_masked-Super-Scaffold_2591-processed-gene-0.56
PR202_augustus_masked-Super-Scaffold_2591-processed-gene-0.57
PR202_augustus_masked-Super-Scaffold_2591-processed-gene-0.61
PR202_augustus_masked-Super-Scaffold_2591-processed-gene-0.63
PR202_augustus_masked-Super-Scaffold_2591-processed-gene-0.66
PR202_augustus_masked-Super-Scaffold_2591-processed-gene-0.67
PR202_augustus_masked-Super-Scaffold_2591-processed-gene-0.7
PR202_augustus_masked-Super-Scaffold_2591-processed-gene-0.75
PR202_augustus_masked-Super-Scaffold_2591-processed-gene-0.76
PR202_augustus_masked-Super-Scaffold_2591-processed-gene-0.79
PR202_augustus_masked-Super-Scaffold_2591-processed-gene-0.80
PR202_augustus_masked-Super-Scaffold_2591-processed-gene-0.81
PR202_augustus_masked-Super-Scaffold_2591-processed-gene-0.83
PR202_augustus_masked-Super-Scaffold_2591-processed-gene-0.84
PR202_augustus_masked-Super-Scaffold_2591-processed-gene-0.86
PR202_augustus_masked-Super-Scaffold_2591-processed-gene-0.91
PR202_augustus_masked-Super-Scaffold_2591-processed-gene-0.93
PR202_augustus_masked-Super-Scaffold_2591-processed-gene-0.98
PR202_augustus_masked-Super-Scaffold_2591-processed-gene-0.99
PR202_augustus_masked-Super-Scaffold_25-processed-gene-1.180
PR202_augustus_masked-Super-Scaffold_25-processed-gene-1.181
PR202_augustus_masked-Super-Scaffold_25-processed-gene-1.185
PR202_augustus_masked-Super-Scaffold_25-processed-gene-1.272
PR202_augustus_masked-Super-Scaffold_25-processed-gene-1.273
PR202_augustus_masked-Super-Scaffold_25-processed-gene-2.92
PR202_augustus_masked-Super-Scaffold_25-processed-gene-2.93
PR202_augustus_masked-Super-Scaffold_2604-processed-gene-0.102
PR202_augustus_masked-Super-Scaffold_2604-processed-gene-0.104
PR202_augustus_masked-Super-Scaffold_2604-processed-gene-0.106
PR202_augustus_masked-Super-Scaffold_2604-processed-gene-0.72
PR202_augustus_masked-Super-Scaffold_2604-processed-gene-0.73
PR202_augustus_masked-Super-Scaffold_2604-processed-gene-0.75
PR202_augustus_masked-Super-Scaffold_2604-processed-gene-0.76
PR202_augustus_masked-Super-Scaffold_2604-processed-gene-0.77
PR202_augustus_masked-Super-Scaffold_2604-processed-gene-0.78
PR202_augustus_masked-Super-Scaffold_2604-processed-gene-0.79
PR202_augustus_masked-Super-Scaffold_2604-processed-gene-0.80
PR202_augustus_masked-Super-Scaffold_2604-processed-gene-0.81
PR202_augustus_masked-Super-Scaffold_2604-processed-gene-0.82
PR202_augustus_masked-Super-Scaffold_2604-processed-gene-0.89
PR202_augustus_masked-Super-Scaffold_2628-processed-gene-0.341
PR202_augustus_masked-Super-Scaffold_2628-processed-gene-0.344
PR202_augustus_masked-Super-Scaffold_2628-processed-gene-0.351
PR202_augustus_masked-Super-Scaffold_2628-processed-gene-0.354
PR202_augustus_masked-Super-Scaffold_2628-processed-gene-0.355
PR202_augustus_masked-Super-Scaffold_2628-processed-gene-0.356
PR202_augustus_masked-Super-Scaffold_2628-processed-gene-0.358
PR202_augustus_masked-Super-Scaffold_2628-processed-gene-0.359
PR202_augustus_masked-Super-Scaffold_2628-processed-gene-0.360
PR202_augustus_masked-Super-Scaffold_2628-processed-gene-0.361
PR202_augustus_masked-Super-Scaffold_2628-processed-gene-0.362
PR202_augustus_masked-Super-Scaffold_2628-processed-gene-0.365
PR202_augustus_masked-Super-Scaffold_2628-processed-gene-0.373
PR202_augustus_masked-Super-Scaffold_2628-processed-gene-0.378
PR202_augustus_masked-Super-Scaffold_2628-processed-gene-0.379
PR202_augustus_masked-Super-Scaffold_2628-processed-gene-0.380
PR202_augustus_masked-Super-Scaffold_2628-processed-gene-0.386
PR202_augustus_masked-Super-Scaffold_2628-processed-gene-0.389
PR202_augustus_masked-Super-Scaffold_2628-processed-gene-0.390
PR202_augustus_masked-Super-Scaffold_2628-processed-gene-0.396
PR202_augustus_masked-Super-Scaffold_2628-processed-gene-0.398
PR202_augustus_masked-Super-Scaffold_2628-processed-gene-0.399
PR202_augustus_masked-Super-Scaffold_2628-processed-gene-0.403
PR202_augustus_masked-Super-Scaffold_2628-processed-gene-0.406
PR202_augustus_masked-Super-Scaffold_2628-processed-gene-0.407
PR202_augustus_masked-Super-Scaffold_2628-processed-gene-0.411
PR202_augustus_masked-Super-Scaffold_2628-processed-gene-0.412
PR202_augustus_masked-Super-Scaffold_2628-processed-gene-0.414
PR202_augustus_masked-Super-Scaffold_2628-processed-gene-0.416
PR202_augustus_masked-Super-Scaffold_2628-processed-gene-0.417
PR202_augustus_masked-Super-Scaffold_2628-processed-gene-0.421
PR202_augustus_masked-Super-Scaffold_2628-processed-gene-0.422
PR202_augustus_masked-Super-Scaffold_2628-processed-gene-0.423
PR202_augustus_masked-Super-Scaffold_2628-processed-gene-0.424
PR202_augustus_masked-Super-Scaffold_2628-processed-gene-0.428
PR202_augustus_masked-Super-Scaffold_2628-processed-gene-0.430
PR202_augustus_masked-Super-Scaffold_2628-processed-gene-0.431
PR202_augustus_masked-Super-Scaffold_2628-processed-gene-0.432
PR202_augustus_masked-Super-Scaffold_2628-processed-gene-0.435
PR202_augustus_masked-Super-Scaffold_2628-processed-gene-0.436
PR202_augustus_masked-Super-Scaffold_2628-processed-gene-0.441
PR202_augustus_masked-Super-Scaffold_2628-processed-gene-0.450
PR202_augustus_masked-Super-Scaffold_2628-processed-gene-0.461
PR202_augustus_masked-Super-Scaffold_2628-processed-gene-0.464
PR202_augustus_masked-Super-Scaffold_2628-processed-gene-0.465
PR202_augustus_masked-Super-Scaffold_2628-processed-gene-0.468
PR202_augustus_masked-Super-Scaffold_2628-processed-gene-0.470
PR202_augustus_masked-Super-Scaffold_2628-processed-gene-0.471
PR202_augustus_masked-Super-Scaffold_2628-processed-gene-0.472
PR202_augustus_masked-Super-Scaffold_2628-processed-gene-0.474
PR202_augustus_masked-Super-Scaffold_2628-processed-gene-0.477
PR202_augustus_masked-Super-Scaffold_2628-processed-gene-0.478
PR202_augustus_masked-Super-Scaffold_2628-processed-gene-0.479
PR202_augustus_masked-Super-Scaffold_2628-processed-gene-0.484
PR202_augustus_masked-Super-Scaffold_2628-processed-gene-0.490
PR202_augustus_masked-Super-Scaffold_2628-processed-gene-0.492
PR202_augustus_masked-Super-Scaffold_2628-processed-gene-0.493
PR202_augustus_masked-Super-Scaffold_2628-processed-gene-0.497
PR202_augustus_masked-Super-Scaffold_2628-processed-gene-0.499
PR202_augustus_masked-Super-Scaffold_2628-processed-gene-0.500
PR202_augustus_masked-Super-Scaffold_2628-processed-gene-0.504
PR202_augustus_masked-Super-Scaffold_2628-processed-gene-1.100
PR202_augustus_masked-Super-Scaffold_2628-processed-gene-1.101
PR202_augustus_masked-Super-Scaffold_2628-processed-gene-1.102
PR202_augustus_masked-Super-Scaffold_2628-processed-gene-1.103
PR202_augustus_masked-Super-Scaffold_2628-processed-gene-1.113
PR202_augustus_masked-Super-Scaffold_2628-processed-gene-1.117
PR202_augustus_masked-Super-Scaffold_2628-processed-gene-1.119
PR202_augustus_masked-Super-Scaffold_2628-processed-gene-1.121
PR202_augustus_masked-Super-Scaffold_2628-processed-gene-1.122
PR202_augustus_masked-Super-Scaffold_2628-processed-gene-1.123
PR202_augustus_masked-Super-Scaffold_2628-processed-gene-1.125
PR202_augustus_masked-Super-Scaffold_2628-processed-gene-1.130
PR202_augustus_masked-Super-Scaffold_2628-processed-gene-1.135
PR202_augustus_masked-Super-Scaffold_2628-processed-gene-1.138
PR202_augustus_masked-Super-Scaffold_2628-processed-gene-1.140
PR202_augustus_masked-Super-Scaffold_2628-processed-gene-1.141
PR202_augustus_masked-Super-Scaffold_2628-processed-gene-1.142
PR202_augustus_masked-Super-Scaffold_2628-processed-gene-1.145
PR202_augustus_masked-Super-Scaffold_2628-processed-gene-1.150
PR202_augustus_masked-Super-Scaffold_2628-processed-gene-1.151
PR202_augustus_masked-Super-Scaffold_2628-processed-gene-1.152
PR202_augustus_masked-Super-Scaffold_2628-processed-gene-1.154
PR202_augustus_masked-Super-Scaffold_2628-processed-gene-1.155
PR202_augustus_masked-Super-Scaffold_2628-processed-gene-1.156
PR202_augustus_masked-Super-Scaffold_2628-processed-gene-1.157
PR202_augustus_masked-Super-Scaffold_2628-processed-gene-1.16
PR202_augustus_masked-Super-Scaffold_2628-processed-gene-1.167
PR202_augustus_masked-Super-Scaffold_2628-processed-gene-1.168
PR202_augustus_masked-Super-Scaffold_2628-processed-gene-1.17
PR202_augustus_masked-Super-Scaffold_2628-processed-gene-1.171
PR202_augustus_masked-Super-Scaffold_2628-processed-gene-1.18
PR202_augustus_masked-Super-Scaffold_2628-processed-gene-1.19
PR202_augustus_masked-Super-Scaffold_2628-processed-gene-1.2
PR202_augustus_masked-Super-Scaffold_2628-processed-gene-1.22
PR202_augustus_masked-Super-Scaffold_2628-processed-gene-1.24
PR202_augustus_masked-Super-Scaffold_2628-processed-gene-1.29
PR202_augustus_masked-Super-Scaffold_2628-processed-gene-1.3
PR202_augustus_masked-Super-Scaffold_2628-processed-gene-1.30
PR202_augustus_masked-Super-Scaffold_2628-processed-gene-1.4
PR202_augustus_masked-Super-Scaffold_2628-processed-gene-1.45
PR202_augustus_masked-Super-Scaffold_2628-processed-gene-1.46
PR202_augustus_masked-Super-Scaffold_2628-processed-gene-1.5
PR202_augustus_masked-Super-Scaffold_2628-processed-gene-1.50
PR202_augustus_masked-Super-Scaffold_2628-processed-gene-1.52
PR202_augustus_masked-Super-Scaffold_2628-processed-gene-1.55
PR202_augustus_masked-Super-Scaffold_2628-processed-gene-1.56
PR202_augustus_masked-Super-Scaffold_2628-processed-gene-1.62
PR202_augustus_masked-Super-Scaffold_2628-processed-gene-1.72
PR202_augustus_masked-Super-Scaffold_2628-processed-gene-1.74
PR202_augustus_masked-Super-Scaffold_2628-processed-gene-1.78
PR202_augustus_masked-Super-Scaffold_2628-processed-gene-1.8
PR202_augustus_masked-Super-Scaffold_2628-processed-gene-1.81
PR202_augustus_masked-Super-Scaffold_2628-processed-gene-1.86
PR202_augustus_masked-Super-Scaffold_2628-processed-gene-1.89
PR202_augustus_masked-Super-Scaffold_2628-processed-gene-1.9
PR202_augustus_masked-Super-Scaffold_2628-processed-gene-1.94
PR202_augustus_masked-Super-Scaffold_2628-processed-gene-1.95
PR202_augustus_masked-Super-Scaffold_2628-processed-gene-1.99
PR202_augustus_masked-Super-Scaffold_2628-processed-gene-2.450
PR202_augustus_masked-Super-Scaffold_2628-processed-gene-2.452
PR202_augustus_masked-Super-Scaffold_2628-processed-gene-2.453
PR202_augustus_masked-Super-Scaffold_2628-processed-gene-2.459
PR202_augustus_masked-Super-Scaffold_2628-processed-gene-2.460
PR202_augustus_masked-Super-Scaffold_2628-processed-gene-2.461
PR202_augustus_masked-Super-Scaffold_2628-processed-gene-2.462
PR202_augustus_masked-Super-Scaffold_2628-processed-gene-2.465
PR202_augustus_masked-Super-Scaffold_2628-processed-gene-2.470
PR202_augustus_masked-Super-Scaffold_2628-processed-gene-2.474
PR202_augustus_masked-Super-Scaffold_2628-processed-gene-2.475
PR202_augustus_masked-Super-Scaffold_2628-processed-gene-2.477
PR202_augustus_masked-Super-Scaffold_2628-processed-gene-2.482
PR202_augustus_masked-Super-Scaffold_2628-processed-gene-2.491
PR202_augustus_masked-Super-Scaffold_2628-processed-gene-2.494
PR202_augustus_masked-Super-Scaffold_2628-processed-gene-2.495
PR202_augustus_masked-Super-Scaffold_2628-processed-gene-2.498
PR202_augustus_masked-Super-Scaffold_2628-processed-gene-2.499
PR202_augustus_masked-Super-Scaffold_2628-processed-gene-2.504
PR202_augustus_masked-Super-Scaffold_2628-processed-gene-2.511
PR202_augustus_masked-Super-Scaffold_2628-processed-gene-2.523
PR202_augustus_masked-Super-Scaffold_2628-processed-gene-2.536
PR202_augustus_masked-Super-Scaffold_2628-processed-gene-2.538
PR202_augustus_masked-Super-Scaffold_2628-processed-gene-2.539
PR202_augustus_masked-Super-Scaffold_2628-processed-gene-2.540
PR202_augustus_masked-Super-Scaffold_2628-processed-gene-2.541
PR202_augustus_masked-Super-Scaffold_2628-processed-gene-2.546
PR202_augustus_masked-Super-Scaffold_2628-processed-gene-2.547
PR202_augustus_masked-Super-Scaffold_2628-processed-gene-2.549
PR202_augustus_masked-Super-Scaffold_2628-processed-gene-2.550
PR202_augustus_masked-Super-Scaffold_2628-processed-gene-2.551
PR202_augustus_masked-Super-Scaffold_2628-processed-gene-2.552
PR202_augustus_masked-Super-Scaffold_2628-processed-gene-2.554
PR202_augustus_masked-Super-Scaffold_2628-processed-gene-2.555
PR202_augustus_masked-Super-Scaffold_2628-processed-gene-2.561
PR202_augustus_masked-Super-Scaffold_2628-processed-gene-2.562
PR202_augustus_masked-Super-Scaffold_2628-processed-gene-2.569
PR202_augustus_masked-Super-Scaffold_2628-processed-gene-2.571
PR202_augustus_masked-Super-Scaffold_2628-processed-gene-2.572
PR202_augustus_masked-Super-Scaffold_2628-processed-gene-2.573
PR202_augustus_masked-Super-Scaffold_2628-processed-gene-2.582
PR202_augustus_masked-Super-Scaffold_2628-processed-gene-2.584
PR202_augustus_masked-Super-Scaffold_2628-processed-gene-2.586
PR202_augustus_masked-Super-Scaffold_2628-processed-gene-2.587
PR202_augustus_masked-Super-Scaffold_2628-processed-gene-2.593
PR202_augustus_masked-Super-Scaffold_2628-processed-gene-2.602
PR202_augustus_masked-Super-Scaffold_2628-processed-gene-2.604
PR202_augustus_masked-Super-Scaffold_2628-processed-gene-2.608
PR202_augustus_masked-Super-Scaffold_2628-processed-gene-2.612
PR202_augustus_masked-Super-Scaffold_2628-processed-gene-2.613
PR202_augustus_masked-Super-Scaffold_2628-processed-gene-2.616
PR202_augustus_masked-Super-Scaffold_2628-processed-gene-2.617
PR202_augustus_masked-Super-Scaffold_2628-processed-gene-2.618
PR202_augustus_masked-Super-Scaffold_2628-processed-gene-2.619
PR202_augustus_masked-Super-Scaffold_2628-processed-gene-2.620
PR202_augustus_masked-Super-Scaffold_2628-processed-gene-2.621
PR202_augustus_masked-Super-Scaffold_2628-processed-gene-2.623
PR202_augustus_masked-Super-Scaffold_2628-processed-gene-2.624
PR202_augustus_masked-Super-Scaffold_2628-processed-gene-2.625
PR202_augustus_masked-Super-Scaffold_2628-processed-gene-2.628
PR202_augustus_masked-Super-Scaffold_2628-processed-gene-2.629
PR202_augustus_masked-Super-Scaffold_2628-processed-gene-2.636
PR202_augustus_masked-Super-Scaffold_2628-processed-gene-2.640
PR202_augustus_masked-Super-Scaffold_2628-processed-gene-2.645
PR202_augustus_masked-Super-Scaffold_2634-processed-gene-0.24
PR202_augustus_masked-Super-Scaffold_2634-processed-gene-0.3
PR202_augustus_masked-Super-Scaffold_2634-processed-gene-0.39
PR202_augustus_masked-Super-Scaffold_2634-processed-gene-0.41
PR202_augustus_masked-Super-Scaffold_2634-processed-gene-0.72
PR202_augustus_masked-Super-Scaffold_2634-processed-gene-0.73
PR202_augustus_masked-Super-Scaffold_2634-processed-gene-0.76
PR202_augustus_masked-Super-Scaffold_2634-processed-gene-0.86
PR202_augustus_masked-Super-Scaffold_2634-processed-gene-0.92
PR202_augustus_masked-Super-Scaffold_2634-processed-gene-0.99
PR202_augustus_masked-Super-Scaffold_263-processed-gene-0.313
PR202_augustus_masked-Super-Scaffold_263-processed-gene-0.314
PR202_augustus_masked-Super-Scaffold_263-processed-gene-0.318
PR202_augustus_masked-Super-Scaffold_263-processed-gene-0.320
PR202_augustus_masked-Super-Scaffold_263-processed-gene-0.324
PR202_augustus_masked-Super-Scaffold_263-processed-gene-0.330
PR202_augustus_masked-Super-Scaffold_263-processed-gene-0.332
PR202_augustus_masked-Super-Scaffold_263-processed-gene-0.334
PR202_augustus_masked-Super-Scaffold_263-processed-gene-0.335
PR202_augustus_masked-Super-Scaffold_263-processed-gene-0.336
PR202_augustus_masked-Super-Scaffold_263-processed-gene-0.337
PR202_augustus_masked-Super-Scaffold_263-processed-gene-0.340
PR202_augustus_masked-Super-Scaffold_263-processed-gene-0.342
PR202_augustus_masked-Super-Scaffold_263-processed-gene-0.345
PR202_augustus_masked-Super-Scaffold_263-processed-gene-0.346
PR202_augustus_masked-Super-Scaffold_263-processed-gene-0.352
PR202_augustus_masked-Super-Scaffold_263-processed-gene-0.355
PR202_augustus_masked-Super-Scaffold_263-processed-gene-0.359
PR202_augustus_masked-Super-Scaffold_263-processed-gene-0.363
PR202_augustus_masked-Super-Scaffold_263-processed-gene-0.365
PR202_augustus_masked-Super-Scaffold_263-processed-gene-0.369
PR202_augustus_masked-Super-Scaffold_263-processed-gene-0.379
PR202_augustus_masked-Super-Scaffold_263-processed-gene-0.380
PR202_augustus_masked-Super-Scaffold_263-processed-gene-0.398
PR202_augustus_masked-Super-Scaffold_263-processed-gene-0.399
PR202_augustus_masked-Super-Scaffold_263-processed-gene-0.400
PR202_augustus_masked-Super-Scaffold_263-processed-gene-0.404
PR202_augustus_masked-Super-Scaffold_263-processed-gene-0.407
PR202_augustus_masked-Super-Scaffold_263-processed-gene-0.410
PR202_augustus_masked-Super-Scaffold_263-processed-gene-0.411
PR202_augustus_masked-Super-Scaffold_263-processed-gene-0.415
PR202_augustus_masked-Super-Scaffold_263-processed-gene-0.416
PR202_augustus_masked-Super-Scaffold_263-processed-gene-0.419
PR202_augustus_masked-Super-Scaffold_263-processed-gene-0.420
PR202_augustus_masked-Super-Scaffold_263-processed-gene-0.423
PR202_augustus_masked-Super-Scaffold_263-processed-gene-0.426
PR202_augustus_masked-Super-Scaffold_263-processed-gene-0.428
PR202_augustus_masked-Super-Scaffold_263-processed-gene-0.430
PR202_augustus_masked-Super-Scaffold_263-processed-gene-0.436
PR202_augustus_masked-Super-Scaffold_263-processed-gene-0.437
PR202_augustus_masked-Super-Scaffold_263-processed-gene-0.438
PR202_augustus_masked-Super-Scaffold_263-processed-gene-0.439
PR202_augustus_masked-Super-Scaffold_263-processed-gene-0.440
PR202_augustus_masked-Super-Scaffold_263-processed-gene-0.441
PR202_augustus_masked-Super-Scaffold_263-processed-gene-0.443
PR202_augustus_masked-Super-Scaffold_263-processed-gene-0.445
PR202_augustus_masked-Super-Scaffold_263-processed-gene-0.446
PR202_augustus_masked-Super-Scaffold_263-processed-gene-0.455
PR202_augustus_masked-Super-Scaffold_263-processed-gene-0.460
PR202_augustus_masked-Super-Scaffold_263-processed-gene-0.461
PR202_augustus_masked-Super-Scaffold_263-processed-gene-0.462
PR202_augustus_masked-Super-Scaffold_263-processed-gene-0.463
PR202_augustus_masked-Super-Scaffold_263-processed-gene-0.464
PR202_augustus_masked-Super-Scaffold_263-processed-gene-0.465
PR202_augustus_masked-Super-Scaffold_263-processed-gene-0.466
PR202_augustus_masked-Super-Scaffold_263-processed-gene-0.467
PR202_augustus_masked-Super-Scaffold_263-processed-gene-0.468
PR202_augustus_masked-Super-Scaffold_263-processed-gene-0.469
PR202_augustus_masked-Super-Scaffold_263-processed-gene-0.470
PR202_augustus_masked-Super-Scaffold_265-processed-gene-0.66
PR202_augustus_masked-Super-Scaffold_266-processed-gene-0.100
PR202_augustus_masked-Super-Scaffold_266-processed-gene-0.113
PR202_augustus_masked-Super-Scaffold_266-processed-gene-0.116
PR202_augustus_masked-Super-Scaffold_266-processed-gene-0.12
PR202_augustus_masked-Super-Scaffold_266-processed-gene-0.121
PR202_augustus_masked-Super-Scaffold_266-processed-gene-0.122
PR202_augustus_masked-Super-Scaffold_266-processed-gene-0.124
PR202_augustus_masked-Super-Scaffold_266-processed-gene-0.125
PR202_augustus_masked-Super-Scaffold_266-processed-gene-0.127
PR202_augustus_masked-Super-Scaffold_266-processed-gene-0.128
PR202_augustus_masked-Super-Scaffold_266-processed-gene-0.13
PR202_augustus_masked-Super-Scaffold_266-processed-gene-0.132
PR202_augustus_masked-Super-Scaffold_266-processed-gene-0.136
PR202_augustus_masked-Super-Scaffold_266-processed-gene-0.138
PR202_augustus_masked-Super-Scaffold_266-processed-gene-0.140
PR202_augustus_masked-Super-Scaffold_266-processed-gene-0.144
PR202_augustus_masked-Super-Scaffold_266-processed-gene-0.148
PR202_augustus_masked-Super-Scaffold_266-processed-gene-0.154
PR202_augustus_masked-Super-Scaffold_266-processed-gene-0.164
PR202_augustus_masked-Super-Scaffold_266-processed-gene-0.166
PR202_augustus_masked-Super-Scaffold_266-processed-gene-0.18
PR202_augustus_masked-Super-Scaffold_266-processed-gene-0.20
PR202_augustus_masked-Super-Scaffold_266-processed-gene-0.23
PR202_augustus_masked-Super-Scaffold_266-processed-gene-0.24
PR202_augustus_masked-Super-Scaffold_266-processed-gene-0.30
PR202_augustus_masked-Super-Scaffold_266-processed-gene-0.36
PR202_augustus_masked-Super-Scaffold_266-processed-gene-0.38
PR202_augustus_masked-Super-Scaffold_266-processed-gene-0.4
PR202_augustus_masked-Super-Scaffold_266-processed-gene-0.43
PR202_augustus_masked-Super-Scaffold_266-processed-gene-0.5
PR202_augustus_masked-Super-Scaffold_266-processed-gene-0.51
PR202_augustus_masked-Super-Scaffold_266-processed-gene-0.53
PR202_augustus_masked-Super-Scaffold_266-processed-gene-0.58
PR202_augustus_masked-Super-Scaffold_266-processed-gene-0.62
PR202_augustus_masked-Super-Scaffold_266-processed-gene-0.63
PR202_augustus_masked-Super-Scaffold_266-processed-gene-0.65
PR202_augustus_masked-Super-Scaffold_266-processed-gene-0.66
PR202_augustus_masked-Super-Scaffold_266-processed-gene-0.67
PR202_augustus_masked-Super-Scaffold_266-processed-gene-0.73
PR202_augustus_masked-Super-Scaffold_266-processed-gene-0.78
PR202_augustus_masked-Super-Scaffold_266-processed-gene-0.84
PR202_augustus_masked-Super-Scaffold_266-processed-gene-0.87
PR202_augustus_masked-Super-Scaffold_266-processed-gene-0.94
PR202_augustus_masked-Super-Scaffold_266-processed-gene-0.96
PR202_augustus_masked-Super-Scaffold_266-processed-gene-0.97
PR202_augustus_masked-Super-Scaffold_266-processed-gene-1.1
PR202_augustus_masked-Super-Scaffold_266-processed-gene-1.100
PR202_augustus_masked-Super-Scaffold_266-processed-gene-1.113
PR202_augustus_masked-Super-Scaffold_266-processed-gene-1.120
PR202_augustus_masked-Super-Scaffold_266-processed-gene-1.121
PR202_augustus_masked-Super-Scaffold_266-processed-gene-1.123
PR202_augustus_masked-Super-Scaffold_266-processed-gene-1.127
PR202_augustus_masked-Super-Scaffold_266-processed-gene-1.128
PR202_augustus_masked-Super-Scaffold_266-processed-gene-1.129
PR202_augustus_masked-Super-Scaffold_266-processed-gene-1.13
PR202_augustus_masked-Super-Scaffold_266-processed-gene-1.135
PR202_augustus_masked-Super-Scaffold_266-processed-gene-1.137
PR202_augustus_masked-Super-Scaffold_266-processed-gene-1.139
PR202_augustus_masked-Super-Scaffold_266-processed-gene-1.143
PR202_augustus_masked-Super-Scaffold_266-processed-gene-1.147
PR202_augustus_masked-Super-Scaffold_266-processed-gene-1.148
PR202_augustus_masked-Super-Scaffold_266-processed-gene-1.15
PR202_augustus_masked-Super-Scaffold_266-processed-gene-1.150
PR202_augustus_masked-Super-Scaffold_266-processed-gene-1.151
PR202_augustus_masked-Super-Scaffold_266-processed-gene-1.152
PR202_augustus_masked-Super-Scaffold_266-processed-gene-1.17
PR202_augustus_masked-Super-Scaffold_266-processed-gene-1.18
PR202_augustus_masked-Super-Scaffold_266-processed-gene-1.19
PR202_augustus_masked-Super-Scaffold_266-processed-gene-1.20
PR202_augustus_masked-Super-Scaffold_266-processed-gene-1.21
PR202_augustus_masked-Super-Scaffold_266-processed-gene-1.22
PR202_augustus_masked-Super-Scaffold_266-processed-gene-1.32
PR202_augustus_masked-Super-Scaffold_266-processed-gene-1.34
PR202_augustus_masked-Super-Scaffold_266-processed-gene-1.35
PR202_augustus_masked-Super-Scaffold_266-processed-gene-1.36
PR202_augustus_masked-Super-Scaffold_266-processed-gene-1.38
PR202_augustus_masked-Super-Scaffold_266-processed-gene-1.4
PR202_augustus_masked-Super-Scaffold_266-processed-gene-1.41
PR202_augustus_masked-Super-Scaffold_266-processed-gene-1.42
PR202_augustus_masked-Super-Scaffold_266-processed-gene-1.44
PR202_augustus_masked-Super-Scaffold_266-processed-gene-1.5
PR202_augustus_masked-Super-Scaffold_266-processed-gene-1.52
PR202_augustus_masked-Super-Scaffold_266-processed-gene-1.54
PR202_augustus_masked-Super-Scaffold_266-processed-gene-1.57
PR202_augustus_masked-Super-Scaffold_266-processed-gene-1.58
PR202_augustus_masked-Super-Scaffold_266-processed-gene-1.59
PR202_augustus_masked-Super-Scaffold_266-processed-gene-1.6
PR202_augustus_masked-Super-Scaffold_266-processed-gene-1.63
PR202_augustus_masked-Super-Scaffold_266-processed-gene-1.65
PR202_augustus_masked-Super-Scaffold_266-processed-gene-1.67
PR202_augustus_masked-Super-Scaffold_266-processed-gene-1.71
PR202_augustus_masked-Super-Scaffold_266-processed-gene-1.73
PR202_augustus_masked-Super-Scaffold_266-processed-gene-1.75
PR202_augustus_masked-Super-Scaffold_266-processed-gene-1.76
PR202_augustus_masked-Super-Scaffold_266-processed-gene-1.77
PR202_augustus_masked-Super-Scaffold_266-processed-gene-1.81
PR202_augustus_masked-Super-Scaffold_266-processed-gene-1.85
PR202_augustus_masked-Super-Scaffold_266-processed-gene-1.87
PR202_augustus_masked-Super-Scaffold_266-processed-gene-1.90
PR202_augustus_masked-Super-Scaffold_266-processed-gene-1.91
PR202_augustus_masked-Super-Scaffold_266-processed-gene-1.95
PR202_augustus_masked-Super-Scaffold_266-processed-gene-1.98
PR202_augustus_masked-Super-Scaffold_266-processed-gene-2.10
PR202_augustus_masked-Super-Scaffold_266-processed-gene-2.14
PR202_augustus_masked-Super-Scaffold_266-processed-gene-2.144
PR202_augustus_masked-Super-Scaffold_266-processed-gene-2.145
PR202_augustus_masked-Super-Scaffold_266-processed-gene-2.151
PR202_augustus_masked-Super-Scaffold_266-processed-gene-2.153
PR202_augustus_masked-Super-Scaffold_266-processed-gene-2.154
PR202_augustus_masked-Super-Scaffold_266-processed-gene-2.157
PR202_augustus_masked-Super-Scaffold_266-processed-gene-2.159
PR202_augustus_masked-Super-Scaffold_266-processed-gene-2.163
PR202_augustus_masked-Super-Scaffold_266-processed-gene-2.164
PR202_augustus_masked-Super-Scaffold_266-processed-gene-2.17
PR202_augustus_masked-Super-Scaffold_266-processed-gene-2.170
PR202_augustus_masked-Super-Scaffold_266-processed-gene-2.2
PR202_augustus_masked-Super-Scaffold_266-processed-gene-2.3
PR202_augustus_masked-Super-Scaffold_266-processed-gene-2.4
PR202_augustus_masked-Super-Scaffold_266-processed-gene-2.5
PR202_augustus_masked-Super-Scaffold_266-processed-gene-2.6
PR202_augustus_masked-Super-Scaffold_266-processed-gene-2.69
PR202_augustus_masked-Super-Scaffold_266-processed-gene-2.7
PR202_augustus_masked-Super-Scaffold_266-processed-gene-2.8
PR202_augustus_masked-Super-Scaffold_266-processed-gene-2.9
PR202_augustus_masked-Super-Scaffold_267-processed-gene-0.108
PR202_augustus_masked-Super-Scaffold_267-processed-gene-0.110
PR202_augustus_masked-Super-Scaffold_267-processed-gene-0.123
PR202_augustus_masked-Super-Scaffold_267-processed-gene-0.161
PR202_augustus_masked-Super-Scaffold_267-processed-gene-0.162
PR202_augustus_masked-Super-Scaffold_267-processed-gene-0.163
PR202_augustus_masked-Super-Scaffold_267-processed-gene-0.164
PR202_augustus_masked-Super-Scaffold_267-processed-gene-0.167
PR202_augustus_masked-Super-Scaffold_267-processed-gene-0.180
PR202_augustus_masked-Super-Scaffold_267-processed-gene-0.189
PR202_augustus_masked-Super-Scaffold_267-processed-gene-0.190
PR202_augustus_masked-Super-Scaffold_267-processed-gene-0.89
PR202_augustus_masked-Super-Scaffold_267-processed-gene-0.94
PR202_augustus_masked-Super-Scaffold_267-processed-gene-0.97
PR202_augustus_masked-Super-Scaffold_267-processed-gene-1.15
PR202_augustus_masked-Super-Scaffold_267-processed-gene-1.28
PR202_augustus_masked-Super-Scaffold_267-processed-gene-1.42
PR202_augustus_masked-Super-Scaffold_267-processed-gene-1.56
PR202_augustus_masked-Super-Scaffold_267-processed-gene-1.60
PR202_augustus_masked-Super-Scaffold_267-processed-gene-1.72
PR202_augustus_masked-Super-Scaffold_267-processed-gene-1.85
PR202_augustus_masked-Super-Scaffold_267-processed-gene-1.88
PR202_augustus_masked-Super-Scaffold_267-processed-gene-1.89
PR202_augustus_masked-Super-Scaffold_267-processed-gene-1.90
PR202_augustus_masked-Super-Scaffold_267-processed-gene-2.123
PR202_augustus_masked-Super-Scaffold_267-processed-gene-2.130
PR202_augustus_masked-Super-Scaffold_267-processed-gene-2.131
PR202_augustus_masked-Super-Scaffold_267-processed-gene-2.140
PR202_augustus_masked-Super-Scaffold_267-processed-gene-2.142
PR202_augustus_masked-Super-Scaffold_267-processed-gene-2.143
PR202_augustus_masked-Super-Scaffold_267-processed-gene-2.151
PR202_augustus_masked-Super-Scaffold_267-processed-gene-2.152
PR202_augustus_masked-Super-Scaffold_267-processed-gene-2.155
PR202_augustus_masked-Super-Scaffold_267-processed-gene-2.165
PR202_augustus_masked-Super-Scaffold_267-processed-gene-2.166
PR202_augustus_masked-Super-Scaffold_267-processed-gene-2.207
PR202_augustus_masked-Super-Scaffold_267-processed-gene-2.212
PR202_augustus_masked-Super-Scaffold_267-processed-gene-3.103
PR202_augustus_masked-Super-Scaffold_267-processed-gene-3.114
PR202_augustus_masked-Super-Scaffold_267-processed-gene-3.128
PR202_augustus_masked-Super-Scaffold_267-processed-gene-3.129
PR202_augustus_masked-Super-Scaffold_267-processed-gene-3.131
PR202_augustus_masked-Super-Scaffold_267-processed-gene-3.133
PR202_augustus_masked-Super-Scaffold_267-processed-gene-3.137
PR202_augustus_masked-Super-Scaffold_267-processed-gene-3.40
PR202_augustus_masked-Super-Scaffold_267-processed-gene-3.43
PR202_augustus_masked-Super-Scaffold_267-processed-gene-3.44
PR202_augustus_masked-Super-Scaffold_267-processed-gene-3.47
PR202_augustus_masked-Super-Scaffold_267-processed-gene-3.74
PR202_augustus_masked-Super-Scaffold_26-processed-gene-0.101
PR202_augustus_masked-Super-Scaffold_26-processed-gene-0.114
PR202_augustus_masked-Super-Scaffold_26-processed-gene-0.15
PR202_augustus_masked-Super-Scaffold_26-processed-gene-0.16
PR202_augustus_masked-Super-Scaffold_26-processed-gene-0.39
PR202_augustus_masked-Super-Scaffold_26-processed-gene-0.40
PR202_augustus_masked-Super-Scaffold_26-processed-gene-0.52
PR202_augustus_masked-Super-Scaffold_26-processed-gene-0.53
PR202_augustus_masked-Super-Scaffold_26-processed-gene-0.57
PR202_augustus_masked-Super-Scaffold_26-processed-gene-0.9
PR202_augustus_masked-Super-Scaffold_26-processed-gene-1.105
PR202_augustus_masked-Super-Scaffold_26-processed-gene-1.112
PR202_augustus_masked-Super-Scaffold_26-processed-gene-1.113
PR202_augustus_masked-Super-Scaffold_26-processed-gene-1.120
PR202_augustus_masked-Super-Scaffold_26-processed-gene-1.127
PR202_augustus_masked-Super-Scaffold_26-processed-gene-1.128
PR202_augustus_masked-Super-Scaffold_26-processed-gene-1.133
PR202_augustus_masked-Super-Scaffold_26-processed-gene-1.26
PR202_augustus_masked-Super-Scaffold_26-processed-gene-1.27
PR202_augustus_masked-Super-Scaffold_26-processed-gene-1.33
PR202_augustus_masked-Super-Scaffold_26-processed-gene-1.40
PR202_augustus_masked-Super-Scaffold_26-processed-gene-1.47
PR202_augustus_masked-Super-Scaffold_26-processed-gene-1.6
PR202_augustus_masked-Super-Scaffold_26-processed-gene-1.60
PR202_augustus_masked-Super-Scaffold_26-processed-gene-1.61
PR202_augustus_masked-Super-Scaffold_26-processed-gene-1.66
PR202_augustus_masked-Super-Scaffold_26-processed-gene-1.67
PR202_augustus_masked-Super-Scaffold_26-processed-gene-1.78
PR202_augustus_masked-Super-Scaffold_26-processed-gene-1.80
PR202_augustus_masked-Super-Scaffold_26-processed-gene-1.9
PR202_augustus_masked-Super-Scaffold_271-processed-gene-0.337
PR202_augustus_masked-Super-Scaffold_271-processed-gene-0.338
PR202_augustus_masked-Super-Scaffold_271-processed-gene-0.346
PR202_augustus_masked-Super-Scaffold_271-processed-gene-0.347
PR202_augustus_masked-Super-Scaffold_271-processed-gene-0.350
PR202_augustus_masked-Super-Scaffold_271-processed-gene-0.353
PR202_augustus_masked-Super-Scaffold_271-processed-gene-0.360
PR202_augustus_masked-Super-Scaffold_271-processed-gene-0.361
PR202_augustus_masked-Super-Scaffold_271-processed-gene-0.367
PR202_augustus_masked-Super-Scaffold_271-processed-gene-0.368
PR202_augustus_masked-Super-Scaffold_271-processed-gene-0.378
PR202_augustus_masked-Super-Scaffold_271-processed-gene-0.383
PR202_augustus_masked-Super-Scaffold_271-processed-gene-0.384
PR202_augustus_masked-Super-Scaffold_271-processed-gene-0.385
PR202_augustus_masked-Super-Scaffold_271-processed-gene-0.386
PR202_augustus_masked-Super-Scaffold_271-processed-gene-0.388
PR202_augustus_masked-Super-Scaffold_271-processed-gene-0.390
PR202_augustus_masked-Super-Scaffold_271-processed-gene-0.392
PR202_augustus_masked-Super-Scaffold_271-processed-gene-0.394
PR202_augustus_masked-Super-Scaffold_271-processed-gene-0.395
PR202_augustus_masked-Super-Scaffold_271-processed-gene-0.397
PR202_augustus_masked-Super-Scaffold_271-processed-gene-0.406
PR202_augustus_masked-Super-Scaffold_271-processed-gene-0.410
PR202_augustus_masked-Super-Scaffold_271-processed-gene-0.412
PR202_augustus_masked-Super-Scaffold_271-processed-gene-0.419
PR202_augustus_masked-Super-Scaffold_271-processed-gene-0.421
PR202_augustus_masked-Super-Scaffold_271-processed-gene-0.435
PR202_augustus_masked-Super-Scaffold_271-processed-gene-0.438
PR202_augustus_masked-Super-Scaffold_271-processed-gene-0.441
PR202_augustus_masked-Super-Scaffold_271-processed-gene-0.444
PR202_augustus_masked-Super-Scaffold_271-processed-gene-0.445
PR202_augustus_masked-Super-Scaffold_271-processed-gene-0.449
PR202_augustus_masked-Super-Scaffold_271-processed-gene-0.452
PR202_augustus_masked-Super-Scaffold_271-processed-gene-0.453
PR202_augustus_masked-Super-Scaffold_271-processed-gene-0.454
PR202_augustus_masked-Super-Scaffold_271-processed-gene-0.455
PR202_augustus_masked-Super-Scaffold_271-processed-gene-0.456
PR202_augustus_masked-Super-Scaffold_271-processed-gene-0.459
PR202_augustus_masked-Super-Scaffold_271-processed-gene-0.460
PR202_augustus_masked-Super-Scaffold_271-processed-gene-0.461
PR202_augustus_masked-Super-Scaffold_271-processed-gene-0.463
PR202_augustus_masked-Super-Scaffold_271-processed-gene-0.465
PR202_augustus_masked-Super-Scaffold_271-processed-gene-0.466
PR202_augustus_masked-Super-Scaffold_271-processed-gene-0.470
PR202_augustus_masked-Super-Scaffold_271-processed-gene-0.471
PR202_augustus_masked-Super-Scaffold_271-processed-gene-0.473
PR202_augustus_masked-Super-Scaffold_271-processed-gene-0.474
PR202_augustus_masked-Super-Scaffold_271-processed-gene-0.478
PR202_augustus_masked-Super-Scaffold_271-processed-gene-0.479
PR202_augustus_masked-Super-Scaffold_271-processed-gene-0.480
PR202_augustus_masked-Super-Scaffold_271-processed-gene-0.484
PR202_augustus_masked-Super-Scaffold_271-processed-gene-0.485
PR202_augustus_masked-Super-Scaffold_271-processed-gene-0.490
PR202_augustus_masked-Super-Scaffold_271-processed-gene-0.496
PR202_augustus_masked-Super-Scaffold_271-processed-gene-0.501
PR202_augustus_masked-Super-Scaffold_271-processed-gene-0.514
PR202_augustus_masked-Super-Scaffold_271-processed-gene-0.516
PR202_augustus_masked-Super-Scaffold_271-processed-gene-0.518
PR202_augustus_masked-Super-Scaffold_271-processed-gene-1.0
PR202_augustus_masked-Super-Scaffold_271-processed-gene-1.1
PR202_augustus_masked-Super-Scaffold_271-processed-gene-1.106
PR202_augustus_masked-Super-Scaffold_271-processed-gene-1.11
PR202_augustus_masked-Super-Scaffold_271-processed-gene-1.12
PR202_augustus_masked-Super-Scaffold_271-processed-gene-1.121
PR202_augustus_masked-Super-Scaffold_271-processed-gene-1.123
PR202_augustus_masked-Super-Scaffold_271-processed-gene-1.135
PR202_augustus_masked-Super-Scaffold_271-processed-gene-1.136
PR202_augustus_masked-Super-Scaffold_271-processed-gene-1.137
PR202_augustus_masked-Super-Scaffold_271-processed-gene-1.138
PR202_augustus_masked-Super-Scaffold_271-processed-gene-1.139
PR202_augustus_masked-Super-Scaffold_271-processed-gene-1.142
PR202_augustus_masked-Super-Scaffold_271-processed-gene-1.145
PR202_augustus_masked-Super-Scaffold_271-processed-gene-1.146
PR202_augustus_masked-Super-Scaffold_271-processed-gene-1.148
PR202_augustus_masked-Super-Scaffold_271-processed-gene-1.149
PR202_augustus_masked-Super-Scaffold_271-processed-gene-1.150
PR202_augustus_masked-Super-Scaffold_271-processed-gene-1.2
PR202_augustus_masked-Super-Scaffold_271-processed-gene-1.29
PR202_augustus_masked-Super-Scaffold_271-processed-gene-1.3
PR202_augustus_masked-Super-Scaffold_271-processed-gene-1.30
PR202_augustus_masked-Super-Scaffold_271-processed-gene-1.34
PR202_augustus_masked-Super-Scaffold_271-processed-gene-1.35
PR202_augustus_masked-Super-Scaffold_271-processed-gene-1.38
PR202_augustus_masked-Super-Scaffold_271-processed-gene-1.39
PR202_augustus_masked-Super-Scaffold_271-processed-gene-1.40
PR202_augustus_masked-Super-Scaffold_271-processed-gene-1.50
PR202_augustus_masked-Super-Scaffold_271-processed-gene-1.54
PR202_augustus_masked-Super-Scaffold_271-processed-gene-1.59
PR202_augustus_masked-Super-Scaffold_271-processed-gene-1.60
PR202_augustus_masked-Super-Scaffold_271-processed-gene-1.63
PR202_augustus_masked-Super-Scaffold_271-processed-gene-1.64
PR202_augustus_masked-Super-Scaffold_271-processed-gene-1.67
PR202_augustus_masked-Super-Scaffold_271-processed-gene-1.7
PR202_augustus_masked-Super-Scaffold_271-processed-gene-1.73
PR202_augustus_masked-Super-Scaffold_271-processed-gene-1.78
PR202_augustus_masked-Super-Scaffold_271-processed-gene-1.79
PR202_augustus_masked-Super-Scaffold_271-processed-gene-1.9
PR202_augustus_masked-Super-Scaffold_271-processed-gene-2.215
PR202_augustus_masked-Super-Scaffold_271-processed-gene-2.217
PR202_augustus_masked-Super-Scaffold_271-processed-gene-2.218
PR202_augustus_masked-Super-Scaffold_271-processed-gene-2.226
PR202_augustus_masked-Super-Scaffold_271-processed-gene-2.228
PR202_augustus_masked-Super-Scaffold_271-processed-gene-2.229
PR202_augustus_masked-Super-Scaffold_271-processed-gene-2.230
PR202_augustus_masked-Super-Scaffold_271-processed-gene-2.234
PR202_augustus_masked-Super-Scaffold_271-processed-gene-2.244
PR202_augustus_masked-Super-Scaffold_271-processed-gene-2.247
PR202_augustus_masked-Super-Scaffold_271-processed-gene-2.248
PR202_augustus_masked-Super-Scaffold_271-processed-gene-2.262
PR202_augustus_masked-Super-Scaffold_271-processed-gene-2.263
PR202_augustus_masked-Super-Scaffold_271-processed-gene-2.264
PR202_augustus_masked-Super-Scaffold_271-processed-gene-2.271
PR202_augustus_masked-Super-Scaffold_271-processed-gene-2.279
PR202_augustus_masked-Super-Scaffold_271-processed-gene-2.280
PR202_augustus_masked-Super-Scaffold_271-processed-gene-2.281
PR202_augustus_masked-Super-Scaffold_271-processed-gene-2.284
PR202_augustus_masked-Super-Scaffold_271-processed-gene-2.288
PR202_augustus_masked-Super-Scaffold_271-processed-gene-2.291
PR202_augustus_masked-Super-Scaffold_271-processed-gene-2.292
PR202_augustus_masked-Super-Scaffold_271-processed-gene-2.294
PR202_augustus_masked-Super-Scaffold_271-processed-gene-2.299
PR202_augustus_masked-Super-Scaffold_271-processed-gene-2.302
PR202_augustus_masked-Super-Scaffold_271-processed-gene-2.305
PR202_augustus_masked-Super-Scaffold_271-processed-gene-2.307
PR202_augustus_masked-Super-Scaffold_271-processed-gene-2.316
PR202_augustus_masked-Super-Scaffold_271-processed-gene-2.318
PR202_augustus_masked-Super-Scaffold_271-processed-gene-2.319
PR202_augustus_masked-Super-Scaffold_271-processed-gene-2.322
PR202_augustus_masked-Super-Scaffold_271-processed-gene-2.337
PR202_augustus_masked-Super-Scaffold_271-processed-gene-2.338
PR202_augustus_masked-Super-Scaffold_271-processed-gene-2.340
PR202_augustus_masked-Super-Scaffold_271-processed-gene-2.351
PR202_augustus_masked-Super-Scaffold_271-processed-gene-2.354
PR202_augustus_masked-Super-Scaffold_271-processed-gene-2.359
PR202_augustus_masked-Super-Scaffold_271-processed-gene-3.425
PR202_augustus_masked-Super-Scaffold_271-processed-gene-3.437
PR202_augustus_masked-Super-Scaffold_271-processed-gene-3.460
PR202_augustus_masked-Super-Scaffold_271-processed-gene-3.462
PR202_augustus_masked-Super-Scaffold_271-processed-gene-3.475
PR202_augustus_masked-Super-Scaffold_271-processed-gene-3.479
PR202_augustus_masked-Super-Scaffold_271-processed-gene-3.481
PR202_augustus_masked-Super-Scaffold_271-processed-gene-3.482
PR202_augustus_masked-Super-Scaffold_271-processed-gene-3.483
PR202_augustus_masked-Super-Scaffold_271-processed-gene-3.485
PR202_augustus_masked-Super-Scaffold_271-processed-gene-3.486
PR202_augustus_masked-Super-Scaffold_271-processed-gene-3.488
PR202_augustus_masked-Super-Scaffold_271-processed-gene-3.489
PR202_augustus_masked-Super-Scaffold_271-processed-gene-3.494
PR202_augustus_masked-Super-Scaffold_271-processed-gene-3.499
PR202_augustus_masked-Super-Scaffold_271-processed-gene-3.509
PR202_augustus_masked-Super-Scaffold_271-processed-gene-3.519
PR202_augustus_masked-Super-Scaffold_271-processed-gene-3.524
PR202_augustus_masked-Super-Scaffold_271-processed-gene-3.526
PR202_augustus_masked-Super-Scaffold_271-processed-gene-3.527
PR202_augustus_masked-Super-Scaffold_271-processed-gene-3.536
PR202_augustus_masked-Super-Scaffold_271-processed-gene-3.537
PR202_augustus_masked-Super-Scaffold_271-processed-gene-3.542
PR202_augustus_masked-Super-Scaffold_271-processed-gene-3.543
PR202_augustus_masked-Super-Scaffold_271-processed-gene-3.549
PR202_augustus_masked-Super-Scaffold_271-processed-gene-3.550
PR202_augustus_masked-Super-Scaffold_271-processed-gene-3.554
PR202_augustus_masked-Super-Scaffold_271-processed-gene-3.558
PR202_augustus_masked-Super-Scaffold_271-processed-gene-3.560
PR202_augustus_masked-Super-Scaffold_271-processed-gene-3.568
PR202_augustus_masked-Super-Scaffold_271-processed-gene-3.569
PR202_augustus_masked-Super-Scaffold_271-processed-gene-3.570
PR202_augustus_masked-Super-Scaffold_271-processed-gene-3.574
PR202_augustus_masked-Super-Scaffold_271-processed-gene-4.0
PR202_augustus_masked-Super-Scaffold_271-processed-gene-4.11
PR202_augustus_masked-Super-Scaffold_271-processed-gene-4.117
PR202_augustus_masked-Super-Scaffold_271-processed-gene-4.118
PR202_augustus_masked-Super-Scaffold_271-processed-gene-4.119
PR202_augustus_masked-Super-Scaffold_271-processed-gene-4.12
PR202_augustus_masked-Super-Scaffold_271-processed-gene-4.124
PR202_augustus_masked-Super-Scaffold_271-processed-gene-4.127
PR202_augustus_masked-Super-Scaffold_271-processed-gene-4.129
PR202_augustus_masked-Super-Scaffold_271-processed-gene-4.140
PR202_augustus_masked-Super-Scaffold_271-processed-gene-4.143
PR202_augustus_masked-Super-Scaffold_271-processed-gene-4.147
PR202_augustus_masked-Super-Scaffold_271-processed-gene-4.155
PR202_augustus_masked-Super-Scaffold_271-processed-gene-4.16
PR202_augustus_masked-Super-Scaffold_271-processed-gene-4.160
PR202_augustus_masked-Super-Scaffold_271-processed-gene-4.168
PR202_augustus_masked-Super-Scaffold_271-processed-gene-4.17
PR202_augustus_masked-Super-Scaffold_271-processed-gene-4.19
PR202_augustus_masked-Super-Scaffold_271-processed-gene-4.20
PR202_augustus_masked-Super-Scaffold_271-processed-gene-4.21
PR202_augustus_masked-Super-Scaffold_271-processed-gene-4.22
PR202_augustus_masked-Super-Scaffold_271-processed-gene-4.26
PR202_augustus_masked-Super-Scaffold_271-processed-gene-4.27
PR202_augustus_masked-Super-Scaffold_271-processed-gene-4.36
PR202_augustus_masked-Super-Scaffold_271-processed-gene-4.4
PR202_augustus_masked-Super-Scaffold_271-processed-gene-4.40
PR202_augustus_masked-Super-Scaffold_271-processed-gene-4.41
PR202_augustus_masked-Super-Scaffold_271-processed-gene-4.55
PR202_augustus_masked-Super-Scaffold_271-processed-gene-4.58
PR202_augustus_masked-Super-Scaffold_271-processed-gene-4.61
PR202_augustus_masked-Super-Scaffold_271-processed-gene-4.63
PR202_augustus_masked-Super-Scaffold_271-processed-gene-4.68
PR202_augustus_masked-Super-Scaffold_271-processed-gene-4.79
PR202_augustus_masked-Super-Scaffold_271-processed-gene-4.80
PR202_augustus_masked-Super-Scaffold_271-processed-gene-4.81
PR202_augustus_masked-Super-Scaffold_271-processed-gene-4.86
PR202_augustus_masked-Super-Scaffold_271-processed-gene-4.9
PR202_augustus_masked-Super-Scaffold_271-processed-gene-4.92
PR202_augustus_masked-Super-Scaffold_271-processed-gene-4.94
PR202_augustus_masked-Super-Scaffold_2752-processed-gene-0.602
PR202_augustus_masked-Super-Scaffold_2752-processed-gene-0.613
PR202_augustus_masked-Super-Scaffold_2752-processed-gene-0.616
PR202_augustus_masked-Super-Scaffold_2752-processed-gene-0.620
PR202_augustus_masked-Super-Scaffold_2752-processed-gene-0.625
PR202_augustus_masked-Super-Scaffold_2752-processed-gene-0.626
PR202_augustus_masked-Super-Scaffold_2752-processed-gene-0.628
PR202_augustus_masked-Super-Scaffold_2752-processed-gene-0.630
PR202_augustus_masked-Super-Scaffold_2752-processed-gene-0.635
PR202_augustus_masked-Super-Scaffold_2752-processed-gene-0.638
PR202_augustus_masked-Super-Scaffold_2752-processed-gene-0.640
PR202_augustus_masked-Super-Scaffold_2752-processed-gene-0.641
PR202_augustus_masked-Super-Scaffold_2752-processed-gene-0.643
PR202_augustus_masked-Super-Scaffold_2752-processed-gene-0.646
PR202_augustus_masked-Super-Scaffold_2752-processed-gene-0.650
PR202_augustus_masked-Super-Scaffold_2752-processed-gene-0.651
PR202_augustus_masked-Super-Scaffold_2752-processed-gene-0.652
PR202_augustus_masked-Super-Scaffold_2752-processed-gene-0.656
PR202_augustus_masked-Super-Scaffold_2752-processed-gene-0.657
PR202_augustus_masked-Super-Scaffold_2752-processed-gene-0.659
PR202_augustus_masked-Super-Scaffold_2752-processed-gene-0.661
PR202_augustus_masked-Super-Scaffold_2752-processed-gene-0.665
PR202_augustus_masked-Super-Scaffold_2752-processed-gene-0.666
PR202_augustus_masked-Super-Scaffold_2752-processed-gene-0.668
PR202_augustus_masked-Super-Scaffold_2752-processed-gene-0.669
PR202_augustus_masked-Super-Scaffold_2752-processed-gene-0.674
PR202_augustus_masked-Super-Scaffold_2752-processed-gene-0.688
PR202_augustus_masked-Super-Scaffold_2752-processed-gene-0.698
PR202_augustus_masked-Super-Scaffold_2752-processed-gene-0.700
PR202_augustus_masked-Super-Scaffold_2752-processed-gene-0.701
PR202_augustus_masked-Super-Scaffold_2752-processed-gene-0.702
PR202_augustus_masked-Super-Scaffold_2752-processed-gene-0.703
PR202_augustus_masked-Super-Scaffold_2752-processed-gene-0.705
PR202_augustus_masked-Super-Scaffold_2752-processed-gene-0.708
PR202_augustus_masked-Super-Scaffold_2752-processed-gene-0.712
PR202_augustus_masked-Super-Scaffold_2752-processed-gene-0.713
PR202_augustus_masked-Super-Scaffold_2752-processed-gene-0.717
PR202_augustus_masked-Super-Scaffold_2752-processed-gene-0.719
PR202_augustus_masked-Super-Scaffold_2752-processed-gene-0.721
PR202_augustus_masked-Super-Scaffold_2752-processed-gene-0.723
PR202_augustus_masked-Super-Scaffold_2752-processed-gene-0.726
PR202_augustus_masked-Super-Scaffold_2752-processed-gene-0.727
PR202_augustus_masked-Super-Scaffold_2752-processed-gene-0.728
PR202_augustus_masked-Super-Scaffold_2752-processed-gene-0.740
PR202_augustus_masked-Super-Scaffold_2752-processed-gene-0.743
PR202_augustus_masked-Super-Scaffold_2752-processed-gene-0.761
PR202_augustus_masked-Super-Scaffold_2752-processed-gene-0.765
PR202_augustus_masked-Super-Scaffold_2752-processed-gene-0.767
PR202_augustus_masked-Super-Scaffold_2752-processed-gene-0.768
PR202_augustus_masked-Super-Scaffold_2752-processed-gene-0.769
PR202_augustus_masked-Super-Scaffold_2752-processed-gene-0.771
PR202_augustus_masked-Super-Scaffold_2752-processed-gene-0.774
PR202_augustus_masked-Super-Scaffold_2752-processed-gene-0.775
PR202_augustus_masked-Super-Scaffold_2752-processed-gene-0.780
PR202_augustus_masked-Super-Scaffold_2752-processed-gene-0.782
PR202_augustus_masked-Super-Scaffold_2752-processed-gene-0.787
PR202_augustus_masked-Super-Scaffold_2752-processed-gene-0.788
PR202_augustus_masked-Super-Scaffold_2752-processed-gene-0.790
PR202_augustus_masked-Super-Scaffold_2752-processed-gene-0.791
PR202_augustus_masked-Super-Scaffold_2752-processed-gene-0.792
PR202_augustus_masked-Super-Scaffold_2752-processed-gene-0.797
PR202_augustus_masked-Super-Scaffold_2752-processed-gene-0.803
PR202_augustus_masked-Super-Scaffold_2752-processed-gene-0.804
PR202_augustus_masked-Super-Scaffold_2752-processed-gene-0.805
PR202_augustus_masked-Super-Scaffold_2752-processed-gene-0.807
PR202_augustus_masked-Super-Scaffold_2752-processed-gene-0.808
PR202_augustus_masked-Super-Scaffold_2752-processed-gene-0.809
PR202_augustus_masked-Super-Scaffold_2752-processed-gene-0.820
PR202_augustus_masked-Super-Scaffold_2752-processed-gene-0.827
PR202_augustus_masked-Super-Scaffold_2752-processed-gene-0.838
PR202_augustus_masked-Super-Scaffold_2752-processed-gene-0.840
PR202_augustus_masked-Super-Scaffold_2752-processed-gene-0.845
PR202_augustus_masked-Super-Scaffold_2752-processed-gene-0.847
PR202_augustus_masked-Super-Scaffold_2752-processed-gene-0.858
PR202_augustus_masked-Super-Scaffold_2752-processed-gene-0.861
PR202_augustus_masked-Super-Scaffold_2752-processed-gene-0.862
PR202_augustus_masked-Super-Scaffold_2752-processed-gene-0.863
PR202_augustus_masked-Super-Scaffold_2752-processed-gene-0.864
PR202_augustus_masked-Super-Scaffold_2756-processed-gene-0.17
PR202_augustus_masked-Super-Scaffold_2756-processed-gene-0.57
PR202_augustus_masked-Super-Scaffold_2756-processed-gene-0.77
PR202_augustus_masked-Super-Scaffold_275-processed-gene-0.101
PR202_augustus_masked-Super-Scaffold_275-processed-gene-0.26
PR202_augustus_masked-Super-Scaffold_275-processed-gene-0.7
PR202_augustus_masked-Super-Scaffold_275-processed-gene-0.8
PR202_augustus_masked-Super-Scaffold_2761-processed-gene-0.490
PR202_augustus_masked-Super-Scaffold_2761-processed-gene-0.496
PR202_augustus_masked-Super-Scaffold_2761-processed-gene-0.497
PR202_augustus_masked-Super-Scaffold_2761-processed-gene-0.498
PR202_augustus_masked-Super-Scaffold_2761-processed-gene-0.509
PR202_augustus_masked-Super-Scaffold_2761-processed-gene-0.510
PR202_augustus_masked-Super-Scaffold_2761-processed-gene-0.511
PR202_augustus_masked-Super-Scaffold_2761-processed-gene-0.516
PR202_augustus_masked-Super-Scaffold_2761-processed-gene-0.519
PR202_augustus_masked-Super-Scaffold_2761-processed-gene-0.521
PR202_augustus_masked-Super-Scaffold_2761-processed-gene-0.522
PR202_augustus_masked-Super-Scaffold_2761-processed-gene-0.523
PR202_augustus_masked-Super-Scaffold_2761-processed-gene-0.524
PR202_augustus_masked-Super-Scaffold_2761-processed-gene-0.526
PR202_augustus_masked-Super-Scaffold_2761-processed-gene-0.527
PR202_augustus_masked-Super-Scaffold_2761-processed-gene-0.529
PR202_augustus_masked-Super-Scaffold_2761-processed-gene-0.530
PR202_augustus_masked-Super-Scaffold_2761-processed-gene-0.534
PR202_augustus_masked-Super-Scaffold_2761-processed-gene-0.537
PR202_augustus_masked-Super-Scaffold_2761-processed-gene-0.538
PR202_augustus_masked-Super-Scaffold_2761-processed-gene-0.542
PR202_augustus_masked-Super-Scaffold_2761-processed-gene-0.544
PR202_augustus_masked-Super-Scaffold_2761-processed-gene-0.545
PR202_augustus_masked-Super-Scaffold_2761-processed-gene-0.546
PR202_augustus_masked-Super-Scaffold_2761-processed-gene-0.549
PR202_augustus_masked-Super-Scaffold_2761-processed-gene-0.575
PR202_augustus_masked-Super-Scaffold_2761-processed-gene-0.576
PR202_augustus_masked-Super-Scaffold_2761-processed-gene-0.581
PR202_augustus_masked-Super-Scaffold_2761-processed-gene-0.584
PR202_augustus_masked-Super-Scaffold_2761-processed-gene-0.596
PR202_augustus_masked-Super-Scaffold_2761-processed-gene-0.603
PR202_augustus_masked-Super-Scaffold_2761-processed-gene-0.607
PR202_augustus_masked-Super-Scaffold_2761-processed-gene-0.615
PR202_augustus_masked-Super-Scaffold_2761-processed-gene-0.617
PR202_augustus_masked-Super-Scaffold_2761-processed-gene-0.618
PR202_augustus_masked-Super-Scaffold_2761-processed-gene-0.622
PR202_augustus_masked-Super-Scaffold_2761-processed-gene-0.623
PR202_augustus_masked-Super-Scaffold_2761-processed-gene-0.630
PR202_augustus_masked-Super-Scaffold_2761-processed-gene-0.631
PR202_augustus_masked-Super-Scaffold_2761-processed-gene-0.635
PR202_augustus_masked-Super-Scaffold_2761-processed-gene-0.637
PR202_augustus_masked-Super-Scaffold_2761-processed-gene-0.639
PR202_augustus_masked-Super-Scaffold_2761-processed-gene-0.640
PR202_augustus_masked-Super-Scaffold_2761-processed-gene-0.641
PR202_augustus_masked-Super-Scaffold_2761-processed-gene-0.643
PR202_augustus_masked-Super-Scaffold_2761-processed-gene-0.645
PR202_augustus_masked-Super-Scaffold_2761-processed-gene-0.646
PR202_augustus_masked-Super-Scaffold_2761-processed-gene-0.647
PR202_augustus_masked-Super-Scaffold_2761-processed-gene-0.654
PR202_augustus_masked-Super-Scaffold_2761-processed-gene-0.655
PR202_augustus_masked-Super-Scaffold_2761-processed-gene-0.658
PR202_augustus_masked-Super-Scaffold_2761-processed-gene-0.660
PR202_augustus_masked-Super-Scaffold_2761-processed-gene-0.661
PR202_augustus_masked-Super-Scaffold_2761-processed-gene-0.662
PR202_augustus_masked-Super-Scaffold_2761-processed-gene-0.663
PR202_augustus_masked-Super-Scaffold_2761-processed-gene-0.664
PR202_augustus_masked-Super-Scaffold_2761-processed-gene-0.666
PR202_augustus_masked-Super-Scaffold_2761-processed-gene-0.667
PR202_augustus_masked-Super-Scaffold_2761-processed-gene-0.670
PR202_augustus_masked-Super-Scaffold_2761-processed-gene-0.673
PR202_augustus_masked-Super-Scaffold_2761-processed-gene-0.674
PR202_augustus_masked-Super-Scaffold_2761-processed-gene-0.677
PR202_augustus_masked-Super-Scaffold_2761-processed-gene-0.681
PR202_augustus_masked-Super-Scaffold_2761-processed-gene-0.684
PR202_augustus_masked-Super-Scaffold_2761-processed-gene-0.694
PR202_augustus_masked-Super-Scaffold_2761-processed-gene-0.695
PR202_augustus_masked-Super-Scaffold_2761-processed-gene-0.697
PR202_augustus_masked-Super-Scaffold_2761-processed-gene-0.699
PR202_augustus_masked-Super-Scaffold_2761-processed-gene-0.703
PR202_augustus_masked-Super-Scaffold_2761-processed-gene-0.704
PR202_augustus_masked-Super-Scaffold_2761-processed-gene-0.708
PR202_augustus_masked-Super-Scaffold_2761-processed-gene-0.709
PR202_augustus_masked-Super-Scaffold_2761-processed-gene-0.720
PR202_augustus_masked-Super-Scaffold_2761-processed-gene-0.721
PR202_augustus_masked-Super-Scaffold_2761-processed-gene-0.723
PR202_augustus_masked-Super-Scaffold_2761-processed-gene-0.724
PR202_augustus_masked-Super-Scaffold_2761-processed-gene-0.726
PR202_augustus_masked-Super-Scaffold_2761-processed-gene-0.730
PR202_augustus_masked-Super-Scaffold_2765-processed-gene-0.284
PR202_augustus_masked-Super-Scaffold_2765-processed-gene-0.289
PR202_augustus_masked-Super-Scaffold_2765-processed-gene-0.296
PR202_augustus_masked-Super-Scaffold_2765-processed-gene-0.300
PR202_augustus_masked-Super-Scaffold_2765-processed-gene-0.301
PR202_augustus_masked-Super-Scaffold_2765-processed-gene-0.335
PR202_augustus_masked-Super-Scaffold_2765-processed-gene-0.337
PR202_augustus_masked-Super-Scaffold_2765-processed-gene-0.338
PR202_augustus_masked-Super-Scaffold_2765-processed-gene-0.339
PR202_augustus_masked-Super-Scaffold_2765-processed-gene-0.340
PR202_augustus_masked-Super-Scaffold_2765-processed-gene-0.349
PR202_augustus_masked-Super-Scaffold_2765-processed-gene-0.353
PR202_augustus_masked-Super-Scaffold_2765-processed-gene-0.354
PR202_augustus_masked-Super-Scaffold_2768-processed-gene-0.203
PR202_augustus_masked-Super-Scaffold_2768-processed-gene-0.204
PR202_augustus_masked-Super-Scaffold_2768-processed-gene-0.205
PR202_augustus_masked-Super-Scaffold_2768-processed-gene-0.206
PR202_augustus_masked-Super-Scaffold_2768-processed-gene-0.207
PR202_augustus_masked-Super-Scaffold_2768-processed-gene-0.208
PR202_augustus_masked-Super-Scaffold_2768-processed-gene-0.210
PR202_augustus_masked-Super-Scaffold_2768-processed-gene-0.213
PR202_augustus_masked-Super-Scaffold_2768-processed-gene-0.214
PR202_augustus_masked-Super-Scaffold_2768-processed-gene-0.217
PR202_augustus_masked-Super-Scaffold_2768-processed-gene-0.219
PR202_augustus_masked-Super-Scaffold_2768-processed-gene-0.224
PR202_augustus_masked-Super-Scaffold_2768-processed-gene-0.229
PR202_augustus_masked-Super-Scaffold_2768-processed-gene-0.231
PR202_augustus_masked-Super-Scaffold_2768-processed-gene-0.232
PR202_augustus_masked-Super-Scaffold_2768-processed-gene-0.234
PR202_augustus_masked-Super-Scaffold_2768-processed-gene-0.238
PR202_augustus_masked-Super-Scaffold_2768-processed-gene-0.244
PR202_augustus_masked-Super-Scaffold_2768-processed-gene-0.250
PR202_augustus_masked-Super-Scaffold_2768-processed-gene-0.260
PR202_augustus_masked-Super-Scaffold_2768-processed-gene-0.261
PR202_augustus_masked-Super-Scaffold_2768-processed-gene-0.262
PR202_augustus_masked-Super-Scaffold_2768-processed-gene-0.263
PR202_augustus_masked-Super-Scaffold_2768-processed-gene-0.264
PR202_augustus_masked-Super-Scaffold_2768-processed-gene-0.265
PR202_augustus_masked-Super-Scaffold_2768-processed-gene-0.266
PR202_augustus_masked-Super-Scaffold_2768-processed-gene-0.267
PR202_augustus_masked-Super-Scaffold_2768-processed-gene-0.269
PR202_augustus_masked-Super-Scaffold_2768-processed-gene-0.271
PR202_augustus_masked-Super-Scaffold_2768-processed-gene-0.275
PR202_augustus_masked-Super-Scaffold_278-processed-gene-0.113
PR202_augustus_masked-Super-Scaffold_278-processed-gene-0.115
PR202_augustus_masked-Super-Scaffold_278-processed-gene-0.118
PR202_augustus_masked-Super-Scaffold_278-processed-gene-0.119
PR202_augustus_masked-Super-Scaffold_278-processed-gene-0.120
PR202_augustus_masked-Super-Scaffold_278-processed-gene-0.125
PR202_augustus_masked-Super-Scaffold_278-processed-gene-0.133
PR202_augustus_masked-Super-Scaffold_278-processed-gene-0.136
PR202_augustus_masked-Super-Scaffold_278-processed-gene-0.140
PR202_augustus_masked-Super-Scaffold_278-processed-gene-0.147
PR202_augustus_masked-Super-Scaffold_278-processed-gene-0.175
PR202_augustus_masked-Super-Scaffold_278-processed-gene-0.179
PR202_augustus_masked-Super-Scaffold_278-processed-gene-0.186
PR202_augustus_masked-Super-Scaffold_278-processed-gene-0.187
PR202_augustus_masked-Super-Scaffold_278-processed-gene-0.211
PR202_augustus_masked-Super-Scaffold_278-processed-gene-0.217
PR202_augustus_masked-Super-Scaffold_278-processed-gene-0.226
PR202_augustus_masked-Super-Scaffold_278-processed-gene-0.232
PR202_augustus_masked-Super-Scaffold_278-processed-gene-0.233
PR202_augustus_masked-Super-Scaffold_278-processed-gene-0.244
PR202_augustus_masked-Super-Scaffold_278-processed-gene-0.249
PR202_augustus_masked-Super-Scaffold_278-processed-gene-1.119
PR202_augustus_masked-Super-Scaffold_278-processed-gene-1.122
PR202_augustus_masked-Super-Scaffold_278-processed-gene-1.152
PR202_augustus_masked-Super-Scaffold_278-processed-gene-1.155
PR202_augustus_masked-Super-Scaffold_278-processed-gene-1.163
PR202_augustus_masked-Super-Scaffold_278-processed-gene-1.183
PR202_augustus_masked-Super-Scaffold_278-processed-gene-1.194
PR202_augustus_masked-Super-Scaffold_278-processed-gene-1.195
PR202_augustus_masked-Super-Scaffold_278-processed-gene-1.196
PR202_augustus_masked-Super-Scaffold_278-processed-gene-1.207
PR202_augustus_masked-Super-Scaffold_278-processed-gene-1.208
PR202_augustus_masked-Super-Scaffold_278-processed-gene-1.89
PR202_augustus_masked-Super-Scaffold_278-processed-gene-1.93
PR202_augustus_masked-Super-Scaffold_278-processed-gene-1.94
PR202_augustus_masked-Super-Scaffold_278-processed-gene-1.99
PR202_augustus_masked-Super-Scaffold_278-processed-gene-2.131
PR202_augustus_masked-Super-Scaffold_278-processed-gene-2.135
PR202_augustus_masked-Super-Scaffold_278-processed-gene-2.136
PR202_augustus_masked-Super-Scaffold_278-processed-gene-2.148
[truncated: 1,197,797 more chars]
