# Supplementary material for: Detection of subgenome bias using an anchored syntenic approach in Eleusine coracana (finger millet)
Source: BMC Genomics. 2021 Mar 12;22:175. doi: 10.1186/s12864-021-07447-y (PMC7953713; doi:10.1186/s12864-021-07447-y)
Supplement: Supplementary file 12 — Additional file 12: Codeml Oropetium results: Synonymous substitution rates from codeml results between Eleusine coracana and Oropetium thomaeum. [file 12864_2021_7447_MOESM12_ESM.tsv]

MLds	MLdn	NGds	NGdn	call0	scafType0	SitaProt0	SitaKegg0	KeggOrth0	seq0	call1	scafType1	SitaProt1	SitaKegg1	KeggOrth1	seq1	id
0.3961	0.0441	0.4157	0.0483	b	good	XP_012701081.3	sita:101785798	None	PR202_maker-Super-Scaffold_4803-augustus-gene-0.289-mRNA-1	na	na	na	na	na	Ot_Chr2_17444	2a1521ccea20744ec6fca7a1e5f6a833
0.5918	0.1516	0.619	0.1544	a	na	na	na	na	PR202_maker-Super-Scaffold_266-augustus-gene-2.1009-mRNA-1	na	na	na	na	na	Ot_Chr2_10953	770b22a29b8f5474ead111eb86706a34
0.2289	0.0305	0.2377	0.0308	b	xo	XP_004967668.1	sita:101768957	None	PR202_augustus_masked-Super-Scaffold_12-processed-gene-3.22-mRNA-1	na	na	na	na	na	Ot_Chr3_18000	bc8b04caab6fa1c6d48258f9a07133dc
0.2873	0.0615	0.3437	0.0588	a	good	XP_004969976.1	sita:101782445	None	PR202_augustus_masked-Super-Scaffold_334-processed-gene-0.209-mRNA-1	na	na	na	na	na	Ot_Chr3_12535	7ab29577a895c61b81e0de07cacf6dd0
0.3625	0.0748	0.3324	0.0797	a	good	XP_004958263.1	sita:101782363	K08065	PR202_augustus_masked-Super-Scaffold_5-processed-gene-2.88-mRNA-1	na	na	na	na	na	Ot_Chr7_16786	02be574c6544c0d27a6e987706fcccb7
0.2149	0.0819	0.2393	0.0802	a	xo	XP_004956990.2	sita:101785037	K17098	PR202_maker-Super-Scaffold_311-augustus-gene-3.500-mRNA-1	na	na	na	na	na	Ot_Chr2_05707	6838f4d3bdf85e21b979d8cdbe780b83
0.5001	0.198	0.4593	0.2099	a	na	na	na	na	PR202_maker-Super-Scaffold_140-augustus-gene-0.714-mRNA-1	na	na	na	na	na	Ot_Chr7_n37778	022a9fc49194e36e5cb082062b4b38b4
2.2193	0.3625	3.1038	0.3822	b	xo	XP_004970316.1	sita:101777191	K11420	PR202_augustus_masked-Super-Scaffold_128-processed-gene-4.718-mRNA-1	na	na	na	na	na	Ot_Chr2_n32769	80d5018b94a2ee8fac17af2726a5cedb
1.4611	0.6491	1.3264	0.6839	a	na	na	na	na	PR202_maker-Super-Scaffold_253-augustus-gene-2.36-mRNA-1	na	na	na	na	na	Ot_Chr5_n36338	bde2f0bd983c12c5d5561f1355ba8f90
0.278	0.0592	0.3004	0.0599	b	good	XP_004961120.1	sita:101769165	None	PR202_maker-Super-Scaffold_69-augustus-gene-1.125-mRNA-1	na	na	na	na	na	Ot_Chr5_03776	b5874b83e659b719ed781a32bd91153a
0.2146	0.0215	0.2802	0.0195	a	na	na	na	na	PR202_augustus_masked-Super-Scaffold_395-processed-gene-4.146-mRNA-1	na	na	na	na	na	Ot_Chr2_n32503	11b6da658b1c7f64a66820f4d2e1c055
1.3724	0.3574	1.1377	0.3993	b	na	na	na	na	PR202_maker-Super-Scaffold_382-augustus-gene-0.150-mRNA-1	na	na	na	na	na	Ot_Chr4_23575	e6d45377991b8f113c300e99a2a887f3
0.6185	0.0941	0.5687	0.1049	a	good	XP_004965708.1	sita:101773100	None	PR202_maker-Super-Scaffold_524-exonerate_protein2genome-gene-0.285-mRNA-1	na	na	na	na	na	Ot_Chr7_10427	24b4219d41229c2f321fdadd4e77eec9
0.3226	0.0817	0.3756	0.0792	b	good	XP_004952622.1	sita:101771916	K09419	PR202_augustus_masked-Super-Scaffold_453-processed-gene-2.256-mRNA-1	na	na	na	na	na	Ot_Chr1_11326	d7933f7c31aed37554881ac541b4cc2a
0.2402	0.0466	0.2676	0.0463	a	xo	XP_012703327.1	sita:101755206	None	PR202_augustus_masked-Super-Scaffold_95-processed-gene-3.158-mRNA-1	na	na	na	na	na	Ot_Chr6_12190	b44f08edc6975084a46f06cb770ebac1
0.1901	0.0708	0.2281	0.0671	b	na	na	na	na	PR202_maker-Super-Scaffold_538-augustus-gene-0.48-mRNA-1	na	na	na	na	na	Ot_Chr8_n38965	d8c8f938c22b077cef5dfc53adaa02e6
0.4173	0.0419	0.4352	0.0418	b	xo	XP_004955757.1	sita:101776955	None	PR202_maker-Super-Scaffold_12-exonerate_protein2genome-gene-1.435-mRNA-1	na	na	na	na	na	Ot_Chr3_06882	3faa716fd439b70a9c47b208f2471f97
0.2097	0.0119	0.2352	0.0115	a	xo	XP_004967411.1	sita:101769760	K15029	PR202_augustus_masked-Super-Scaffold_12-processed-gene-4.253-mRNA-1	na	na	na	na	na	Ot_Chr3_17799	21c7d43cbda0fbe40ddb7823e17e388b
0.2846	0.2805	0.2934	0.2781	a	xo	XP_004954656.1	sita:101760602	None	PR202_augustus_masked-Super-Scaffold_25-processed-gene-1.222-mRNA-1	na	na	na	na	na	Ot_Chr1_18881	4d1d28522163abd6a790ffca8aee58db
0.9504	0.7327	0.9484	0.722	b	na	na	na	na	PR202_maker-Super-Scaffold_10-augustus-gene-3.362-mRNA-1	na	na	na	na	na	Ot_Chr9_14739	81a002e42b8512d65138930126f20001
0.2018	0.0227	0.2262	0.0224	b	na	na	na	na	PR202_augustus_masked-Super-Scaffold_84-processed-gene-6.834-mRNA-1	na	na	na	na	na	Ot_Chr1_04147	b112f117f8a050df5feca053cdaf2f78
0.3042	0.114	0.3248	0.1129	b	na	na	na	na	PR202_maker-Super-Scaffold_307-augustus-gene-3.376-mRNA-1	na	na	na	na	na	Ot_Chr3_11709	6de837cf718cdc6df410375c920dcefb
1.2368	0.3723	1.0912	0.4048	b	good	XP_004952570.1	sita:101782859	K03676	PR202_augustus_masked-Super-Scaffold_453-processed-gene-2.440-mRNA-1	na	na	na	na	na	Ot_Chr1_n31693	eaaedaf201295bd413d72f50548f2918
0.4129	0.134	0.4631	0.1279	b	na	na	na	na	PR202_augustus_masked-Super-Scaffold_65-processed-gene-1.337-mRNA-1	na	na	na	na	na	Ot_Chr5_n36523	e807fb7cb7fdde9377ce01210fc4787d
0.4132	0.051	0.3701	0.0558	b	na	na	na	na	PR202_augustus_masked-Super-Scaffold_271-processed-gene-4.22-mRNA-1	na	na	na	na	na	Ot_Chr7_13509	34bbaf0851c8f5be326e121eb5b3c904
0.4048	0.0985	0.4492	0.0958	b	xo	XP_014661028.1	sita:101754161	None	PR202_maker-Super-Scaffold_266-augustus-gene-1.518-mRNA-1	na	na	na	na	na	Ot_Chr8_25907	2f9505ad891b8df140aed04967162e6a
0.2217	0.0175	0.2556	0.0169	b	good	XP_004968419.1	sita:101758540	K08490	PR202_maker-Super-Scaffold_337-augustus-gene-0.101-mRNA-1	na	na	na	na	na	Ot_Chr3_07297	e99a16e6a930fecec5942319be318b5d
0.3266	0.0764	0.3822	0.0761	b	xo	XP_004951953.1	sita:101762880	None	PR202_maker-Super-Scaffold_2412-augustus-gene-1.508-mRNA-1	na	na	na	na	na	Ot_Chr1_14309	4a00df80b34c72466f02fbebf476dcc4
0.4957	0.0601	0.4369	0.0705	a	good	XP_004958765.3	sita:101774809	K05953	PR202_augustus_masked-Super-Scaffold_34-processed-gene-0.13-mRNA-1	na	na	na	na	na	Ot_Chr7_n37904	b956760e65336ed70c201eb7f3e94b9f
0.2366	0.0167	0.2788	0.0161	b	good	XP_004956202.1	sita:101757107	K14490	PR202_maker-Super-Scaffold_96-augustus-gene-0.401-mRNA-1	na	na	na	na	na	Ot_Chr2_06343	13b64d9895b545db2d2a154933e19df0
0.5035	0.0801	0.4665	0.0858	b	good	XP_004986046.1	sita:101757702	K08235	PR202_augustus_masked-Super-Scaffold_389-processed-gene-0.358-mRNA-1	na	na	na	na	na	Ot_Chr4_21313	4a758cd02a16e9ad75e4162fb1dcdaab
0.3545	0.0586	0.3943	0.0602	a	na	na	na	na	PR202_maker-Super-Scaffold_510-augustus-gene-0.53-mRNA-1	na	na	na	na	na	Ot_Chr9_n39690	403eb6f9f862a3308fa9ef0c95744955
0.2941	0.0758	0.3134	0.0762	b	na	na	na	na	PR202_augustus_masked-Super-Scaffold_17-processed-gene-4.147-mRNA-1	na	na	na	na	na	Ot_Chr9_23168	24af781bdf9d205c20c24c20d43ac772
0.2416	0.0129	0.2765	0.0134	a	na	na	na	na	PR202_augustus_masked-Super-Scaffold_7-processed-gene-12.901-mRNA-1	na	na	na	na	na	Ot_Chr1_21267	c9fac064c6e2a3b5407da4460cf8d7a3
0.9468	0.2069	1.0607	0.2089	a	good	XP_004956636.1	sita:101773311	None	PR202_maker-Super-Scaffold_603-augustus-gene-0.66-mRNA-1	na	na	na	na	na	Ot_Chr9_n39285	bd9d86b21af2b166f1cd35b68b45400e
0.223	0.1008	0.2642	0.0955	a	good	XP_004967367.1	sita:101753678	K21444	PR202_maker-Super-Scaffold_183-augustus-gene-0.412-mRNA-1	na	na	na	na	na	Ot_Chr7_27202	f0d13f5ab31dc6fc29d4764d10c31912
0.17	0.0579	0.202	0.0545	b	xo	XP_004970501.1	sita:101780709	None	PR202_augustus_masked-Super-Scaffold_128-processed-gene-3.168-mRNA-1	na	na	na	na	na	Ot_Chr3_18812	1f6961ba763c4e62e5de4326b06b0dd5
0.4345	0.1551	0.5071	0.1502	b	na	na	na	na	PR202_augustus_masked-Super-Scaffold_234-processed-gene-4.128-mRNA-1	na	na	na	na	na	Ot_Chr7_n38480	7a4c75022695b9878a25fed7eef60421
0.2723	0.0372	0.2985	0.0386	a	good	XP_004976782.1	sita:101773733	K17268	PR202_augustus_masked-Super-Scaffold_184-processed-gene-1.884-mRNA-1	na	na	na	na	na	Ot_Chr6_01665	a71c971657d5f21430d6054a9195a3b2
0.1995	0.0279	0.2524	0.0254	a	good	XP_004961729.1	sita:101767823	K22450	PR202_maker-Super-Scaffold_152-augustus-gene-7.372-mRNA-1	na	na	na	na	na	Ot_Chr5_03349	1dae9f50915deca95eda4bd187675d61
0.2341	0.077	0.2628	0.0762	b	good	XP_004956595.1	sita:101755744	None	PR202_maker-Super-Scaffold_364-augustus-gene-0.208-mRNA-1	na	na	na	na	na	Ot_Chr2_n32256	ee354d9a66eca0435ac2cbdb198fa500
1.1775	0.3526	1.4363	0.3451	a	na	na	na	na	PR202_maker-Super-Scaffold_6-augustus-gene-0.3-mRNA-1	na	na	na	na	na	Ot_Chr3_11846	24bf134ee6355350c6a5d30500414c8f
0.3665	0.2048	0.3927	0.2067	b	good	XP_004961408.1	sita:101782656	None	PR202_augustus_masked-Super-Scaffold_3028-processed-gene-0.568-mRNA-1	na	na	na	na	na	Ot_Chr5_03654	50e22d3334ca44592e5784eea1a0fb60
0.3316	0.0107	0.3506	0.0112	a	good	XP_004961643.1	sita:101769306	None	PR202_augustus_masked-Super-Scaffold_152-processed-gene-6.204-mRNA-1	na	na	na	na	na	Ot_Chr5_03414	0492d383e844f5ef0ec4139bc59135e6
0.1968	0.0326	0.2036	0.0339	a	good	XP_012701777.1	na	na	PR202_augustus_masked-Super-Scaffold_179-processed-gene-0.136-mRNA-1	na	na	na	na	na	Ot_Chr3_10028	52c3c23506563fc23b820d3796c7ba57
0.6051	0.2111	0.5962	0.2211	a	good	XP_004971996.1	sita:101768573	None	PR202_maker-Super-Scaffold_190-augustus-gene-0.269-mRNA-1	na	na	na	na	na	Ot_Chr3_19466	5f8cb43aed770f8de1a4c85903d828e1
1.3438	0.6517	1.1531	0.6951	a	na	na	na	na	PR202_augustus_masked-Super-Scaffold_18-processed-gene-6.512-mRNA-1	na	na	na	na	na	Ot_Chr1_21178	075b508e6768265882d6df36a503da56
0.8978	0.2608	0.788	0.2828	a	na	na	na	na	PR202_augustus_masked-Super-Scaffold_9585-processed-gene-0.161-mRNA-1	na	na	na	na	na	Ot_Chr1_n31547	c492bcd8d4b20e8662b622c64e211d42
0.2833	0.067	0.3143	0.0676	a	good	XP_022683396.1	na	na	PR202_maker-Super-Scaffold_1536-augustus-gene-0.38-mRNA-1	na	na	na	na	na	Ot_Chr9_13755	630a7a257f5031992efbb9c93f9397fb
0.2773	0.0885	0.2823	0.0922	a	xo	XP_004969827.2	sita:101756782	None	PR202_augustus_masked-Super-Scaffold_307-processed-gene-0.113-mRNA-1	na	na	na	na	na	Ot_Chr3_n34451	be10be8f18f7b5ac51316f19c58bcc30
0.2958	0.0998	0.3304	0.0978	b	na	na	na	na	PR202_augustus_masked-Super-Scaffold_2539-processed-gene-0.471-mRNA-1	na	na	na	na	na	Ot_Chr5_04948	c08fc37bf700a520c6398ad89bd7f825
0.2485	0.001	0.2753	0.0019	b	xo	XP_004981922.1	sita:101761206	K07374	PR202_augustus_masked-Super-Scaffold_147-processed-gene-1.300-mRNA-1	na	na	na	na	na	Ot_Chr4_07414	d66e5c28018a55b26af0a6c767dd3b02
0.2278	0.0305	0.2586	0.0303	a	na	na	na	na	PR202_augustus_masked-Super-Scaffold_382-processed-gene-0.762-mRNA-1	na	na	na	na	na	Ot_Chr4_24829	3e570118e83bb30137a5e25a690e0a05
2.9	0.2616	3.0	0.2896	a	good	XP_014660375.1	sita:101778898	None	PR202_augustus_masked-Super-Scaffold_152-processed-gene-7.512-mRNA-1	na	na	na	na	na	Ot_Chr4_n35012	fefb1a5f89f1412ac0d60d961ce70d8e
1.6209	0.4565	1.3679	0.4899	b	na	na	na	na	PR202_maker-Super-Scaffold_307-augustus-gene-4.325-mRNA-1	na	na	na	na	na	Ot_Chr3_11773	51fa5a992fbbf50338d294e58a5d0241
0.7711	0.2907	0.6804	0.3061	a	na	na	na	na	PR202_maker-Super-Scaffold_18-augustus-gene-5.72-mRNA-1	na	na	na	na	na	Ot_Chr1_21767	acdf5d8b10801dfec75b912808b6403d
0.3701	0.1049	0.3794	0.108	b	xo	na	na	na	PR202_augustus_masked-Super-Scaffold_84-processed-gene-1.61-mRNA-1	na	na	na	na	na	Ot_Chr1_04283	70fa26b6b7f816f12696707e3956d934
0.2031	0.0767	0.2158	0.0775	a	good	XP_022680582.1	na	na	PR202_maker-Super-Scaffold_152-augustus-gene-4.43-mRNA-1	na	na	na	na	na	Ot_Chr5_04976	a467c7bf3bd3aae710295d6745a5ec39
0.3483	0.0033	0.3403	0.01	b	xo	XP_004981945.1	sita:101769996	K11251	PR202_augustus_masked-Super-Scaffold_147-processed-gene-1.280-mRNA-1	na	na	na	na	na	Ot_Chr4_07960	41f6b71b598733280f55550c8e677dbc
0.5187	0.3358	0.5275	0.3402	a	good	XP_004970304.1	sita:101772574	None	PR202_augustus_masked-Super-Scaffold_214-processed-gene-0.1051-mRNA-1	na	na	na	na	na	Ot_Chr5_03399	40eed4a83a136ecf001a7c0141235ae4
0.4309	0.1005	0.413	0.1065	a	na	na	na	na	PR202_augustus_masked-Super-Scaffold_39-processed-gene-2.469-mRNA-1	na	na	na	na	na	Ot_Chr6_20840	4b4e976d0ac461763e87f864e3cdf442
0.3336	0.0722	0.2985	0.0775	a	good	XP_004961326.1	sita:101782792	K09287	PR202_augustus_masked-Super-Scaffold_2499-processed-gene-1.602-mRNA-1	na	na	na	na	na	Ot_Chr5_03987	8c987215c0956a9d93bd87d88a030db9
0.6106	0.1103	0.7003	0.1122	a	good	XP_004986167.1	sita:101780944	K01184	PR202_maker-Super-Scaffold_85-augustus-gene-0.475-mRNA-1	na	na	na	na	na	Ot_Chr4_n34966	db7ae0ac208a34531b5c202bd1661655
0.72	0.0306	0.7734	0.0379	a	na	na	na	na	PR202_maker-Super-Scaffold_1173-augustus-gene-1.1008-mRNA-1	na	na	na	na	na	Ot_Chr1_14340	e9b7a929bc5b7ee0d000d827b358364d
0.3551	0.1939	0.3607	0.1934	a	na	na	na	na	PR202_maker-Super-Scaffold_182-augustus-gene-2.536-mRNA-1	na	na	na	na	na	Ot_Chr8_25910	9dcdfbd8d68fae975460059d33400ce5
0.771	0.3439	0.7474	0.3522	a	na	na	na	na	PR202_augustus_masked-Super-Scaffold_557-processed-gene-0.160-mRNA-1	na	na	na	na	na	Ot_Chr7_n38016	92aaff6df895338c901de94611ba101b
0.8519	0.885	0.8316	0.8969	a	good	XP_004985053.1	sita:101783635	None	PR202_augustus_masked-Super-Scaffold_440-processed-gene-0.190-mRNA-1	na	na	na	na	na	Ot_Chr4_n35146	6b6339d77742b2371a3ba3b15bc5f424
0.1731	0.072	0.1989	0.0686	b	na	na	na	na	PR202_augustus_masked-Super-Scaffold_893-processed-gene-2.789-mRNA-1	na	na	na	na	na	Ot_Chr1_19096	1920b9d64176ae429ccd4c54add23399
0.3293	0.095	0.3181	0.1001	a	na	na	na	na	PR202_augustus_masked-Super-Scaffold_6-processed-gene-3.862-mRNA-1	na	na	na	na	na	Ot_Chr3_26357	ee841ce954df4bbee911fbae95cced5e
0.934	0.4704	0.8776	0.485	a	na	na	na	na	PR202_augustus_masked-Super-Scaffold_7-processed-gene-12.939-mRNA-1	na	na	na	na	na	Ot_Chr1_04581	182008d38a65a567633cadbbba24648f
0.2744	0.0459	0.2747	0.0489	b	xo	XP_004968150.1	sita:101757309	None	PR202_augustus_masked-Super-Scaffold_84-processed-gene-3.290-mRNA-1	na	na	na	na	na	Ot_Chr1_04596	ae0fe936f38dfc9f891d3b89f9b6165d
0.2501	0.0046	0.2758	0.0054	a	na	na	na	na	PR202_maker-Super-Scaffold_178-augustus-gene-0.1-mRNA-1	na	na	na	na	na	Ot_Chr8_27162	c4a00fe38146507dc62050c3884791f3
0.4707	0.0672	0.5034	0.0662	b	na	na	na	na	PR202_maker-Super-Scaffold_70-augustus-gene-0.449-mRNA-1	na	na	na	na	na	Ot_Chr1_02606	c6763180d81c6b4f3df97a95b6c9c70d
0.2759	0.0914	0.3102	0.089	na	xo	XP_012701768.1	sita:101768144	K21777	PR202_augustus_masked-Super-Scaffold_50-processed-gene-4.147-mRNA-1	na	na	na	na	na	Ot_Chr3_17997	ad951c41e11cecd0aa7ecd69a5a52249
1.1436	0.2234	1.4797	0.2234	a	good	XP_004974387.1	sita:101758017	K10865	PR202_maker-Super-Scaffold_52-augustus-gene-3.407-mRNA-1	na	na	na	na	na	Ot_Chr6_01810	ede13173302be3d7cab767ad8238f908
0.1858	0.1141	0.2189	0.1065	a	na	na	na	na	PR202_maker-Super-Scaffold_12-augustus-gene-3.690-mRNA-1	na	na	na	na	na	Ot_Chr3_17920	5dc6380f43a645e334eefc3df0c0954c
0.6652	0.2334	0.649	0.243	b	xo	XP_004970753.1	sita:101777324	K09519	PR202_maker-Super-Scaffold_128-augustus-gene-2.70-mRNA-1	na	na	na	na	na	Ot_Chr5_05034	606bf0efee52b14acb31fec17e1a1ff1
0.8553	0.1743	0.8842	0.1832	a	good	XP_004954713.1	sita:101766146	K07195	PR202_augustus_masked-Super-Scaffold_28-processed-gene-0.80-mRNA-1	na	na	na	na	na	Ot_Chr2_16262	a7c28c08f6661200161f40c1fadbef73
0.2468	0.0258	0.2812	0.0262	b	good	XP_004961448.1	sita:101765641	K00844	PR202_maker-Super-Scaffold_3028-augustus-gene-0.388-mRNA-1	na	na	na	na	na	Ot_Chr5_n36171	075665651a85216b1a253447f05e57dd
0.854	0.6515	0.7656	0.6786	a	good	XP_004974851.1	sita:101781142	None	PR202_augustus_masked-Super-Scaffold_37-processed-gene-0.461-mRNA-1	na	na	na	na	na	Ot_Chr2_n32738	b8fd44aac6ba60522855c2f648610377
0.3299	0.0938	0.3313	0.0976	na	xo	XP_012700760.1	sita:101785389	None	PR202_maker-Super-Scaffold_253-augustus-gene-2.3-mRNA-1	na	na	na	na	na	Ot_Chr2_n32742	4e3023502e1b3ba49e2fa0f03abb02f7
0.4126	0.0282	0.4931	0.0293	b	na	na	na	na	PR202_maker-Super-Scaffold_2628-augustus-gene-1.217-mRNA-1	na	na	na	na	na	Ot_Chr7_22478	b898d7d35c78871a0de75b7cb22fe663
0.3479	0.1203	0.4042	0.1164	b	na	na	na	na	PR202_maker-Super-Scaffold_271-augustus-gene-2.42-mRNA-1	na	na	na	na	na	Ot_Chr7_n38075	795f9e71f0cbcd1287fa3eed258aa08c
0.7571	1.0245	0.8379	0.9854	a	na	na	na	na	PR202_augustus_masked-Super-Scaffold_24-processed-gene-0.165-mRNA-1	na	na	na	na	na	Ot_Chr10_n30032	0076ee571fe7603824fe69ce70489f13
0.2198	0.0511	0.2436	0.051	b	xo	XP_004978368.1	sita:101778208	None	PR202_augustus_masked-Super-Scaffold_39-processed-gene-4.618-mRNA-1	na	na	na	na	na	Ot_Chr6_n36848	09d54bde008fe350fcf0cbbf43b7b601
0.3659	0.0725	0.3697	0.076	b	xo	XP_004956791.1	sita:101769272	None	PR202_maker-Super-Scaffold_146-augustus-gene-2.14-mRNA-1	na	na	na	na	na	Ot_Chr2_06042	a5a8526a4074d19c36a203b98723f28b
0.2746	0.0429	0.3043	0.042	b	good	XP_004983803.1	sita:101775801	None	PR202_augustus_masked-Super-Scaffold_583-processed-gene-0.613-mRNA-1	na	na	na	na	na	Ot_Chr1_21738	23a4a752027479711f7eb47eb19a8bd7
0.2955	0.1071	0.2853	0.1115	na	na	na	na	na	PR202_maker-Super-Scaffold_2827-augustus-gene-0.128-mRNA-1	na	na	na	na	na	Ot_Chr4_00649	36b3986e5b78baacdb7913291d79de9c
0.5814	0.0483	0.624	0.0512	a	na	na	na	na	PR202_maker-Super-Scaffold_24-augustus-gene-2.17-mRNA-1	na	na	na	na	na	Ot_Chr5_n36438	631e8b9006698279daf4feafa4ff9b8b
0.5445	0.2465	0.4814	0.2614	b	good	XP_012698396.1	sita:101770162	None	PR202_maker-Super-Scaffold_583-augustus-gene-0.619-mRNA-1	na	na	na	na	na	Ot_Chr1_n31088	f9acbb257da164ac5a0846ce1d8047ef
0.2872	0.0666	0.2674	0.0722	a	na	na	na	na	PR202_maker-Super-Scaffold_4946-augustus-gene-1.730-mRNA-1	na	na	na	na	na	Ot_Chr1_19837	2e63f6117532d44fa7c752fcabb7fbcd
0.2882	0.0317	0.3229	0.0315	a	good	XP_004956719.1	sita:101774249	None	PR202_maker-Super-Scaffold_603-augustus-gene-0.49-mRNA-1	na	na	na	na	na	Ot_Chr2_05967	d4c25907be2b05765f55c8a3a53b8769
0.4734	0.0797	0.572	0.0781	b	na	na	na	na	PR202_maker-Super-Scaffold_32-augustus-gene-0.180-mRNA-1	na	na	na	na	na	Ot_Chr8_18040	d3028df35aaa7d78002b7da09f3d2b9d
0.2967	0.0547	0.3241	0.0546	a	xo	XP_004968114.1	sita:101778012	None	PR202_maker-Super-Scaffold_50-augustus-gene-1.555-mRNA-1	na	na	na	na	na	Ot_Chr3_06963	459076437d7f0acd3dffc994d3e932e7
0.2221	0.1395	0.2637	0.1315	b	na	na	na	na	PR202_maker-Super-Scaffold_507-augustus-gene-1.1059-mRNA-1	na	na	na	na	na	Ot_Chr10_17051	1d28a1c6407a3eac178c1d04f83dca7e
0.4523	0.0871	0.4809	0.0904	na	xo	XP_004978469.1	sita:101765910	K09285	PR202_augustus_masked-Super-Scaffold_76-processed-gene-0.298-mRNA-1	na	na	na	na	na	Ot_Chr8_n38956	28b79ad89db9358e5239edaca6b4f04f
0.5096	0.0847	0.5242	0.0896	a	na	na	na	na	PR202_augustus_masked-Super-Scaffold_76-processed-gene-3.48-mRNA-1	na	na	na	na	na	Ot_Chr5_05418	51e87d01b411f814f5ed42f705aea9f7
0.2618	0.0273	0.3015	0.0263	b	na	na	na	na	PR202_maker-Super-Scaffold_291-augustus-gene-8.527-mRNA-1	na	na	na	na	na	Ot_Chr9_14815	ef4a0b59956e13c9923da2344b4d9a98
0.191	0.0915	0.22	0.0873	a	good	XP_012698485.1	sita:101753390	None	PR202_augustus_masked-Super-Scaffold_159-processed-gene-0.480-mRNA-1	na	na	na	na	na	Ot_Chr4_00769	1a74fed9fd4cfb26d2e8774ccd35adfc
0.23	0.0244	0.2667	0.0237	b	xo	XP_004967711.1	sita:101786734	K10686	PR202_maker-Super-Scaffold_12-augustus-gene-2.82-mRNA-1	na	na	na	na	na	Ot_Chr3_09628	a5bf769529ac64f68c3106da23b0e323
0.3289	0.1393	0.3911	0.132	a	na	na	na	na	PR202_maker-Super-Scaffold_1135-augustus-gene-0.8-mRNA-1	na	na	na	na	na	Ot_Chr9_14052	8c355617204e739d42d201ddb362603a
0.3917	0.0852	0.4362	0.0872	a	good	XP_004972602.1	sita:101754914	K11426	PR202_maker-Super-Scaffold_47-augustus-gene-2.304-mRNA-1	na	na	na	na	na	Ot_Chr9_14003	64e8be292cc4113fbabe967bd3730e57
0.2996	0.0869	0.2902	0.0922	a	na	na	na	na	PR202_augustus_masked-Super-Scaffold_202-processed-gene-3.225-mRNA-1	na	na	na	na	na	Ot_Chr4_n34914	2d2a18379e828b020bdff515d816012c
0.6718	0.3303	0.6711	0.3421	b	good	XP_004961359.1	sita:101762543	None	PR202_augustus_masked-Super-Scaffold_69-processed-gene-0.1-mRNA-1	na	na	na	na	na	Ot_Chr3_25743	c1a29c4b8a60062cc94028d9d15c0000
0.199	0.0274	0.2446	0.0261	b	good	XP_004975543.2	sita:101755745	K00700	PR202_augustus_masked-Super-Scaffold_176-processed-gene-2.25-mRNA-1	na	na	na	na	na	Ot_Chr6_n36742	e9988d42b52008d8639c5c8dbda4be39
0.2666	0.1117	0.2809	0.1123	b	good	XP_004958630.1	sita:101757123	None	PR202_augustus_masked-Super-Scaffold_16-processed-gene-3.714-mRNA-1	na	na	na	na	na	Ot_Chr7_10245	7029eee27ff8c87a33775fbd34c11447
0.7581	0.344	0.734	0.3596	a	good	XP_004967624.1	sita:101786345	None	PR202_maker-Super-Scaffold_31-augustus-gene-0.0-mRNA-1	na	na	na	na	na	Ot_Chr5_15466	f487dabd47be694e5b74ab927bf9a9e0
0.2215	0.072	0.247	0.0703	b	good	XP_022682459.1	sita:101770995	None	PR202_augustus_masked-Super-Scaffold_352-processed-gene-0.123-mRNA-1	na	na	na	na	na	Ot_Chr3_12549	25db9f8efea617625ecd899015890c9d
0.2703	0.0836	0.2895	0.0833	b	good	XP_004979136.1	sita:101774680	K10290	PR202_maker-Super-Scaffold_51-augustus-gene-6.2-mRNA-1	na	na	na	na	na	Ot_Chr8_09132	1dd8fcce16fcd4eaf6ec9057fcf80870
0.2231	0.0535	0.2667	0.0511	a	na	na	na	na	PR202_augustus_masked-Super-Scaffold_396-processed-gene-1.227-mRNA-1	na	na	na	na	na	Ot_Chr3_n33707	1a05be0f0a9069176c8971521f66130f
0.2629	0.0003	0.2292	0.0052	b	na	na	na	na	PR202_augustus_masked-Super-Scaffold_146-processed-gene-1.477-mRNA-1	na	na	na	na	na	Ot_Chr2_n33506	e04dfbf5a825ddc21efbe5dc5d69ff07
0.2558	0.0337	0.3097	0.0327	a	good	XP_004984721.1	na	na	PR202_augustus_masked-Super-Scaffold_159-processed-gene-0.542-mRNA-1	na	na	na	na	na	Ot_Chr4_00852	279f47e1acb66b05fdcbf416fb028948
0.2015	0.0099	0.232	0.0095	b	good	XP_004957240.1	sita:101784251	K05754	PR202_maker-Super-Scaffold_154-augustus-gene-2.262-mRNA-1	na	na	na	na	na	Ot_Chr8_20550	cf83c532551754e769df7b382bbee938
0.1524	0.0052	0.1722	0.005	a	xo	XP_004962200.1	sita:101755385	K12624	PR202_maker-Super-Scaffold_76-augustus-gene-5.564-mRNA-1	na	na	na	na	na	Ot_Chr5_05212	6906737639108e47e5f3440585159749
0.1598	0.0699	0.1889	0.0665	a	xo	XP_004951626.1	sita:101768023	None	PR202_augustus_masked-Super-Scaffold_25-processed-gene-2.151-mRNA-1	na	na	na	na	na	Ot_Chr1_n31317	60e338ef7052a77ee65a802a8a11788b
1.1664	0.3018	1.038	0.3231	a	na	na	na	na	PR202_maker-Super-Scaffold_18-augustus-gene-6.780-mRNA-1	na	na	na	na	na	Ot_Chr4_21288	8c7daae9ad4e61d66fd9321bfa6019c5
0.5675	0.3421	0.5506	0.3484	a	na	na	na	na	PR202_augustus_masked-Super-Scaffold_100-processed-gene-1.135-mRNA-1	na	na	na	na	na	Ot_Chr8_n38910	0e6020c89f75b785ae14ff55a0f21431
0.3228	0.0231	0.372	0.0234	b	xo	XP_004958491.1	sita:101768867	K20302	PR202_maker-Super-Scaffold_39-augustus-gene-6.77-mRNA-1	na	na	na	na	na	Ot_Chr6_12102	d65edbf9e87a0c3ed6fd7adae826fd27
0.2121	0.0184	0.2377	0.0179	a	good	XP_004970509.1	sita:101784062	K08287	PR202_augustus_masked-Super-Scaffold_214-processed-gene-0.1327-mRNA-1	na	na	na	na	na	Ot_Chr3_n34301	a379d41c26701c78cf4aef1fd08699fa
0.6693	0.2643	0.6339	0.2771	b	good	XP_004958721.1	sita:101757783	None	PR202_maker-Super-Scaffold_16-augustus-gene-3.1056-mRNA-1	na	na	na	na	na	Ot_Chr4_01206	33daff345e32d2f5447871ec9718f857
0.2846	0.0354	0.3263	0.0351	b	xo	XP_004969310.1	sita:101756107	K12825	PR202_maker-Super-Scaffold_12-augustus-gene-2.14-mRNA-1	na	na	na	na	na	Ot_Chr3_09676	3cca260a36acf3b5d43667fa4884d9ea
0.2137	0.0276	0.2562	0.0263	b	good	XP_022681551.1	na	na	PR202_maker-Super-Scaffold_4803-augustus-gene-0.241-mRNA-1	na	na	na	na	na	Ot_Chr2_15790	337ae8b9eeb21ff4931abd2a307866df
0.4367	0.069	0.3824	0.0795	a	good	XP_004968507.1	sita:101759620	K01762	PR202_maker-Super-Scaffold_792-augustus-gene-0.353-mRNA-1	na	na	na	na	na	Ot_Chr3_07377	d606798879a07c22d71157dcea731ccb
0.2993	0.0415	0.336	0.0414	na	na	na	na	na	PR202_augustus_masked-Super-Scaffold_158-processed-gene-0.536-mRNA-1	na	na	na	na	na	Ot_Chr1_04657	c028be0e76adb97cefb179408e2040a3
1.1256	0.2027	1.0635	0.2193	a	na	na	na	na	PR202_augustus_masked-Super-Scaffold_70-processed-gene-4.526-mRNA-1	na	na	na	na	na	Ot_Chr6_01563	c9fbf553e909368aa53ac1f52b576062
0.2455	0.0858	0.2134	0.0916	b	na	na	na	na	PR202_maker-Super-Scaffold_1173-augustus-gene-0.54-mRNA-1	na	na	na	na	na	Ot_Chr2_n32022	efa1bb48d0e845fc32d89cf6ac972316
0.2773	0.0269	0.2897	0.027	a	na	na	na	na	PR202_augustus_masked-Super-Scaffold_2414-processed-gene-0.196-mRNA-1	na	na	na	na	na	Ot_Chr1_n30558	410c2facb6900d777771d8380bdcf3fb
0.224	0.0336	0.2458	0.0344	b	na	na	na	na	PR202_augustus_masked-Super-Scaffold_301-processed-gene-1.33-mRNA-1	na	na	na	na	na	Ot_Chr3_23895	1a2b70c9b416e2670c1820496f78a21d
0.1757	0.0379	0.1794	0.0397	a	xo	XP_004965684.1	sita:101762300	K01904	PR202_maker-Super-Scaffold_253-augustus-gene-0.594-mRNA-1	na	na	na	na	na	Ot_Chr2_15707	59d5c83b4afb9659b6dc64f1c8ce1afd
1.7832	0.6552	1.5869	0.6963	a	good	XP_004970028.1	sita:101767620	None	PR202_augustus_masked-Super-Scaffold_334-processed-gene-0.92-mRNA-1	na	na	na	na	na	Ot_Chr3_n34769	7f199d1fd68d39789dbc37b31e49b1aa
0.246	0.0532	0.2641	0.0529	a	na	na	na	na	PR202_maker-Super-Scaffold_210-augustus-gene-2.54-mRNA-1	na	na	na	na	na	Ot_Chr4_07465	7f9f0a053414a798bf9f752752e3f4fe
0.6805	0.1723	0.8424	0.1714	a	xo	XP_004959739.1	sita:101771043	K01184	PR202_augustus_masked-Super-Scaffold_50-processed-gene-3.60-mRNA-1	na	na	na	na	na	Ot_Chr3_n34711	fedd744c923717c01996a1d4ca553e8c
0.4558	0.256	0.4395	0.2674	a	good	XP_022680597.1	sita:111256626	None	PR202_augustus_masked-Super-Scaffold_152-processed-gene-2.457-mRNA-1	na	na	na	na	na	Ot_Un140_03392	1fbfdcd60dc30cf062037fc4916abf37
0.3686	0.0529	0.3466	0.058	b	xo	XP_004976386.1	sita:101778071	None	PR202_maker-Super-Scaffold_39-augustus-gene-7.703-mRNA-1	na	na	na	na	na	Ot_Chr6_12231	16539e73d4620236baeaf1358eba6c22
1.2797	0.1958	1.1932	0.2166	na	na	na	na	na	PR202_maker-Super-Scaffold_1215-augustus-gene-0.118-mRNA-1	na	na	na	na	na	Ot_Chr3_n33619	53e4f4e2a24be6f402449df1bf136cdf
0.7626	0.2001	0.7975	0.2058	a	good	XP_012700419.1	na	na	PR202_maker-Super-Scaffold_2499-augustus-gene-0.718-mRNA-1	na	na	na	na	na	Ot_Chr3_19493	fe1c498bbe74ced7df1d01bf6c9c2bc3
0.3411	0.0154	0.3794	0.0183	b	good	XP_004960128.1	sita:101755502	K09613	PR202_augustus_masked-Super-Scaffold_243-processed-gene-0.254-mRNA-1	na	na	na	na	na	Ot_Chr6_01919	7f0d4659c0d918653fe76739f9b70476
0.4661	0.1485	0.4883	0.1513	b	good	XP_004982204.1	sita:101770530	None	PR202_augustus_masked-Super-Scaffold_255-processed-gene-1.342-mRNA-1	na	na	na	na	na	Ot_Chr4_08228	041c9966abc3d59859b69ab9dac233e9
0.4665	0.207	0.4756	0.2122	b	na	na	na	na	PR202_augustus_masked-Super-Scaffold_146-processed-gene-1.488-mRNA-1	na	na	na	na	na	Ot_Chr2_05839	c59f8884b9a471172684d3dba3ed6869
0.3597	0.1628	0.378	0.1658	b	good	XP_022680978.1	na	na	PR202_augustus_masked-Super-Scaffold_453-processed-gene-1.474-mRNA-1	na	na	na	na	na	Ot_Chr1_n32018	1a487b4397bdb70c01bba10fe6c99a2a
0.2312	0.1139	0.235	0.1152	a	na	na	na	na	PR202_augustus_masked-Super-Scaffold_395-processed-gene-5.186-mRNA-1	na	na	na	na	na	Ot_Chr2_17174	07a3754a682cc4ae6563fc8eb4a13f7d
1.8266	0.6204	1.6216	0.6484	b	na	na	na	na	PR202_augustus_masked-Super-Scaffold_507-processed-gene-1.763-mRNA-1	na	na	na	na	na	Ot_Chr5_15344	acac0990892c3ab881fd0ec2b180a3e1
1.8539	0.9211	1.4897	0.9546	a	good	XP_004951978.1	sita:101772320	K02725	PR202_augustus_masked-Super-Scaffold_91-processed-gene-0.694-mRNA-1	na	na	na	na	na	Ot_Chr3_12466	3fcc966d81d7d8cfb392992e4ec877eb
0.3076	0.074	0.3004	0.0775	a	na	na	na	na	PR202_augustus_masked-Super-Scaffold_39-processed-gene-2.378-mRNA-1	na	na	na	na	na	Ot_Chr6_20849	606a4f6fe4a031eb290ad6236373d739
0.2353	0.0462	0.2777	0.0439	b	na	na	na	na	PR202_maker-Super-Scaffold_2591-augustus-gene-0.875-mRNA-1	na	na	na	na	na	Ot_Chr1_26693	4c70e897b71e509b395b2bfea7ed927b
0.5881	0.1824	0.5486	0.1944	a	good	XP_004961764.1	sita:101783202	None	PR202_augustus_masked-Super-Scaffold_152-processed-gene-3.384-mRNA-1	na	na	na	na	na	Ot_Chr3_18742	5f412c4585c9ba1d602bb46232896837
1.1361	0.3583	1.3734	0.3405	a	na	na	na	na	PR202_augustus_masked-Super-Scaffold_146-processed-gene-1.424-mRNA-1	na	na	na	na	na	Ot_Chr9_02208	126763f644d618fb07365806fa13b293
0.4017	0.0375	0.4404	0.0363	b	xo	XP_004954156.1	sita:101758160	None	PR202_maker-Super-Scaffold_12-exonerate_protein2genome-gene-2.271-mRNA-1	na	na	na	na	na	Ot_Chr3_09738	64a70ef0fb48b53aa4632bb1726eceed
0.4755	0.1254	0.5026	0.1282	a	na	na	na	na	PR202_augustus_masked-Super-Scaffold_409-processed-gene-0.123-mRNA-1	na	na	na	na	na	Ot_Chr4_n34978	1987a0bbab77168395110f92aa8ba4a2
1.9176	0.7567	1.7494	0.7809	a	good	XP_004971178.1	sita:101771251	K00799	PR202_maker-Super-Scaffold_179-augustus-gene-0.1108-mRNA-1	na	na	na	na	na	Ot_Chr3_09876	be20cc0adf16aa0ee9e96b872b46a40a
0.288	0.0418	0.3233	0.0416	a	na	na	na	na	PR202_maker-Super-Scaffold_24-augustus-gene-11.72-mRNA-1	na	na	na	na	na	Ot_Chr5_15322	e93bfea6ccb0d5304679f2ddcf1a1dca
0.9303	0.1439	1.0269	0.1464	a	na	na	na	na	PR202_maker-scaffold591|size730508_subseq_1:450970_obj-augustus-gene-0.282-mRNA-1	na	na	na	na	na	Ot_Chr6_01428	67fd8a22a1a484b247b3b51d12a3dd29
0.2258	0.0475	0.2545	0.047	a	good	XP_004958362.1	sita:101785318	K21596	PR202_augustus_masked-Super-Scaffold_5-processed-gene-1.298-mRNA-1	na	na	na	na	na	Ot_Chr7_10525	a8cf14f63774e0d94308751b267f77d6
0.2169	0.0391	0.2419	0.0389	a	good	XP_004961927.1	sita:101782513	K03531	PR202_augustus_masked-Super-Scaffold_152-processed-gene-8.61-mRNA-1	na	na	na	na	na	Ot_Chr5_04956	797b7d77f462d709a8bf54a7ce111922
0.2466	0.0717	0.2919	0.0689	b	na	na	na	na	PR202_maker-Super-Scaffold_122-augustus-gene-0.834-mRNA-1	na	na	na	na	na	Ot_Chr2_17125	d2cff83e85245a191731c699344f05b8
0.2743	0.0437	0.284	0.0469	b	good	XP_004958415.1	sita:101772628	None	PR202_augustus_masked-Super-Scaffold_16-processed-gene-1.77-mRNA-1	na	na	na	na	na	Ot_Chr7_10463	fbd57bf03809637affdebeecfedbcbe1
0.3088	0.0635	0.3439	0.0639	a	na	na	na	na	PR202_maker-Super-Scaffold_140-augustus-gene-0.736-mRNA-1	na	na	na	na	na	Ot_Chr4_07768	b3c6d29fe8692c4832c1c0c6462ad2e5
1.9872	0.2002	3.0	0.2034	b	good	XP_004974167.1	sita:101764388	None	PR202_augustus_masked-Super-Scaffold_149-processed-gene-0.532-mRNA-1	na	na	na	na	na	Ot_Chr6_01383	b226a59a25e118ca29f0e254f912fa6e
0.3868	0.0556	0.4227	0.0604	b	xo	XP_004970696.2	sita:101753832	K08516	PR202_maker-Super-Scaffold_128-augustus-gene-2.102-mRNA-1	na	na	na	na	na	Ot_Chr3_n34258	f13c1b1a65f82370db56b02353a43c65
0.7008	0.3179	0.6777	0.325	a	na	na	na	na	PR202_augustus_masked-Super-Scaffold_291-processed-gene-5.160-mRNA-1	na	na	na	na	na	Ot_Chr2_05743	42ee9b4546a756f0e0c11eb8412ed02f
1.5784	0.4595	1.5988	0.4758	b	xo	XP_004976264.1	sita:101765205	None	PR202_maker-Super-Scaffold_39-augustus-gene-7.640-mRNA-1	na	na	na	na	na	Ot_Chr6_02045	4a2d5cf351f20f2b16feb29f103c44ee
1.9267	0.3865	2.385	0.4018	b	good	XP_004975651.1	sita:101767119	None	PR202_maker-Super-Scaffold_176-augustus-gene-0.16-mRNA-1	na	na	na	na	na	Ot_Chr3_12939	3a8f2fdeac9d3795c54dd4ae9e325890
0.9894	0.459	1.0725	0.4562	a	na	na	na	na	PR202_maker-Super-Scaffold_24-augustus-gene-5.28-mRNA-1	na	na	na	na	na	Ot_Chr5_n36632	6a0f167fcddc03d9279f635c7a92619f
0.9149	0.0825	0.9791	0.0882	b	good	XP_004985723.2	sita:101768267	K07910	PR202_maker-Super-Scaffold_5062-augustus-gene-0.744-mRNA-1	na	na	na	na	na	Ot_Chr1_19966	61a287d47516c308982821570c3e2398
0.2486	0.0544	0.3079	0.0511	a	na	na	na	na	PR202_maker-Super-Scaffold_7-augustus-gene-3.42-mRNA-1	na	na	na	na	na	Ot_Chr1_11452	3c3e7d10cb0bba06b548376a81e19ebc
0.4995	0.005	0.5914	0.0077	a	xo	XP_004966051.1	sita:101771090	K02147	PR202_maker-Super-Scaffold_10-augustus-gene-0.645-mRNA-1	na	na	na	na	na	Ot_Chr1_18928	0e231672d030db89d21a318b20b9ba60
0.3527	0.0479	0.4244	0.0461	b	na	na	na	na	PR202_augustus_masked-Super-Scaffold_32-processed-gene-1.12-mRNA-1	na	na	na	na	na	Ot_Chr8_21521	0c05a0699e01e7049f65dfb1573e4800
0.5502	0.2083	0.5626	0.21	a	na	na	na	na	PR202_maker-Super-Scaffold_134-augustus-gene-0.670-mRNA-1	na	na	na	na	na	Ot_Chr5_04962	530fe47d4698999037491bb4c5c23ea4
0.2135	0.0356	0.2574	0.034	b	good	XP_004964282.1	sita:101767036	K12598	PR202_augustus_masked-Super-Scaffold_4833-processed-gene-0.263-mRNA-1	na	na	na	na	na	Ot_Chr1_n31040	d0ba3e036b898ee8f22fd2fbf470edec
0.2621	0.1014	0.2929	0.0991	b	na	na	na	na	PR202_maker-Super-Scaffold_17-augustus-gene-6.53-mRNA-1	na	na	na	na	na	Ot_Chr9_13705	337793472c4afac7714d59d6359506f5
0.8552	0.1278	0.9959	0.1313	b	good	XP_004972548.1	sita:101768433	K03032	PR202_augustus_masked-Super-Scaffold_80-processed-gene-0.246-mRNA-1	na	na	na	na	na	Ot_Chr6_01636	6dbf235f02b5a4ea83eb76bca7b4b864
0.6285	0.46	0.6637	0.4616	a	na	na	na	na	PR202_augustus_masked-Super-Scaffold_7-processed-gene-6.157-mRNA-1	na	na	na	na	na	Ot_Chr6_12195	e748512995544a2f0d1465f8477c31a5
0.2692	0.0205	0.3124	0.0204	a	na	na	na	na	PR202_maker-Super-Scaffold_507-augustus-gene-1.1111-mRNA-1	na	na	na	na	na	Ot_Chr9_23664	a6cb4d00d80cefdb1d7d1f8b3c9522d3
1.1148	0.1998	1.294	0.205	a	na	na	na	na	PR202_maker-Super-Scaffold_264-augustus-gene-1.157-mRNA-1	na	na	na	na	na	Ot_Chr8_n38814	fb5657951bbcfafd7730cd7bbaac2bae
0.2742	0.0822	0.3039	0.0809	b	na	na	na	na	PR202_maker-Super-Scaffold_38-augustus-gene-0.415-mRNA-1	na	na	na	na	na	Ot_Chr7_13421	58ef49d66bdb9d954165e41ec196d6e7
0.3396	0.0543	0.3925	0.0531	a	na	na	na	na	PR202_maker-Super-Scaffold_6-augustus-gene-0.20-mRNA-1	na	na	na	na	na	Ot_Chr3_11819	2322b75ee9bcb31af742c7c92081dcd4
0.2104	0.0832	0.2346	0.0807	a	na	na	na	na	PR202_augustus_masked-Super-Scaffold_63-processed-gene-0.109-mRNA-1	na	na	na	na	na	Ot_Chr1_19084	7f4bf9bdb70258afba190651110f2ee9
0.6965	0.2065	0.589	0.2264	b	na	na	na	na	PR202_augustus_masked-Super-Scaffold_1263-processed-gene-0.191-mRNA-1	na	na	na	na	na	Ot_Chr3_09982	a9c7df0389a34c58ef0e18bc073b5b65
0.2367	0.0238	0.2836	0.0227	b	na	na	na	na	PR202_augustus_masked-Super-Scaffold_39-processed-gene-6.529-mRNA-1	na	na	na	na	na	Ot_Chr6_12054	a1736fc0a02b2ccfa5c0eb572be9f925
0.3464	0.0924	0.3273	0.0986	a	na	na	na	na	PR202_augustus_masked-Super-Scaffold_39-processed-gene-3.122-mRNA-1	na	na	na	na	na	Ot_Chr6_20741	0f74a66fdd565ac0139e932e2501d1fe
0.4644	0.1228	0.4408	0.1301	a	good	XP_004963137.1	sita:101781460	None	PR202_augustus_masked-Super-Scaffold_20-processed-gene-0.315-mRNA-1	na	na	na	na	na	Ot_Chr10_18213	9b6ba9d9b3af8c5e6c00cd678768e57f
0.2317	0.0427	0.2406	0.0441	a	na	na	na	na	PR202_maker-Super-Scaffold_408-augustus-gene-0.19-mRNA-1	na	na	na	na	na	Ot_Chr1_09405	400287b5aec3d3f02c847aaa6230488f
0.2537	0.0483	0.2686	0.0492	b	na	na	na	na	PR202_maker-Super-Scaffold_146-augustus-gene-1.312-mRNA-1	na	na	na	na	na	Ot_Chr2_05838	fd8d199cdc897909fb3b9836a4c59052
1.2785	0.645	0.9483	0.7099	b	xo	XP_004970529.1	sita:101757064	K02920	PR202_augustus_masked-Super-Scaffold_128-processed-gene-3.49-mRNA-1	na	na	na	na	na	Ot_Chr5_04885	fba774d275d1f57ced7b5e4676ffade7
0.1771	0.0115	0.1554	0.0119	b	xo	XP_004977514.1	sita:101759265	K13113	PR202_augustus_masked-Super-Scaffold_70-processed-gene-2.93-mRNA-1	na	na	na	na	na	Ot_Chr1_02812	aa1b38ca6fe98e4c8814c92e21651147
0.8728	0.3415	0.7697	0.3565	a	na	na	na	na	PR202_augustus_masked-Super-Scaffold_7-processed-gene-12.941-mRNA-1	na	na	na	na	na	Ot_Chr6_12112	0607650491ca0f70042e07fea39179cd
0.2545	0.047	0.3322	0.0427	a	good	XP_004968344.1	sita:101765429	None	PR202_maker-Super-Scaffold_792-augustus-gene-1.587-mRNA-1	na	na	na	na	na	Ot_Chr3_07236	7c30b84ec28d997725546825bc7808ef
0.3531	0.3264	0.363	0.3225	a	na	na	na	na	PR202_augustus_masked-Super-Scaffold_59-processed-gene-2.518-mRNA-1	na	na	na	na	na	Ot_Chr1_21594	1f1436fdac08cdc3950d36dfb24d625f
0.419	0.1509	0.4094	0.1533	a	good	XP_004983450.1	sita:101760534	None	PR202_augustus_masked-Super-Scaffold_62-processed-gene-2.289-mRNA-1	na	na	na	na	na	Ot_Chr8_n39050	0be12a93c2708b9c0a852e27f67777ba
0.26	0.0423	0.2915	0.0407	a	na	na	na	na	PR202_maker-Super-Scaffold_6-augustus-gene-3.102-mRNA-1	na	na	na	na	na	Ot_Chr3_11549	14fab7a3a670041b812b8ba640009977
1.0419	0.0937	1.4271	0.0968	b	good	XP_004961378.1	sita:101770253	K07897	PR202_maker-Super-Scaffold_3028-augustus-gene-0.427-mRNA-1	na	na	na	na	na	Ot_Chr3_25785	69f9e99382cf53320916f91520631fbb
0.3042	0.0535	0.2873	0.0576	a	good	XP_004961859.1	sita:101754440	K05909	PR202_maker-Super-Scaffold_152-augustus-gene-4.54-mRNA-1	na	na	na	na	na	Ot_Chr5_04891	19f6ec736876e173fe56a4b29aeb7977
0.1393	0.0119	0.1674	0.0112	a	xo	XP_004953426.1	sita:101783813	None	PR202_augustus_masked-scaffold591|size730508_subseq_1:450970_obj-processed-gene-0.47-mRNA-1	na	na	na	na	na	Ot_Chr1_21159	96b4a6740f9da2e5759562b4150b2037
0.8786	0.2457	0.844	0.2579	b	xo	XP_004961275.1	sita:101761715	None	PR202_augustus_masked-Super-Scaffold_266-processed-gene-1.123-mRNA-1	na	na	na	na	na	Ot_Chr2_22220	b41e1f60895f47d3bf66a84b06c813da
0.2036	0.0526	0.2369	0.0504	a	na	na	na	na	PR202_augustus_masked-Super-Scaffold_105-processed-gene-4.246-mRNA-1	na	na	na	na	na	Ot_Chr10_24129	35f05c7e3e780043cd42e20dd457246a
0.3046	0.116	0.2931	0.1193	b	xo	XP_022684450.1	sita:101782357	None	PR202_maker-Super-Scaffold_39-augustus-gene-7.707-mRNA-1	na	na	na	na	na	Ot_Chr6_12238	10902ca0863058b39951b5855624e71b
0.1964	0.0133	0.2176	0.0133	a	na	na	na	na	PR202_augustus_masked-Super-Scaffold_6-processed-gene-1.97-mRNA-1	na	na	na	na	na	Ot_Chr3_11757	1dc7938a982a7561b06fead3cb0e4d30
0.292	0.1032	0.3348	0.1003	b	good	XP_014660217.1	sita:101774405	None	PR202_maker-Super-Scaffold_16-augustus-gene-2.17-mRNA-1	na	na	na	na	na	Ot_Chr7_10377	4811a0d7afd9d97403c3563960431e6b
0.2148	0.0401	0.2509	0.0389	b	good	XP_004964257.1	sita:101757824	None	PR202_augustus_masked-Super-Scaffold_5467-processed-gene-0.216-mRNA-1	na	na	na	na	na	Ot_Chr10_16841	76845d6af51a8fa80d79305747c49ffd
61.3421	0.4089	2.3607	0.4764	a	xo	XP_004965530.1	sita:101766775	K03152	PR202_maker-Super-Scaffold_10-augustus-gene-2.163-mRNA-1	na	na	na	na	na	Ot_Chr5_n36450	77592f521bbe92d0fef9a0e64f05720c
0.3392	0.0755	0.3751	0.0745	b	good	XP_004953681.1	sita:101780441	K00940	PR202_maker-Super-Scaffold_124-augustus-gene-2.3-mRNA-1	na	na	na	na	na	Ot_Chr10_n30284	4e94b984e19d1c76de4456293094e27f
0.2998	0.0443	0.2792	0.0475	b	good	XP_004985173.1	sita:101764185	None	PR202_maker-Super-Scaffold_15-augustus-gene-0.438-mRNA-1	na	na	na	na	na	Ot_Chr4_00526	9ae980e7ef4c9839b29558836b5352f3
0.1679	0.0564	0.1971	0.0534	a	good	XP_004970501.1	sita:101780709	None	PR202_augustus_masked-Super-Scaffold_214-processed-gene-0.1167-mRNA-1	na	na	na	na	na	Ot_Chr3_18812	c1d98446a2c316c42aae2ff1c00b5582
0.1468	0.0061	0.1693	0.0059	b	na	na	na	na	PR202_maker-Super-Scaffold_435-augustus-gene-1.36-mRNA-1	na	na	na	na	na	Ot_Chr4_n35065	883cd4c13c4919b3981aa91d1e1aec5b
0.2018	0.0174	0.2234	0.0185	a	xo	XP_004951776.1	sita:101759360	K00927	PR202_maker-Super-Scaffold_25-augustus-gene-3.87-mRNA-1	na	na	na	na	na	Ot_Chr1_18305	3c27bf729b4fd9913530346fd9f8000d
0.2609	0.0573	0.2706	0.0582	b	na	na	na	na	PR202_augustus_masked-Super-Scaffold_1263-processed-gene-0.267-mRNA-1	na	na	na	na	na	Ot_Chr3_n33584	05775933a38be51b6b143ad72d244a15
0.5658	0.0843	0.5236	0.0925	a	xo	XP_004964709.1	sita:101766357	None	PR202_maker-Super-Scaffold_13-augustus-gene-0.29-mRNA-1	na	na	na	na	na	Ot_Un1_16448	944ea433f1a6ec4f1a7c72143be261b7
0.5906	0.1495	0.444	0.1728	a	na	na	na	na	PR202_augustus_masked-Super-Scaffold_18-processed-gene-4.104-mRNA-1	na	na	na	na	na	Ot_Chr1_27580	07ace03f7294c6453d118ccb4138fcef
1.0608	0.0714	1.2588	0.0771	b	na	na	na	na	PR202_augustus_masked-Super-Scaffold_17-processed-gene-2.183-mRNA-1	na	na	na	na	na	Ot_Chr6_n37069	a1c164c5962b468cdd12e72b9ab81693
0.7523	0.0465	0.7819	0.0541	a	good	XP_004979031.1	sita:101760245	K02882	PR202_maker-Super-Scaffold_2499-augustus-gene-1.682-mRNA-1	na	na	na	na	na	Ot_Chr3_12525	86a1e0f090c8d6b11fbd23acfb7cd4ea
0.3602	0.1981	0.3777	0.194	a	xo	XP_022683945.1	sita:101779679	None	PR202_augustus_masked-Super-Scaffold_95-processed-gene-0.147-mRNA-1	na	na	na	na	na	Ot_Chr6_22789	f772a6f04643b333a1ce3fb12359ad13
0.3992	0.0679	0.4113	0.0681	b	na	na	na	na	PR202_augustus_masked-Super-Scaffold_206-processed-gene-2.100-mRNA-1	na	na	na	na	na	Ot_Chr4_08487	ab537fe28052cc815e024cd5f4ce67df
3.3819	0.4368	3.0	0.4593	a	good	XP_004961799.1	sita:101766060	None	PR202_maker-Super-Scaffold_152-augustus-gene-3.323-mRNA-1	na	na	na	na	na	Ot_Chr5_15373	78be85143326e321f52c3cd26e58e240
0.6907	0.1741	0.7322	0.1779	a	na	na	na	na	PR202_augustus_masked-Super-Scaffold_4-processed-gene-2.436-mRNA-1	na	na	na	na	na	Ot_Chr10_24984	313a57da069bda71968d3e5a55db8bc1
0.4053	0.1148	0.4206	0.1175	a	good	XP_004957473.1	sita:101775206	None	PR202_augustus_masked-Super-Scaffold_66-processed-gene-3.31-mRNA-1	na	na	na	na	na	Ot_Chr2_06548	1ab32e1bb522a4c242c6593d734aa8ff
0.3806	0.1049	0.3733	0.1127	a	good	XP_004959340.1	sita:101762255	None	PR202_augustus_masked-Super-Scaffold_66-processed-gene-0.36-mRNA-1	na	na	na	na	na	Ot_Chr2_n32044	34693ec44a0c0b95e712abac5c283fd3
0.3749	0.1273	0.3495	0.1338	a	good	XP_004957405.1	sita:101783035	None	PR202_maker-Super-Scaffold_66-augustus-gene-2.360-mRNA-1	na	na	na	na	na	Ot_Chr9_14583	1009c22e399b3fa1801d0cfaa97c868b
0.2298	0.0523	0.2628	0.0509	a	good	XP_004972835.1	sita:101779911	K05658	PR202_augustus_masked-Super-Scaffold_52-processed-gene-1.60-mRNA-1	na	na	na	na	na	Ot_Chr9_23379	3ea1c705b1acbc290d069ca7a2a504a0
0.5306	0.2339	0.4981	0.2441	a	good	XP_004961994.1	sita:101774964	K09519	PR202_maker-Super-Scaffold_4927-augustus-gene-0.741-mRNA-1	na	na	na	na	na	Ot_Chr3_n34244	e1f603c575c428c1fb4fb33ed28a67b0
0.286	0.0307	0.2944	0.031	b	na	na	na	na	PR202_maker-Super-Scaffold_13-augustus-gene-1.177-mRNA-1	na	na	na	na	na	Ot_Chr2_15624	bc07e28c81efb35e56d6bd2f8e920d72
0.2446	0.0877	0.2709	0.0868	a	good	XP_004958577.1	sita:101770488	None	PR202_maker-Super-Scaffold_34-augustus-gene-1.665-mRNA-1	na	na	na	na	na	Ot_Chr7_10311	b1f8d6c439fd3e2a21183c45f2393779
0.2487	0.0759	0.2446	0.0791	a	xo	XP_004956781.1	sita:101765741	None	PR202_maker-scaffold93|size1230182_subseq_1:987274_obj-augustus-gene-0.576-mRNA-1	na	na	na	na	na	Ot_Chr2_06033	eb96572dc9217f4ba5158db389320954
0.2701	0.0857	0.3152	0.0822	a	good	XP_004961533.1	sita:101762135	None	PR202_maker-Super-Scaffold_152-augustus-gene-1.663-mRNA-1	na	na	na	na	na	Ot_Chr5_03525	2d6191cd6554c9b991643ae3135ad39e
0.2154	0.0618	0.226	0.0626	a	good	XP_004962105.1	sita:101784289	None	PR202_maker-Super-Scaffold_4927-augustus-gene-0.821-mRNA-1	na	na	na	na	na	Ot_Chr5_05102	f306452561da8621f88927a4c7b0f3dd
0.2721	0.0059	0.3413	0.0056	b	good	XP_004966316.1	sita:101775268	K00927	PR202_maker-Super-Scaffold_107-augustus-gene-0.11-mRNA-1	na	na	na	na	na	Ot_Chr2_15644	7bcb72eea0c286c56522279f953e048d
0.2713	0.0563	0.3281	0.0542	a	na	na	na	na	PR202_maker-Super-Scaffold_24-augustus-gene-6.504-mRNA-1	na	na	na	na	na	Ot_Chr5_03087	23c94ba88b7e78225068b59fc01c8682
0.2365	0.0273	0.2476	0.0278	a	na	na	na	na	PR202_maker-Super-Scaffold_285-augustus-gene-1.0-mRNA-1	na	na	na	na	na	Ot_Chr4_01194	5c2255a45aec7f1e0aaf4885bad6e97c
0.7333	0.2847	0.8343	0.2773	b	good	na	na	na	PR202_maker-Super-Scaffold_474-exonerate_protein2genome-gene-0.119-mRNA-1	na	na	na	na	na	Ot_Chr3_n33929	faf9da4b1fc0a24f8860cac8fff83f3c
0.1857	0.0081	0.2384	0.0074	a	na	na	na	na	PR202_maker-Super-Scaffold_18-augustus-gene-4.24-mRNA-1	na	na	na	na	na	Ot_Chr4_00105	e399460f56502e91305b6084fd894385
0.2276	0.023	0.2562	0.0237	a	na	na	na	na	PR202_maker-Super-Scaffold_18-augustus-gene-2.514-mRNA-1	na	na	na	na	na	Ot_Chr4_00355	55ae46171246252f03103976edcd6c42
0.2128	0.0562	0.2457	0.0539	a	good	XP_012704409.1	na	na	PR202_maker-Super-Scaffold_152-augustus-gene-2.636-mRNA-1	na	na	na	na	na	Ot_Chr5_03368	fd7bed966151b66f8544d2273f8d0bc3
0.3032	0.2333	0.3252	0.2269	b	xo	XP_004951996.2	sita:101779234	None	PR202_augustus_masked-Super-Scaffold_2412-processed-gene-0.181-mRNA-1	na	na	na	na	na	Ot_Chr1_14274	eae94c21558326c5936db1a0f47262bc
0.7281	0.393	0.6962	0.4043	b	na	na	na	na	PR202_augustus_masked-Super-Scaffold_146-processed-gene-2.331-mRNA-1	na	na	na	na	na	Ot_Chr9_02344	39516736ecece18edc4654708211c4d4
0.3224	0.0665	0.3108	0.0721	a	good	XP_004958585.1	sita:101773859	K13495	PR202_augustus_masked-Super-Scaffold_34-processed-gene-1.71-mRNA-1	na	na	na	na	na	Ot_Un150_n40246	bffbc21aae817d54930c9c6029ff7b0f
0.2307	0.0406	0.2638	0.0399	a	na	na	na	na	PR202_maker-Super-Scaffold_6-augustus-gene-1.486-mRNA-1	na	na	na	na	na	Ot_Chr3_11720	cdc982570f7a23b7ac4f35f103804f4a
1.1901	0.2465	1.2427	0.2575	a	na	na	na	na	PR202_maker-Super-Scaffold_7-augustus-gene-2.60-mRNA-1	na	na	na	na	na	Ot_Chr2_10910	99359c5dfd17aa669f377684550b6ec8
0.3117	0.0767	0.3525	0.0755	a	na	na	na	na	PR202_maker-Super-Scaffold_24-augustus-gene-10.41-mRNA-1	na	na	na	na	na	Ot_Chr5_15390	47f4e4f405642538f4ad1ad0798fe259
0.2713	0.0465	0.2821	0.0468	b	na	na	na	na	PR202_maker-Super-Scaffold_32-augustus-gene-1.132-mRNA-1	na	na	na	na	na	Ot_Chr8_20681	2b1609acb7133c3102c541f1e8f9dd62
0.2155	0.0367	0.2188	0.0376	b	na	na	na	na	PR202_maker-Super-Scaffold_63-augustus-gene-0.7-mRNA-1	na	na	na	na	na	Ot_Chr1_19060	6ba4aee7bbb777619b88d49c4b4a8954
1.1568	0.2751	1.1318	0.2903	a	na	na	na	na	PR202_maker-Super-Scaffold_4946-augustus-gene-1.688-mRNA-1	na	na	na	na	na	Ot_Chr6_12124	3d743924a68d546002f45c00d99e403a
0.258	0.0116	0.2945	0.0122	a	good	XP_004972998.1	sita:101780579	K02939	PR202_maker-Super-Scaffold_467-augustus-gene-0.43-mRNA-1	na	na	na	na	na	Ot_Chr10_16864	0642f018295ad7a3d0b74911bc00eb21
5.724	0.8001	3.0	0.8432	a	na	na	na	na	PR202_augustus_masked-Super-Scaffold_134-processed-gene-0.499-mRNA-1	na	na	na	na	na	Ot_Chr3_12840	841dcb4fb6dbceaabff5b70de78339ae
0.2165	0.0411	0.2643	0.0386	b	good	XP_004985302.1	sita:101779478	None	PR202_maker-Super-Scaffold_15-augustus-gene-1.455-mRNA-1	na	na	na	na	na	Ot_Chr4_00421	b1428861eb2208b02572646604852d64
0.7189	0.0993	0.8337	0.0985	a	na	na	na	na	PR202_maker-Super-Scaffold_24-augustus-gene-7.437-mRNA-1	na	na	na	na	na	Ot_Chr3_22311	26624fd2387159cf07f2bc5444616f43
0.1994	0.0107	0.2039	0.0108	a	na	na	na	na	PR202_maker-Super-Scaffold_7-augustus-gene-10.72-mRNA-1	na	na	na	na	na	Ot_Chr1_02645	7a7a39dec75397856451816587f872f3
0.2325	0.02	0.2681	0.0193	b	na	na	na	na	PR202_maker-Super-Scaffold_19-augustus-gene-2.396-mRNA-1	na	na	na	na	na	Ot_Chr5_03272	341f57a10c4c4b9d85a650d394440d36
0.2437	0.0161	0.2829	0.0164	a	na	na	na	na	PR202_augustus_masked-Super-Scaffold_408-processed-gene-0.64-mRNA-1	na	na	na	na	na	Ot_Chr1_09369	83a226d4d14a816cf39dcb084f36cb18
0.7641	0.089	0.9643	0.0884	b	na	na	na	na	PR202_augustus_masked-Super-Scaffold_307-processed-gene-2.78-mRNA-1	na	na	na	na	na	Ot_Chr5_03998	daf8c616591ac6d6a00621be237b2e1a
0.2135	0.027	0.2447	0.026	b	na	na	na	na	PR202_augustus_masked-Super-Scaffold_2914-processed-gene-0.18-mRNA-1	na	na	na	na	na	Ot_Chr1_21636	6ee0696d121cfbffb035794907f09b0c
0.4652	0.1662	0.4156	0.1785	a	na	na	na	na	PR202_augustus_masked-Super-Scaffold_59-processed-gene-2.417-mRNA-1	na	na	na	na	na	Ot_Chr4_21355	d578b9be51f9babb4ac6b26da29bc7c2
0.3051	0.0832	0.3291	0.0838	b	na	na	na	na	PR202_maker-Super-Scaffold_301-augustus-gene-1.314-mRNA-1	na	na	na	na	na	Ot_Chr3_23888	ea1d78bf8e7af11c9f6274b8411e7d03
0.3145	0.0166	0.2873	0.0205	a	na	na	na	na	PR202_maker-Super-Scaffold_395-augustus-gene-1.558-mRNA-1	na	na	na	na	na	Ot_Chr2_15914	6f80d131fb12f7472ac02ebdc17de2b5
0.6278	0.1945	0.5867	0.2061	b	good	XP_004985921.1	sita:101778265	None	PR202_augustus_masked-Super-Scaffold_389-processed-gene-0.301-mRNA-1	na	na	na	na	na	Ot_Chr1_21715	f2efd8c2f2b0a5606106c225f50a76bf
0.2716	0.0671	0.2992	0.0667	a	good	XP_004973079.1	sita:101780581	None	PR202_augustus_masked-Super-Scaffold_115-processed-gene-1.34-mRNA-1	na	na	na	na	na	Ot_Chr9_13893	20d37e467bf61c891afd9e82e66745e4
0.2454	0.1224	0.2765	0.1172	a	good	XP_012702767.1	na	na	PR202_maker-Super-Scaffold_184-augustus-gene-1.157-mRNA-1	na	na	na	na	na	Ot_Chr6_01648	3b37e8e1ce9ae6d028c13b0f48157038
0.3845	0.0941	0.3493	0.1055	b	na	na	na	na	PR202_augustus_masked-Super-Scaffold_271-processed-gene-0.378-mRNA-1	na	na	na	na	na	Ot_Chr7_16612	b7e477fca4a45656e463ef02bfb4fa0a
0.2278	0.0714	0.2636	0.0687	b	na	na	na	na	PR202_maker-Super-Scaffold_307-augustus-gene-2.604-mRNA-1	na	na	na	na	na	Ot_Chr3_11511	7a708133b123ed370593e0e39d07087e
0.3428	0.0429	0.3944	0.0418	b	na	na	na	na	PR202_maker-Super-Scaffold_331-augustus-gene-1.273-mRNA-1	na	na	na	na	na	Ot_Chr3_19576	3da0fe0d8f3fc176d5e889bc9dd967e9
0.3036	0.0469	0.3089	0.0519	b	xo	XP_022684175.1	na	na	PR202_augustus_masked-Super-Scaffold_39-processed-gene-8.535-mRNA-1	na	na	na	na	na	Ot_Chr6_12327	03cffbc7709c252afe8a80a447de5085
0.3737	0.0119	0.4303	0.0116	na	xo	XP_004958212.1	sita:101761560	K02984	PR202_augustus_masked-Super-Scaffold_128-processed-gene-4.573-mRNA-1	na	na	na	na	na	Ot_Chr3_18696	cf58823894fd0e8c0bb9c19ca54827c1
0.1341	0.043	0.1564	0.0413	b	xo	XP_004970881.1	sita:101758956	None	PR202_maker-scaffold306|size1284463_obj-augustus-gene-0.289-mRNA-1	na	na	na	na	na	Ot_Chr3_13054	b1a173ebf77a7391afb1240a7ea41f13
0.2478	0.0633	0.2538	0.0669	a	na	na	na	na	PR202_maker-Super-Scaffold_49-augustus-gene-0.404-mRNA-1	na	na	na	na	na	Ot_Chr1_09355	d1a431a014e6cb37e267c697678bcb4f
0.5179	0.0311	0.6286	0.0324	b	na	na	na	na	PR202_augustus_masked-Super-Scaffold_345-processed-gene-0.1088-mRNA-1	na	na	na	na	na	Ot_Chr4_07749	43260edc53efe58ef3c691cb216a048a
67.3092	0.8903	2.4096	0.9667	a	xo	XP_022683448.1	na	na	PR202_augustus_masked-Super-Scaffold_25-processed-gene-3.287-mRNA-1	na	na	na	na	na	Ot_Chr1_14415	45b4fab94b6547eb53185d84f30f340b
0.1801	0.026	0.2125	0.0255	a	xo	XP_004965814.1	sita:101782424	K14207	PR202_maker-Super-Scaffold_253-augustus-gene-1.654-mRNA-1	na	na	na	na	na	Ot_Chr2_15833	2be10bfddaf6853c18cbf9527bc4a36b
0.3227	0.0583	0.3365	0.0603	a	good	XP_004961899.1	sita:101770514	K17800	PR202_augustus_masked-Super-Scaffold_152-processed-gene-8.150-mRNA-1	na	na	na	na	na	Ot_Chr5_04926	e7e39d011f64a2a70f1949b45197d60c
0.4267	0.1226	0.4392	0.1256	a	good	na	na	na	PR202_augustus_masked-Super-Scaffold_152-processed-gene-6.170-mRNA-1	na	na	na	na	na	Ot_Chr5_03468	9fc82c328231b7b114e54e4a7c9cdd0b
0.9458	0.2396	0.9349	0.248	b	na	na	na	na	PR202_maker-Super-Scaffold_2628-augustus-gene-1.200-mRNA-1	na	na	na	na	na	Ot_Chr4_n35387	0236cb8e05212e6d2d712aa7bca2af58
0.2849	0.0296	0.3318	0.0289	na	na	na	na	na	PR202_augustus_masked-scaffold306|size1284463_obj-processed-gene-0.217-mRNA-1	na	na	na	na	na	Ot_Chr3_13147	7d7e3f46005f7afd2e8fd85c7ad9a147
0.2268	0.0977	0.2362	0.0984	b	good	XP_004985809.1	sita:101767054	K00799	PR202_augustus_masked-Super-Scaffold_389-processed-gene-0.250-mRNA-1	na	na	na	na	na	Ot_Chr4_n35315	c6db0a1b19277a11a6741e12fed76ee1
0.248	0.0646	0.3025	0.0612	a	na	na	na	na	PR202_maker-Super-Scaffold_7-augustus-gene-11.471-mRNA-1	na	na	na	na	na	Ot_Chr1_02723	e4fe5bad1eeb2d6b15710f074fabc081
0.2106	0.0141	0.2458	0.0135	a	good	XP_004960716.1	sita:101781848	K19984	PR202_maker-Super-Scaffold_308-augustus-gene-0.108-mRNA-1	na	na	na	na	na	Ot_Chr2_10644	910466f67a14998ced2e175131d7734b
0.2482	0.108	0.2764	0.105	b	na	na	na	na	PR202_maker-Super-Scaffold_65-augustus-gene-1.44-mRNA-1	na	na	na	na	na	Ot_Chr5_05417	c4a9bdba05cbc4e8aec92f1de7c08695
0.1675	0.1026	0.1918	0.0981	a	na	na	na	na	PR202_augustus_masked-Super-Scaffold_7-processed-gene-10.381-mRNA-1	na	na	na	na	na	Ot_Chr1_02570	a463b9087db2a2426c0ab1403e936402
0.2158	0.0226	0.238	0.0228	b	na	na	na	na	PR202_maker-Super-Scaffold_2539-augustus-gene-0.599-mRNA-1	na	na	na	na	na	Ot_Chr5_27185	f6dafb87872ce9a8af6eefe708c1a092
5.4917	0.3555	3.0	0.3881	b	na	na	na	na	PR202_maker-Super-Scaffold_435-augustus-gene-2.820-mRNA-1	na	na	na	na	na	Ot_Chr5_05383	85cc5149566ecb740d3dcd89fdbffd39
0.2068	0.0241	0.2205	0.024	b	na	na	na	na	PR202_augustus_masked-Super-Scaffold_21-processed-gene-1.195-mRNA-1	na	na	na	na	na	Ot_Chr10_17002	7d122a4c907b6cdb28ba801ee423ba47
0.3857	0.1418	0.4474	0.1342	b	good	XP_004977497.1	sita:101786665	None	PR202_augustus_masked-Super-Scaffold_573-processed-gene-0.260-mRNA-1	na	na	na	na	na	Ot_Chr2_10992	a40681041c5087c5789b194c27622ede
1.0394	0.0303	1.1705	0.0358	b	na	na	na	na	PR202_maker-Super-Scaffold_19-augustus-gene-1.544-mRNA-1	na	na	na	na	na	Ot_Chr4_08191	fe71c55ca9c0c6198bcab5203152cc81
0.2538	0.0276	0.2739	0.0277	b	good	XP_004952532.1	sita:101767232	None	PR202_maker-Super-Scaffold_27-exonerate_protein2genome-gene-0.337-mRNA-1	na	na	na	na	na	Ot_Chr1_11231	4027b9fcf017d3527600df06ef95552a
2.0479	0.4176	2.0973	0.4365	a	na	na	na	na	PR202_augustus_masked-Super-Scaffold_39-processed-gene-1.458-mRNA-1	na	na	na	na	na	Ot_Chr5_05023	7bf1782e4c4f13b03a37d846b462e85f
0.7401	0.3838	0.6978	0.3953	na	xo	XP_012704240.1	na	na	PR202_maker-Super-Scaffold_25-augustus-gene-2.52-mRNA-1	na	na	na	na	na	Ot_Chr2_17443	b53c03d44727feec6e5424218f193300
0.9944	0.3889	1.0715	0.3837	a	na	na	na	na	PR202_maker-Super-Scaffold_285-augustus-gene-1.13-mRNA-1	na	na	na	na	na	Ot_Chr7_10158	c4b182197778e7ed525c64e6c0d0b37d
0.2537	0.0894	0.2837	0.0867	a	na	na	na	na	PR202_maker-Super-Scaffold_141-augustus-gene-0.143-mRNA-1	na	na	na	na	na	Ot_Chr7_13421	ba810684f1764a1f45838b23ad071e57
0.2701	0.0822	0.2931	0.082	a	na	na	na	na	PR202_maker-Super-Scaffold_395-augustus-gene-0.6-mRNA-1	na	na	na	na	na	Ot_Chr2_n32463	671ad631fddad254c0811657460ab34b
1.8755	0.5769	1.7224	0.6108	a	na	na	na	na	PR202_augustus_masked-Super-Scaffold_100-processed-gene-2.330-mRNA-1	na	na	na	na	na	Ot_Chr2_10949	4ffd8268e961852135e319a9a4d36bf0
0.1563	0.0187	0.1393	0.0203	b	xo	XP_012701872.1	na	na	PR202_maker-Super-Scaffold_128-augustus-gene-2.121-mRNA-1	na	na	na	na	na	Ot_Chr3_12837	4d60ea76e7d1276d9d6d919c32daeeaa
0.2869	0.0651	0.2814	0.0664	b	good	XP_022683546.1	sita:101753733	None	PR202_augustus_masked-Super-Scaffold_149-processed-gene-0.626-mRNA-1	na	na	na	na	na	Ot_Chr9_14510	c1fbccdd1461148d56106276df2ce791
0.3013	0.1034	0.3085	0.1057	na	xo	XP_004951549.1	sita:101771378	None	PR202_augustus_masked-Super-Scaffold_25-processed-gene-1.175-mRNA-1	na	na	na	na	na	Ot_Chr1_18514	9e6375159850db67750329bc9d24ddd9
0.1969	0.0778	0.2266	0.0753	b	na	na	na	na	PR202_maker-Super-Scaffold_2591-augustus-gene-0.916-mRNA-1	na	na	na	na	na	Ot_Chr6_02037	f7e4b0f78ac712feb30c7aaa03f79b7c
0.822	0.1571	0.9476	0.1588	a	xo	XP_004965709.1	sita:101773510	K17499	PR202_maker-Super-Scaffold_253-augustus-gene-0.601-mRNA-1	na	na	na	na	na	Ot_Chr1_18390	d0692db91ad9415f37afbcc902fc79fd
0.2243	0.0218	0.2634	0.0205	a	good	XP_004958534.1	sita:101786663	None	PR202_augustus_masked-Super-Scaffold_34-processed-gene-1.107-mRNA-1	na	na	na	na	na	Ot_Chr7_10347	a598582ca62c1155a3474d1e7bcd8155
0.8736	0.2757	0.9433	0.2744	b	na	na	na	na	PR202_maker-Super-Scaffold_101-augustus-gene-2.3-mRNA-1	na	na	na	na	na	Ot_Chr7_10555	fbee92d50eab60437a8b52fb80f2f880
0.5746	0.2417	0.5768	0.2477	a	na	na	na	na	PR202_augustus_masked-Super-Scaffold_1263-processed-gene-0.359-mRNA-1	na	na	na	na	na	Ot_Chr5_n35986	9ae0f396dbecb86d564765102334e1a2
0.8627	0.0962	1.0809	0.0996	a	na	na	na	na	PR202_maker-Super-Scaffold_24-augustus-gene-9.24-mRNA-1	na	na	na	na	na	Ot_Chr3_n33916	4672d1250790918adbf194c48c26b9f1
0.7675	0.1946	0.6967	0.2041	a	good	XP_004961892.1	sita:101767558	None	PR202_maker-Super-Scaffold_152-augustus-gene-8.290-mRNA-1	na	na	na	na	na	Ot_Chr3_n34284	cd03b903e95ab0256870583f9830f77a
0.3997	0.1111	0.4139	0.1141	b	good	XP_004983657.1	sita:101780932	K00652	PR202_maker-Super-Scaffold_72-augustus-gene-1.53-mRNA-1	na	na	na	na	na	Ot_Chr1_20024	a19bd90c2ca1fa09a8eddc40a095f718
1.6422	0.7281	1.3049	0.779	a	na	na	na	na	PR202_maker-Super-Scaffold_7-augustus-gene-6.696-mRNA-1	na	na	na	na	na	Ot_Chr1_n31592	897e6a7c911e546659756fc7016761e5
0.5549	0.1747	0.5513	0.1821	a	good	XP_004964649.1	sita:101775936	None	PR202_augustus_masked-Super-Scaffold_387-processed-gene-0.76-mRNA-1	na	na	na	na	na	Ot_Chr2_17294	996b40ea4fb0f10b9bb6d776dd1cf782
0.311	0.0741	0.3023	0.0775	a	na	na	na	na	PR202_maker-Super-Scaffold_100-augustus-gene-2.191-mRNA-1	na	na	na	na	na	Ot_Chr8_15033	9369720fcdefae17cf67b897a354dce5
0.7399	0.3776	0.6238	0.3984	b	good	XP_022681971.1	sita:101773522	None	PR202_maker-Super-Scaffold_133-augustus-gene-0.367-mRNA-1	na	na	na	na	na	Ot_Chr3_17895	183ccdd764e35c46c7c958a9d510b083
0.7216	0.08	0.7835	0.0859	a	na	na	na	na	PR202_maker-Super-Scaffold_7-augustus-gene-8.492-mRNA-1	na	na	na	na	na	Ot_Chr6_n36769	004c1bbe094ec7dab7d6e0c7c599ebf4
0.216	0.0311	0.2464	0.0303	a	na	na	na	na	PR202_augustus_masked-Super-Scaffold_24-processed-gene-6.425-mRNA-1	na	na	na	na	na	Ot_Chr5_03141	2caf7d5c8916e960eb6cdbef581f5e14
0.5214	0.1589	0.5089	0.168	b	xo	XP_012700894.2	sita:105914292	K08819	PR202_maker-Super-Scaffold_13-augustus-gene-1.149-mRNA-1	na	na	na	na	na	Ot_Chr2_16192	b4ea2eeedc0b896eee73292654147436
0.1447	0.0183	0.2173	0.0168	a	xo	XP_004971118.1	sita:101780966	K17046	PR202_maker-Super-Scaffold_128-augustus-gene-0.549-mRNA-1	na	na	na	na	na	Ot_Un23_27464	eea75920a9a098ea4adff35c018f689e
1.03	0.2655	1.0395	0.2767	b	xo	XP_012701076.1	sita:101760737	None	PR202_augustus_masked-Super-Scaffold_84-processed-gene-6.884-mRNA-1	na	na	na	na	na	Ot_Chr2_n32441	d1ecec6f4d6da3d79db11f5ba0716fa0
0.2407	0.131	0.2878	0.1239	a	na	na	na	na	PR202_maker-Super-Scaffold_39-augustus-gene-1.519-mRNA-1	na	na	na	na	na	Ot_Chr6_20871	d3bc65d80bbc2a32ac5c66858f9b58aa
0.9413	0.272	1.0615	0.2676	b	good	XP_004985490.1	sita:101781345	K02730	PR202_augustus_masked-Super-Scaffold_16-processed-gene-0.525-mRNA-1	na	na	na	na	na	Ot_Chr4_00269	d64407fd9e6bd08693d0e36e5cc72aac
0.2063	0.0607	0.2465	0.0573	a	good	XP_004957333.2	sita:101754402	None	PR202_maker-Super-Scaffold_66-augustus-gene-1.350-mRNA-1	na	na	na	na	na	Ot_Chr2_06708	2788503ef49e862df8e926c53e7c6a6e
0.9244	0.0855	0.9696	0.0933	b	na	na	na	na	PR202_augustus_masked-Super-Scaffold_158-processed-gene-0.424-mRNA-1	na	na	na	na	na	Ot_Chr1_04632	44502b49d5e8b07a12781e5b8af0d80b
0.2409	0.0669	0.2757	0.0644	b	good	XP_004969101.1	na	na	PR202_augustus_masked-Super-Scaffold_55-processed-gene-3.158-mRNA-1	na	na	na	na	na	Ot_Chr3_19420	2efc1ba6b5beda5048c4279a498eeda2
0.2701	0.0293	0.322	0.0289	a	xo	XP_004954218.1	sita:101783817	K12581	PR202_augustus_masked-Super-Scaffold_84-processed-gene-3.153-mRNA-1	na	na	na	na	na	Ot_Chr1_04504	b55db2d650b72580bda33d660d2d5483
1.486	0.9264	1.3013	0.9529	b	xo	XP_004978535.1	na	na	PR202_maker-Super-Scaffold_266-augustus-gene-2.934-mRNA-1	na	na	na	na	na	Ot_Chr7_n38174	1dd79094b23b1a4a067de715eeb6176d
0.3562	0.1821	0.3821	0.1793	b	na	na	na	na	PR202_augustus_masked-Super-Scaffold_2539-processed-gene-0.448-mRNA-1	na	na	na	na	na	Ot_Chr5_04876	c8fa1ca1990a2a05aedad997c0a6afc4
0.9265	0.1476	0.9881	0.1571	b	na	na	na	na	PR202_augustus_masked-Super-Scaffold_158-processed-gene-0.290-mRNA-1	na	na	na	na	na	Ot_Chr2_17346	1dc1976e0beda3dd89a155a679779fef
1.1353	0.1394	1.3573	0.1451	a	good	XP_004962027.1	sita:101752546	K03875	PR202_maker-Super-Scaffold_4927-augustus-gene-0.793-mRNA-1	na	na	na	na	na	Ot_Chr3_12995	c2bacca8918b192825f346471a466d57
0.3803	0.091	0.3588	0.0986	a	na	na	na	na	PR202_maker-Super-Scaffold_2746-augustus-gene-0.118-mRNA-1	na	na	na	na	na	Ot_Chr3_25074	9a10232adee66b75743afc7f9028507d
0.8096	0.2834	0.8837	0.2853	b	na	na	na	na	PR202_augustus_masked-Super-Scaffold_118-processed-gene-0.266-mRNA-1	na	na	na	na	na	Ot_Chr4_08243	6c8e07511f335552b661b1c02970625f
0.6933	0.0377	0.7668	0.0405	b	good	XP_004974023.1	sita:101771006	K00162	PR202_augustus_masked-Super-Scaffold_149-processed-gene-1.661-mRNA-1	na	na	na	na	na	Ot_Chr2_24229	cf788e2cef57c20258dd9a1b973f2e6a
0.5344	0.1938	0.5514	0.1965	b	good	XP_022681152.1	na	na	PR202_maker-Super-Scaffold_2761-augustus-gene-0.49-mRNA-1	na	na	na	na	na	Ot_Chr5_15373	45144caeb7e551db3f8b6eeb3a80ba57
0.2394	0.0204	0.2548	0.0236	b	good	XP_004982955.1	sita:101759993	K04077	PR202_maker-Super-Scaffold_667-augustus-gene-0.31-mRNA-1	na	na	na	na	na	Ot_Chr1_19948	2859dc0a9ece2b2c250acfb2600a13d2
0.1796	0.0557	0.1988	0.0562	b	good	XP_004983509.1	sita:101786709	None	PR202_maker-Super-Scaffold_236-augustus-gene-0.21-mRNA-1	na	na	na	na	na	Ot_Chr1_20191	44ff2b27c51aafeb9b43b49cc2a18e09
0.5921	0.1509	0.5576	0.1596	a	na	na	na	na	PR202_maker-Super-Scaffold_10-augustus-gene-4.603-mRNA-1	na	na	na	na	na	Ot_Chr9_20420	472e332c936f88d772a4766e99b25174
0.2407	0.0281	0.2696	0.0286	a	xo	XP_012699064.1	sita:101761912	K11583	PR202_augustus_masked-Super-Scaffold_25-processed-gene-2.130-mRNA-1	na	na	na	na	na	Ot_Chr1_18451	e6fc53dff17a38f73d3b02ec1ebe5c85
0.3311	0.0569	0.3783	0.0568	a	good	XP_022684070.1	na	na	PR202_maker-Super-Scaffold_184-augustus-gene-1.135-mRNA-1	na	na	na	na	na	Ot_Chr6_01687	b5c698dd8fc1eff312d70d2f50189fe5
1.4968	0.224	1.7049	0.2404	b	xo	XP_004954442.1	sita:101765186	K05610	PR202_maker-Super-Scaffold_158-augustus-gene-0.99-mRNA-1	na	na	na	na	na	Ot_Chr9_14458	b75d8f4df770fc4d8cca5ed793efd2a5
0.2828	0.0287	0.3004	0.0289	a	good	XP_004961769.1	sita:101785346	None	PR202_augustus_masked-Super-Scaffold_152-processed-gene-3.457-mRNA-1	na	na	na	na	na	Ot_Chr5_03308	cbde71a811502d3172cb6fd42a9c0912
0.9029	0.0665	1.0755	0.0717	a	na	na	na	na	PR202_maker-Super-Scaffold_1173-augustus-gene-1.1012-mRNA-1	na	na	na	na	na	Ot_Chr1_14341	006bd060425e74b0f04971bd387040b7
0.2487	0.0854	0.2638	0.0867	a	xo	XP_004975728.1	sita:101762097	K08472	PR202_augustus_masked-Super-Scaffold_39-processed-gene-2.525-mRNA-1	na	na	na	na	na	Ot_Chr6_20795	58390ff7411be5c96a3a143c9dd9f6b4
0.2883	0.2558	0.2967	0.2592	a	good	XP_004955667.1	sita:101774788	K01183	PR202_maker-Super-Scaffold_183-est_gff_StringTie-gene-1.158-mRNA-1	na	na	na	na	na	Ot_Chr7_n37746	9cc01922d1932dd364fd44bce39c55ed
0.4999	0.1851	0.4749	0.1953	a	na	na	na	na	PR202_maker-Super-Scaffold_210-augustus-gene-3.822-mRNA-1	na	na	na	na	na	Ot_Chr7_22400	7bf1f75726e7a78c748e5570864e25ca
0.1936	0.1041	0.2282	0.0978	a	good	XP_004963226.1	sita:101782399	None	PR202_maker-Super-Scaffold_159-augustus-gene-1.67-mRNA-1	na	na	na	na	na	Ot_Chr4_01089	f330c222c57918df51ec94a6d0f6539d
0.5215	0.2216	0.5141	0.2281	a	good	XP_022680100.1	sita:111256416	None	PR202_maker-Super-Scaffold_5-augustus-gene-2.1-mRNA-1	na	na	na	na	na	Ot_Chr7_16813	9ee021b037e4576283e4bee9bbed7aa8
0.5946	0.2982	0.5326	0.3159	a	na	na	na	na	PR202_augustus_masked-Super-Scaffold_7-processed-gene-6.12-mRNA-1	na	na	na	na	na	Ot_Chr1_n30668	222ece19a7d5727adf275cb5f8601327
0.4089	0.1062	0.4131	0.1115	b	good	XP_004953652.1	sita:101769114	None	PR202_maker-Super-Scaffold_692-augustus-gene-0.103-mRNA-1	na	na	na	na	na	Ot_Chr1_19269	74e60bb40e1669e32784685bc13f55da
0.4097	0.1828	0.4129	0.1876	a	xo	XP_004951847.1	sita:101757205	None	PR202_augustus_masked-Super-Scaffold_25-processed-gene-3.307-mRNA-1	na	na	na	na	na	Ot_Chr1_14398	7b3a29e1f4d60d8a404a85c74783797e
0.1873	0.0384	0.2212	0.0376	a	na	na	na	na	PR202_augustus_masked-Super-Scaffold_409-processed-gene-0.156-mRNA-1	na	na	na	na	na	Ot_Chr4_19654	8fc27d27cf12089fb65e6157e081acdd
0.3307	0.1078	0.3451	0.109	b	good	XP_004969952.1	sita:101772718	None	PR202_augustus_masked-Super-Scaffold_352-processed-gene-0.3-mRNA-1	na	na	na	na	na	Ot_Chr3_12507	ea68d860919bf89fac3d6a6ccf4a87ca
0.266	0.0229	0.3091	0.0224	a	na	na	na	na	PR202_maker-Super-Scaffold_140-augustus-gene-0.757-mRNA-1	na	na	na	na	na	Ot_Chr4_n35201	ffdeb58c3d458a5bf729e8d3ca306444
0.7952	0.3767	0.6998	0.4005	a	na	na	na	na	PR202_augustus_masked-Super-Scaffold_76-processed-gene-3.117-mRNA-1	na	na	na	na	na	Ot_Chr4_n35057	24250da21d9beb0f4646c3f5e6ddb724
0.2672	0.0225	0.2964	0.0219	a	good	XP_004977179.2	sita:101759541	K02701	PR202_maker-Super-Scaffold_586-augustus-gene-0.11-mRNA-1	na	na	na	na	na	Ot_Chr2_10773	3c85402f07f4ec6cc9647c0306a79764
0.1787	0.0385	0.2091	0.0366	b	good	XP_004960201.1	sita:101783867	K15223	PR202_maker-Super-Scaffold_243-augustus-gene-0.67-mRNA-1	na	na	na	na	na	Ot_Chr6_01987	952fa1aa5ffd7edb5acae79a2d87ddd3
0.3745	0.048	0.3779	0.0506	a	good	XP_004972223.1	sita:101762742	None	PR202_augustus_masked-Super-Scaffold_214-processed-gene-0.1044-mRNA-1	na	na	na	na	na	Ot_Chr3_18630	348c72641384ee8241b5f0916ea67885
0.1991	0.0399	0.2405	0.0385	b	good	XP_004957342.1	sita:101757773	None	PR202_maker-Super-Scaffold_3-augustus-gene-4.617-mRNA-1	na	na	na	na	na	Ot_Chr2_06700	0f709368138b293ec9919d3b5b08b3ff
0.3236	0.1528	0.3628	0.1466	b	na	na	na	na	PR202_maker-Super-Scaffold_2539-augustus-gene-0.578-mRNA-1	na	na	na	na	na	Ot_Chr5_n36063	a3bd7eae8199c78a8e82ab482ac30262
0.2325	0.0206	0.2648	0.0207	b	na	na	na	na	PR202_augustus_masked-Super-Scaffold_254-processed-gene-0.141-mRNA-1	na	na	na	na	na	Ot_Chr3_19531	ba406982b5e67fc59557763ddf41862a
0.2043	0.0407	0.2211	0.0412	a	xo	XP_004965813.1	na	na	PR202_maker-Super-Scaffold_253-augustus-gene-1.653-mRNA-1	na	na	na	na	na	Ot_Chr2_15832	867bc9f9ceca55a1a9abb863433cb73d
0.3014	0.188	0.3428	0.1782	b	good	XP_004975936.1	sita:101776286	None	PR202_maker-Super-Scaffold_27-augustus-gene-0.423-mRNA-1	na	na	na	na	na	Ot_Chr1_11242	d4a736a18f639dd0f94db85f6082ee8d
0.49	0.0538	0.4871	0.0587	b	na	na	na	na	PR202_augustus_masked-Super-Scaffold_122-processed-gene-0.113-mRNA-1	na	na	na	na	na	Ot_Chr2_15889	cd7ac6c40e979dbf82723f20803571d4
0.6008	0.3491	0.5653	0.3628	b	good	XP_004973443.1	sita:101771536	None	PR202_maker-Super-Scaffold_54-augustus-gene-4.230-mRNA-1	na	na	na	na	na	Ot_Chr9_02312	639107ffd902a7babaa45cddf94b7f1b
63.7748	0.2124	3.0	0.248	b	good	XP_004961440.1	sita:101762411	K00850	PR202_maker-Super-Scaffold_3028-augustus-gene-0.394-mRNA-1	na	na	na	na	na	Ot_Chr5_03174	d2fbb8de453f6919e16cd9c7ba493696
0.2559	0.0187	0.3272	0.0172	a	good	XP_004984633.1	sita:101757566	K01755	PR202_maker-Super-Scaffold_159-augustus-gene-1.68-mRNA-1	na	na	na	na	na	Ot_Chr4_n35049	bc1c67f6376ac6fefc5e29a089e5990f
0.3175	0.1606	0.3169	0.1624	b	xo	XP_012699251.1	na	na	PR202_augustus_masked-Super-Scaffold_70-processed-gene-3.569-mRNA-1	na	na	na	na	na	Ot_Chr1_02899	8a2c2a48bbf30f76de5014eeca7bb2dc
0.3756	0.0387	0.3575	0.0437	b	xo	XP_004953873.1	sita:101786377	None	PR202_maker-Super-Scaffold_84-augustus-gene-0.483-mRNA-1	na	na	na	na	na	Ot_Chr1_n31439	2d2117c03e8651b6c272a31d94915d64
1.1073	0.4965	0.9667	0.5265	a	good	XP_004985021.1	sita:101771221	None	PR202_augustus_masked-Super-Scaffold_440-processed-gene-0.163-mRNA-1	na	na	na	na	na	Ot_Chr2_06548	c98903cbb25482810c071751195a352a
0.7331	0.2524	0.7031	0.2625	b	na	na	na	na	PR202_maker-Super-Scaffold_98-augustus-gene-0.285-mRNA-1	na	na	na	na	na	Ot_Chr1_25830	023485fdc4883a597c7c3badb3b08a53
0.1943	0.0206	0.2246	0.0198	a	na	na	na	na	PR202_augustus_masked-Super-Scaffold_7-processed-gene-12.884-mRNA-1	na	na	na	na	na	Ot_Chr1_n31564	aee69e7665c9fdae20bb0d634bacabb0
0.3302	0.1285	0.3371	0.1291	a	na	na	na	na	PR202_augustus_masked-Super-Scaffold_134-processed-gene-0.548-mRNA-1	na	na	na	na	na	Ot_Chr3_12773	220c747d4255478fba6068141e49e750
0.4053	0.317	0.3726	0.328	a	na	na	na	na	PR202_augustus_masked-Super-Scaffold_291-processed-gene-1.7-mRNA-1	na	na	na	na	na	Ot_Chr2_05966	f3d2b35fcefdde520da0e2ad68c56bea
0.7496	0.1447	0.8139	0.149	b	good	XP_004975521.1	sita:101781541	None	PR202_maker-Super-Scaffold_176-augustus-gene-2.337-mRNA-1	na	na	na	na	na	Ot_Chr1_11318	d21c8caafedb09f4f99f8a3e68062dd0
0.7156	0.2966	0.6727	0.3163	a	good	XP_022679319.1	sita:111255931	None	PR202_maker-Super-Scaffold_62-augustus-gene-0.521-mRNA-1	na	na	na	na	na	Ot_Chr8_08512	0bafdf2ed422c80ca6f92b3db7ed9b6c
1.7594	0.3488	1.4353	0.3839	a	na	na	na	na	PR202_maker-Super-Scaffold_142-augustus-gene-0.230-mRNA-1	na	na	na	na	na	Ot_Chr1_04583	2e3b17f7f12718fc36c06ba788a27cb4
0.2764	0.028	0.3036	0.0297	b	na	na	na	na	PR202_maker-Super-Scaffold_507-augustus-gene-1.1122-mRNA-1	na	na	na	na	na	Ot_Chr4_23696	b5d96372eebd6d0d2c7756e803c394ed
0.2979	0.1115	0.3175	0.1112	a	na	na	na	na	PR202_augustus_masked-Super-Scaffold_23-processed-gene-0.442-mRNA-1	na	na	na	na	na	Ot_Chr1_14227	ec232439dcaa4b630bf0b247a7ccefe5
0.5294	0.0595	0.486	0.0675	b	na	na	na	na	PR202_maker-Super-Scaffold_30-augustus-gene-0.85-mRNA-1	na	na	na	na	na	Ot_Chr2_n32605	a5e8aeb0b49de7813e660d810d1b17bf
1.3133	0.4505	1.1876	0.4759	a	na	na	na	na	PR202_maker-Super-Scaffold_302-augustus-gene-0.35-mRNA-1	na	na	na	na	na	Ot_Chr4_00092	eb3c5d1db1e3940bc4901b28bd94f8a9
0.2486	0.0629	0.2929	0.0606	b	na	na	na	na	PR202_augustus_masked-Super-Scaffold_1053-processed-gene-0.26-mRNA-1	na	na	na	na	na	Ot_Chr6_n37099	02d90b86178e53c87835bc16f6cddaea
0.4152	0.0967	0.4085	0.1028	a	good	XP_004961302.1	sita:101772390	None	PR202_augustus_masked-Super-Scaffold_2499-processed-gene-1.581-mRNA-1	na	na	na	na	na	Ot_Chr5_03964	67d75e78d76689da852c94157a193fe2
0.3025	0.0111	0.3359	0.011	b	na	na	na	na	PR202_augustus_masked-Super-Scaffold_1248-processed-gene-0.207-mRNA-1	na	na	na	na	na	Ot_Chr3_22333	7b6b7199b826c195948c2abebfad47ef
0.5537	0.0642	0.4315	0.0754	a	xo	XP_004962371.1	sita:101756456	None	PR202_augustus_masked-Super-Scaffold_76-processed-gene-3.77-mRNA-1	na	na	na	na	na	Ot_Chr5_05370	adbb6bcf4e6e5cdcf4d401e577503d5e
2.0377	0.5592	1.9399	0.5814	b	xo	XP_022684481.1	sita:101766558	K10706	PR202_augustus_masked-Super-Scaffold_39-processed-gene-9.715-mRNA-1	na	na	na	na	na	Ot_Chr1_21736	d98218578137f45ecdc34ed652a81113
0.4027	0.1097	0.398	0.1133	a	na	na	na	na	PR202_maker-Super-Scaffold_285-augustus-gene-1.25-mRNA-1	na	na	na	na	na	Ot_Chr4_01196	b1d0be803108ea14c017b6ba69fc1f5f
1.012	0.2065	1.1664	0.2118	na	xo	XP_004976102.1	sita:101772900	K11090	PR202_maker-Super-Scaffold_95-augustus-gene-1.90-mRNA-1	na	na	na	na	na	Ot_Chr1_02723	703e186d91b50a168311b59b362df5ca
1.125	0.2595	1.2282	0.2677	b	good	XP_022684018.1	na	na	PR202_maker-Super-Scaffold_243-augustus-gene-1.663-mRNA-1	na	na	na	na	na	Ot_Chr9_n39568	f4380b4399d903a27d0253a7aace27b7
0.9299	0.5415	0.8072	0.5615	a	na	na	na	na	PR202_maker-Super-Scaffold_395-augustus-gene-0.15-mRNA-1	na	na	na	na	na	Ot_Chr2_16018	afe5de6f3f71a762b3b1a7ffc0c33a55
1.0768	0.0873	1.158	0.0973	b	good	XP_004973341.1	sita:101764645	K14611	PR202_maker-Super-Scaffold_469-augustus-gene-2.65-mRNA-1	na	na	na	na	na	Ot_Chr2_n33146	ab23d042cb81e4413f91fa3f5b7b1f04
0.2543	0.0695	0.2589	0.0723	a	xo	XP_004969820.1	sita:101753958	None	PR202_augustus_masked-Super-Scaffold_307-processed-gene-0.24-mRNA-1	na	na	na	na	na	Ot_Chr3_n34450	6706490022ca3a09db5709d78ea810de
0.4681	0.2118	0.4422	0.2174	a	na	na	na	na	PR202_maker-Super-Scaffold_7-exonerate_protein2genome-gene-11.393-mRNA-1	na	na	na	na	na	Ot_Chr1_02730	f8989bd413b8f672c8816833708b609c
0.3398	0.1402	0.3415	0.1434	b	good	XP_004965509.1	sita:101758103	K20558	PR202_augustus_masked-Super-Scaffold_3-processed-gene-4.125-mRNA-1	na	na	na	na	na	Ot_Chr2_06713	d0883f8ca81b23a3c70aa631ee67f8a9
0.3022	0.0651	0.3132	0.0683	a	na	na	na	na	PR202_maker-Super-Scaffold_204-augustus-gene-0.731-mRNA-1	na	na	na	na	na	Ot_Un91_02136	dbdf0608355189f45d38adcfc8d33b12
0.8201	0.3388	0.7841	0.3519	b	na	na	na	na	PR202_maker-Super-Scaffold_65-augustus-gene-4.28-mRNA-1	na	na	na	na	na	Ot_Chr5_n35988	cdacaf700409170a91fd24cfe6bbdddd
1.788	0.3416	1.7412	0.3652	b	na	na	na	na	PR202_augustus_masked-Super-Scaffold_254-processed-gene-0.128-mRNA-1	na	na	na	na	na	Ot_Chr3_11866	8a9dd660f7ae4782c25575d14ca5a298
0.36	0.0463	0.3651	0.0469	a	good	XP_004964394.1	sita:101777280	None	PR202_augustus_masked-Super-Scaffold_467-processed-gene-0.288-mRNA-1	na	na	na	na	na	Ot_Chr10_16953	902c34215068376466907952bae982c4
0.197	0.012	0.2296	0.012	b	xo	XP_004975956.1	sita:101784250	K00276	PR202_augustus_masked-Super-Scaffold_39-processed-gene-4.512-mRNA-1	na	na	na	na	na	Ot_Chr6_22779	b08bbde08570de80c661be3f566450e5
0.2091	0.0783	0.2438	0.0748	a	good	XP_004961616.2	sita:101758754	None	PR202_augustus_masked-Super-Scaffold_152-processed-gene-2.414-mRNA-1	na	na	na	na	na	Ot_Chr5_03442	8a3a711c35cc83c94c785bc81ae83aa7
0.3565	0.1202	0.3674	0.1229	a	na	na	na	na	PR202_maker-Super-Scaffold_557-augustus-gene-0.81-mRNA-1	na	na	na	na	na	Ot_Un45_n40956	bdc4e76b357221ccf37bafdd6077df24
1.0329	0.3333	0.9663	0.3531	a	good	XP_012701156.1	na	na	PR202_augustus_masked-Super-Scaffold_467-processed-gene-0.138-mRNA-1	na	na	na	na	na	Ot_Chr10_n30272	032bfeb558308c750849cb2f9b986f4e
0.331	0.1186	0.3406	0.1212	b	na	na	na	na	PR202_maker-Super-Scaffold_17-augustus-gene-6.140-mRNA-1	na	na	na	na	na	Ot_Chr9_13677	db02768b09f9c22e129d858acb0a2631
0.2962	0.0289	0.3225	0.0305	b	good	XP_004985573.1	sita:101778939	None	PR202_maker-Super-Scaffold_15-augustus-gene-2.743-mRNA-1	na	na	na	na	na	Ot_Chr4_00194	4909ac6523a8bda18af00fb4bef768a8
0.5285	0.1266	0.5592	0.1315	b	good	XP_004975524.1	sita:101783295	None	PR202_augustus_masked-Super-Scaffold_176-processed-gene-2.35-mRNA-1	na	na	na	na	na	Ot_Chr6_n36740	1739af23f48d6ff67a6cae8879832ae2
0.2461	0.0715	0.2841	0.0688	a	good	XP_004961873.1	sita:101759698	None	PR202_augustus_masked-Super-Scaffold_152-processed-gene-8.28-mRNA-1	na	na	na	na	na	Ot_Chr5_04903	4f2cde46f16a639968dc36ba2a85e00f
1.3613	0.0866	1.7009	0.0971	b	xo	XP_004951839.1	sita:101753543	None	PR202_augustus_masked-Super-Scaffold_2412-processed-gene-1.78-mRNA-1	na	na	na	na	na	Ot_Chr2_n33118	31078d6872c71cce2d26af2edef87e88
0.2967	0.028	0.3124	0.0304	b	good	XP_004960308.1	sita:101757800	K01537	PR202_augustus_masked-Super-Scaffold_2761-processed-gene-0.704-mRNA-1	na	na	na	na	na	Ot_Chr5_15352	b6dc395a71ea3abddc4eeb2ac9eba83b
0.2732	0.0828	0.3378	0.0792	na	na	na	na	na	PR202_maker-scaffold1782|size83478_obj-exonerate_protein2genome-gene-0.37-mRNA-1	na	na	na	na	na	Ot_Chr1_19204	654bd836d199b22404fc2e45a78752d0
0.2707	0.0805	0.3015	0.0803	a	na	na	na	na	PR202_augustus_masked-Super-Scaffold_2773-processed-gene-0.34-mRNA-1	na	na	na	na	na	Ot_Chr1_21061	a7d06781361de551fbed0180ddaa019a
0.3385	0.0961	0.3423	0.1006	na	na	na	na	na	PR202_maker-scaffold940|size434073_subseq_1:159843_obj-augustus-gene-0.30-mRNA-1	na	na	na	na	na	Ot_Chr7_n37881	9c3bfc902452af8873635ff2b0751dce
0.4777	0.2015	0.471	0.2098	b	good	XP_004985544.1	sita:101768541	None	PR202_augustus_masked-Super-Scaffold_15-processed-gene-2.879-mRNA-1	na	na	na	na	na	Ot_Chr4_00217	354d339468e1f47787255aec25393e96
0.7337	0.1153	0.7923	0.1207	a	good	XP_022683104.1	na	na	PR202_augustus_masked-Super-Scaffold_177-processed-gene-0.49-mRNA-1	na	na	na	na	na	Ot_Chr1_11249	4aad2d8198361dc284a1e415218a510f
0.3662	0.0339	0.351	0.0337	a	good	XP_004964355.1	sita:101761217	K08762	PR202_maker-Super-Scaffold_467-augustus-gene-0.19-mRNA-1	na	na	na	na	na	Ot_Chr10_16929	85a2809d100b172fcab2d4b2d857d7a9
0.8153	0.1609	0.9898	0.1581	a	na	na	na	na	PR202_maker-Super-Scaffold_7-exonerate_protein2genome-gene-3.336-mRNA-1	na	na	na	na	na	Ot_Chr1_n31673	9e5aeb5453a520e72d0ae34ab384d32f
0.4604	0.2208	0.4902	0.2191	b	xo	XP_022682419.1	sita:111257340	None	PR202_augustus_masked-Super-Scaffold_2412-processed-gene-2.115-mRNA-1	na	na	na	na	na	Ot_Chr1_n31359	2b2dc897f8f4c5e0b32323b73d50cf56
0.5811	0.0898	0.5452	0.1009	b	good	XP_004987288.1	sita:101764350	None	PR202_maker-Super-Scaffold_5467-augustus-gene-0.25-mRNA-1	na	na	na	na	na	Ot_Chr10_n30000	4aee732e864a40a270de8877c1fe9f76
0.6771	0.1379	0.6298	0.1503	a	na	na	na	na	PR202_maker-Super-Scaffold_134-augustus-gene-0.702-mRNA-1	na	na	na	na	na	Ot_Chr5_04931	a4e53645b2dd395edfaa6ca48d2f7894
0.3007	0.0832	0.3366	0.0813	b	good	XP_022678801.1	na	na	PR202_maker-Super-Scaffold_15-augustus-gene-1.414-mRNA-1	na	na	na	na	na	Ot_Chr4_00497	b37cf3b4f7ecac899cb9960fc532a779
0.1873	0.0406	0.2207	0.0394	a	good	XP_004976847.1	sita:101766435	K15501	PR202_maker-Super-Scaffold_184-augustus-gene-1.124-mRNA-1	na	na	na	na	na	Ot_Chr6_01730	74b6cb1583ab865c1943764e02da1c23
0.3753	0.3232	0.3698	0.3326	a	na	na	na	na	PR202_augustus_masked-Super-Scaffold_13-processed-gene-0.189-mRNA-1	na	na	na	na	na	Ot_Un1_16378	8a69d69c7ae456cd85a0bc0a10c033ca
0.183	0.0422	0.2169	0.0399	a	xo	na	na	na	PR202_maker-Super-Scaffold_13-augustus-gene-0.95-mRNA-1	na	na	na	na	na	Ot_Un1_16410	c2cd521fb012131120e20506d75a9d36
0.8869	0.7964	0.7956	0.8282	a	na	na	na	na	PR202_augustus_masked-Super-Scaffold_1173-processed-gene-1.240-mRNA-1	na	na	na	na	na	Ot_Chr2_n32076	3cf5d2aaa5d203208633f1d998342d24
0.2476	0.0107	0.2795	0.0105	a	na	na	na	na	PR202_augustus_masked-Super-Scaffold_504-processed-gene-0.533-mRNA-1	na	na	na	na	na	Ot_Chr3_n33591	76d0ae47e531f2dcf8cafecba7186ae9
0.7616	0.1146	0.8436	0.1189	b	xo	XP_004957191.1	sita:101763987	K10277	PR202_maker-Super-Scaffold_10-augustus-gene-3.346-mRNA-1	na	na	na	na	na	Ot_Chr9_20243	7ada949030f4650e4201a72b2e3399c8
0.9857	0.3564	0.9222	0.3769	na	xo	XP_004954182.1	sita:101768584	K16055	PR202_maker-Super-Scaffold_84-augustus-gene-3.124-mRNA-1	na	na	na	na	na	Ot_Chr2_05839	d4ba16150a4cdd743c322c81474e4ab6
0.5352	0.1867	0.4597	0.2056	b	good	XP_004968389.1	sita:101781904	K15639	PR202_maker-Super-Scaffold_4858-augustus-gene-0.507-mRNA-1	na	na	na	na	na	Ot_Chr1_18860	b38d88f6f8eaebe3ee005cebf0a00a48
0.5565	0.1245	0.5583	0.1295	a	na	na	na	na	PR202_maker-Super-Scaffold_7-augustus-gene-5.429-mRNA-1	na	na	na	na	na	Ot_Chr1_02752	f8aa7c7094c56450a78be0d827cd2d8b
0.2994	0.1031	0.278	0.1102	a	good	XP_004961484.1	sita:101778093	None	PR202_augustus_masked-Super-Scaffold_152-processed-gene-5.129-mRNA-1	na	na	na	na	na	Ot_Chr5_03559	ceec6018c49a0b8cac75e8a7e690e347
0.1526	0.0158	0.1907	0.015	a	xo	XP_004954275.1	sita:101771789	K04802	PR202_maker-Super-Scaffold_158-augustus-gene-0.43-mRNA-1	na	na	na	na	na	Ot_Chr1_n30670	a210038abb727d51cbc78ff4d26bed34
0.3831	0.0556	0.3553	0.0627	a	na	na	na	na	PR202_maker-Super-Scaffold_382-augustus-gene-0.33-mRNA-1	na	na	na	na	na	Ot_Chr4_24872	ce3299e28a1ec7e208182b767e4769e8
0.2356	0.0447	0.2621	0.0444	b	good	XP_004957549.1	sita:101772362	None	PR202_maker-Super-Scaffold_3-augustus-gene-1.197-mRNA-1	na	na	na	na	na	Ot_Chr2_06477	ced384f21c3ec0dcb3602ff004ca7947
0.218	0.0179	0.2555	0.0178	a	na	na	na	na	PR202_augustus_masked-Super-Scaffold_507-processed-gene-1.797-mRNA-1	na	na	na	na	na	Ot_Chr10_17046	1c7ac86e39474c12f22c2ef471e5e07f
0.1731	0.0157	0.2373	0.0147	b	good	XP_004977459.1	sita:101769028	None	PR202_augustus_masked-Super-Scaffold_573-processed-gene-0.236-mRNA-1	na	na	na	na	na	Ot_Chr8_15132	331835635622a34d221398559838d739
0.2829	0.0375	0.2793	0.0381	a	na	na	na	na	PR202_maker-Super-Scaffold_24-augustus-gene-9.39-mRNA-1	na	na	na	na	na	Ot_Chr5_15493	ae1d95f54e25b3d2d720c766091b13b1
0.845	0.1993	0.9054	0.2045	a	xo	XP_004957140.1	sita:101779138	None	PR202_maker-Super-Scaffold_311-augustus-gene-1.76-mRNA-1	na	na	na	na	na	Ot_Chr9_n39393	a4d4708e8dee342fcce221d85027a7a1
0.2959	0.0276	0.2713	0.0299	a	na	na	na	na	PR202_augustus_masked-Super-Scaffold_210-processed-gene-2.471-mRNA-1	na	na	na	na	na	Ot_Chr4_07541	d1da5a37faebcd25b4105e283b536fb6
0.1673	0.0311	0.2001	0.0294	na	good	XP_004971206.1	sita:101784068	K13207	PR202_maker-Super-Scaffold_179-augustus-gene-0.1006-mRNA-1	na	na	na	na	na	Ot_Chr3_09908	8c60748ec14081239d120bf7071ca065
0.3517	0.1548	0.4351	0.145	a	na	na	na	na	PR202_augustus_masked-Super-Scaffold_22-processed-gene-1.110-mRNA-1	na	na	na	na	na	Ot_Chr4_n35595	a87daf3e81c41807513999c69e74f20f
0.2822	0.0259	0.3075	0.0264	a	good	XP_004957566.1	sita:101778728	K13154	PR202_augustus_masked-Super-Scaffold_66-processed-gene-4.138-mRNA-1	na	na	na	na	na	Ot_Chr2_06468	cb6b6798b5ceb82daa41f17c2cb76ecd
1.3789	0.3744	1.8964	0.3593	b	good	XP_004962001.1	sita:101777550	K12831	PR202_maker-Super-Scaffold_595-augustus-gene-0.559-mRNA-1	na	na	na	na	na	Ot_Chr3_12961	71295c2942dafb4fea0791a72c97c848
0.216	0.0485	0.2239	0.0502	b	na	na	na	na	PR202_augustus_masked-Super-Scaffold_507-processed-gene-1.788-mRNA-1	na	na	na	na	na	Ot_Chr4_n34920	1ac323bd42852d69bf9693002c9d2f8f
0.2934	0.0499	0.2898	0.0533	b	good	XP_004966057.1	sita:101773513	K00423	PR202_maker-Super-Scaffold_133-augustus-gene-0.325-mRNA-1	na	na	na	na	na	Ot_Chr2_n32892	db05ba36e43eb07f19aef3d470edc203
0.3649	0.0843	0.4019	0.0857	a	good	XP_004984932.1	sita:101769342	None	PR202_augustus_masked-Super-Scaffold_159-processed-gene-0.432-mRNA-1	na	na	na	na	na	Ot_Chr4_00838	28aee74a1be38aa80d17cb1af5553c30
0.2662	0.0714	0.3255	0.0672	a	good	XP_004982189.1	sita:101763902	None	PR202_maker-Super-Scaffold_523-augustus-gene-0.6-mRNA-1	na	na	na	na	na	Ot_Chr4_08214	fa9162cf4728d7ffcdc2fb00a014f852
0.728	0.0346	0.8378	0.0377	b	good	XP_004982955.1	sita:101759993	K04077	PR202_maker-Super-Scaffold_5062-augustus-gene-0.695-mRNA-1	na	na	na	na	na	Ot_Chr1_19948	74bb267530db2f48c37dbb0666766357
0.2239	0.0522	0.2594	0.0505	b	xo	XP_012698533.1	na	na	PR202_maker-Super-Scaffold_84-augustus-gene-3.112-mRNA-1	na	na	na	na	na	Ot_Un141_04586	dda352879560b963e334328f9f4efe8d
0.1822	0.0772	0.1904	0.0777	a	na	na	na	na	PR202_augustus_masked-Super-Scaffold_140-processed-gene-0.604-mRNA-1	na	na	na	na	na	Ot_Chr4_n35199	604aeda03d434a3702542d25312570ff
0.2855	0.056	0.2989	0.0569	b	good	XP_004957600.1	na	na	PR202_maker-Super-Scaffold_3-augustus-gene-0.13-mRNA-1	na	na	na	na	na	Ot_Chr2_06436	01055ce0005ca23df02d1407872ce4e1
0.289	0.0651	0.3343	0.0644	a	na	na	na	na	PR202_maker-Super-Scaffold_95-augustus-gene-0.526-mRNA-1	na	na	na	na	na	Ot_Chr6_22733	34f14d9e4592efaf1f4793e1fa5c79de
0.1759	0.0353	0.1881	0.0353	a	good	XP_004984719.1	sita:101757038	K07025	PR202_maker-Super-Scaffold_159-augustus-gene-0.591-mRNA-1	na	na	na	na	na	Ot_Chr4_00851	0f54199400461319d007b774381660cd
1.2631	0.5864	1.0612	0.625	a	na	na	na	na	PR202_augustus_masked-Super-Scaffold_24-processed-gene-6.343-mRNA-1	na	na	na	na	na	Ot_Chr3_n33946	ddfc8e5052a3e3a3c462f03bea85fc7b
0.3882	0.0864	0.3941	0.0895	b	na	na	na	na	PR202_augustus_masked-Super-Scaffold_8-processed-gene-2.137-mRNA-1	na	na	na	na	na	Ot_Chr9_20420	bc2551e790b615d01fdc212ca73501af
0.1707	0.0323	0.1844	0.0318	a	na	na	na	na	PR202_maker-Super-Scaffold_24-augustus-gene-0.19-mRNA-1	na	na	na	na	na	Ot_Chr10_18248	dcca0178d53bb89c42e75a5dc5a8c047
0.756	0.1268	0.7686	0.1364	a	na	na	na	na	PR202_augustus_masked-Super-Scaffold_7-processed-gene-1.212-mRNA-1	na	na	na	na	na	Ot_Chr6_08821	ae94ed9b3662acef6938271dbb436604
0.8734	0.1279	0.8934	0.1323	a	na	na	na	na	PR202_augustus_masked-Super-Scaffold_285-processed-gene-0.60-mRNA-1	na	na	na	na	na	Ot_Chr7_10178	566c0eb42a0c2eeb617c6e7ee28a1cdb
0.4372	0.0222	0.4081	0.0252	b	good	XP_012700309.3	sita:101760099	K15397	PR202_augustus_masked-Super-Scaffold_69-processed-gene-1.330-mRNA-1	na	na	na	na	na	Ot_Chr5_03849	8244905ea0849eb5bad79c849bf2b26b
0.1547	0.0002	0.1849	0.0	b	good	XP_022680806.1	na	na	PR202_maker-Super-Scaffold_243-augustus-gene-0.26-mRNA-1	na	na	na	na	na	Ot_Chr6_01955	cf4ebb06f53e8de11c97566dab408c6b
0.282	0.0976	0.3182	0.0949	a	na	na	na	na	PR202_maker-Super-Scaffold_311-augustus-gene-0.507-mRNA-1	na	na	na	na	na	Ot_Chr2_24259	c44fe7f26e990f164d21d5bb59f83478
2.4723	0.5168	2.3946	0.5461	b	xo	XP_004962522.1	sita:101759292	None	PR202_augustus_masked-Super-Scaffold_50-processed-gene-5.184-mRNA-1	na	na	na	na	na	Ot_Chr5_14115	a8e575d6c2212123361a5e0772cfc379
0.2233	0.1077	0.2551	0.1027	a	na	na	na	na	PR202_maker-Super-Scaffold_76-augustus-gene-0.11-mRNA-1	na	na	na	na	na	Ot_Chr8_15147	c30f7b47f4de3d073a2a932a9cb7cf51
1.9645	0.3492	2.6944	0.3617	b	na	na	na	na	PR202_maker-Super-Scaffold_24-augustus-gene-11.21-mRNA-1	na	na	na	na	na	Ot_Chr4_00852	a160e66c382f4a66c14d5b04ff9cefe3
0.337	0.1511	0.3227	0.1571	a	good	XP_004959954.1	sita:101757257	None	PR202_augustus_masked-Super-Scaffold_411-processed-gene-0.19-mRNA-1	na	na	na	na	na	Ot_Chr1_24908	faf663e3c0db56dec1cce0dbfaaa79bc
1.497	0.9353	1.2509	0.97	a	na	na	na	na	PR202_augustus_masked-Super-Scaffold_4-processed-gene-1.439-mRNA-1	na	na	na	na	na	Ot_Chr10_24993	a53ffaa4b12dda37d4fb5333bc2f328e
0.4569	0.1278	0.5089	0.1266	a	good	XP_004972882.1	sita:101765454	None	PR202_maker-Super-Scaffold_115-augustus-gene-0.168-mRNA-1	na	na	na	na	na	Ot_Chr9_27612	2bccaaac3579c402c2ab2006d33ab6fd
0.2913	0.0906	0.3223	0.0904	a	na	na	na	na	PR202_maker-Super-Scaffold_23-augustus-gene-0.91-mRNA-1	na	na	na	na	na	Ot_Chr1_14157	c08c7cfde6647add177b6b20167e6bbb
1.0081	0.1031	1.126	0.1054	b	good	XP_004966041.2	sita:101767193	None	PR202_maker-Super-Scaffold_133-augustus-gene-0.317-mRNA-1	na	na	na	na	na	Ot_Chr1_18915	3a76d32b4cde48da48998e02ae5f47d1
0.1344	0.0179	0.1441	0.0175	b	na	na	na	na	PR202_maker-Super-Scaffold_254-augustus-gene-0.646-mRNA-1	na	na	na	na	na	Ot_Chr3_11848	2b389213f144240cbb17a1c4d50b87bf
0.9388	0.3281	0.8778	0.3512	b	na	na	na	na	PR202_augustus_masked-Super-Scaffold_65-processed-gene-2.8-mRNA-1	na	na	na	na	na	Ot_Chr3_18763	b8a5cef1d410c7833dacc46eba5a27b8
0.2393	0.0636	0.2628	0.063	b	good	XP_004968730.1	sita:101786356	K14289	PR202_augustus_masked-Super-Scaffold_283-processed-gene-2.61-mRNA-1	na	na	na	na	na	Ot_Chr3_26741	6ab84cfd6f57105b411a09ac8dea7f36
0.2703	0.0263	0.2761	0.0273	a	na	na	na	na	PR202_augustus_masked-Super-Scaffold_18-processed-gene-2.440-mRNA-1	na	na	na	na	na	Ot_Chr4_00371	3ab03ebc520b38f4490bc8e70a723205
0.6099	0.2351	0.5781	0.246	b	xo	XP_004951804.1	sita:101771252	None	PR202_augustus_masked-Super-Scaffold_2412-processed-gene-2.118-mRNA-1	na	na	na	na	na	Ot_Chr2_15603	e7c5cb7a8f9fd969db0fed100fae7312
0.9233	0.3272	0.8665	0.3388	b	na	na	na	na	PR202_maker-Super-Scaffold_685-exonerate_protein2genome-gene-0.225-mRNA-1	na	na	na	na	na	Ot_Chr1_21032	06abfe5a5a0e4c93177ce83219ae8b27
0.204	0.0484	0.2287	0.0474	a	xo	XP_004967773.1	sita:101777180	K15170	PR202_maker-Super-Scaffold_50-augustus-gene-3.667-mRNA-1	na	na	na	na	na	Ot_Chr3_09691	6951d948379f44316399b1d19383bcbd
0.4431	0.1058	0.4383	0.1111	a	good	XP_004973870.1	sita:101778990	K00454	PR202_maker-Super-Scaffold_37-augustus-gene-0.12-mRNA-1	na	na	na	na	na	Ot_Chr9_20240	3bc398c10648d4bbe3e367482d7f3d05
0.6302	0.1558	0.6804	0.1572	a	na	na	na	na	PR202_maker-Super-Scaffold_539-augustus-gene-0.8-mRNA-1	na	na	na	na	na	Ot_Chr1_21047	70235a43cf72eb0900fdc87a85e97147
0.1896	0.014	0.2343	0.0131	a	good	XP_004983586.1	sita:101785097	K14500	PR202_augustus_masked-Super-Scaffold_90-processed-gene-0.312-mRNA-1	na	na	na	na	na	Ot_Chr1_20108	80621d49e35d8272c167f2420a224a11
0.2692	0.17	0.2772	0.1682	b	xo	XP_004953122.1	sita:101767088	K09422	PR202_augustus_masked-Super-Scaffold_70-processed-gene-1.575-mRNA-1	na	na	na	na	na	Ot_Chr1_02778	f4d68db787a24dc14bff525b8ecbd3ee
0.4183	0.1421	0.4266	0.1447	b	good	XP_004962059.1	sita:101765375	None	PR202_maker-Super-Scaffold_595-augustus-gene-0.612-mRNA-1	na	na	na	na	na	Ot_Chr5_05069	e0cf8c31e04c982a0cf8cb6593fa5b86
2.1063	0.7454	1.9659	0.7537	a	na	na	na	na	PR202_maker-Super-Scaffold_95-augustus-gene-1.54-mRNA-1	na	na	na	na	na	Ot_Chr1_n31615	0948ebce50909e67b54ce19d087246f2
0.2498	0.0308	0.2793	0.031	a	good	XP_004977011.1	sita:101761966	None	PR202_augustus_masked-Super-Scaffold_440-processed-gene-0.240-mRNA-1	na	na	na	na	na	Ot_Chr6_01854	8acd1dc5b15071a1dadec692de7e7f10
0.774	0.0758	0.8603	0.0819	a	na	na	na	na	PR202_maker-Super-Scaffold_18-augustus-gene-2.514-mRNA-1	na	na	na	na	na	Ot_Chr1_n30720	192d1b5ceb8c5506074568c075044eb5
0.2439	0.072	0.2892	0.0677	a	good	XP_004974179.1	sita:101768844	K18081	PR202_maker-Super-Scaffold_37-augustus-gene-2.790-mRNA-1	na	na	na	na	na	Ot_Chr9_14501	e2bfbf259da88727d93ef093481d391d
1.4805	0.1157	2.0371	0.1255	a	na	na	na	na	PR202_augustus_masked-Super-Scaffold_18-processed-gene-1.423-mRNA-1	na	na	na	na	na	Ot_Chr1_n30786	1a601e7f88abc5993c2ff78832ce59ed
0.3205	0.0955	0.3567	0.0957	na	na	na	na	na	PR202_maker-scaffold883|size302044_subseq_1:63089_obj-augustus-gene-0.3-mRNA-1	na	na	na	na	na	Ot_Chr10_17032	b643ff2df285aace52e342e77b17e9e6
0.2774	0.0524	0.3188	0.0502	b	good	XP_004975526.1	sita:101784110	None	PR202_maker-Super-Scaffold_176-augustus-gene-2.321-mRNA-1	na	na	na	na	na	Ot_Chr6_08701	98c09c053aff2b04a6ea26c8f2e962ba
0.5062	0.2083	0.5516	0.2066	a	good	XP_004973351.1	na	na	PR202_maker-Super-Scaffold_193-augustus-gene-0.419-mRNA-1	na	na	na	na	na	Ot_Chr2_06109	5293d8071b636a7251eeb48672d60f1e
0.2106	0.0421	0.2443	0.0408	b	na	na	na	na	PR202_augustus_masked-Super-Scaffold_70-processed-gene-1.522-mRNA-1	na	na	na	na	na	Ot_Chr1_02664	97e3e729b4e0fd98a2623a1e878ff972
0.4289	0.101	0.3839	0.111	b	na	na	na	na	PR202_maker-Super-Scaffold_17-augustus-gene-3.354-mRNA-1	na	na	na	na	na	Ot_Chr9_n39560	39e7f8f9228b2db3b388758ce7675698
0.2985	0.1199	0.3674	0.1128	b	good	XP_012700602.1	na	na	PR202_maker-Super-Scaffold_595-augustus-gene-0.602-mRNA-1	na	na	na	na	na	Ot_Chr5_05055	e9d50c1bd77faccc6242ac089256da89
0.3709	0.0345	0.3428	0.0382	b	na	na	na	na	PR202_maker-Super-Scaffold_382-augustus-gene-0.159-mRNA-1	na	na	na	na	na	Ot_Chr4_23605	3b067a8f0e2a4132b611a3ca5c332e29
0.7519	0.5245	0.8702	0.4975	a	na	na	na	na	PR202_maker-Super-Scaffold_307-augustus-gene-0.631-mRNA-1	na	na	na	na	na	Ot_Chr5_03665	503adf77380ff30ec0292068ffce2b08
0.2359	0.0833	0.2391	0.0843	b	xo	XP_022680553.1	na	na	PR202_maker-Super-Scaffold_147-augustus-gene-1.436-mRNA-1	na	na	na	na	na	Ot_Chr4_07412	b71054970496a63e0f62043a046e3a0c
1.5759	0.2178	1.5816	0.2392	b	na	na	na	na	PR202_maker-Super-Scaffold_2529-augustus-gene-0.14-mRNA-1	na	na	na	na	na	Ot_Chr6_12141	729ac7b7e02d639e659328954820560f
0.1502	0.0229	0.1556	0.0233	a	na	na	na	na	PR202_augustus_masked-Super-Scaffold_202-processed-gene-5.316-mRNA-1	na	na	na	na	na	Ot_Chr4_n34897	b767e0af8f40c45c67152d4456af5fff
0.2435	0.0772	0.2745	0.0758	b	good	XP_004969879.2	sita:101777190	K05954	PR202_maker-Super-Scaffold_332-augustus-gene-0.339-mRNA-1	na	na	na	na	na	Ot_Chr3_12426	abfec4385be774d985592de9c426631a
0.2855	0.0955	0.3244	0.094	a	na	na	na	na	PR202_augustus_masked-Super-Scaffold_18-processed-gene-6.584-mRNA-1	na	na	na	na	na	Ot_Chr4_21390	5b50269b30110958f9975305d857ff0b
0.1741	0.0182	0.1843	0.02	b	na	na	na	na	PR202_augustus_masked-Super-Scaffold_101-processed-gene-2.186-mRNA-1	na	na	na	na	na	Ot_Chr4_19754	76b034ab1c78dfc88eb2c4372c09d1ad
0.2425	0.035	0.2747	0.0351	b	na	na	na	na	PR202_augustus_masked-Super-Scaffold_1263-processed-gene-0.398-mRNA-1	na	na	na	na	na	Ot_Chr3_09919	c73e60aa01ab4420f6c199f2e051c683
62.2527	0.5823	2.2071	0.6419	b	good	XP_004978362.1	sita:101775352	K22378	PR202_maker-Super-Scaffold_573-augustus-gene-0.18-mRNA-1	na	na	na	na	na	Ot_Chr2_10984	37bc7e36690b826b8d7802db5a85345e
0.3257	0.0045	0.3978	0.0044	b	xo	XP_012702075.1	sita:101758815	K12160	PR202_maker-Super-Scaffold_128-augustus-gene-0.527-mRNA-1	na	na	na	na	na	Ot_Chr3_09041	3873e26c38f661be4b28707c5a594fd2
0.1482	0.0073	0.1837	0.0079	b	na	na	na	na	PR202_maker-Super-Scaffold_1388-augustus-gene-0.194-mRNA-1	na	na	na	na	na	Ot_Chr1_20918	53616089f56e2dfb4efe9ee345b71500
0.1463	0.0666	0.1602	0.0644	a	good	XP_004951945.1	sita:101759766	None	PR202_maker-Super-Scaffold_28-augustus-gene-0.116-mRNA-1	na	na	na	na	na	Ot_Chr1_14313	7bf60d9b886c09d1bb17f49f177a4402
0.2552	0.0824	0.2651	0.0836	a	na	na	na	na	PR202_maker-Super-Scaffold_82-augustus-gene-0.104-mRNA-1	na	na	na	na	na	Ot_Chr10_26578	1460aa3c665d78f867a1f61cf2f74be5
1.7325	0.8919	1.5798	0.9156	b	na	na	na	na	PR202_maker-Super-Scaffold_70-augustus-gene-0.465-mRNA-1	na	na	na	na	na	Ot_Chr1_02535	200b8b3676621ef0f47daffb74949f6f
0.1857	0.1195	0.2049	0.1171	a	na	na	na	na	PR202_augustus_masked-Super-Scaffold_17-processed-gene-6.328-mRNA-1	na	na	na	na	na	Ot_Chr9_23308	328ecf970bc60d3da4229666bd7355c9
1.3793	0.1544	1.646	0.1621	a	na	na	na	na	PR202_augustus_masked-Super-Scaffold_7-processed-gene-12.839-mRNA-1	na	na	na	na	na	Ot_Chr6_12148	e1346de2a0bc3f3f441337d371793ff8
0.4369	0.2181	0.4418	0.2232	b	na	na	na	na	PR202_augustus_masked-Super-Scaffold_70-processed-gene-1.508-mRNA-1	na	na	na	na	na	Ot_Chr1_02685	e27187a201a24633784edb397ca52829
0.5161	0.1499	0.4293	0.1654	a	good	XP_004970369.1	sita:101762191	K00423	PR202_augustus_masked-Super-Scaffold_214-processed-gene-0.1084-mRNA-1	na	na	na	na	na	Ot_Chr5_03364	d83da969cfd78657a9a7137dbe619ec8
0.2824	0.0936	0.2887	0.0951	a	na	na	na	na	PR202_augustus_masked-Super-Scaffold_18-processed-gene-5.614-mRNA-1	na	na	na	na	na	Ot_Chr4_22614	c72fa4c197225af5f18aa1c0851b559c
0.2317	0.0997	0.273	0.094	b	good	XP_004978626.1	sita:101761575	K22377	PR202_augustus_masked-Super-Scaffold_573-processed-gene-0.257-mRNA-1	na	na	na	na	na	Ot_Chr8_15110	bc652967f85224ebb49a023d05b10c98
0.3796	0.1081	0.4033	0.1113	a	xo	XP_022681690.1	na	na	PR202_maker-Super-Scaffold_253-augustus-gene-1.649-mRNA-1	na	na	na	na	na	Ot_Chr2_n32535	eacfcf1b8a0c9ab2a9620ecc353a9616
0.2824	0.094	0.2686	0.0995	a	good	XP_004970514.1	sita:101786361	None	PR202_augustus_masked-Super-Scaffold_214-processed-gene-0.1330-mRNA-1	na	na	na	na	na	Ot_Chr3_18826	c6afba1de9b2ef20f70da2fa99b04ee1
0.2032	0.0352	0.2412	0.034	b	xo	XP_022682595.1	na	na	PR202_maker-Super-Scaffold_128-augustus-gene-2.9-mRNA-1	na	na	na	na	na	Ot_Chr3_12993	823f0db49ecdb5dd7aca973fb94045c9
0.2275	0.012	0.2648	0.0114	b	good	XP_004951588.1	na	na	PR202_maker-Super-Scaffold_980-augustus-gene-0.236-mRNA-1	na	na	na	na	na	Ot_Chr4_08089	180d8265f4ceea608018a2bc9cda4071
0.6628	0.3747	0.6314	0.383	b	na	na	na	na	PR202_augustus_masked-Super-Scaffold_65-processed-gene-2.108-mRNA-1	na	na	na	na	na	Ot_Chr3_22298	6b1d2aac4516f30203c040101898653f
0.2719	0.0842	0.2646	0.0869	a	good	XP_004957506.1	sita:101753589	None	PR202_augustus_masked-Super-Scaffold_66-processed-gene-3.67-mRNA-1	na	na	na	na	na	Ot_Chr2_06517	236aebdeb41152c5468a3e1573027a42
0.2576	0.1319	0.2653	0.1333	b	xo	XP_004971575.1	sita:101775717	None	PR202_augustus_masked-Super-Scaffold_12-processed-gene-1.186-mRNA-1	na	na	na	na	na	Ot_Chr3_09743	56f1fb5c2725eaf05c9cb9afb7f4a4bc
0.9699	0.1376	1.1231	0.1417	b	good	XP_004969086.1	sita:101768813	None	PR202_maker-Super-Scaffold_55-augustus-gene-3.0-mRNA-1	na	na	na	na	na	Ot_Chr5_n36277	4eb5be6f6e93cb860953617318040c6c
0.3082	0.0746	0.3031	0.0788	b	na	na	na	na	PR202_maker-Super-Scaffold_372-augustus-gene-0.2-mRNA-1	na	na	na	na	na	Ot_Chr4_26502	ce72fb8f7c51f0dabc15d16b6d8318b4
0.6885	0.1658	0.7229	0.1703	a	xo	XP_004957084.2	sita:101755749	K03327	PR202_maker-Super-Scaffold_311-augustus-gene-2.706-mRNA-1	na	na	na	na	na	Ot_Chr2_05629	873a482cc0ac5e6bbb17c1c5d6fceab5
0.2414	0.0909	0.2675	0.0894	b	na	na	na	na	PR202_augustus_masked-Super-Scaffold_271-processed-gene-2.263-mRNA-1	na	na	na	na	na	Ot_Chr7_n38069	f000d6eec97478f3e03bffa3789a7c32
0.504	0.3134	0.5156	0.3063	b	na	na	na	na	PR202_maker-Super-Scaffold_2628-augustus-gene-0.282-mRNA-1	na	na	na	na	na	Ot_Chr7_n37866	913ac5f7a2c84b7349eed13cdef98404
0.356	0.0486	0.3489	0.0514	b	good	XP_022683222.1	na	na	PR202_maker-Super-Scaffold_149-augustus-gene-0.438-mRNA-1	na	na	na	na	na	Ot_Chr9_14514	42cd9a6458f99d6377251d995ef98023
0.6059	0.4031	0.6325	0.403	b	na	na	na	na	PR202_augustus_masked-Super-Scaffold_19-processed-gene-6.244-mRNA-1	na	na	na	na	na	Ot_Chr5_15392	098fcffca0149bad4dfeed2753fb574c
0.6112	0.0856	0.7419	0.0842	a	na	na	na	na	PR202_maker-Super-Scaffold_19-augustus-gene-1.526-mRNA-1	na	na	na	na	na	Ot_Chr5_n36439	27f5c462e32bf3f3239d7c0c9b0c415a
0.551	0.1413	0.6127	0.142	a	na	na	na	na	PR202_maker-Super-Scaffold_202-augustus-gene-5.0-mRNA-1	na	na	na	na	na	Ot_Chr4_19784	0c524406f72d7a47cb10677b7e974b90
0.25	0.0252	0.2896	0.0252	b	good	XP_004951497.1	sita:101785271	None	PR202_augustus_masked-Super-Scaffold_486-processed-gene-0.341-mRNA-1	na	na	na	na	na	Ot_Chr1_18869	1e35ecd5575c583ef8e7f717542eb894
0.2392	0.0572	0.2642	0.0565	b	good	XP_004951187.1	sita:101761781	K04077	PR202_augustus_masked-Super-Scaffold_700-processed-gene-0.12-mRNA-1	na	na	na	na	na	Ot_Chr1_25706	580a7f4f68f31f400636bf7af90eca23
0.2606	0.0486	0.2448	0.0544	b	good	XP_004970113.1	sita:101766116	None	PR202_augustus_masked-Super-Scaffold_352-processed-gene-1.72-mRNA-1	na	na	na	na	na	Ot_Chr3_12655	c79453903e9ee1646dc08ed959e8b7a2
0.1849	0.0834	0.2204	0.0787	a	na	na	na	na	PR202_augustus_masked-Super-Scaffold_18-processed-gene-3.598-mRNA-1	na	na	na	na	na	Ot_Chr4_00198	0e9d5d796f9b962a617cb26724e8125e
0.23	0.0417	0.2519	0.0425	a	na	na	na	na	PR202_augustus_masked-Super-Scaffold_134-processed-gene-0.505-mRNA-1	na	na	na	na	na	Ot_Chr3_12862	6ddc403df8d82799663a4c326da0e5d8
0.3743	0.2229	0.3983	0.2214	b	na	na	na	na	PR202_augustus_masked-Super-Scaffold_100-processed-gene-3.156-mRNA-1	na	na	na	na	na	Ot_Chr8_15088	3408d9fc67b6d6b5c3ebfb35402da670
1.2188	1.0282	1.169	0.9917	a	na	na	na	na	PR202_augustus_masked-Super-Scaffold_7-processed-gene-6.50-mRNA-1	na	na	na	na	na	Ot_Chr1_n31578	2f64eda077d0cfd1999df40e5a8edb55
0.4382	0.1299	0.4238	0.1341	a	good	XP_004965358.1	sita:101756485	None	PR202_augustus_masked-Super-Scaffold_2420-processed-gene-0.171-mRNA-1	na	na	na	na	na	Ot_Chr2_23478	baebc31eebaeb772d448838d325dea7d
0.6242	0.2728	0.6342	0.2759	a	na	na	na	na	PR202_augustus_masked-Super-Scaffold_18-processed-gene-3.473-mRNA-1	na	na	na	na	na	Ot_Chr4_00230	0290a7327fb4661457404dde7a5fd039
0.2506	0.0782	0.2685	0.078	a	xo	XP_022683856.1	na	na	PR202_augustus_masked-Super-Scaffold_95-processed-gene-3.26-mRNA-1	na	na	na	na	na	Ot_Chr6_n36909	7a3169f536aa0ca3bdb435b532a5e45a
1.4234	0.3654	1.3681	0.3845	b	good	XP_004965187.1	sita:101754192	None	PR202_maker-Super-Scaffold_371-augustus-gene-2.9-mRNA-1	na	na	na	na	na	Ot_Chr9_02265	1258b03db94bc46111c78020623542b9
3.7934	0.4929	3.0	0.5134	b	good	XP_022680744.1	sita:101781188	None	PR202_maker-Super-Scaffold_549-augustus-gene-0.713-mRNA-1	na	na	na	na	na	Ot_Chr6_01727	d47ab6823ce272dd86c2a9a3386b3b57
0.7128	0.2906	0.6265	0.3136	a	na	na	na	na	PR202_augustus_masked-Super-Scaffold_18-processed-gene-5.563-mRNA-1	na	na	na	na	na	Ot_Chr1_n30631	a2553429f1218dc735fa4b804b90cea1
0.2019	0.1873	0.2034	0.1893	a	na	na	na	na	PR202_augustus_masked-Super-Scaffold_24-processed-gene-5.392-mRNA-1	na	na	na	na	na	Ot_Chr5_n36631	0ceef5365af3c3534169682bdc50c117
0.2747	0.026	0.2967	0.0266	a	xo	XP_004976038.1	sita:101783973	K19269	PR202_maker-Super-Scaffold_95-augustus-gene-1.70-mRNA-1	na	na	na	na	na	Ot_Chr6_11965	4f0817ef087c8a652c8e9b526f0d7a9c
0.2177	0.0684	0.2102	0.071	a	good	XP_004961480.1	sita:101776447	None	PR202_maker-Super-Scaffold_152-augustus-gene-1.640-mRNA-1	na	na	na	na	na	Ot_Chr5_03556	66c7d0c5f2aa6caa3256f40b2feaa17c
0.3973	0.1496	0.3945	0.1555	b	na	na	na	na	PR202_maker-Super-Scaffold_39-augustus-gene-6.33-mRNA-1	na	na	na	na	na	Ot_Chr6_12049	f4caca9e17d1fc1ebd583c8d329863bc
62.3351	0.6792	4.0494	0.7533	a	xo	XP_004975561.1	sita:101763320	K02639	PR202_augustus_masked-Super-Scaffold_39-processed-gene-0.20-mRNA-1	na	na	na	na	na	Ot_Chr5_04961	8d608aea35ac406c6869b1bee5e000d1
0.9293	0.2218	1.0259	0.2238	a	na	na	na	na	PR202_augustus_masked-Super-Scaffold_24-processed-gene-3.199-mRNA-1	na	na	na	na	na	Ot_Chr3_17766	fe303fba8b1dcdd29069bf76e9fe0bd4
0.1835	0.0272	0.1884	0.0283	a	xo	XP_004962205.1	sita:101757542	K02863	PR202_augustus_masked-Super-Scaffold_76-processed-gene-5.100-mRNA-1	na	na	na	na	na	Ot_Chr5_05217	08d8570ed698c5956a4800578a12392b
0.2075	0.0002	0.2805	0.0	a	na	na	na	na	PR202_maker-Super-Scaffold_140-augustus-gene-0.746-mRNA-1	na	na	na	na	na	Ot_Chr4_07724	add88ab33f3a487d4d121f870fc0b62a
0.1948	0.0544	0.2166	0.0531	b	good	XP_004977192.1	sita:101764411	K15422	PR202_maker-Super-Scaffold_671-augustus-gene-1.235-mRNA-1	na	na	na	na	na	Ot_Chr2_10782	63db84165de8510a9311467c8bda3bfa
0.733	0.3269	0.7577	0.3295	a	good	XP_004961654.1	sita:101773624	None	PR202_augustus_masked-Super-Scaffold_152-processed-gene-2.540-mRNA-1	na	na	na	na	na	Ot_Chr5_n36121	56a3b33f19088a25f6f15e69a5659786
0.182	0.029	0.1984	0.0286	a	na	na	na	na	PR202_maker-Super-Scaffold_147-augustus-gene-2.109-mRNA-1	na	na	na	na	na	Ot_Chr4_07520	1edb29b79744d1e8357e3070be1b085e
0.4196	0.1193	0.4516	0.1189	a	na	na	na	na	PR202_maker-Super-Scaffold_291-augustus-gene-1.169-mRNA-1	na	na	na	na	na	Ot_Chr9_02314	e78e584eb7c15aa2fa29f6b19574ae10
0.3851	0.135	0.4411	0.1312	b	na	na	na	na	PR202_maker-Super-Scaffold_32-augustus-gene-2.21-mRNA-1	na	na	na	na	na	Ot_Chr8_25384	5468e13c83951c210a7ae8ef4f163fe0
0.3589	0.1287	0.3489	0.1353	a	good	XP_004961953.1	sita:101758063	K14432	PR202_augustus_masked-Super-Scaffold_152-processed-gene-8.198-mRNA-1	na	na	na	na	na	Ot_Chr5_04992	44d882560c9d9d1aca43131f5461836c
0.2363	0.0323	0.2581	0.0331	b	good	XP_004975779.1	sita:101783970	None	PR202_maker-Super-Scaffold_2752-augustus-gene-0.42-mRNA-1	na	na	na	na	na	Ot_Chr6_20752	f16031f817263ee426e7711c2e06588e
0.2061	0.0535	0.2392	0.0516	a	good	XP_004953740.1	sita:101768172	K12616	PR202_maker-Super-Scaffold_1274-augustus-gene-0.2-mRNA-1	na	na	na	na	na	Ot_Chr1_19197	cb23e4e9f169c23096f3d2f2ca5970ea
0.6211	0.2845	0.6911	0.2806	b	good	XP_022681499.1	na	na	PR202_augustus_masked-Super-Scaffold_3-processed-gene-4.82-mRNA-1	na	na	na	na	na	Ot_Chr2_n33158	28b7d0f2513d71683b6d9cdc188d2fd9
1.5997	0.9285	1.3843	0.9549	a	na	na	na	na	PR202_maker-Super-Scaffold_59-augustus-gene-0.11-mRNA-1	na	na	na	na	na	Ot_Chr1_20012	f71f6d7d7678194b257e66521fd98cbf
0.9278	0.34	1.0138	0.3367	b	good	XP_004965492.2	sita:101785647	None	PR202_augustus_masked-Super-Scaffold_3-processed-gene-4.30-mRNA-1	na	na	na	na	na	Ot_Chr1_19084	f261b43a9dfc3f1a5a58efefd0b441ad
0.3055	0.0066	0.3628	0.0067	a	na	na	na	na	PR202_augustus_masked-Super-Scaffold_4-processed-gene-1.477-mRNA-1	na	na	na	na	na	Ot_Chr10_24037	f8cfc818a52c0c6723122ed4297b9e94
0.2474	0.0266	0.2788	0.0274	a	xo	XP_004953964.1	sita:101753032	K11450	PR202_augustus_masked-Super-Scaffold_84-processed-gene-5.574-mRNA-1	na	na	na	na	na	Ot_Chr1_04257	e967ea8b4b6028c8d8fa6c3bb63fa391
0.4447	0.0291	0.3803	0.0384	b	good	XP_004961130.1	sita:101772794	K13448	PR202_maker-Super-Scaffold_69-exonerate_protein2genome-gene-1.900-mRNA-1	na	na	na	na	na	Ot_Chr5_03784	16d14106b4b6f8afdff0067e1e6107ec
0.2461	0.0576	0.2913	0.0557	a	na	na	na	na	PR202_augustus_masked-Super-Scaffold_302-processed-gene-0.489-mRNA-1	na	na	na	na	na	Ot_Chr1_04665	bc8ad44ae67136d471f15bc85eaafea4
0.1604	0.017	0.1961	0.016	a	na	na	na	na	PR202_augustus_masked-Super-Scaffold_24-processed-gene-9.139-mRNA-1	na	na	na	na	na	Ot_Chr5_15435	3b1ca52329417184156c65d11c428644
2.1244	0.6249	1.8632	0.6694	b	good	XP_012699288.1	sita:101782625	K03327	PR202_augustus_masked-Super-Scaffold_3-processed-gene-3.308-mRNA-1	na	na	na	na	na	Ot_Chr2_n32074	ed9702f89288a3c8ac13e4626478516e
0.3323	0.0566	0.3821	0.0548	a	xo	XP_004975691.1	sita:101783298	K14486	PR202_maker-Super-Scaffold_39-augustus-gene-2.14-mRNA-1	na	na	na	na	na	Ot_Chr6_20823	42e1190b4b77052f3d0cab3b2b501fcf
0.5298	0.1763	0.6377	0.1708	b	na	na	na	na	PR202_augustus_masked-Super-Scaffold_542-processed-gene-0.105-mRNA-1	na	na	na	na	na	Ot_Chr4_n35568	28f9bcdf384e362187a16d0e9f857f59
0.3349	0.0766	0.3897	0.0734	b	good	XP_004972152.3	sita:101755990	None	PR202_augustus_masked-Super-Scaffold_332-processed-gene-0.34-mRNA-1	na	na	na	na	na	Ot_Chr3_n34455	fa21d6cdfd46cb5dbe19bac2c689339c
0.2325	0.0516	0.2692	0.0497	a	na	na	na	na	PR202_maker-Super-Scaffold_18-augustus-gene-6.699-mRNA-1	na	na	na	na	na	Ot_Chr4_21311	11fa67745880f6f3503239633f48cbec
0.2094	0.0555	0.2339	0.055	b	na	na	na	na	PR202_maker-Super-Scaffold_206-augustus-gene-1.12-mRNA-1	na	na	na	na	na	Ot_Chr4_n35592	acf8d48ece9c8b6303bda7ce094d7479
0.1961	0.0637	0.2317	0.0609	na	na	na	na	na	PR202_maker-scaffold1208|size198491_obj-augustus-gene-0.56-mRNA-1	na	na	na	na	na	Ot_Chr4_01171	edd6c3d28998542f3a54ef4d9d00a313
0.304	0.1385	0.2993	0.1431	b	good	XP_012702012.2	sita:101759749	None	PR202_augustus_masked-Super-Scaffold_337-processed-gene-0.56-mRNA-1	na	na	na	na	na	Ot_Chr3_07301	f2310105ae4fa1f00731aabf3e302382
0.4224	0.1069	0.4052	0.1111	a	xo	XP_012698786.2	sita:101765986	None	PR202_augustus_masked-Super-Scaffold_25-processed-gene-2.142-mRNA-1	na	na	na	na	na	Ot_Chr1_n31314	5f4cc9695ab5605beb074369c427ef8d
0.2058	0.0432	0.2381	0.0425	a	good	XP_022681153.1	na	na	PR202_augustus_masked-Super-Scaffold_20-processed-gene-1.151-mRNA-1	na	na	na	na	na	Ot_Chr10_n30347	94938f9381d38cbc4bcbd0537c2975ca
0.4835	0.2166	0.475	0.2234	b	na	na	na	na	PR202_augustus_masked-Super-Scaffold_257-processed-gene-0.118-mRNA-1	na	na	na	na	na	Ot_Chr2_n33275	67aeabd404d554fc417fcf59193eba8b
0.2451	0.0942	0.2775	0.091	a	na	na	na	na	PR202_maker-Super-Scaffold_341-augustus-gene-1.520-mRNA-1	na	na	na	na	na	Ot_Chr7_21926	212c134d04858d8514a9223630881a22
0.2565	0.0108	0.2878	0.0104	b	xo	XP_004978539.1	sita:101759147	None	PR202_maker-Super-Scaffold_266-augustus-gene-1.536-mRNA-1	na	na	na	na	na	Ot_Chr2_n32820	f38e90caf37dbaf28b7ecf5ee6b9b149
1.5511	0.3528	1.3997	0.3775	a	good	XP_004976538.1	sita:101775746	None	PR202_maker-Super-Scaffold_924-augustus-gene-0.94-mRNA-1	na	na	na	na	na	Ot_Chr4_21370	78912123f6e5c25929d39df8525d64f0
0.2555	0.0331	0.2456	0.0374	a	na	na	na	na	PR202_maker-Super-Scaffold_76-augustus-gene-0.30-mRNA-1	na	na	na	na	na	Ot_Chr8_24723	7a6d7d12ea705daf8319cd97d42cc81f
1.039	0.0906	1.0567	0.0988	a	good	XP_004952968.1	sita:101769250	K02641	PR202_maker-Super-Scaffold_467-augustus-gene-0.34-mRNA-1	na	na	na	na	na	Ot_Chr1_25712	c7d3417343c8e86aa3b0b0c94f36bff5
0.1931	0.0573	0.2206	0.0556	b	na	na	na	na	PR202_augustus_masked-Super-Scaffold_118-processed-gene-0.278-mRNA-1	na	na	na	na	na	Ot_Chr4_08275	64aa6ea072491d94efb63cffc3e1da49
0.2173	0.0556	0.2326	0.0541	a	good	XP_022681143.1	na	na	PR202_maker-Super-Scaffold_115-augustus-gene-0.166-mRNA-1	na	na	na	na	na	Ot_Chr9_13858	19e0b16d6fe35b4bdb86032883361cf4
0.2871	0.0674	0.2698	0.0722	a	good	XP_004970210.1	sita:101769772	None	PR202_maker-Super-Scaffold_565-augustus-gene-0.17-mRNA-1	na	na	na	na	na	Ot_Chr3_n34375	e17deb8090276720b07dd56d818b7191
0.2522	0.0244	0.2766	0.0244	b	xo	XP_004970462.1	sita:101765036	K15731	PR202_maker-Super-Scaffold_128-augustus-gene-3.802-mRNA-1	na	na	na	na	na	Ot_Chr3_18787	e5126341d5e278e29754f8ae247ef011
0.3535	0.1158	0.3477	0.1207	a	good	XP_004961942.1	sita:101753898	None	PR202_augustus_masked-Super-Scaffold_152-processed-gene-8.191-mRNA-1	na	na	na	na	na	Ot_Chr5_04977	cc89e0b63250bfeeae9e9cdebfa4b293
0.6837	0.0747	0.7586	0.0779	b	good	XP_004972273.2	sita:101758971	K22733	PR202_maker-Super-Scaffold_595-augustus-gene-0.565-mRNA-1	na	na	na	na	na	Ot_Chr3_12997	e8ba139d5c68f3e641fcb98cbc27152e
0.5774	0.1446	0.4826	0.1625	a	good	XP_004974147.1	sita:101753857	K09422	PR202_maker-Super-Scaffold_37-est_gff_StringTie-gene-2.250-mRNA-1	na	na	na	na	na	Ot_Chr2_06534	a9aac22f81855cde2b6ed427e2aa9add
2.0092	0.7386	2.3591	0.743	b	na	na	na	na	PR202_augustus_masked-Super-Scaffold_65-processed-gene-0.209-mRNA-1	na	na	na	na	na	Ot_Chr8_25920	f402fed5f63c437d8fcee2eaaca28cb1
0.3515	0.0966	0.3632	0.0974	a	good	XP_004973290.1	sita:101774233	K06911	PR202_maker-Super-Scaffold_97-augustus-gene-0.255-mRNA-1	na	na	na	na	na	Ot_Chr9_02450	6e7750a4b79471d154a89551d9d6062d
0.9384	0.3359	0.9106	0.3473	a	xo	XP_004953965.1	sita:101753433	None	PR202_augustus_masked-Super-Scaffold_84-processed-gene-5.643-mRNA-1	na	na	na	na	na	Ot_Chr2_n32514	db45b062351aae8b17b2016c16de33f1
0.2279	0.0724	0.2712	0.0691	a	na	na	na	na	PR202_augustus_masked-Super-Scaffold_100-processed-gene-1.230-mRNA-1	na	na	na	na	na	Ot_Chr8_14995	7532017cd5c96ffe8b5ad1654f115729
0.1788	0.0335	0.2114	0.0318	a	xo	XP_004953933.1	sita:101775579	None	PR202_augustus_masked-Super-Scaffold_84-processed-gene-5.665-mRNA-1	na	na	na	na	na	Ot_Chr1_04221	5bc34738f8f961dce8bb09ee755e4e84
1.1224	0.3139	1.3399	0.3144	a	na	na	na	na	PR202_maker-Super-Scaffold_182-augustus-gene-0.381-mRNA-1	na	na	na	na	na	Ot_Chr8_14891	37486317c685ee017442473d52d37652
0.3345	0.087	0.3753	0.0852	a	good	XP_004961969.1	sita:101765515	None	PR202_maker-Super-Scaffold_4927-augustus-gene-0.725-mRNA-1	na	na	na	na	na	Ot_Chr5_05014	e63c4e1282fbece27d778502f3513fb7
7.4033	0.3599	3.0	0.3986	a	na	na	na	na	PR202_augustus_masked-Super-Scaffold_100-processed-gene-3.245-mRNA-1	na	na	na	na	na	Ot_Chr5_03353	3101073cb6c1c07294629e12a71ee198
1.1367	0.3872	1.5099	0.3701	a	xo	XP_014660648.1	sita:101755017	None	PR202_maker-Super-Scaffold_12-augustus-gene-4.1057-mRNA-1	na	na	na	na	na	Ot_Chr5_03303	2868703afe345790bfbc2b1a73e8554e
0.2233	0.078	0.2214	0.0811	a	good	XP_022681103.1	na	na	PR202_augustus_masked-Super-Scaffold_152-processed-gene-2.468-mRNA-1	na	na	na	na	na	Ot_Chr5_03378	b3449219564e7acd8742465d4053a7cf
1.1279	0.6548	0.9893	0.6879	b	good	XP_004986014.1	sita:101779482	None	PR202_augustus_masked-Super-Scaffold_389-processed-gene-0.335-mRNA-1	na	na	na	na	na	Ot_Chr1_21178	ffa2f51a11acbce2bf51c66d2b289f19
0.1687	0.1257	0.1775	0.1279	b	good	XP_022682192.1	sita:111257242	None	PR202_augustus_masked-Super-Scaffold_176-processed-gene-3.438-mRNA-1	na	na	na	na	na	Ot_Chr6_08797	646342f10f1889b42c1edec8c6187c2d
0.2806	0.0543	0.2965	0.0573	a	na	na	na	na	PR202_maker-Super-Scaffold_4-augustus-gene-1.72-mRNA-1	na	na	na	na	na	Ot_Chr10_n30077	9813b2258d3e3a3e130e5ace363413bb
0.2382	0.0694	0.2643	0.0678	a	na	na	na	na	PR202_augustus_masked-Super-Scaffold_59-processed-gene-0.325-mRNA-1	na	na	na	na	na	Ot_Chr1_20017	e2500bc3ecdf0a453519ae8c9f67bf62
0.8369	0.1927	0.8993	0.1971	a	na	na	na	na	PR202_augustus_masked-Super-Scaffold_105-processed-gene-5.195-mRNA-1	na	na	na	na	na	Ot_Chr8_08587	cb354c32f65614cf829bdcb75dfb30b8
1.2884	0.1546	1.6273	0.1601	b	na	na	na	na	PR202_maker-Super-Scaffold_542-augustus-gene-0.9-mRNA-1	na	na	na	na	na	Ot_Chr10_18141	26a563536108a0fe0c0bc1849bec1304
0.2547	0.0532	0.293	0.0504	b	good	XP_004964669.1	sita:101785773	None	PR202_maker-Super-Scaffold_357-augustus-gene-0.238-mRNA-1	na	na	na	na	na	Ot_Chr2_17319	fd9e60a58f29e311d544b4845a39463a
0.296	0.073	0.3476	0.0702	a	good	XP_022679204.1	sita:101757465	K07300	PR202_maker-Super-Scaffold_28-augustus-gene-0.118-mRNA-1	na	na	na	na	na	Ot_Chr1_14323	8a70172a44b4292660196088c6662b64
1.8435	0.2916	1.6257	0.3316	b	xo	XP_012704087.1	na	na	PR202_maker-Super-Scaffold_266-augustus-gene-1.533-mRNA-1	na	na	na	na	na	Ot_Chr7_10219	f15aa1c0dad55e7d83de739267d8f7db
1.2216	0.2849	1.2568	0.2988	b	na	na	na	na	PR202_augustus_masked-Super-Scaffold_254-processed-gene-0.152-mRNA-1	na	na	na	na	na	Ot_Chr5_03735	cf98e4e6362c9ca95d2ad0b9e498e516
0.3125	0.0566	0.2911	0.0629	a	good	XP_004984897.1	sita:101755684	None	PR202_augustus_masked-Super-Scaffold_159-processed-gene-1.807-mRNA-1	na	na	na	na	na	Ot_Chr4_01051	ae068151d20d212fc8cd3264bc4b6373
0.3795	0.1514	0.3733	0.1558	b	xo	XP_004951669.1	sita:101784481	None	PR202_maker-Super-Scaffold_2412-augustus-gene-3.651-mRNA-1	na	na	na	na	na	Ot_Chr1_18405	f61108dcdf9731b7548f89a24bfae8c9
0.2432	0.0444	0.264	0.0438	b	xo	XP_004970814.1	sita:101766665	None	PR202_maker-Super-Scaffold_128-augustus-gene-0.543-mRNA-1	na	na	na	na	na	Ot_Chr3_13007	324c3ae76836e299310786b2cd302bac
0.2409	0.0751	0.2812	0.0722	a	xo	XP_004976438.1	sita:101764532	None	PR202_augustus_masked-Super-Scaffold_95-processed-gene-4.152-mRNA-1	na	na	na	na	na	Ot_Chr6_12301	55841e5bc380f1ed98941dedb2d3691a
0.2715	0.0824	0.2967	0.0814	b	na	na	na	na	PR202_maker-Super-Scaffold_271-augustus-gene-2.38-mRNA-1	na	na	na	na	na	Ot_Chr7_13567	46dbc22ef5008457b60ab3c593f009bb
0.2844	0.0468	0.3371	0.0443	a	good	XP_004972941.1	sita:101755868	None	PR202_maker-Super-Scaffold_52-augustus-gene-0.45-mRNA-1	na	na	na	na	na	Ot_Chr9_23290	3bd88e55d1c08ffb5d4bf657cc96c5aa
0.3058	0.0941	0.282	0.0984	na	na	na	na	na	PR202_maker-scaffold940|size434073_subseq_1:159843_obj-augustus-gene-0.35-mRNA-1	na	na	na	na	na	Ot_Chr7_21981	67de49d167f77f2cdaf38594075f2f7f
0.2254	0.0448	0.2432	0.0441	a	na	na	na	na	PR202_augustus_masked-Super-Scaffold_291-processed-gene-4.110-mRNA-1	na	na	na	na	na	Ot_Chr9_n39805	c49528ea67d150f91eb35a31f291f014
0.9004	0.1792	1.0312	0.182	a	good	XP_004961722.1	sita:101765513	K14945	PR202_maker-Super-Scaffold_152-augustus-gene-7.328-mRNA-1	na	na	na	na	na	Ot_Chr3_n34331	3a542146c9528ceca3e3a2c1ec31833c
0.1836	0.0034	0.214	0.0033	b	good	XP_004951547.1	sita:101770572	K03064	PR202_maker-Super-Scaffold_4802-augustus-gene-0.8-mRNA-1	na	na	na	na	na	Ot_Chr1_18517	077ebef83fc1296991536757705a0dbc
0.311	0.1114	0.338	0.1112	a	na	na	na	na	PR202_maker-Super-Scaffold_2442-augustus-gene-0.4-mRNA-1	na	na	na	na	na	Ot_Chr4_08489	bbcbe3e95d8c4dc441758adf484090ff
0.6475	0.3792	0.5507	0.4031	b	xo	XP_004953939.3	sita:101777621	None	PR202_augustus_masked-Super-Scaffold_84-processed-gene-1.31-mRNA-1	na	na	na	na	na	Ot_Chr9_n39293	bec336047ad75197e9f71ae631277538
0.2323	0.0569	0.263	0.0554	b	good	XP_004980025.1	sita:101784000	None	PR202_maker-scaffold821|size331322_obj-augustus-gene-0.12-mRNA-1	na	na	na	na	na	Ot_Chr8_08520	fb6283ae1d0c5302d20ae277aa28f0f0
0.3359	0.0404	0.3974	0.0379	b	good	XP_004966035.1	sita:101765014	None	PR202_maker-Super-Scaffold_133-exonerate_protein2genome-gene-0.710-mRNA-1	na	na	na	na	na	Ot_Chr2_17576	0557f8dc952fffa0e5b4f5e7ac9f8344
0.5728	0.18	0.5267	0.1967	a	xo	XP_022682978.1	sita:101781379	None	PR202_augustus_masked-Super-Scaffold_50-processed-gene-2.239-mRNA-1	na	na	na	na	na	Ot_Chr3_n34076	505ff797324fb6483eab5d0abf3324ef
0.2796	0.1195	0.2879	0.1213	na	xo	XP_004953495.1	sita:101777341	None	PR202_augustus_masked-Super-Scaffold_39-processed-gene-9.741-mRNA-1	na	na	na	na	na	Ot_Chr6_01514	a546b171beb6be51460c0c355a67975b
0.2188	0.0508	0.2443	0.05	b	xo	XP_004957229.1	sita:101779268	None	PR202_maker-Super-Scaffold_10-augustus-gene-3.376-mRNA-1	na	na	na	na	na	Ot_Chr2_05483	798ddfb0dfddb30f168643a1fffcc3d0
0.1881	0.0503	0.1922	0.0521	a	na	na	na	na	PR202_maker-Super-Scaffold_285-augustus-gene-1.61-mRNA-1	na	na	na	na	na	Ot_Un63_01104	2c04c250d5d5137070abfe5265193c2e
0.484	0.2163	0.4564	0.2277	na	xo	XP_004970385.2	sita:101768416	K00487	PR202_maker-Super-Scaffold_128-augustus-gene-4.804-mRNA-1	na	na	na	na	na	Ot_Chr3_18701	7edcc5778cbd3d3e1f92063d46b77e17
0.4211	0.1407	0.3943	0.1493	a	na	na	na	na	PR202_augustus_masked-Super-Scaffold_23-processed-gene-0.356-mRNA-1	na	na	na	na	na	Ot_Chr5_05167	e03c9d2415eb48202720c04bc60782a9
0.8767	0.6411	0.8104	0.6615	a	na	na	na	na	PR202_augustus_masked-Super-Scaffold_18-processed-gene-2.391-mRNA-1	na	na	na	na	na	Ot_Chr6_20745	fdf8f9b20bc18e098eaed303140efca9
0.2507	0.0936	0.2644	0.0942	b	na	na	na	na	PR202_maker-Super-Scaffold_100-augustus-gene-2.200-mRNA-1	na	na	na	na	na	Ot_Chr8_15062	aa5b170545f41b7f8f2eda83a03b4397
0.3218	0.1436	0.3576	0.1395	b	na	na	na	na	PR202_augustus_masked-Super-Scaffold_202-processed-gene-1.435-mRNA-1	na	na	na	na	na	Ot_Chr4_19647	07cf7b2c1888f4e3247beed488c5b1ee
0.483	0.0243	0.5609	0.0263	a	na	na	na	na	PR202_maker-Super-Scaffold_285-augustus-gene-0.459-mRNA-1	na	na	na	na	na	Ot_Chr4_01222	8450472ef9da5c2bc9fe8496781af045
0.5998	0.1789	0.5996	0.1862	b	good	XP_004958419.1	sita:101774258	None	PR202_maker-Super-Scaffold_16-augustus-gene-1.699-mRNA-1	na	na	na	na	na	Ot_Chr4_19683	649a03239786d2a649355e2faacb6ea8
0.3119	0.1769	0.2949	0.1823	b	xo	XP_004976181.1	sita:101767927	K06995	PR202_maker-Super-Scaffold_39-augustus-gene-6.18-mRNA-1	na	na	na	na	na	Ot_Chr1_02786	ddebbc9efb835dbbdd9fad2652d16369
0.436	0.1823	0.4586	0.1845	b	na	na	na	na	PR202_augustus_masked-Super-Scaffold_102-processed-gene-0.35-mRNA-1	na	na	na	na	na	Ot_Chr8_15022	a63ac14cd6c202e30679b904413efad2
1.8138	0.614	1.4339	0.6527	b	na	na	na	na	PR202_maker-Super-Scaffold_538-augustus-gene-0.52-mRNA-1	na	na	na	na	na	Ot_Chr2_22090	bea036dd67459f91acbe4dc8ed326626
0.6285	0.2054	0.5571	0.2227	a	good	XP_004974185.1	sita:101771143	K01517	PR202_augustus_masked-Super-Scaffold_37-processed-gene-2.235-mRNA-1	na	na	na	na	na	Ot_Chr2_06358	ef9f4584f74379086ab7f5dc9cecc43d
0.181	0.0061	0.2084	0.006	b	na	na	na	na	PR202_maker-Super-Scaffold_634-augustus-gene-0.9-mRNA-1	na	na	na	na	na	Ot_Chr9_02379	78658acd0f5b1727525eaab1fcfd0132
0.8013	0.3161	0.7286	0.3376	b	good	XP_004979846.1	sita:101779436	K05909	PR202_maker-Super-Scaffold_230-augustus-gene-0.94-mRNA-1	na	na	na	na	na	Ot_Chr8_n39053	d66f64c86f5d5a9bf47e086a0d5fb115
0.2625	0.0177	0.295	0.0171	a	good	XP_004984981.1	sita:101755541	K12165	PR202_maker-Super-Scaffold_440-augustus-gene-0.69-mRNA-1	na	na	na	na	na	Ot_Chr4_00720	c2af956f906544c1dfa111a26dc5c3b5
0.7275	0.0298	0.8681	0.0336	a	na	na	na	na	PR202_maker-Super-Scaffold_76-augustus-gene-4.330-mRNA-1	na	na	na	na	na	Ot_Chr3_18816	6b6114bf8c689eee4589da441aed88ca
0.3011	0.0632	0.345	0.0614	b	na	na	na	na	PR202_augustus_masked-Super-Scaffold_122-processed-gene-0.176-mRNA-1	na	na	na	na	na	Ot_Chr2_17135	3e20f87a4931d4403cbdd656b245c2d1
0.7013	0.288	0.6306	0.3069	b	good	XP_004978982.1	sita:101771181	None	PR202_maker-Super-Scaffold_15-augustus-gene-0.410-mRNA-1	na	na	na	na	na	Ot_Chr4_07954	29b20ea4427078ecbf8407c004cf0ffd
0.3536	0.1195	0.4026	0.1174	b	xo	XP_022680062.1	sita:111256397	K04079	PR202_augustus_masked-Super-Scaffold_10-processed-gene-3.552-mRNA-1	na	na	na	na	na	Ot_Chr2_n32984	a1fe3374964d34ef317dec2ed09ee1f6
0.2325	0.0596	0.2561	0.0596	a	good	XP_004961422.1	sita:101753895	K07517	PR202_augustus_masked-Super-Scaffold_152-processed-gene-0.168-mRNA-1	na	na	na	na	na	Ot_Chr5_03634	f91cbd53949993317071f0c3ce972b8b
0.3545	0.1512	0.3559	0.1525	a	na	na	na	na	PR202_augustus_masked-Super-Scaffold_144-processed-gene-0.219-mRNA-1	na	na	na	na	na	Ot_Chr2_10853	b037625b0ca5181118efc598c657e95a
0.6409	0.6143	0.6008	0.6372	b	xo	XP_004976547.1	sita:101779547	None	PR202_augustus_masked-Super-Scaffold_39-processed-gene-9.569-mRNA-1	na	na	na	na	na	Ot_Chr4_n35354	d0a2b836bb0bc518b9fdd87ee36ee414
0.2563	0.0403	0.25	0.0436	a	good	XP_012700263.2	sita:101769726	K07198	PR202_augustus_masked-Super-Scaffold_91-processed-gene-0.653-mRNA-1	na	na	na	na	na	Ot_Chr5_n36157	0d50939fe905bc8c35b9ec49ff46e95c
0.1728	0.0444	0.2045	0.0424	a	good	XP_004984685.1	sita:101777849	K13463	PR202_maker-Super-Scaffold_159-augustus-gene-0.572-mRNA-1	na	na	na	na	na	Ot_Chr4_00795	4eb4dd6c9388ba670a445d3f2609c092
0.3776	0.1088	0.3655	0.1126	a	na	na	na	na	PR202_maker-Super-Scaffold_144-augustus-gene-0.153-mRNA-1	na	na	na	na	na	Ot_Chr2_10835	937847067afef9eb7b3ab7014d584252
1.6468	0.767	1.3994	0.7883	b	good	XP_004957623.1	na	na	PR202_augustus_masked-Super-Scaffold_3-processed-gene-0.373-mRNA-1	na	na	na	na	na	Ot_Chr2_n32151	1b97eebfbc20235f1abf270711a156a2
0.4514	0.1166	0.4628	0.1201	b	good	XP_004986072.1	sita:101767866	K08994	PR202_maker-Super-Scaffold_389-augustus-gene-0.91-mRNA-1	na	na	na	na	na	Ot_Chr4_21294	80de90b7e737058b757a111df6eaaf88
0.8397	0.2035	0.8985	0.207	a	good	XP_012702149.1	sita:101779406	K01057	PR202_maker-Super-Scaffold_37-augustus-gene-2.704-mRNA-1	na	na	na	na	na	Ot_Chr2_06603	68a1df42530def3c1207b9791fb856ef
0.3168	0.0412	0.3625	0.0415	a	na	na	na	na	PR202_maker-Super-Scaffold_202-augustus-gene-5.8-mRNA-1	na	na	na	na	na	Ot_Chr4_26521	6e25dea60e59973236eab0f6d4cdfdf7
0.2395	0.0464	0.2946	0.044	a	good	XP_004972659.2	sita:101777205	None	PR202_maker-Super-Scaffold_47-augustus-gene-0.4-mRNA-1	na	na	na	na	na	Ot_Chr9_14044	18d02cebe78f5df1bd2ddf42d89e0168
0.1691	0.046	0.1974	0.044	a	na	na	na	na	PR202_maker-Super-Scaffold_8-augustus-gene-2.54-mRNA-1	na	na	na	na	na	Ot_Chr9_20285	c78d79832984bbf25cbf038d420084fd
0.2961	0.0447	0.3045	0.0454	a	xo	XP_012699568.1	na	na	PR202_augustus_masked-Super-Scaffold_311-processed-gene-2.157-mRNA-1	na	na	na	na	na	Ot_Chr2_05646	53051abaabadf012f8716fdc37d4ffa5
0.7635	0.1931	0.6438	0.2146	na	good	XP_004973406.1	sita:101756806	K01087	PR202_maker-Super-Scaffold_54-augustus-gene-2.234-mRNA-1	na	na	na	na	na	Ot_Chr1_04238	e245aea5df77528612337de7e91bfecd
0.4491	0.0907	0.4801	0.0947	a	good	XP_004972871.3	sita:101760450	None	PR202_augustus_masked-Super-Scaffold_52-processed-gene-1.87-mRNA-1	na	na	na	na	na	Ot_Chr9_23354	c1fd1501aef2fef4ec265ada095469d8
0.7407	0.3019	0.6643	0.3222	b	xo	XP_004970773.1	na	na	PR202_maker-Super-Scaffold_128-augustus-gene-2.14-mRNA-1	na	na	na	na	na	Ot_Chr5_27618	a3b2a0dd8e5dc848d08ab1ba12a14f2b
1.6145	0.2861	1.7556	0.3009	a	na	na	na	na	PR202_maker-Super-Scaffold_285-augustus-gene-1.25-mRNA-1	na	na	na	na	na	Ot_Chr7_10166	a65d0dc4ba2ce4dcf773ba47d1355679
0.1809	0.0037	0.2272	0.0034	b	xo	XP_004969676.1	sita:101766390	K12393	PR202_maker-Super-Scaffold_307-augustus-gene-1.442-mRNA-1	na	na	na	na	na	Ot_Chr3_26380	d5ce2a02385c8d32afe749006f92d014
0.2675	0.0607	0.2592	0.0651	a	good	XP_004970336.1	sita:101785540	None	PR202_augustus_masked-Super-Scaffold_214-processed-gene-0.1075-mRNA-1	na	na	na	na	na	Ot_Chr3_18660	13a61c98356aeeff7234eb75bf57fd88
1.346	0.6979	1.2648	0.7107	b	na	na	na	na	PR202_augustus_masked-Super-Scaffold_19-processed-gene-3.427-mRNA-1	na	na	na	na	na	Ot_Chr3_n34188	a0c8c1c1469b1fe40dda1232f01eff9e
0.3353	0.065	0.3626	0.0664	a	good	XP_004961512.1	sita:101754565	K01259	PR202_maker-Super-Scaffold_91-augustus-gene-0.95-mRNA-1	na	na	na	na	na	Ot_Chr5_03542	46db171ddf82357616179692866e327a
0.2586	0.0403	0.276	0.0409	a	good	XP_004970097.1	sita:101759895	K14508	PR202_maker-Super-Scaffold_334-augustus-gene-0.367-mRNA-1	na	na	na	na	na	Ot_Chr3_12640	b633fae3e0cbd539b2d0ea693f603439
0.1601	0.0639	0.1737	0.0645	a	xo	XP_004967876.1	sita:101782703	None	PR202_maker-Super-Scaffold_50-augustus-gene-3.681-mRNA-1	na	na	na	na	na	Ot_Chr3_09779	5e9fd677d5c415e320aff82f914b35b5
1.2549	0.1563	1.2819	0.1699	a	good	XP_004961890.1	sita:101766749	None	PR202_maker-Super-Scaffold_152-augustus-gene-8.287-mRNA-1	na	na	na	na	na	Ot_Chr3_n34285	43b7a65d206a7390d007f8e61314815b
1.0805	0.1394	1.1111	0.1511	a	na	na	na	na	PR202_maker-Super-Scaffold_8-augustus-gene-1.403-mRNA-1	na	na	na	na	na	Ot_Chr2_n33040	23547781f28339a126e1df58129a2811
0.1836	0.1268	0.2071	0.1216	a	xo	XP_012701174.1	na	na	PR202_augustus_masked-Super-Scaffold_50-processed-gene-2.237-mRNA-1	na	na	na	na	na	Ot_Chr3_06828	788dda0d41f3af8455df402fc83c2b33
0.2508	0.0475	0.288	0.0487	a	na	na	na	na	PR202_maker-Super-Scaffold_9585-augustus-gene-0.16-mRNA-1	na	na	na	na	na	Ot_Chr9_14452	7910acea4c5fef0cb914a1ea8c4016d5
1.0604	0.3466	1.063	0.3514	a	na	na	na	na	PR202_maker-Super-Scaffold_6-augustus-gene-3.25-mRNA-1	na	na	na	na	na	Ot_Chr5_03986	c444d4b4b404a7f5e4ba89475e489e58
0.236	0.0491	0.2403	0.0509	b	xo	XP_004956902.2	na	na	PR202_augustus_masked-Super-Scaffold_146-processed-gene-1.462-mRNA-1	na	na	na	na	na	Ot_Chr2_n33052	fef6355f5855619c2ef6faed36f4e82e
0.3919	0.1604	0.4216	0.1585	b	xo	XP_022680940.1	na	na	PR202_augustus_masked-Super-Scaffold_84-processed-gene-1.9-mRNA-1	na	na	na	na	na	Ot_Chr1_n31442	dbff3e21dee710587fe554338bfa1499
0.446	0.2318	0.4544	0.234	a	na	na	na	na	PR202_augustus_masked-Super-Scaffold_201-processed-gene-1.126-mRNA-1	na	na	na	na	na	Ot_Chr2_06444	0e09b274f181d50332c3c5ad8b7d0632
0.5965	0.2026	0.5737	0.2141	b	good	XP_004970006.1	sita:101759758	K04125	PR202_maker-Super-Scaffold_352-augustus-gene-0.632-mRNA-1	na	na	na	na	na	Ot_Chr5_n36159	5237a5eb44761e32d9242f17be5300dc
0.2708	0.0811	0.2884	0.0806	b	good	na	na	na	PR202_augustus_masked-Super-Scaffold_364-processed-gene-0.299-mRNA-1	na	na	na	na	na	Ot_Chr2_06115	cb9d87cdcd711f31300325ae89df8f4f
0.2615	0.0343	0.2892	0.034	a	good	XP_004973981.1	sita:101753570	None	PR202_augustus_masked-Super-Scaffold_37-processed-gene-2.28-mRNA-1	na	na	na	na	na	Ot_Chr9_14715	0be451c93316e03922578c6788eb6677
0.2736	0.0572	0.2826	0.0606	b	xo	XP_004956778.1	sita:101764257	K10839	PR202_augustus_masked-Super-Scaffold_146-processed-gene-2.253-mRNA-1	na	na	na	na	na	Ot_Chr2_06030	fc72f25ef9a1ec4e59d728767bb4c09a
0.3078	0.0347	0.3523	0.0331	a	good	na	na	na	PR202_maker-Super-Scaffold_4927-exonerate_protein2genome-gene-0.319-mRNA-1	na	na	na	na	na	Ot_Chr5_05018	07fd63db4c9f64d93fc97a3bcdd0f37e
0.2613	0.1216	0.2899	0.1184	na	na	na	na	na	PR202_maker-scaffold1460|size140740_obj-augustus-gene-0.1-mRNA-1	na	na	na	na	na	Ot_Chr2_n32932	c587fab95ad207e0f937543f303e3219
0.3071	0.1007	0.3059	0.1034	b	xo	XP_004956414.1	sita:101786393	K07874	PR202_maker-Super-Scaffold_39-augustus-gene-8.594-mRNA-1	na	na	na	na	na	Ot_Chr6_12278	69fdc077a47cf01ffcb2068b20faedad
0.2552	0.1046	0.2775	0.105	b	good	XP_004974978.1	sita:101775200	None	PR202_augustus_masked-Super-Scaffold_552-processed-gene-0.146-mRNA-1	na	na	na	na	na	Ot_Chr6_23794	4b12bca7c7c19b5c51cdee02c2efb965
0.4597	0.1459	0.4372	0.1549	b	good	XP_004977278.1	na	na	PR202_augustus_masked-Super-Scaffold_189-processed-gene-0.182-mRNA-1	na	na	na	na	na	Ot_Chr2_10848	de843ebe52ae0e901d02f1a5555bab29
0.3964	0.0859	0.3856	0.0932	b	na	na	na	na	PR202_maker-Super-Scaffold_301-augustus-gene-2.84-mRNA-1	na	na	na	na	na	Ot_Chr3_25069	b8ab80b704b890872cffe22f2e112eba
3.225	0.2796	3.0	0.3051	a	good	XP_004984934.1	sita:101770154	K09562	PR202_maker-Super-Scaffold_159-augustus-gene-0.647-mRNA-1	na	na	na	na	na	Ot_Chr4_23694	39c310193717a5830112970c41e949f1
0.4886	0.1629	0.4392	0.1759	b	na	na	na	na	PR202_augustus_masked-Super-Scaffold_1263-processed-gene-0.217-mRNA-1	na	na	na	na	na	Ot_Chr5_05248	7269b62334a0676eabfd07032c2cd9b3
0.2752	0.0366	0.3013	0.0376	a	na	na	na	na	PR202_augustus_masked-Super-Scaffold_105-processed-gene-4.255-mRNA-1	na	na	na	na	na	Ot_Chr10_24121	820974109d550af98f103b1f722789b9
1.0931	0.1975	1.1027	0.2112	a	na	na	na	na	PR202_maker-Super-Scaffold_18-augustus-gene-3.649-mRNA-1	na	na	na	na	na	Ot_Chr1_n30689	50bc56cee202a7ce86b8c586849c61c8
0.5561	0.1505	0.5967	0.154	a	xo	XP_004962870.1	sita:101778771	None	PR202_augustus_masked-Super-Scaffold_105-processed-gene-4.160-mRNA-1	na	na	na	na	na	Ot_Chr10_24137	3d5cb2193fe35a3b85eb9215ce61fb57
0.1421	0.0961	0.1574	0.0963	a	na	na	na	na	PR202_augustus_masked-Super-Scaffold_7-processed-gene-12.798-mRNA-1	na	na	na	na	na	Ot_Chr1_n31602	cc9982dab9aef446d9989d10ec88f151
0.2545	0.0245	0.2731	0.0251	b	xo	XP_004966563.2	sita:101764601	K12829	PR202_augustus_masked-Super-Scaffold_1173-processed-gene-0.156-mRNA-1	na	na	na	na	na	Ot_Un1_16471	41d1bf733235be64985767e3092edd7e
0.2177	0.1601	0.2548	0.1503	b	good	XP_004952789.1	sita:101769787	None	PR202_augustus_masked-Super-Scaffold_453-processed-gene-2.300-mRNA-1	na	na	na	na	na	Ot_Chr1_11455	a3cb16d0d9c89c0b12247ce921913b1a
0.3461	0.0765	0.3413	0.0801	a	good	XP_022678549.1	sita:101783508	None	PR202_maker-Super-Scaffold_90-augustus-gene-0.214-mRNA-1	na	na	na	na	na	Ot_Chr1_20110	bd3060cfe089f1166ba7b7fff01e9fb5
0.2388	0.0639	0.2464	0.0659	a	na	na	na	na	PR202_maker-Super-Scaffold_182-augustus-gene-0.367-mRNA-1	na	na	na	na	na	Ot_Chr8_25241	11bda5004bd1620e47e62bf4fa70cba8
1.0154	0.3161	1.0432	0.3227	b	good	XP_004961420.1	sita:101752803	None	PR202_maker-Super-Scaffold_332-augustus-gene-0.335-mRNA-1	na	na	na	na	na	Ot_Chr5_n36178	8d1453a305af3c709851c204b0d83cde
0.2132	0.011	0.2489	0.0106	b	xo	XP_004951662.1	sita:101780838	K23025	PR202_maker-Super-Scaffold_2412-augustus-gene-3.708-mRNA-1	na	na	na	na	na	Ot_Chr1_n31336	4748dd4c5c88cf7ab082d0d0656de05f
0.662	0.1864	0.6791	0.1896	b	na	na	na	na	PR202_maker-Super-Scaffold_307-augustus-gene-2.577-mRNA-1	na	na	na	na	na	Ot_Chr3_11568	143cebf64e883ec52d26546f60171fe1
0.1601	0.0161	0.1877	0.0154	a	good	XP_004970275.1	sita:101760172	K00006	PR202_maker-Super-Scaffold_214-augustus-gene-0.121-mRNA-1	na	na	na	na	na	Ot_Chr3_n34359	8e861c3f93d8cab47b6737df82035017
0.3783	0.0589	0.3564	0.0634	b	na	na	na	na	PR202_augustus_masked-Super-Scaffold_202-processed-gene-1.364-mRNA-1	na	na	na	na	na	Ot_Chr4_n34954	7b3635c382e8654b4adf10fdb49803bc
0.4734	0.2004	0.455	0.2079	a	na	na	na	na	PR202_augustus_masked-Super-Scaffold_100-processed-gene-2.289-mRNA-1	na	na	na	na	na	Ot_Chr8_15008	8bb1d6afc2cc4ad6819029b7cea43529
8.3015	0.5733	3.0	0.6227	b	good	XP_004965175.1	sita:101782953	K09422	PR202_maker-Super-Scaffold_371-augustus-gene-2.28-mRNA-1	na	na	na	na	na	Ot_Chr1_04104	dfab09b3fff3409ad923d6f9d0eb9969
51.2593	0.4979	2.9558	0.5544	b	xo	XP_004969734.1	sita:101754102	None	PR202_maker-Super-Scaffold_307-augustus-gene-1.417-mRNA-1	na	na	na	na	na	Ot_Chr3_19567	89bcd4028e3979160391e8f000143039
0.6163	0.5253	0.6093	0.5317	a	good	XP_004961660.1	sita:101775919	None	PR202_augustus_masked-Super-Scaffold_152-processed-gene-2.452-mRNA-1	na	na	na	na	na	Ot_Chr4_01151	3e34d9715fb2c36b4acafa617533ec41
0.1821	0.0962	0.1853	0.0985	b	na	na	na	na	PR202_augustus_masked-Super-Scaffold_345-processed-gene-0.973-mRNA-1	na	na	na	na	na	Ot_Chr4_07913	70be28912f8d5b48f028f1299a4b506c
0.1709	0.0233	0.1754	0.024	a	na	na	na	na	PR202_maker-Super-Scaffold_504-augustus-gene-0.679-mRNA-1	na	na	na	na	na	Ot_Chr3_19516	75f639501a869aa1af0492e2aa372bbb
0.3096	0.11	0.3273	0.1098	na	xo	XP_012699517.1	na	na	PR202_maker-Super-Scaffold_10-augustus-gene-4.654-mRNA-1	na	na	na	na	na	Ot_Chr2_05687	343618f3bbd5af46f2a2740694df3aad
0.1055	0.0114	0.1109	0.0113	a	na	na	na	na	PR202_augustus_masked-Super-Scaffold_100-processed-gene-3.224-mRNA-1	na	na	na	na	na	Ot_Chr2_22093	e76a5891661942cb918a16cb3b28e262
0.3869	0.1214	0.3926	0.1231	a	na	na	na	na	PR202_maker-Super-Scaffold_25-augustus-gene-3.72-mRNA-1	na	na	na	na	na	Ot_Chr1_18342	69a168633269da7ed47abba08522030a
0.4024	0.1299	0.435	0.1296	a	na	na	na	na	PR202_augustus_masked-Super-Scaffold_100-processed-gene-2.286-mRNA-1	na	na	na	na	na	Ot_Chr8_n38917	63bd1efcdd5c69f05e8927b1aaaf424f
0.252	0.0671	0.2961	0.0649	a	good	XP_004961401.1	sita:101779830	None	PR202_augustus_masked-Super-Scaffold_152-processed-gene-0.151-mRNA-1	na	na	na	na	na	Ot_Chr5_03662	23daa14c79d1db04a3702e529f65e52a
0.8075	0.4859	0.7391	0.5027	b	good	XP_004959898.1	sita:101785333	None	PR202_augustus_masked-Super-Scaffold_16-processed-gene-3.772-mRNA-1	na	na	na	na	na	Ot_Chr4_01199	ae48c89d9202ea244d30c8b48fb87fd6
0.2615	0.1124	0.28	0.1123	b	good	XP_004953467.1	sita:101765449	None	PR202_augustus_masked-Super-Scaffold_376-processed-gene-0.171-mRNA-1	na	na	na	na	na	Ot_Chr1_21119	4ffdef0577df42a2b906b833b214c70a
0.4007	0.0124	0.3755	0.016	b	na	na	na	na	PR202_maker-Super-Scaffold_2412-augustus-gene-2.47-mRNA-1	na	na	na	na	na	Ot_Chr2_n32317	7c0e7708ab390d1cdb27e3d8e35a4382
0.2659	0.1037	0.2937	0.1016	a	na	na	na	na	PR202_maker-Super-Scaffold_395-augustus-gene-2.477-mRNA-1	na	na	na	na	na	Ot_Chr2_17112	41dddd0c1f6ed8182092b676908c255c
0.76	1.2989	0.8686	1.2349	a	good	XP_004976517.1	sita:101765610	K17794	PR202_augustus_masked-Super-Scaffold_924-processed-gene-0.684-mRNA-1	na	na	na	na	na	Ot_Chr4_n35357	608a9ab5434c08d6fd98af26dc4d2fbc
0.385	0.0512	0.4944	0.0461	a	good	XP_004981878.1	sita:101777148	None	PR202_maker-Super-Scaffold_467-augustus-gene-0.83-mRNA-1	na	na	na	na	na	Ot_Chr10_n30163	ec92752a3b8caa0456c7070fade23278
0.4452	0.1926	0.4466	0.1945	b	na	na	na	na	PR202_augustus_masked-Super-Scaffold_146-processed-gene-2.213-mRNA-1	na	na	na	na	na	Ot_Chr2_05919	3d2f28a1c44056c90e9acc20858dfca6
0.5641	0.1691	0.6289	0.171	a	good	XP_004971218.1	sita:101754626	K00844	PR202_maker-Super-Scaffold_179-augustus-gene-0.1126-mRNA-1	na	na	na	na	na	Ot_Chr5_05270	66c72d9754c469fd9ae5a15fa4f82605
0.1796	0.0772	0.1901	0.0773	a	good	XP_022683783.1	na	na	PR202_augustus_masked-Super-Scaffold_177-processed-gene-1.154-mRNA-1	na	na	na	na	na	Ot_Chr6_08807	9d482cb615ff51f01e6ca04d6dc58939
0.2063	0.0877	0.1968	0.092	a	na	na	na	na	PR202_maker-Super-Scaffold_18-augustus-gene-2.495-mRNA-1	na	na	na	na	na	Ot_Chr4_00407	a8c5bcecb085e10fda3a03ba1c96a2ff
1.058	0.6393	0.931	0.6663	b	na	na	na	na	PR202_augustus_masked-Super-Scaffold_89-processed-gene-0.331-mRNA-1	na	na	na	na	na	Ot_Chr5_03327	ad0ba44b6719f6b4c0e6d4d2ae0655f4
3.2252	0.2253	3.942	0.2561	a	na	na	na	na	PR202_augustus_masked-Super-Scaffold_204-processed-gene-0.484-mRNA-1	na	na	na	na	na	Ot_Chr6_12148	52b9f40b924d0813e8569c5ca2de5b37
0.5826	0.2258	0.5706	0.2311	b	na	na	na	na	PR202_maker-Super-Scaffold_49-augustus-gene-0.382-mRNA-1	na	na	na	na	na	Ot_Chr1_09426	61393c096ca658819c0d82769f2b97ef
0.3233	0.0133	0.2835	0.0171	b	na	na	na	na	PR202_augustus_masked-Super-Scaffold_507-processed-gene-1.977-mRNA-1	na	na	na	na	na	Ot_Chr4_07939	21b50ae95bf58c0f20c04ae43930f5ad
0.2322	0.027	0.2512	0.0312	b	xo	XP_014660792.1	sita:101772982	None	PR202_augustus_masked-Super-Scaffold_128-processed-gene-4.723-mRNA-1	na	na	na	na	na	Ot_Chr3_n34347	761d24898612fb775e155129431a0ea6
59.7653	0.3692	2.8522	0.4079	a	good	XP_022684955.1	sita:101768894	None	PR202_augustus_masked-Super-Scaffold_62-processed-gene-0.467-mRNA-1	na	na	na	na	na	Ot_Chr10_21851	1cde8bb6a769d7f51e161a47c369029b
0.2348	0.1246	0.2611	0.1209	a	na	na	na	na	PR202_maker-Super-Scaffold_492-augustus-gene-0.149-mRNA-1	na	na	na	na	na	Ot_Chr6_08948	c33058ec1c6ef83323c661d2a5a85b04
0.2539	0.0579	0.2964	0.0571	b	good	XP_022679797.1	na	na	PR202_maker-Super-Scaffold_1136-augustus-gene-0.232-mRNA-1	na	na	na	na	na	Ot_Chr7_21960	2996ccdcf8cf046b5e071857b57e2bd0
0.3265	0.0917	0.3174	0.0984	a	na	na	na	na	PR202_augustus_masked-Super-Scaffold_18-processed-gene-0.487-mRNA-1	na	na	na	na	na	Ot_Chr4_00553	15cbd614348615d6a6e00c407d1b7c16
0.6446	0.2845	0.634	0.2936	b	good	XP_004974888.2	sita:101768850	None	PR202_augustus_masked-Super-Scaffold_149-processed-gene-1.566-mRNA-1	na	na	na	na	na	Ot_Chr2_24236	8e86d6dc5aee16af61a792eeb35785f3
1.0157	0.4255	0.91	0.4561	a	na	na	na	na	PR202_augustus_masked-Super-Scaffold_6-processed-gene-1.115-mRNA-1	na	na	na	na	na	Ot_Chr5_n36593	f1d4ab409a97a55c5bde07632abe2fa5
0.2878	0.088	0.3349	0.0855	b	good	XP_004965648.1	sita:101782280	K18469	PR202_augustus_masked-Super-Scaffold_107-processed-gene-0.155-mRNA-1	na	na	na	na	na	Ot_Chr2_15682	e2ee5aa7932a9dabb4b51393c26ff136
0.9074	0.4741	0.8189	0.4985	a	xo	XP_004954091.2	sita:101767903	None	PR202_maker-Super-Scaffold_84-augustus-gene-4.15-mRNA-1	na	na	na	na	na	Ot_Chr2_05743	5e72d086c55c3449c7659b1e782c5951
0.8604	0.2121	0.9044	0.2163	a	na	na	na	na	PR202_maker-Super-Scaffold_566-augustus-gene-0.291-mRNA-1	na	na	na	na	na	Ot_Chr5_03078	d40ba576b86aebb6ac0a03ced6514fb5
0.1685	0.0201	0.1975	0.0199	a	na	na	na	na	PR202_maker-Super-Scaffold_24-augustus-gene-11.52-mRNA-1	na	na	na	na	na	Ot_Chr5_n36325	45accf98b0c4cc296755f0e75f325bf6
0.3294	0.1794	0.3206	0.1846	b	na	na	na	na	PR202_augustus_masked-Super-Scaffold_13-processed-gene-1.497-mRNA-1	na	na	na	na	na	Ot_Chr2_15626	fd236d13b9133b20b2b903d4144011d2
0.2402	0.0679	0.2868	0.0653	b	xo	XP_004976252.1	sita:101760888	None	PR202_augustus_masked-Super-Scaffold_39-processed-gene-6.515-mRNA-1	na	na	na	na	na	Ot_Chr6_12129	e1a852fbca59034277e988b7103c6784
0.3533	0.0338	0.3537	0.0368	na	good	XP_022682130.1	sita:101786749	K01537	PR202_augustus_masked-Super-Scaffold_179-processed-gene-0.30-mRNA-1	na	na	na	na	na	Ot_Chr3_09913	7088ff5cbb2a14cc9682d8329aeb2831
0.3382	0.0625	0.3751	0.0621	a	good	XP_004976775.2	sita:101771164	None	PR202_maker-Super-Scaffold_184-augustus-gene-1.150-mRNA-1	na	na	na	na	na	Ot_Chr6_n37037	53a4fc4a934f6f23b2c5c027f6a1f7b9
0.2066	0.1117	0.2491	0.1049	a	good	XP_012703298.1	na	na	PR202_maker-Super-Scaffold_199-augustus-gene-0.14-mRNA-1	na	na	na	na	na	Ot_Chr2_10752	fe680ad14aa4f28a5ac1335729f781cd
0.2684	0.0244	0.2751	0.0247	a	na	na	na	na	PR202_maker-Super-Scaffold_18-augustus-gene-6.734-mRNA-1	na	na	na	na	na	Ot_Chr4_n35343	a068c095db133a034fdcbae94ecb9972
0.3363	0.0728	0.3507	0.0738	a	na	na	na	na	PR202_augustus_masked-Super-Scaffold_7-processed-gene-9.455-mRNA-1	na	na	na	na	na	Ot_Chr1_02499	6138f1634052d542501cbe9d229ce410
0.2116	0.0628	0.2565	0.0587	b	xo	XP_004967882.1	sita:101785128	None	PR202_maker-Super-Scaffold_12-augustus-gene-1.704-mRNA-1	na	na	na	na	na	Ot_Chr3_09781	46b55d37f68aeaedad02fa44b29f4868
0.3802	0.1285	0.382	0.1345	a	xo	XP_004966320.1	sita:101777297	None	PR202_augustus_masked-Super-Scaffold_253-processed-gene-0.117-mRNA-1	na	na	na	na	na	Ot_Chr2_15652	db18e1dc4e8b38e26b97fe074341560a
0.4452	0.031	0.4062	0.0369	b	good	XP_004965734.1	sita:101784715	K01535	PR202_maker-Super-Scaffold_107-augustus-gene-0.59-mRNA-1	na	na	na	na	na	Ot_Chr2_15762	5a1e50b8e570866776ff75dfcb5d495a
0.482	0.0456	0.453	0.0519	b	na	na	na	na	PR202_augustus_masked-Super-Scaffold_680-processed-gene-0.96-mRNA-1	na	na	na	na	na	Ot_Chr10_26458	93a9abd435bf747b38abcf7df70467c7
0.1901	0.0525	0.2293	0.0491	b	na	na	na	na	PR202_augustus_masked-Super-Scaffold_435-processed-gene-2.264-mRNA-1	na	na	na	na	na	Ot_Chr4_n35038	16d42cb5c079ce3045e6f88a38ebdba0
1.0815	0.1554	1.3238	0.1569	b	good	XP_004965204.1	sita:101761359	K03549	PR202_augustus_masked-Super-Scaffold_371-processed-gene-1.52-mRNA-1	na	na	na	na	na	Ot_Chr1_n31462	8c25240f476733ed23e26e2b8d98ed16
0.5928	0.1969	0.5475	0.2086	b	good	XP_004958318.1	sita:101768620	None	PR202_augustus_masked-Super-Scaffold_16-processed-gene-1.8-mRNA-1	na	na	na	na	na	Ot_Chr7_10565	ae28fe5133d12006f5db78b76edb4e06
0.2462	0.0434	0.2771	0.0431	a	xo	XP_004976101.1	sita:101772495	K00794	PR202_maker-Super-Scaffold_39-augustus-gene-5.98-mRNA-1	na	na	na	na	na	Ot_Chr6_12003	e93b8c3fc0a676a7626160725f6596cf
0.8456	0.352	0.7732	0.3791	b	good	XP_004976762.1	sita:101765897	K09286	PR202_augustus_masked-Super-Scaffold_243-processed-gene-2.321-mRNA-1	na	na	na	na	na	Ot_Chr9_n39513	922c3f0abd1a7ab39c69c8fbefa13875
0.1914	0.1061	0.215	0.1007	b	na	na	na	na	PR202_maker-Super-Scaffold_13-augustus-gene-1.110-mRNA-1	na	na	na	na	na	Ot_Chr2_16302	b30786e8927c982e17cecfefc7a219ac
0.5405	0.0163	0.6637	0.0178	b	good	XP_004966031.1	sita:101762976	K04382	PR202_maker-Super-Scaffold_133-augustus-gene-0.315-mRNA-1	na	na	na	na	na	Ot_Chr1_18903	6edcbd0315a6ab8623447c8e23e3daa3
0.5358	0.5224	0.5254	0.5338	b	na	na	na	na	PR202_augustus_masked-Super-Scaffold_345-processed-gene-0.839-mRNA-1	na	na	na	na	na	Ot_Chr4_07511	10f60d967650dfc3a887459f73c9ce0d
0.8156	0.079	0.8104	0.094	b	good	XP_004961425.1	sita:101755919	K13447	PR202_maker-Super-Scaffold_3028-augustus-gene-0.445-mRNA-1	na	na	na	na	na	Ot_Chr3_12417	a985315ee5b6d23db086d436061de492
0.2936	0.0505	0.3277	0.0511	b	good	XP_012699556.1	na	na	PR202_maker-Super-Scaffold_16-augustus-gene-3.1135-mRNA-1	na	na	na	na	na	Ot_Chr7_n37962	32ff97d53f5e403cb3a37b4c7cbc7ce1
0.1748	0.0691	0.2018	0.066	b	good	XP_012703288.1	na	na	PR202_maker-Super-Scaffold_2752-augustus-gene-0.33-mRNA-1	na	na	na	na	na	Ot_Chr6_20764	d24a86a5bdf308a7cd6db6059318f36e
0.2616	0.0551	0.2509	0.0615	a	xo	XP_004976373.1	sita:101773025	K14488	PR202_augustus_masked-Super-Scaffold_95-processed-gene-3.98-mRNA-1	na	na	na	na	na	Ot_Chr6_12220	2e207e3bd2a3cb0752aa2eddc876257a
0.2218	0.0503	0.2677	0.0475	b	xo	XP_004954191.1	sita:101772472	None	PR202_maker-Super-Scaffold_84-augustus-gene-3.50-mRNA-1	na	na	na	na	na	Ot_Chr1_04471	8683d7a791b7608065a8cd3db5fe73a5
1.2725	1.1672	1.1531	1.1652	a	na	na	na	na	PR202_augustus_masked-Super-Scaffold_7-processed-gene-5.11-mRNA-1	na	na	na	na	na	Ot_Chr6_n36879	4dafc87b2180ce2f344655e0a4b9521b
0.2912	0.0372	0.3159	0.0382	a	good	XP_004968650.1	sita:101752868	None	PR202_maker-Super-Scaffold_31-augustus-gene-3.207-mRNA-1	na	na	na	na	na	Ot_Chr3_n33862	fd33b29c09328097ba5fde60e89502e2
0.2403	0.0742	0.2825	0.0711	a	good	XP_004957455.1	sita:101767929	None	PR202_maker-Super-Scaffold_66-augustus-gene-3.442-mRNA-1	na	na	na	na	na	Ot_Chr2_06570	d7c248bc4e883e30f529004d119c43d3
0.2128	0.0703	0.2425	0.0691	b	good	XP_004985599.1	sita:101754335	None	PR202_maker-Super-Scaffold_5062-augustus-gene-0.710-mRNA-1	na	na	na	na	na	Ot_Chr4_00172	187b6dc61f86f3f1ebff7ff953530160
0.3229	0.2527	0.269	0.2675	b	na	na	na	na	PR202_augustus_masked-Super-Scaffold_63-processed-gene-0.191-mRNA-1	na	na	na	na	na	Ot_Chr2_n33472	50691dcbecc626dfe371f7adef9798ce
0.5709	0.1428	0.5476	0.1501	b	na	na	na	na	PR202_maker-Super-Scaffold_271-augustus-gene-2.41-mRNA-1	na	na	na	na	na	Ot_Chr7_n38073	c3fc4f022eada9db51e8e1ff77ce446d
0.2814	0.0489	0.3005	0.0496	a	na	na	na	na	PR202_augustus_masked-Super-Scaffold_201-processed-gene-1.59-mRNA-1	na	na	na	na	na	Ot_Chr2_06376	e3a47639a310b600ad4ef957eeefde5a
0.7964	0.274	0.7202	0.2881	b	xo	XP_004953233.1	sita:101777340	None	PR202_augustus_masked-Super-Scaffold_70-processed-gene-2.127-mRNA-1	na	na	na	na	na	Ot_Chr6_12175	d5e2b9db6add999a2380fa9f71cbab7c
0.2233	0.0427	0.2601	0.041	a	good	XP_004961800.1	sita:101766464	None	PR202_augustus_masked-Super-Scaffold_152-processed-gene-7.479-mRNA-1	na	na	na	na	na	Ot_Chr5_n36076	f5d7b4f7f8f22065c6f8989ce3dea60b
0.6851	0.3716	0.6575	0.3794	a	good	XP_004972433.1	sita:101755992	None	PR202_augustus_masked-Super-Scaffold_1536-processed-gene-0.215-mRNA-1	na	na	na	na	na	Ot_Chr9_n39771	995d5864ff5e2d162043759c1bc84306
0.7799	0.588	0.719	0.6122	a	na	na	na	na	PR202_augustus_masked-Super-Scaffold_39-processed-gene-3.30-mRNA-1	na	na	na	na	na	Ot_Chr4_00324	366ee28de6f69721e4b338af8238631b
0.8249	0.1461	0.8977	0.1532	a	na	na	na	na	PR202_augustus_masked-Super-Scaffold_18-processed-gene-4.166-mRNA-1	na	na	na	na	na	Ot_Chr1_19979	190348261e2ea0a11d62b68426139f41
0.2697	0.1161	0.3077	0.1122	a	good	XP_022679172.1	sita:111255858	None	PR202_augustus_masked-Super-Scaffold_34-processed-gene-1.199-mRNA-1	na	na	na	na	na	Ot_Chr7_n37791	571bea3251242ed89b6accb5520b0aff
1.4415	0.5	1.2152	0.5333	b	good	XP_022684160.1	na	na	PR202_maker-Super-Scaffold_475-augustus-gene-0.164-mRNA-1	na	na	na	na	na	Ot_Chr8_15056	6b305bd26effec7a762268af1c44eff5
0.2257	0.0211	0.261	0.0204	b	na	na	na	na	PR202_maker-Super-Scaffold_134-augustus-gene-1.69-mRNA-1	na	na	na	na	na	Ot_Chr3_13070	37674df8ee5e95ba7dd67a869444f009
0.2874	0.0338	0.3185	0.0339	a	good	XP_004958447.1	sita:101785718	K11131	PR202_augustus_masked-Super-Scaffold_5-processed-gene-0.135-mRNA-1	na	na	na	na	na	Ot_Chr7_10426	43f4166aad6020986edc0b057e7ef768
0.7946	0.3675	0.6815	0.3897	b	good	XP_022684305.1	sita:101753067	None	PR202_augustus_masked-Super-Scaffold_189-processed-gene-0.211-mRNA-1	na	na	na	na	na	Ot_Chr2_10835	cede1cc16734f06a669bcc5abbfbb440
0.2393	0.0256	0.2534	0.0254	a	good	XP_012704648.1	sita:101785087	K02639	PR202_maker-Super-Scaffold_523-augustus-gene-1.4-mRNA-1	na	na	na	na	na	Ot_Chr4_08172	ed69cb320a037f9b54917ce74200f2b6
1.6337	0.5776	1.5554	0.5972	b	xo	XP_022682190.1	sita:101783659	None	PR202_augustus_masked-Super-Scaffold_128-processed-gene-4.708-mRNA-1	na	na	na	na	na	Ot_Chr4_01184	dfb918327beece1fc4f00c984560fc14
0.7268	0.0298	0.8681	0.0336	b	na	na	na	na	PR202_augustus_masked-Super-Scaffold_65-processed-gene-2.109-mRNA-1	na	na	na	na	na	Ot_Chr3_18816	b8ccfec8aa14c6f5e1d600f542d5862b
1.7183	0.1662	1.9033	0.1816	a	na	na	na	na	PR202_maker-Super-Scaffold_395-augustus-gene-3.418-mRNA-1	na	na	na	na	na	Ot_Chr2_05695	bee28428f4e4175e40a7466431039bd9
0.3393	0.0802	0.3674	0.0803	b	xo	XP_004978500.1	sita:101778747	None	PR202_maker-Super-Scaffold_266-augustus-gene-2.948-mRNA-1	na	na	na	na	na	Ot_Chr2_22116	663190ce6e6e2da3e13dbc9fd1e8961b
0.3175	0.0637	0.3863	0.061	b	na	na	na	na	PR202_augustus_masked-Super-Scaffold_63-processed-gene-0.207-mRNA-1	na	na	na	na	na	Ot_Chr1_n31219	36d164aa6ebfa7c27831c3a704b9ad92
0.2596	0.0314	0.2541	0.0326	b	good	XP_004952548.1	sita:101773820	None	PR202_augustus_masked-Super-Scaffold_453-processed-gene-2.472-mRNA-1	na	na	na	na	na	Ot_Chr1_11255	f32e6ce033c78c999031cdd1daebc42f
0.1469	0.0137	0.1871	0.0128	b	na	na	na	na	PR202_augustus_masked-Super-Scaffold_49-processed-gene-0.174-mRNA-1	na	na	na	na	na	Ot_Chr1_09460	919a93a7d6ef8ba97f05d0a745f6bf4a
0.5955	0.3594	0.5276	0.3736	a	na	na	na	na	PR202_augustus_masked-Super-Scaffold_140-processed-gene-0.493-mRNA-1	na	na	na	na	na	Ot_Chr7_n37806	f3ef2e71173b077b51c72cb65940ef04
0.2792	0.018	0.3128	0.0174	a	na	na	na	na	PR202_maker-Super-Scaffold_9585-augustus-gene-0.5-mRNA-1	na	na	na	na	na	Ot_Chr9_n39476	3417c69c7d0deb6f404c6f7ad96fcc8f
0.2084	0.0329	0.2455	0.0314	a	na	na	na	na	PR202_maker-Super-Scaffold_18-augustus-gene-0.60-mRNA-1	na	na	na	na	na	Ot_Chr4_00588	08de4a4a0e1827f5671fe9582b974b41
0.294	0.0575	0.3477	0.0552	a	na	na	na	na	PR202_maker-Super-Scaffold_24-augustus-gene-0.32-mRNA-1	na	na	na	na	na	Ot_Chr10_18281	65a5f098c1fd00d6856286873bb60062
0.2653	0.0437	0.3149	0.0425	a	good	XP_004956505.1	sita:101754655	K00895	PR202_augustus_masked-Super-Scaffold_66-processed-gene-0.86-mRNA-1	na	na	na	na	na	Ot_Chr2_06810	18da4aaf60601c53513432e8a81ca471
0.2738	0.1195	0.3174	0.114	a	good	XP_012703260.1	sita:101762527	K14570	PR202_maker-Super-Scaffold_184-augustus-gene-0.10-mRNA-1	na	na	na	na	na	Ot_Chr6_01895	ca759172f8de5f3ef25fa314c764a96a
0.4499	0.1319	0.4913	0.1322	b	na	na	na	na	PR202_augustus_masked-Super-Scaffold_849-processed-gene-0.15-mRNA-1	na	na	na	na	na	Ot_Chr4_24525	99aab59affdc5f28973a3beca24956df
0.2042	0.0344	0.2311	0.0336	b	xo	XP_022679427.1	sita:101755574	None	PR202_maker-Super-Scaffold_2412-augustus-gene-2.69-mRNA-1	na	na	na	na	na	Ot_Chr1_18311	b3bb252116ec3f61a07a36259a32f4fe
0.2657	0.1034	0.3264	0.0984	a	na	na	na	na	PR202_augustus_masked-Super-Scaffold_24-processed-gene-2.260-mRNA-1	na	na	na	na	na	Ot_Chr5_14093	eea1807fb781a9e407f1d341d9c1482f
0.9285	0.1034	1.1329	0.1084	b	good	XP_004965216.1	sita:101767451	None	PR202_maker-Super-Scaffold_371-augustus-gene-1.157-mRNA-1	na	na	na	na	na	Ot_Chr1_19157	f57be0f8739b06bea740786d04128dd8
0.9978	0.332	1.0976	0.3232	a	na	na	na	na	PR202_maker-Super-Scaffold_307-augustus-gene-3.313-mRNA-1	na	na	na	na	na	Ot_Chr5_03898	cc44f5be676f8962b159a42c2f2a21a1
0.1573	0.0291	0.1681	0.0292	b	good	XP_004983650.1	sita:101777704	None	PR202_maker-Super-Scaffold_72-augustus-gene-1.8-mRNA-1	na	na	na	na	na	Ot_Chr1_n31003	7060ecefc3f70c9d3540586a30fa7371
0.821	0.3286	0.8877	0.3237	a	good	XP_004961506.1	sita:101786550	K14486	PR202_maker-Super-Scaffold_152-augustus-gene-5.249-mRNA-1	na	na	na	na	na	Ot_Chr3_12537	f42dff1a71f24057b5a9187996ad7362
0.2163	0.0243	0.2382	0.0244	b	good	XP_004961329.1	sita:101784002	None	PR202_augustus_masked-Super-Scaffold_69-processed-gene-0.127-mRNA-1	na	na	na	na	na	Ot_Chr5_03996	33bdbd63a077ff2000abb4563384f27a
0.2323	0.0366	0.2767	0.0358	b	xo	XP_012698022.1	na	na	PR202_maker-Super-Scaffold_266-augustus-gene-2.867-mRNA-1	na	na	na	na	na	Ot_Chr2_22125	ae106865ebbe6ff00541593ed8cc1268
0.202	0.0705	0.2129	0.0709	b	na	na	na	na	PR202_augustus_masked-Super-Scaffold_8-processed-gene-2.325-mRNA-1	na	na	na	na	na	Ot_Chr9_20339	0a4fa61e6aff83a8f9d186e1846f802a
0.2228	0.1809	0.2391	0.1734	a	na	na	na	na	PR202_maker-Super-Scaffold_100-augustus-gene-3.110-mRNA-1	na	na	na	na	na	Ot_Chr8_15144	6edc7a12a06039d25f33959333538136
0.2908	0.0799	0.31	0.0805	a	good	XP_004955635.1	sita:101760207	None	PR202_augustus_masked-Super-Scaffold_183-processed-gene-1.39-mRNA-1	na	na	na	na	na	Ot_Chr7_23004	848127c3ae5721bd683c6f1da7f9e1ad
0.221	0.0515	0.2632	0.0492	b	good	XP_004979145.1	sita:101778618	None	PR202_augustus_masked-Super-Scaffold_51-processed-gene-6.60-mRNA-1	na	na	na	na	na	Ot_Chr8_n38740	effe597a5ee413623f043e094b1a4a27
0.5841	0.2221	0.5669	0.2305	a	na	na	na	na	PR202_augustus_masked-Super-Scaffold_63-processed-gene-2.152-mRNA-1	na	na	na	na	na	Ot_Chr1_09244	efeeddd8be592271a4da468cdeea1c54
0.9791	0.2673	1.2373	0.2597	a	na	na	na	na	PR202_maker-Super-Scaffold_70-augustus-gene-5.53-mRNA-1	na	na	na	na	na	Ot_Chr6_01578	926f64afc0563f624fc0aedb9f42a5e8
0.2859	0.0326	0.335	0.0309	b	good	XP_004985283.1	sita:101772025	None	PR202_maker-Super-Scaffold_15-augustus-gene-1.494-mRNA-1	na	na	na	na	na	Ot_Chr4_00440	95184abe824d9afbf67d685dbe672be0
0.264	0.1029	0.2835	0.103	b	na	na	na	na	PR202_augustus_masked-Super-Scaffold_146-processed-gene-0.459-mRNA-1	na	na	na	na	na	Ot_Chr2_05716	18eacc48662bd5b054fd5aa9d09235d0
0.4048	0.184	0.4108	0.1891	b	xo	XP_004959541.1	sita:101753610	K14829	PR202_maker-Super-Scaffold_10-augustus-gene-4.566-mRNA-1	na	na	na	na	na	Ot_Chr2_05587	1fce6d8abc1a41ac7ad1ab5d2d440e60
1.7784	0.8598	1.3045	0.9325	a	xo	na	na	na	PR202_augustus_masked-Super-Scaffold_253-processed-gene-1.510-mRNA-1	na	na	na	na	na	Ot_Chr2_n32481	afc6e3eff84dd9b2b39a789ab8c651bd
0.1934	0.0259	0.2047	0.0267	b	na	na	na	na	PR202_maker-Super-Scaffold_65-augustus-gene-4.69-mRNA-1	na	na	na	na	na	Ot_Chr5_05217	caac2a5edce7698601c72c83050a8390
0.1605	0.1118	0.1955	0.1033	na	good	XP_004972389.1	sita:101770587	None	PR202_maker-scaffold1599|size113892_obj-augustus-gene-0.30-mRNA-1	na	na	na	na	na	Ot_Un89_13617	452c6f5613f71e54f71bfa3968f44b47
0.1936	0.0211	0.2224	0.02	b	na	na	na	na	PR202_maker-Super-Scaffold_2765-augustus-gene-0.4-mRNA-1	na	na	na	na	na	Ot_Chr3_n33684	3814e07a7400af289793ee3aea7beb77
0.2607	0.0127	0.3118	0.0121	b	good	XP_004969468.1	sita:101784873	K02882	PR202_maker-Super-Scaffold_352-augustus-gene-0.661-mRNA-1	na	na	na	na	na	Ot_Chr3_12525	4458b8d98ba4b0a2b01440bba78b9b3b
0.2619	0.0523	0.2866	0.0528	b	good	XP_004983758.1	sita:101756211	None	PR202_augustus_masked-Super-Scaffold_4833-processed-gene-0.242-mRNA-1	na	na	na	na	na	Ot_Chr1_22041	6fdbbee34a7bb0fa70491a44ee2baa36
0.5609	0.2047	0.5009	0.2201	b	good	XP_004977302.1	sita:101774143	K07195	PR202_augustus_masked-Super-Scaffold_189-processed-gene-0.103-mRNA-1	na	na	na	na	na	Ot_Chr8_14956	eed98db03836d7123784c84666305a59
60.9914	0.8209	3.0	0.9306	a	good	XP_012700265.1	sita:101783608	None	PR202_maker-Super-Scaffold_152-augustus-gene-3.302-mRNA-1	na	na	na	na	na	Ot_Chr5_05395	65bd94152991537367cdc7385007af33
0.5721	0.3187	0.5353	0.3302	a	good	XP_004959877.2	sita:101772787	K23048	PR202_augustus_masked-Super-Scaffold_34-processed-gene-1.140-mRNA-1	na	na	na	na	na	Ot_Chr7_10272	097d0df2424923ca1b0217f19c087038
0.5964	0.3223	0.5803	0.3324	a	na	na	na	na	PR202_augustus_masked-Super-Scaffold_341-processed-gene-0.296-mRNA-1	na	na	na	na	na	Ot_Chr4_07693	618243fc464517a23d481f2a1ffd78fa
0.6742	0.3445	0.6619	0.3512	a	xo	XP_004951578.1	na	na	PR202_maker-Super-Scaffold_2412-augustus-gene-3.686-mRNA-1	na	na	na	na	na	Ot_Chr2_17443	8ea8b51884190243945fe8773cbd77f7
0.3008	0.0332	0.3276	0.0339	a	xo	XP_012698798.1	na	na	PR202_maker-Super-Scaffold_311-augustus-gene-1.27-mRNA-1	na	na	na	na	na	Ot_Chr2_05512	f0248c4714a62398a9c6ec6274af51a9
0.2171	0.0329	0.2396	0.0324	a	na	na	na	na	PR202_augustus_masked-Super-Scaffold_204-processed-gene-0.564-mRNA-1	na	na	na	na	na	Ot_Un91_02128	093cb3f49207d17b17db8c27fadff45e
0.3888	0.0447	0.4247	0.0468	b	xo	XP_004963310.1	sita:101780512	K00791	PR202_maker-Super-Scaffold_1173-augustus-gene-0.12-mRNA-1	na	na	na	na	na	Ot_Un1_16458	16d31984c73e50b6a38dfec892a983bb
0.2909	0.2176	0.2903	0.2196	b	na	na	na	na	PR202_augustus_masked-Super-Scaffold_19-processed-gene-1.9-mRNA-1	na	na	na	na	na	Ot_Chr10_26114	0809d02c1f4c3064fbc17d00b50ad8c2
0.3354	0.1371	0.3502	0.1364	a	na	na	na	na	PR202_maker-Super-Scaffold_24-augustus-gene-8.334-mRNA-1	na	na	na	na	na	Ot_Chr5_02933	7838df23d4708d8aa2597f822464b919
0.43	0.0579	0.4094	0.0654	b	xo	XP_004978137.1	sita:101779156	K14488	PR202_augustus_masked-Super-Scaffold_39-processed-gene-6.502-mRNA-1	na	na	na	na	na	Ot_Chr6_12117	3a463e05addaa3a9c107bf4de836e432
0.3391	0.1661	0.3817	0.1604	b	xo	XP_014660928.1	sita:101775585	None	PR202_augustus_masked-Super-Scaffold_2412-processed-gene-3.591-mRNA-1	na	na	na	na	na	Ot_Chr1_18450	65ee84ba1b2cb914b6c490bab1330a0c
0.3898	0.1343	0.3874	0.1397	b	na	na	na	na	PR202_augustus_masked-Super-Scaffold_345-processed-gene-0.970-mRNA-1	na	na	na	na	na	Ot_Chr4_07917	0edbac66f5afcea8e26f5ce882382c55
0.925	0.2853	0.8924	0.2987	a	xo	XP_022684182.1	na	na	PR202_maker-Super-Scaffold_39-augustus-gene-2.60-mRNA-1	na	na	na	na	na	Ot_Chr1_11468	456eaf02a9818ddaaba9cfc7ef2c3de9
0.342	0.04	0.3295	0.0467	a	good	XP_004953343.1	sita:101785414	K00930	PR202_augustus_masked-Super-Scaffold_2978-processed-gene-0.37-mRNA-1	na	na	na	na	na	Ot_Chr1_21246	58241026cf5a3fee186bd13c58ba48d6
0.1966	0.032	0.2362	0.0311	b	na	na	na	na	PR202_maker-Super-Scaffold_202-augustus-gene-3.2-mRNA-1	na	na	na	na	na	Ot_Chr4_19717	49d9c25905d0f781e2d7bcd87196adcf
0.2737	0.0596	0.3509	0.0555	a	na	na	na	na	PR202_augustus_masked-Super-Scaffold_186-processed-gene-3.420-mRNA-1	na	na	na	na	na	Ot_Chr1_25839	74352b06abc9185020fce5c1580152c1
0.2573	0.0405	0.3014	0.0387	a	xo	XP_004956894.1	sita:101778594	K04078	PR202_augustus_masked-Super-Scaffold_311-processed-gene-3.652-mRNA-1	na	na	na	na	na	Ot_Chr2_05794	337b4abc38da300fd438364a005c40d2
0.1589	0.0562	0.1628	0.0578	a	good	XP_004970145.1	sita:101778150	K02721	PR202_augustus_masked-Super-Scaffold_152-processed-gene-2.382-mRNA-1	na	na	na	na	na	Ot_Chr5_03485	8f2f6f679b201db21d2c8188c446a438
0.9936	0.9782	0.8855	0.9805	a	xo	XP_004967084.3	sita:101754741	K01213	PR202_maker-Super-Scaffold_10-augustus-gene-1.500-mRNA-1	na	na	na	na	na	Ot_Chr2_n32920	bb59884009569fd58043bdbb379ec304
0.3339	0.0938	0.3563	0.0947	a	na	na	na	na	PR202_maker-Super-Scaffold_13-augustus-gene-0.63-mRNA-1	na	na	na	na	na	Ot_Un1_n40768	0b44c31bd3d585e41fa62b1145f7da2b
0.5247	0.2402	0.5227	0.2454	b	na	na	na	na	PR202_maker-Super-Scaffold_331-augustus-gene-1.280-mRNA-1	na	na	na	na	na	Ot_Chr3_23979	f1fbb744f93fcb8804191655b6d09cc0
0.2441	0.1193	0.28	0.114	b	na	na	na	na	PR202_maker-Super-Scaffold_206-augustus-gene-1.3-mRNA-1	na	na	na	na	na	Ot_Chr4_24597	912c6b471b8497a036c000672cd81601
0.2804	0.0258	0.3076	0.0258	a	xo	XP_004951772.2	sita:101757463	None	PR202_maker-Super-Scaffold_25-augustus-gene-3.85-mRNA-1	na	na	na	na	na	Ot_Chr1_18306	376a5ae544d5e424e7146c52e3c4c9d8
0.6979	0.2811	0.7619	0.2766	b	na	na	na	na	PR202_maker-Super-Scaffold_1248-augustus-gene-0.291-mRNA-1	na	na	na	na	na	Ot_Chr3_22335	bba2c10de74284a1469d29f87434e928
0.4953	0.1052	0.4916	0.1086	b	xo	XP_012699251.1	na	na	PR202_augustus_masked-Super-Scaffold_39-processed-gene-7.183-mRNA-1	na	na	na	na	na	Ot_Chr6_12245	f62835a06e34d9eae2807da5e2af07f0
0.254	0.0231	0.2949	0.0235	b	na	na	na	na	PR202_augustus_masked-Super-Scaffold_1053-processed-gene-0.59-mRNA-1	na	na	na	na	na	Ot_Chr6_01925	d7249cac92c0544bdc25d4cabe4ee093
0.3103	0.0653	0.3237	0.0688	na	na	na	na	na	PR202_maker-Super-Scaffold_134-augustus-gene-0.659-mRNA-1	na	na	na	na	na	Ot_Chr3_n34267	5aa266c612e71c5398b340510a70bb51
1.0161	0.5746	0.952	0.5942	b	na	na	na	na	PR202_maker-Super-Scaffold_63-augustus-gene-0.52-mRNA-1	na	na	na	na	na	Ot_Chr5_03723	c282a56cf9c0f0fbb3bb5ae1b27f390f
1.7332	0.4182	1.5189	0.4499	a	good	XP_004977212.1	sita:101773187	None	PR202_augustus_masked-Super-Scaffold_586-processed-gene-0.97-mRNA-1	na	na	na	na	na	Ot_Chr8_n38853	4c882803b40caac39b050facd8ace231
0.4767	0.1393	0.5342	0.1382	a	good	XP_004955506.1	sita:101778708	None	PR202_augustus_masked-Super-Scaffold_66-processed-gene-1.101-mRNA-1	na	na	na	na	na	Ot_Chr2_06706	147b3d7795bb9dc86a6c12a72bdd48a1
0.3873	0.1323	0.4433	0.1303	b	good	XP_004981893.1	sita:101784302	K03017	PR202_maker-Super-Scaffold_230-augustus-gene-0.59-mRNA-1	na	na	na	na	na	Ot_Chr8_08562	ab98f8ab3b643a936b7f30a63e78a122
0.7522	0.5315	0.8395	0.5076	a	na	na	na	na	PR202_augustus_masked-Super-Scaffold_291-processed-gene-1.42-mRNA-1	na	na	na	na	na	Ot_Chr9_02309	5f727655a75b822a1402ae926a3a0e88
0.2388	0.0041	0.2545	0.0051	b	na	na	na	na	PR202_maker-Super-Scaffold_2539-augustus-gene-0.602-mRNA-1	na	na	na	na	na	Ot_Chr5_n36071	7a7a9f6d7e948e8216cd836c614e0f9e
0.3808	0.1042	0.3791	0.1074	a	good	XP_004972241.1	sita:101773695	K01728	PR202_maker-Super-Scaffold_214-augustus-gene-0.107-mRNA-1	na	na	na	na	na	Ot_Chr3_n34302	42a2eb9c19016c07814260439c7861c6
0.2606	0.1117	0.3019	0.1073	b	na	na	na	na	PR202_augustus_masked-Super-Scaffold_19-processed-gene-2.99-mRNA-1	na	na	na	na	na	Ot_Chr5_n36386	9ed3f10ab6d4c69badf2bb3917537bb3
2.3647	0.5632	2.6716	0.5858	b	na	na	na	na	PR202_maker-Super-Scaffold_8-augustus-gene-0.198-mRNA-1	na	na	na	na	na	Ot_Chr1_04480	22bebeb9d7212f4d350efbb7f5965c92
0.214	0.1091	0.235	0.1067	b	na	na	na	na	PR202_maker-Super-Scaffold_206-augustus-gene-2.260-mRNA-1	na	na	na	na	na	Ot_Chr4_08483	de83450a013b14023eee2e9cabc00777
0.3388	0.0804	0.3522	0.082	b	na	na	na	na	PR202_maker-Super-Scaffold_538-augustus-gene-0.8-mRNA-1	na	na	na	na	na	Ot_Chr8_24742	dad17d43981fd48f5ae6cd6c83ea925c
0.2052	0.0468	0.2261	0.0472	a	good	XP_004962092.1	sita:101778097	None	PR202_maker-Super-Scaffold_4927-augustus-gene-0.816-mRNA-1	na	na	na	na	na	Ot_Chr5_05091	146ddd52b74c8651dd4197b429fc57d1
0.597	0.303	0.5356	0.3184	b	xo	XP_004971088.1	sita:101769777	None	PR202_maker-Super-Scaffold_128-augustus-gene-0.518-mRNA-1	na	na	na	na	na	Ot_Chr6_08812	a451d6d15a06a4e2af24cd0022304eb0
0.2214	0.0292	0.2747	0.0279	b	na	na	na	na	PR202_maker-Super-Scaffold_2539-exonerate_protein2genome-gene-0.161-mRNA-1	na	na	na	na	na	Ot_Chr5_04886	3f49b17ffc749aea5583f566cf37b458
1.0577	0.2602	0.8923	0.2867	b	good	XP_012703069.1	sita:101778600	K22390	PR202_maker-Super-Scaffold_475-augustus-gene-0.178-mRNA-1	na	na	na	na	na	Ot_Chr8_15044	6f231758a8d61759007d8cdd493958d0
0.3921	0.1187	0.3821	0.1249	a	na	na	na	na	PR202_augustus_masked-Super-Scaffold_100-processed-gene-1.192-mRNA-1	na	na	na	na	na	Ot_Chr8_n38904	768c4cb3e6e13dd656416ef2a87e415e
0.3099	0.0433	0.2852	0.0492	a	na	na	na	na	PR202_augustus_masked-Super-Scaffold_1693-processed-gene-0.53-mRNA-1	na	na	na	na	na	Ot_Chr3_07038	6600b6ad329dacade5bb8a2a7438f38c
0.3002	0.0797	0.3209	0.0811	b	xo	XP_022680772.1	na	na	PR202_maker-Super-Scaffold_70-augustus-gene-2.630-mRNA-1	na	na	na	na	na	Ot_Chr1_n31573	7f4d518a49cc6b5987b99657c81e32d2
2.3352	0.3727	2.3608	0.3982	b	na	na	na	na	PR202_augustus_masked-Super-Scaffold_345-processed-gene-0.872-mRNA-1	na	na	na	na	na	Ot_Chr7_09539	289df9d60b346fedb32f34b573391e0f
0.9948	0.3863	1.1166	0.381	a	na	na	na	na	PR202_maker-Super-Scaffold_396-augustus-gene-0.279-mRNA-1	na	na	na	na	na	Ot_Chr5_04068	bdb134851d66f5020f9264ebaa31064d
0.2996	0.0869	0.2902	0.0922	a	na	na	na	na	PR202_augustus_masked-Super-Scaffold_202-processed-gene-8.218-mRNA-1	na	na	na	na	na	Ot_Chr4_n34914	ea78acece4f16fba08aad97b1b1797bb
58.8541	0.6269	3.9663	0.663	b	good	XP_004952731.1	sita:101782730	None	PR202_augustus_masked-Super-Scaffold_453-processed-gene-1.471-mRNA-1	na	na	na	na	na	Ot_Chr6_20783	b70a778ee4d55d7dd20757762638e6cd
0.3246	0.0425	0.3204	0.0467	b	na	na	na	na	PR202_augustus_masked-Super-Scaffold_8-processed-gene-2.213-mRNA-1	na	na	na	na	na	Ot_Chr9_20323	a27e979be8b583ea83202aea42592098
0.1847	0.0695	0.2106	0.0666	a	xo	XP_022682510.1	na	na	PR202_maker-Super-Scaffold_50-augustus-gene-1.536-mRNA-1	na	na	na	na	na	Ot_Chr3_06992	00c4d2a05810a972e6f03c4b73e99cda
0.3613	0.103	0.3611	0.1077	b	good	XP_004958667.1	sita:101770628	None	PR202_augustus_masked-Super-Scaffold_16-processed-gene-3.905-mRNA-1	na	na	na	na	na	Ot_Chr7_n38183	f3f11b7011cf46b2198721403be26341
0.8933	0.2446	0.8719	0.2559	a	na	na	na	na	PR202_augustus_masked-Super-Scaffold_24-processed-gene-3.178-mRNA-1	na	na	na	na	na	Ot_Chr5_14110	c396f62f0d08c562da5ee7bc6d517fac
0.1931	0.0937	0.194	0.0947	a	good	XP_004961202.1	sita:101768358	None	PR202_augustus_masked-Super-Scaffold_2499-processed-gene-1.406-mRNA-1	na	na	na	na	na	Ot_Chr5_03869	78436bfeb2e2cec4fadb5c9f5d61bab2
0.3507	0.0715	0.3541	0.0759	a	na	na	na	na	PR202_maker-Super-Scaffold_302-augustus-gene-0.51-mRNA-1	na	na	na	na	na	Ot_Chr1_n31229	d7b63bc389e3753a8d50fd38960a3d9a
2.0363	0.5437	2.2005	0.5653	a	na	na	na	na	PR202_augustus_masked-Super-Scaffold_7-processed-gene-7.203-mRNA-1	na	na	na	na	na	Ot_Chr1_11216	f8d6832d3c6711df7be6b94dbe8c133b
0.3713	0.1484	0.3645	0.1565	b	good	XP_004973322.1	sita:101755458	None	PR202_augustus_masked-Super-Scaffold_469-processed-gene-2.115-mRNA-1	na	na	na	na	na	Ot_Chr9_02419	a3bb0d6764cad760771a8eb540651dca
0.2633	0.0849	0.2966	0.0817	b	na	na	na	na	PR202_maker-Super-Scaffold_139-augustus-gene-0.21-mRNA-1	na	na	na	na	na	Ot_Chr8_21587	10b2d2abd1e80ab012f4a90d9df8bf3c
0.252	0.0503	0.2864	0.0499	b	xo	XP_004967877.1	sita:101783126	K01426	PR202_maker-Super-Scaffold_12-augustus-gene-1.706-mRNA-1	na	na	na	na	na	Ot_Chr3_09778	779e294b3db34d512551393659aa8e1e
0.4239	0.0462	0.5336	0.0445	a	good	XP_004977029.1	sita:101769024	K00864	PR202_maker-Super-Scaffold_184-augustus-gene-0.18-mRNA-1	na	na	na	na	na	Ot_Chr6_01875	32514be9f08133f765e9f85c95b07776
0.1706	0.0413	0.1993	0.0391	b	xo	XP_004967844.2	sita:101769363	None	PR202_augustus_masked-Super-Scaffold_12-processed-gene-1.180-mRNA-1	na	na	na	na	na	Ot_Chr3_09749	708d3be2203eb6b1492635ebc5fa8521
0.2112	0.0397	0.2486	0.0382	a	na	na	na	na	PR202_augustus_masked-Super-Scaffold_4971-processed-gene-0.116-mRNA-1	na	na	na	na	na	Ot_Chr1_n30701	4a24adb4550d83bfb11b4dab23d4c998
0.4184	0.1145	0.3997	0.1224	a	na	na	na	na	PR202_augustus_masked-Super-Scaffold_291-processed-gene-7.385-mRNA-1	na	na	na	na	na	Ot_Chr9_20375	069f8eaabbb96fe0edc9ffb31f2e7872
0.2805	0.0555	0.2736	0.0591	a	good	XP_004961554.1	sita:101769450	None	PR202_augustus_masked-Super-Scaffold_152-processed-gene-5.99-mRNA-1	na	na	na	na	na	Ot_Chr5_03493	2a6fe094fffc8539d59af97a402736cc
0.3992	0.0873	0.4086	0.0903	a	na	na	na	na	PR202_maker-Super-Scaffold_24-augustus-gene-6.482-mRNA-1	na	na	na	na	na	Ot_Chr5_03162	682d362714777bd1362a3e015eaf61c4
0.6488	0.3515	0.6186	0.36	b	good	XP_004958441.1	sita:101783180	K09422	PR202_maker-Super-Scaffold_16-augustus-gene-1.709-mRNA-1	na	na	na	na	na	Ot_Chr4_19666	2f01eef9cf7fdd4fabd530033eccc7dc
0.2217	0.0415	0.2545	0.0403	na	xo	XP_004970378.1	sita:101765704	None	PR202_maker-Super-Scaffold_128-augustus-gene-4.876-mRNA-1	na	na	na	na	na	Ot_Chr3_18686	17f710c6be301dbbb7f34150157fd697
0.2618	0.1051	0.2867	0.1032	b	good	XP_004985199.1	sita:101774863	None	PR202_maker-Super-Scaffold_15-augustus-gene-1.471-mRNA-1	na	na	na	na	na	Ot_Chr4_n35189	b6695f71806787adb0d1be4d15f479e8
0.267	0.0327	0.2876	0.0346	a	na	na	na	na	PR202_augustus_masked-Super-Scaffold_186-processed-gene-3.344-mRNA-1	na	na	na	na	na	Ot_Chr1_27578	1456414ea996ebaa4c5d06a2f4de241c
0.265	0.0417	0.3235	0.0407	a	na	na	na	na	PR202_maker-Super-Scaffold_100-augustus-gene-3.45-mRNA-1	na	na	na	na	na	Ot_Chr2_22103	307e62f8e6b75b3421f716eb09303c5c
0.9084	0.3042	0.951	0.3079	a	good	XP_012701891.2	sita:101761386	None	PR202_augustus_masked-Super-Scaffold_152-processed-gene-0.141-mRNA-1	na	na	na	na	na	Ot_Chr3_26320	9b67d3b821241988f15cbd4ca395f85b
0.923	0.3696	1.0276	0.3595	a	good	XP_004984269.1	sita:101786050	None	PR202_maker-Super-Scaffold_524-augustus-gene-0.1-mRNA-1	na	na	na	na	na	Ot_Chr7_10419	b731552b99100ea1706e2a32c7bec62b
0.249	0.1028	0.2547	0.103	a	na	na	na	na	PR202_maker-Super-Scaffold_12-augustus-gene-3.689-mRNA-1	na	na	na	na	na	Ot_Chr3_17921	83941433f4efce9b24c6d40816489285
0.3109	0.1151	0.3095	0.1182	a	na	na	na	na	PR202_maker-Super-Scaffold_395-augustus-gene-5.714-mRNA-1	na	na	na	na	na	Ot_Chr2_17172	f84ec4ed18f49788cc8dac43f6fb73df
0.4952	0.1753	0.4906	0.1849	a	good	XP_004977331.1	sita:101784926	None	PR202_augustus_masked-Super-Scaffold_81-processed-gene-1.155-mRNA-1	na	na	na	na	na	Ot_Chr2_10897	a0e7e65dba56779a48c750f0ea55b442
0.2735	0.0531	0.284	0.0573	b	na	na	na	na	PR202_augustus_masked-Super-Scaffold_8-processed-gene-0.124-mRNA-1	na	na	na	na	na	Ot_Chr9_02226	8910f2c232f43e60e613e0b1b04f9eaf
0.2093	0.0768	0.2282	0.0764	a	na	na	na	na	PR202_augustus_masked-Super-Scaffold_507-processed-gene-1.796-mRNA-1	na	na	na	na	na	Ot_Chr10_n30372	d89e3c136634e15dfb29ee7eb33516aa
0.2255	0.0917	0.2671	0.0865	a	good	XP_004961571.1	na	na	PR202_augustus_masked-Super-Scaffold_152-processed-gene-5.92-mRNA-1	na	na	na	na	na	Ot_Chr5_03482	cad1e2408c6d7f277fe8d84befb1da08
0.334	0.0268	0.3204	0.03	b	good	XP_012699642.1	sita:101755350	None	PR202_maker-Super-Scaffold_16-augustus-gene-2.74-mRNA-1	na	na	na	na	na	Ot_Chr7_10341	ad2e4c76ce9257b3b6809c00c7a282f3
0.1882	0.0274	0.219	0.0266	a	na	na	na	na	PR202_maker-Super-Scaffold_341-augustus-gene-1.467-mRNA-1	na	na	na	na	na	Ot_Chr7_21953	6e846273c4e247ebeb0a764ad19f1a33
1.0448	0.2708	1.2428	0.2677	a	xo	XP_004957193.1	na	na	PR202_augustus_masked-Super-Scaffold_311-processed-gene-1.470-mRNA-1	na	na	na	na	na	Ot_Chr9_20241	b43e26176f0849d68b0942b22e4652d2
0.9868	0.1391	1.2072	0.1397	b	good	XP_004951533.1	sita:101764762	None	PR202_maker-Super-Scaffold_4802-augustus-gene-0.3-mRNA-1	na	na	na	na	na	Ot_Chr2_17499	4ae82db9330d1d0b623a149750fcbf07
0.1675	0.0247	0.1781	0.0246	a	na	na	na	na	PR202_augustus_masked-Super-Scaffold_7-processed-gene-9.581-mRNA-1	na	na	na	na	na	Ot_Chr1_02537	f343d6e216025f00b1bd89c84e04f2ae
0.2972	0.1118	0.2631	0.1185	b	good	XP_004985820.1	sita:101771625	None	PR202_augustus_masked-Super-Scaffold_389-processed-gene-0.402-mRNA-1	na	na	na	na	na	Ot_Chr4_22657	d687d86ea200aa2a8445dafc52a43ac0
0.2707	0.1289	0.263	0.1331	b	na	na	na	na	PR202_maker-Super-Scaffold_254-augustus-gene-0.647-mRNA-1	na	na	na	na	na	Ot_Chr3_11861	dbff45c23f66501368103947549ef8fa
0.8679	0.1998	0.9687	0.1967	a	na	na	na	na	PR202_maker-Super-Scaffold_395-augustus-gene-4.538-mRNA-1	na	na	na	na	na	Ot_Chr1_n31437	32f48550a6c55f7f0c523699baa4fc88
0.1982	0.0924	0.239	0.0876	na	na	na	na	na	PR202_maker-scaffold1568|size119041_obj-augustus-gene-0.64-mRNA-1	na	na	na	na	na	Ot_Chr5_15213	47fb879d0d727ff76186bac9e7c78df7
0.2473	0.0398	0.2875	0.038	a	good	XP_004972802.2	sita:101766547	K15174	PR202_augustus_masked-Super-Scaffold_52-processed-gene-2.255-mRNA-1	na	na	na	na	na	Ot_Chr9_23144	eb829ccc81e46a71493d98f7e84a33b2
0.6923	0.4255	0.6399	0.44	b	good	XP_012700585.1	na	na	PR202_maker-Super-Scaffold_133-augustus-gene-0.274-mRNA-1	na	na	na	na	na	Ot_Chr1_18949	ed28d88141611e3ae514c05b6a5cd1e3
1.1469	0.4593	1.1547	0.4641	a	na	na	na	na	PR202_augustus_masked-Super-Scaffold_134-processed-gene-1.431-mRNA-1	na	na	na	na	na	Ot_Chr5_05062	3d40ee0600cd3b24baeebe343f9e6148
0.2511	0.0174	0.29	0.0171	a	na	na	na	na	PR202_maker-scaffold93|size1230182_subseq_1:987274_obj-augustus-gene-0.556-mRNA-1	na	na	na	na	na	Ot_Chr2_05829	776c6e1690d3b7fe92d60921395826a1
0.8053	0.3562	0.7877	0.3626	a	na	na	na	na	PR202_maker-Super-Scaffold_293-augustus-gene-0.183-mRNA-1	na	na	na	na	na	Ot_Chr2_n32343	2d05f3c925d7d6e6eea7549d53f0271a
0.1999	0.0238	0.2047	0.0242	b	na	na	na	na	PR202_augustus_masked-Super-Scaffold_2539-processed-gene-0.434-mRNA-1	na	na	na	na	na	Ot_Chr5_04895	3239af5b9eef89f26768be21d64de17c
0.3054	0.1442	0.3467	0.1397	a	na	na	na	na	PR202_augustus_masked-Super-Scaffold_7-processed-gene-2.130-mRNA-1	na	na	na	na	na	Ot_Chr1_n30506	81cde4edc56c0422da35577c11e6bce0
0.3301	0.1613	0.3166	0.1696	a	xo	XP_004981938.1	sita:101767436	None	PR202_augustus_masked-Super-Scaffold_210-processed-gene-1.170-mRNA-1	na	na	na	na	na	Ot_Chr4_07403	c4518a09ffb0b99b86eb565e8bbc2e68
0.7985	0.3376	0.7128	0.3571	b	na	na	na	na	PR202_maker-Super-Scaffold_17-augustus-gene-3.354-mRNA-1	na	na	na	na	na	Ot_Chr6_01822	797db9b5e8b6bb19263763fdd4a82c23
0.8266	0.0716	0.9813	0.0782	a	na	na	na	na	PR202_maker-Super-Scaffold_25-augustus-gene-0.368-mRNA-1	na	na	na	na	na	Ot_Chr2_17678	d3bd0ad9d110c73c868ed0f68be2142e
0.3587	0.2183	0.3427	0.2232	a	xo	XP_004966042.1	sita:101767590	None	PR202_augustus_masked-Super-Scaffold_10-processed-gene-0.497-mRNA-1	na	na	na	na	na	Ot_Chr1_18917	493dfe6cfa1351698136e51a7d363fc2
0.2143	0.041	0.2457	0.0398	b	na	na	na	na	PR202_maker-Super-Scaffold_17-augustus-gene-6.142-mRNA-1	na	na	na	na	na	Ot_Chr9_n39771	cb81a59561348b14e93d59bebd84d4b4
0.2043	0.1293	0.2357	0.1226	b	na	na	na	na	PR202_maker-Super-Scaffold_8-augustus-gene-1.397-mRNA-1	na	na	na	na	na	Ot_Chr9_02179	04212277712707c029c3252ce1b14a4b
0.7455	0.2385	0.6902	0.252	a	good	XP_004963010.1	sita:101766474	K06627	PR202_maker-Super-Scaffold_20-augustus-gene-2.462-mRNA-1	na	na	na	na	na	Ot_Chr4_08483	36b07daea7e048da12a43765cbd13808
0.1888	0.0577	0.2273	0.0544	a	na	na	na	na	PR202_maker-Super-Scaffold_23-augustus-gene-0.58-mRNA-1	na	na	na	na	na	Ot_Chr1_14253	b6ee4f5e5ecaa61ff42e1bc951824c61
0.709	0.276	0.6513	0.2943	b	xo	XP_004951943.1	sita:101758961	None	PR202_augustus_masked-Super-Scaffold_2412-processed-gene-1.114-mRNA-1	na	na	na	na	na	Ot_Chr2_n32736	6555be67894bd40786f2626009c52ba6
0.8331	0.0852	0.9292	0.0933	a	good	XP_004975833.1	sita:101768859	K13418	PR202_maker-Super-Scaffold_365-augustus-gene-0.313-mRNA-1	na	na	na	na	na	Ot_Chr1_02544	f58f2f97b9997ec2ec239a9f187417e0
0.4289	0.0608	0.4142	0.0662	a	na	na	na	na	PR202_maker-Super-Scaffold_182-augustus-gene-2.498-mRNA-1	na	na	na	na	na	Ot_Chr2_n32843	96e9b6505f28fa8212c78a7ce6b4ef78
0.2659	0.0881	0.2917	0.087	a	good	XP_004959984.1	sita:101769300	None	PR202_augustus_masked-Super-Scaffold_411-processed-gene-0.30-mRNA-1	na	na	na	na	na	Ot_Chr1_24889	ad98ee657929f0a4fc6015d7176ddae4
0.4208	0.0876	0.4048	0.0927	b	good	XP_004961314.1	sita:101777965	None	PR202_maker-Super-Scaffold_69-augustus-gene-0.553-mRNA-1	na	na	na	na	na	Ot_Chr5_03976	570a3b6cd123bbcdc2151840bba2df3f
0.3024	0.0986	0.3408	0.0952	b	good	XP_004979513.1	sita:101774426	None	PR202_augustus_masked-Super-Scaffold_154-processed-gene-2.174-mRNA-1	na	na	na	na	na	Ot_Chr8_20559	1d3ed3465a2e52599818eb1df36c73e3
0.2201	0.0114	0.2588	0.0126	a	good	XP_004957486.1	sita:101780216	K02731	PR202_maker-Super-Scaffold_66-augustus-gene-3.453-mRNA-1	na	na	na	na	na	Ot_Chr2_06535	35e2c9e8277538103f4a042dccb51469
0.3556	0.0728	0.3905	0.0723	b	na	na	na	na	PR202_maker-Super-Scaffold_538-augustus-gene-0.41-mRNA-1	na	na	na	na	na	Ot_Chr2_22116	dc1f3bad8bea94be661031dcd23da47a
0.3684	0.0452	0.3533	0.0491	b	good	XP_004952533.1	sita:101767630	K02918	PR202_maker-Super-Scaffold_27-augustus-gene-0.463-mRNA-1	na	na	na	na	na	Ot_Chr6_08847	1c2d4ffadc472c36534f37de3a1172c2
0.2932	0.1187	0.3438	0.1127	b	xo	XP_022685422.1	sita:111258439	None	PR202_augustus_masked-Super-Scaffold_10-processed-gene-4.712-mRNA-1	na	na	na	na	na	Ot_Chr2_05626	a0fb936ae44aa040587e08aab6f19b01
2.0981	0.6921	1.6273	0.7446	a	good	XP_022680202.1	sita:111256430	K00430	PR202_augustus_masked-Super-Scaffold_34-processed-gene-0.153-mRNA-1	na	na	na	na	na	Ot_Chr8_n38977	6a2df2e8d9db8bf000d0a972e46ff727
0.206	0.042	0.239	0.0399	a	good	XP_004984222.1	sita:101766087	K14948	PR202_maker-Super-Scaffold_524-augustus-gene-0.14-mRNA-1	na	na	na	na	na	Ot_Chr4_19688	7bfdef1bedf44dc95affa0e9776e3d2b
1.8547	0.4759	3.4632	0.4804	a	na	na	na	na	PR202_maker-Super-Scaffold_24-augustus-gene-7.424-mRNA-1	na	na	na	na	na	Ot_Chr3_22239	1c5fa464e830e6046e74e4a29a87df16
0.3233	0.0982	0.3507	0.0974	a	na	na	na	na	PR202_augustus_masked-Super-Scaffold_7-processed-gene-6.93-mRNA-1	na	na	na	na	na	Ot_Chr1_02803	8b18dec1695383ee843b521a38c90419
0.5021	0.11	0.4855	0.119	b	na	na	na	na	PR202_maker-Super-Scaffold_1331-augustus-gene-0.154-mRNA-1	na	na	na	na	na	Ot_Chr7_26438	6f7558dd2cc30b357d8fb5944780fc37
0.5229	0.0886	0.5468	0.0939	a	good	XP_004956274.1	sita:101784914	K10579	PR202_maker-Super-Scaffold_443-augustus-gene-0.139-mRNA-1	na	na	na	na	na	Ot_Chr2_n32181	c25105aafd6df51618cc0f636c4bfb63
0.2608	0.0277	0.2768	0.0286	a	na	na	na	na	PR202_augustus_masked-Super-Scaffold_307-processed-gene-0.93-mRNA-1	na	na	na	na	na	Ot_Chr3_12417	0f9ab76120277b94aa092cdf4186f06d
0.2236	0.0557	0.2531	0.0544	a	na	na	na	na	PR202_augustus_masked-Super-Scaffold_140-processed-gene-0.680-mRNA-1	na	na	na	na	na	Ot_Chr4_07729	c508652f6ba294517b7d64b6eb55c417
0.4069	0.1812	0.3952	0.1851	a	na	na	na	na	PR202_augustus_masked-Super-Scaffold_18-processed-gene-4.273-mRNA-1	na	na	na	na	na	Ot_Chr4_00043	c21c3e590969f323ec8fa01d83b20158
1.7221	0.874	1.5824	0.9069	b	good	XP_004965447.1	sita:101765402	K03236	PR202_augustus_masked-Super-Scaffold_3-processed-gene-4.78-mRNA-1	na	na	na	na	na	Ot_Chr2_n33165	612d009d90103713eba58da3f8365f0e
0.3373	0.1004	0.3316	0.1055	a	na	na	na	na	PR202_maker-Super-Scaffold_100-augustus-gene-2.186-mRNA-1	na	na	na	na	na	Ot_Chr8_15011	0d976ab7ce8478ea5f11dcae56992b5f
2.8381	0.79	2.4558	0.8225	a	good	XP_004973910.1	sita:101760746	None	PR202_maker-Super-Scaffold_37-augustus-gene-0.69-mRNA-1	na	na	na	na	na	Ot_Chr2_n32971	8995ebdbcab0b109b936f9fc2f98b7d7
0.2914	0.0847	0.2911	0.0886	b	xo	XP_004965949.2	sita:101764737	None	PR202_augustus_masked-Super-Scaffold_10-processed-gene-0.444-mRNA-1	na	na	na	na	na	Ot_Chr2_17505	81e2ddbdb72153fa7514860a57496e69
0.1672	0.0073	0.1906	0.0071	a	na	na	na	na	PR202_maker-Super-Scaffold_18-augustus-gene-2.543-mRNA-1	na	na	na	na	na	Ot_Chr4_00412	be69f8fbf313987344c7a5f344ac18ba
0.287	0.0593	0.3195	0.0588	b	good	XP_004973312.1	sita:101786096	None	PR202_maker-Super-Scaffold_469-augustus-gene-2.71-mRNA-1	na	na	na	na	na	Ot_Chr9_02407	c8ecd20c78eb131b3a8d4a002a46913d
0.2735	0.1679	0.2784	0.1696	b	good	XP_012701664.1	sita:101754226	None	PR202_maker-Super-Scaffold_352-augustus-gene-1.309-mRNA-1	na	na	na	na	na	Ot_Chr3_12702	b6ef57bde39c26eb333e636c17af2a2e
0.2067	0.0396	0.2289	0.0386	b	good	XP_004953716.1	sita:101759915	None	PR202_maker-Super-Scaffold_692-augustus-gene-0.22-mRNA-1	na	na	na	na	na	Ot_Chr1_19210	ff6dbfc74533c025d2cd560dcd47d5b0
2.2072	0.1093	2.678	0.1379	b	good	XP_004978696.1	sita:101754283	None	PR202_maker-Super-Scaffold_475-augustus-gene-0.157-mRNA-1	na	na	na	na	na	Ot_Chr6_08675	11096cf18a0c60fd4b4341c7ee9a65e5
0.815	0.6128	0.7718	0.6343	a	good	XP_004977331.1	sita:101784926	None	PR202_augustus_masked-Super-Scaffold_81-processed-gene-1.155-mRNA-1	na	na	na	na	na	Ot_Chr6_08640	75c74d0a1d20fbc6113f5236b0583af8
0.5298	0.2433	0.5112	0.2508	a	good	XP_004961942.1	sita:101753898	None	PR202_augustus_masked-Super-Scaffold_152-processed-gene-5.0-mRNA-1	na	na	na	na	na	Ot_Chr3_12894	ff9e5615c6937a81f0c1bf1481ccaa2f
1.5302	0.438	1.5745	0.4529	b	good	XP_004961390.1	sita:101775635	K14156	PR202_maker-Super-Scaffold_3028-augustus-gene-0.418-mRNA-1	na	na	na	na	na	Ot_Chr3_26321	4315993d607053822f5e5836d8980e46
0.0912	0.1048	0.0945	0.1036	b	na	na	na	na	PR202_augustus_masked-Super-Scaffold_795-processed-gene-0.121-mRNA-1	na	na	na	na	na	Ot_Chr1_n31707	97c0f1e74db47aa7c20e076f9db42c26
0.3816	0.0819	0.4578	0.0798	b	good	XP_004952711.1	sita:101774226	None	PR202_maker-Super-Scaffold_453-augustus-gene-1.365-mRNA-1	na	na	na	na	na	Ot_Chr1_02514	0e8c503c6ef1ee1f0b873451e7a0623f
0.3632	0.0291	0.4339	0.0278	a	na	na	na	na	PR202_maker-Super-Scaffold_213-augustus-gene-1.8-mRNA-1	na	na	na	na	na	Ot_Chr6_26303	c6a2d8d28e27bf82ec3801f2d3a1586b
0.2435	0.1132	0.2731	0.1084	b	na	na	na	na	PR202_maker-Super-Scaffold_134-augustus-gene-1.173-mRNA-1	na	na	na	na	na	Ot_Chr3_13095	f4fc1196899fde9f776326e76d3479ca
0.8769	0.5024	0.7542	0.5229	b	good	XP_004958636.1	sita:101759137	None	PR202_augustus_masked-Super-Scaffold_16-processed-gene-3.713-mRNA-1	na	na	na	na	na	Ot_Chr3_09873	67d37abe201e3d3b2140bc7afdf9f8da
0.1987	0.073	0.2218	0.0705	b	na	na	na	na	PR202_augustus_masked-Super-Scaffold_70-processed-gene-3.598-mRNA-1	na	na	na	na	na	Ot_Chr1_21229	c9943d8987d668bdfadfe46ec4cd9986
0.2265	0.0782	0.2429	0.0773	a	na	na	na	na	PR202_maker-Super-Scaffold_7-augustus-gene-7.337-mRNA-1	na	na	na	na	na	Ot_Chr1_11257	742bf6fd0ba9c935f9d95d96ce90ad9e
0.1901	0.0716	0.228	0.0671	a	good	XP_004981362.1	sita:101775783	None	PR202_maker-Super-Scaffold_85-augustus-gene-0.385-mRNA-1	na	na	na	na	na	Ot_Chr4_07927	1bfbd465ec3293802f6cd275c88b6121
1.01	0.1575	1.25	0.1561	a	xo	XP_022685558.1	na	na	PR202_maker-Super-Scaffold_210-augustus-gene-3.836-mRNA-1	na	na	na	na	na	Ot_Chr7_n37852	8218fad97c5db8687abfa6b3b655d9cf
0.2616	0.0952	0.2694	0.0975	a	na	na	na	na	PR202_maker-Super-Scaffold_40-augustus-gene-4.61-mRNA-1	na	na	na	na	na	Ot_Chr7_16588	382de04e83ebb736109f75f789d04427
0.226	0.0429	0.2464	0.0423	a	xo	XP_004953845.1	sita:101773557	None	PR202_augustus_masked-Super-Scaffold_84-processed-gene-0.669-mRNA-1	na	na	na	na	na	Ot_Chr1_n31456	577480bc04036d7b604033127b283045
0.5903	0.1446	0.565	0.1556	b	na	na	na	na	PR202_maker-Super-Scaffold_19-augustus-gene-3.13-mRNA-1	na	na	na	na	na	Ot_Chr3_17952	3426fc1782703b5705c07a7442e50a33
0.7211	0.1234	0.7783	0.129	b	na	na	na	na	PR202_maker-Super-Scaffold_134-augustus-gene-0.646-mRNA-1	na	na	na	na	na	Ot_Chr5_n36068	ad23f1d7d6e2d72a62e30b4420604a42
1.3739	0.4633	1.3027	0.4744	b	good	XP_004965862.1	sita:101765012	None	PR202_maker-Super-Scaffold_4803-augustus-gene-0.350-mRNA-1	na	na	na	na	na	Ot_Chr1_19248	bb0f64d17d2c0bd0dd291c93ba295779
0.6239	0.1946	0.5365	0.2122	a	good	XP_004958780.1	sita:101780475	K01051	PR202_maker-Super-Scaffold_34-augustus-gene-0.587-mRNA-1	na	na	na	na	na	Ot_Chr4_01062	24e6fe4acbf3bffa3cbb2438e05dc24c
1.5396	0.1298	3.0429	0.1419	a	good	XP_004962034.1	sita:101755517	K09264	PR202_maker-Super-Scaffold_4927-augustus-gene-0.796-mRNA-1	na	na	na	na	na	Ot_Chr3_13001	76815139c72807c6c985213228c8d9e0
0.2091	0.0449	0.2523	0.0431	a	good	XP_004961619.1	sita:101759847	K08741	PR202_augustus_masked-Super-Scaffold_152-processed-gene-6.196-mRNA-1	na	na	na	na	na	Ot_Chr5_03438	adbc1b4304359c825b13c047b867b5f5
0.2167	0.1114	0.2555	0.1054	b	na	na	na	na	PR202_maker-Super-Scaffold_202-augustus-gene-0.30-mRNA-1	na	na	na	na	na	Ot_Chr4_19614	c0bf9ee38ca0e02c92d78ed1c788a86a
0.2128	0.0562	0.2457	0.0539	a	good	XP_012704409.1	na	na	PR202_maker-Super-Scaffold_152-augustus-gene-6.65-mRNA-1	na	na	na	na	na	Ot_Chr5_03368	ead2062f6f696761ec1d8531d3d7c1f0
0.3417	0.1689	0.3407	0.1706	a	na	na	na	na	PR202_maker-Super-Scaffold_134-augustus-gene-0.684-mRNA-1	na	na	na	na	na	Ot_Chr3_12779	f4c09550fe0929f3f20b4af7a1a875f8
0.3203	0.0202	0.3295	0.0204	a	na	na	na	na	PR202_maker-Super-Scaffold_7-augustus-gene-6.700-mRNA-1	na	na	na	na	na	Ot_Chr1_n31584	7864fa7d96468fd84f637a383f698158
2.3367	0.2252	2.2417	0.2532	a	good	XP_004970191.1	sita:101761906	K17871	PR202_maker-Super-Scaffold_565-augustus-gene-0.85-mRNA-1	na	na	na	na	na	Ot_Chr2_n32030	6325c258656e90f6f0d2d78923e46863
2.3038	0.8049	2.0228	0.8296	b	na	na	na	na	PR202_augustus_masked-Super-Scaffold_1263-processed-gene-0.446-mRNA-1	na	na	na	na	na	Ot_Chr3_09844	3385ef506da245b1fb0368c1d9e00332
1.4015	0.4686	0.9153	0.5181	b	good	XP_004976709.1	sita:101779940	None	PR202_maker-Super-Scaffold_243-augustus-gene-2.57-mRNA-1	na	na	na	na	na	Ot_Chr1_18361	575a18dc318daf706395d956943d4c77
0.2821	0.0876	0.2802	0.0913	a	na	na	na	na	PR202_augustus_masked-Super-Scaffold_7-processed-gene-1.206-mRNA-1	na	na	na	na	na	Ot_Chr1_n30535	a0bae1e65d2786ee37d0ff306d29f88c
0.7099	0.193	0.6666	0.2067	a	good	XP_022679803.1	na	na	PR202_maker-Super-Scaffold_5-augustus-gene-1.485-mRNA-1	na	na	na	na	na	Ot_Chr4_19729	68baa4be762578ed4acb294bd397b91d
0.1751	0.0206	0.2105	0.0197	a	na	na	na	na	PR202_maker-Super-Scaffold_100-augustus-gene-3.64-mRNA-1	na	na	na	na	na	Ot_Chr8_n38975	7dec5e544abd3074607bf3183641597f
0.2768	0.0677	0.3051	0.0671	a	xo	XP_004967740.1	sita:101764197	K19347	PR202_maker-Super-Scaffold_50-augustus-gene-4.524-mRNA-1	na	na	na	na	na	Ot_Chr3_09658	7a199a73417a7a160b2640f8f1ba7f02
0.2342	0.0706	0.268	0.0676	a	na	na	na	na	PR202_maker-Super-Scaffold_202-augustus-gene-9.30-mRNA-1	na	na	na	na	na	Ot_Chr4_26505	10d9a49f813847dcad84736bd6192876
0.2527	0.0399	0.2765	0.0394	b	na	na	na	na	PR202_maker-Super-Scaffold_507-augustus-gene-1.1038-mRNA-1	na	na	na	na	na	Ot_Chr4_23702	179cb857cee023b4a2bf13499c683893
0.2495	0.0356	0.2773	0.0355	b	good	XP_004951502.1	sita:101786874	K03301	PR202_maker-Super-Scaffold_486-augustus-gene-0.385-mRNA-1	na	na	na	na	na	Ot_Chr1_18867	d79ce584ff3519c801ee1cbafc432be5
0.5377	0.0887	0.4819	0.0987	a	na	na	na	na	PR202_augustus_masked-Super-Scaffold_40-processed-gene-4.221-mRNA-1	na	na	na	na	na	Ot_Chr7_16556	b8d6f088743ec90e8ddc96498b4747f4
0.3293	0.1207	0.3413	0.1227	b	good	XP_004978770.1	sita:101784667	None	PR202_augustus_masked-Super-Scaffold_51-processed-gene-1.115-mRNA-1	na	na	na	na	na	Ot_Chr8_14965	58ae4065a12f05d6a9370c0ce12d82aa
0.6917	0.3765	0.6417	0.3932	b	good	XP_004951392.1	sita:101775971	None	PR202_augustus_masked-Super-Scaffold_133-processed-gene-0.61-mRNA-1	na	na	na	na	na	Ot_Chr1_18968	aa14ef8194ce739cd1678adbac83516d
0.2836	0.043	0.3064	0.0447	a	good	XP_004963233.1	sita:101784694	K09534	PR202_maker-Super-Scaffold_20-augustus-gene-0.463-mRNA-1	na	na	na	na	na	Ot_Chr10_18229	b75830069c48db481b5c2c050162ce3f
0.593	0.2377	0.5755	0.2423	na	xo	XP_004953350.1	sita:101753554	None	PR202_augustus_masked-Super-Scaffold_39-processed-gene-8.520-mRNA-1	na	na	na	na	na	Ot_Chr1_21242	499fbbc9bc0c621f0879b26afe358bb1
0.5983	0.231	0.5736	0.2435	a	na	na	na	na	PR202_augustus_masked-Super-Scaffold_504-processed-gene-0.576-mRNA-1	na	na	na	na	na	Ot_Chr3_19506	000076ebf3d8a64a71d4f1dd0c9221af
0.7067	0.4962	0.617	0.521	b	na	na	na	na	PR202_maker-Super-Scaffold_2591-augustus-gene-0.867-mRNA-1	na	na	na	na	na	Ot_Chr6_n36762	1d312b0677d69f01ca6e3f4d0d1f6989
0.3067	0.0437	0.2984	0.0483	b	good	XP_022682000.1	sita:111257184	None	PR202_augustus_masked-Super-Scaffold_4858-processed-gene-0.346-mRNA-1	na	na	na	na	na	Ot_Chr3_n34679	19c5b98e0cdd098c1cbfffde473965cd
2.0118	0.7144	1.7457	0.7456	a	na	na	na	na	PR202_maker-Super-Scaffold_4-augustus-gene-1.78-mRNA-1	na	na	na	na	na	Ot_Chr10_24998	2a6e5c6e078fd5bfb0536d86c640ebeb
0.3077	0.1392	0.2945	0.145	b	na	na	na	na	PR202_augustus_masked-Super-Scaffold_147-processed-gene-1.410-mRNA-1	na	na	na	na	na	Ot_Chr4_07463	87318f26265f290306cb42bcd13b8416
0.2801	0.0353	0.3211	0.0345	a	xo	XP_004971135.1	sita:101753964	K00616	PR202_maker-Super-Scaffold_128-augustus-gene-0.509-mRNA-1	na	na	na	na	na	Ot_Chr3_09834	903287839deb9dfff664a015cc591087
0.2336	0.0743	0.2634	0.0723	a	good	XP_004964309.1	sita:101777022	K14571	PR202_augustus_masked-Super-Scaffold_467-processed-gene-0.319-mRNA-1	na	na	na	na	na	Ot_Chr10_16886	44655c8262ba528ecbf515a97a3606b0
0.1918	0.0352	0.1925	0.0359	a	xo	XP_004981618.1	sita:101771459	K13448	PR202_augustus_masked-Super-Scaffold_210-processed-gene-3.731-mRNA-1	na	na	na	na	na	Ot_Chr4_07700	548576978acfde78aef496e51d3173a6
0.3238	0.1092	0.3358	0.1126	b	na	na	na	na	PR202_augustus_masked-Super-Scaffold_254-processed-gene-1.205-mRNA-1	na	na	na	na	na	Ot_Chr3_19436	3aacb7bbc32ad85334520361265628ae
0.295	0.1097	0.3348	0.1057	a	good	XP_004972601.1	sita:101754240	K15201	PR202_maker-Super-Scaffold_47-augustus-gene-2.325-mRNA-1	na	na	na	na	na	Ot_Chr9_13999	969ba91f17f1166b36369ea52d2b9abc
0.2586	0.0401	0.2384	0.0449	b	xo	XP_004967983.1	sita:101759486	None	PR202_augustus_masked-Super-Scaffold_12-processed-gene-1.90-mRNA-1	na	na	na	na	na	Ot_Chr3_06915	ecde9d5854f9396b15227c6ed27f4888
1.4086	0.5839	1.6178	0.5846	a	na	na	na	na	PR202_augustus_masked-Super-Scaffold_24-processed-gene-4.199-mRNA-1	na	na	na	na	na	Ot_Chr3_17868	3aaa23c235bcf47232e04b1252ae2f79
1.2453	0.7261	1.0956	0.7468	a	xo	XP_004969818.1	sita:101753132	None	PR202_augustus_masked-Super-Scaffold_307-processed-gene-0.27-mRNA-1	na	na	na	na	na	Ot_Chr3_12378	5dea9ab76cde4f755a7173078c85bd7b
0.9461	0.1617	1.017	0.1737	a	good	XP_004958805.1	sita:101755353	K05359	PR202_augustus_masked-Super-Scaffold_159-processed-gene-1.724-mRNA-1	na	na	na	na	na	Ot_Chr7_10111	fb2ab75cc52f4914b5080354487e6283
0.4158	0.0427	0.5107	0.0429	b	xo	XP_004967302.1	sita:101754209	None	PR202_maker-Super-Scaffold_1173-augustus-gene-0.94-mRNA-1	na	na	na	na	na	Ot_Un1_16429	148ee45273ae0594a451ea183615be04
5.9296	0.5309	3.0	0.578	b	xo	XP_022683528.1	sita:101778577	None	PR202_augustus_masked-Super-Scaffold_291-processed-gene-8.675-mRNA-1	na	na	na	na	na	Ot_Chr2_16282	18be665fec54b47ab604ddb01e1ef36e
0.3531	0.057	0.3686	0.0592	a	good	XP_004958676.1	sita:101774260	K09286	PR202_augustus_masked-Super-Scaffold_34-processed-gene-0.69-mRNA-1	na	na	na	na	na	Ot_Chr7_10225	2b27f3926183ebad0de5fc43852cc5a2
0.2473	0.0454	0.2612	0.0459	b	na	na	na	na	PR202_maker-Super-Scaffold_18-augustus-gene-6.762-mRNA-1	na	na	na	na	na	Ot_Chr4_21329	229add41973782cf522c2c010102832f
0.2008	0.0219	0.2192	0.0216	b	good	XP_004965235.1	sita:101774462	None	PR202_maker-Super-Scaffold_371-augustus-gene-0.123-mRNA-1	na	na	na	na	na	Ot_Chr2_16093	25c2be87db932ca485dbc46c35a333ed
0.9438	0.2746	1.0515	0.2701	b	na	na	na	na	PR202_augustus_masked-Super-Scaffold_19-processed-gene-4.60-mRNA-1	na	na	na	na	na	Ot_Chr3_07211	851f01c993502d09791d699ff820aa71
0.208	0.0628	0.2354	0.0601	a	xo	XP_004953408.2	sita:101776390	K18932	PR202_augustus_masked-scaffold591|size730508_subseq_1:450970_obj-processed-gene-0.68-mRNA-1	na	na	na	na	na	Ot_Chr1_n31528	281794f8a4f24c890c84889ca80781e4
0.2783	0.0942	0.2694	0.0992	b	good	XP_022680098.1	sita:101768864	K01126	PR202_augustus_masked-Super-Scaffold_16-processed-gene-0.473-mRNA-1	na	na	na	na	na	Ot_Chr7_16762	903dfe0ecdf0be49940fd3cb30571d0f
0.278	0.0255	0.2983	0.0267	b	good	XP_004958617.1	sita:101786268	None	PR202_maker-Super-Scaffold_16-augustus-gene-3.1094-mRNA-1	na	na	na	na	na	Ot_Chr7_10278	e2b47b7ced29e6ce3baffc81e08908fc
1.3123	0.3302	1.3389	0.3371	na	xo	XP_012699517.1	na	na	PR202_maker-Super-Scaffold_10-augustus-gene-4.654-mRNA-1	na	na	na	na	na	Ot_Chr9_20416	5eb17ebd717bc0fba9f59943509a56b4
0.6872	0.1688	0.6142	0.1865	b	na	na	na	na	PR202_augustus_masked-Super-Scaffold_17-processed-gene-3.63-mRNA-1	na	na	na	na	na	Ot_Chr6_01846	c8a5c0fd21496b36f192ae8a04423e0c
0.4568	0.0858	0.4349	0.0919	b	na	na	na	na	PR202_maker-Super-Scaffold_21-augustus-gene-0.506-mRNA-1	na	na	na	na	na	Ot_Un194_n40734	d22e58d67f0ff913e293c40b1da1af83
0.2918	0.0897	0.318	0.0898	a	good	XP_004961572.1	sita:101776171	K03671	PR202_augustus_masked-Super-Scaffold_152-processed-gene-1.546-mRNA-1	na	na	na	na	na	Ot_Chr5_03480	d9cc5b105aceb6b366274532157a2fa1
0.6968	0.0843	0.5997	0.1011	b	na	na	na	na	PR202_augustus_masked-Super-Scaffold_110-processed-gene-0.198-mRNA-1	na	na	na	na	na	Ot_Chr4_n35018	153541f717330234138beecb30237062
0.4202	0.1731	0.4538	0.1681	b	na	na	na	na	PR202_maker-Super-Scaffold_2458-augustus-gene-0.198-mRNA-1	na	na	na	na	na	Ot_Chr7_13285	ea2e4dd62c31ae733457c9843b227ac9
0.255	0.0957	0.2348	0.1002	b	xo	XP_004951806.1	sita:101772724	None	PR202_augustus_masked-Super-Scaffold_2412-processed-gene-1.146-mRNA-1	na	na	na	na	na	Ot_Chr1_14368	2c41d524e2427864834b364ebb656d55
0.1973	0.1163	0.2402	0.1091	b	xo	XP_022683948.1	na	na	PR202_augustus_masked-Super-Scaffold_39-processed-gene-8.553-mRNA-1	na	na	na	na	na	Ot_Chr6_12348	a3e9bf0de74e914364ccb4d7aed61f4b
0.5939	0.1154	0.5932	0.1195	a	na	na	na	na	PR202_augustus_masked-Super-Scaffold_395-processed-gene-0.198-mRNA-1	na	na	na	na	na	Ot_Chr2_15987	3bcfccedc3836b9f49e5c67bf6ab0e06
0.7603	0.3106	0.6739	0.3317	b	na	na	na	na	PR202_maker-Super-Scaffold_507-augustus-gene-0.19-mRNA-1	na	na	na	na	na	Ot_Chr1_20160	897f6a249694c36940b1affd94470e4a
0.2306	0.0385	0.2497	0.0381	a	good	XP_004968698.1	sita:101772042	K09584	PR202_maker-Super-Scaffold_31-augustus-gene-3.204-mRNA-1	na	na	na	na	na	Ot_Chr3_22311	0943f5d99bd962406e2efc6113254de3
1.1091	0.5928	1.7004	0.5541	a	good	XP_004974317.1	sita:101757756	None	PR202_augustus_masked-Super-Scaffold_115-processed-gene-4.208-mRNA-1	na	na	na	na	na	Ot_Chr9_n39498	b3a030af84c9434cb50de3f2ea69ea18
0.2994	0.0156	0.3481	0.0159	b	good	XP_004952854.1	na	na	PR202_maker-Super-Scaffold_453-augustus-gene-1.389-mRNA-1	na	na	na	na	na	Ot_Chr1_02530	147d41c10be33f809a39ee421089fa38
0.1872	0.1003	0.1872	0.1034	b	na	na	na	na	PR202_augustus_masked-Super-Scaffold_18-processed-gene-6.624-mRNA-1	na	na	na	na	na	Ot_Chr4_21325	cd01b6b50ba6d40e88ae0b41b95e4874
0.1895	0.0704	0.2257	0.0662	a	na	na	na	na	PR202_augustus_masked-Super-Scaffold_6-processed-gene-3.809-mRNA-1	na	na	na	na	na	Ot_Chr3_11507	3fd5e883ef4cba1193e657b790849c34
0.2491	0.027	0.27	0.0277	b	xo	XP_004967734.1	sita:101761896	K02470	PR202_augustus_masked-Super-Scaffold_12-processed-gene-2.513-mRNA-1	na	na	na	na	na	Ot_Chr3_09653	348ebec3498199f79f5be48b96e5c1a5
0.1642	0.0232	0.1909	0.0224	b	na	na	na	na	PR202_maker-Super-Scaffold_536-augustus-gene-0.11-mRNA-1	na	na	na	na	na	Ot_Chr3_n33940	3679c6d1cb7869b90e03c83db5c53d29
0.331	0.3283	0.3034	0.3477	na	xo	XP_004971095.1	sita:101772582	None	PR202_augustus_masked-Super-Scaffold_128-processed-gene-0.102-mRNA-1	na	na	na	na	na	Ot_Chr8_21466	5f99d021eec8a3478d21e8607906eb7e
0.2676	0.0423	0.2898	0.0437	a	good	XP_004973052.1	sita:101767766	K00327	PR202_maker-Super-Scaffold_115-augustus-gene-2.191-mRNA-1	na	na	na	na	na	Ot_Chr9_n39483	342b1721158de7fdd5fb88cdd74e61f5
0.3045	0.0542	0.3441	0.0532	b	na	na	na	na	PR202_augustus_masked-Super-Scaffold_225-processed-gene-0.118-mRNA-1	na	na	na	na	na	Ot_Chr10_24042	e24aa7293044f495ec0921aaa3d7c60b
0.281	0.0428	0.3086	0.043	b	na	na	na	na	PR202_maker-Super-Scaffold_17-augustus-gene-6.92-mRNA-1	na	na	na	na	na	Ot_Chr9_n39622	40e3d2332c069d1e6adfd61d0daa6e29
0.2651	0.0437	0.2721	0.0448	a	good	XP_004962102.1	sita:101782796	None	PR202_maker-Super-Scaffold_153-augustus-gene-0.18-mRNA-1	na	na	na	na	na	Ot_Chr5_05100	9bae92feff8901401b837f389033cf27
1.4954	0.1078	1.4003	0.1434	a	na	na	na	na	PR202_maker-Super-Scaffold_18-augustus-gene-3.647-mRNA-1	na	na	na	na	na	Ot_Chr1_20973	9ec6752221782b301ed81adbbddb1c2f
0.5614	0.4463	0.5467	0.4561	a	good	XP_004953761.1	sita:101775727	None	PR202_augustus_masked-Super-Scaffold_1274-processed-gene-0.21-mRNA-1	na	na	na	na	na	Ot_Chr2_16106	bc7adc3f312103a89fd91e1771636a8f
0.2421	0.0591	0.2373	0.0617	b	xo	XP_004973864.1	na	na	PR202_maker-Super-Scaffold_291-augustus-gene-8.456-mRNA-1	na	na	na	na	na	Ot_Chr9_20251	626f3739005d5eae91e104d5da1379f3
0.3288	0.0581	0.3401	0.0619	b	good	XP_004975579.1	sita:101770081	None	PR202_augustus_masked-Super-Scaffold_176-processed-gene-1.502-mRNA-1	na	na	na	na	na	Ot_Chr6_08661	b5a8ecacc91452b90676f681b4b540a1
0.2615	0.0177	0.2501	0.019	b	xo	XP_004970815.1	sita:101767077	None	PR202_maker-Super-Scaffold_128-augustus-gene-0.542-mRNA-1	na	na	na	na	na	Ot_Chr3_13009	ef05a65dbee9414b3b08b4d819563047
2.3933	0.7184	2.2107	0.7684	na	na	na	na	na	PR202_augustus_masked-scaffold883|size302044_subseq_1:63089_obj-processed-gene-0.29-mRNA-1	na	na	na	na	na	Ot_Chr10_n30371	f590943f1e39c82d9565199592fdd459
0.396	0.0364	0.4049	0.0391	a	good	XP_004976796.1	sita:101779276	K03549	PR202_augustus_masked-Super-Scaffold_184-processed-gene-1.857-mRNA-1	na	na	na	na	na	Ot_Chr6_01680	a77374c5cad0735e01778e2af144c282
0.3364	0.0873	0.3542	0.0877	b	na	na	na	na	PR202_maker-Super-Scaffold_291-augustus-gene-8.469-mRNA-1	na	na	na	na	na	Ot_Chr9_14808	46b9e81231b5909de15ffbe5c1b8bdc2
0.2116	0.0518	0.251	0.0499	b	xo	XP_004970461.1	sita:101764617	None	PR202_maker-Super-Scaffold_128-augustus-gene-3.851-mRNA-1	na	na	na	na	na	Ot_Chr3_18784	8fd46d43e065983d7e1218535e47c16c
0.3077	0.0359	0.2914	0.0382	b	good	XP_012697998.1	sita:101757285	None	PR202_maker-Super-Scaffold_4833-augustus-gene-0.208-mRNA-1	na	na	na	na	na	Ot_Chr1_22036	46525e38970ed13786228cf481d62aa5
0.3576	0.1839	0.3529	0.1925	a	xo	XP_022680238.1	na	na	PR202_augustus_masked-Super-Scaffold_311-processed-gene-1.499-mRNA-1	na	na	na	na	na	Ot_Chr2_n33487	4a626ec9fe4a97ae6a5236eb5a09812d
0.2222	0.0352	0.2467	0.0346	a	na	na	na	na	PR202_maker-Super-Scaffold_59-augustus-gene-2.583-mRNA-1	na	na	na	na	na	Ot_Chr1_21616	9b0b6ef37bbd25a7d26ca1f6a3fe6fb7
1.1318	0.2375	1.126	0.2519	a	na	na	na	na	PR202_maker-Super-Scaffold_841-augustus-gene-0.6-mRNA-1	na	na	na	na	na	Ot_Chr1_11276	20c9699391a3a2872d73324937e8b3e3
0.271	0.0356	0.2683	0.0363	b	na	na	na	na	PR202_augustus_masked-Super-Scaffold_507-processed-gene-0.146-mRNA-1	na	na	na	na	na	Ot_Chr4_23604	4983721c84d374cc51b57478cb45cb0d
0.2751	0.1238	0.2974	0.1229	b	na	na	na	na	PR202_maker-Super-Scaffold_111-augustus-gene-1.185-mRNA-1	na	na	na	na	na	Ot_Chr7_26424	32a51bd980b9acd826e19a589645b2fc
0.2128	0.0317	0.2563	0.0296	b	good	XP_004979882.1	sita:101760097	K02835	PR202_maker-Super-Scaffold_230-augustus-gene-0.78-mRNA-1	na	na	na	na	na	Ot_Chr8_18079	21d95a593bd3b39e6637376424cadec9
0.5294	0.3229	0.5179	0.3325	a	na	na	na	na	PR202_augustus_masked-Super-Scaffold_24-processed-gene-7.121-mRNA-1	na	na	na	na	na	Ot_Chr3_n33891	3f84de118dfc05214e6e5aad8d686e98
0.236	0.0431	0.2788	0.0411	b	xo	XP_004969746.1	sita:101758551	K01176	PR202_maker-Super-Scaffold_307-augustus-gene-1.415-mRNA-1	na	na	na	na	na	Ot_Chr3_25787	d76e35c3186fd4413528306b5aaaf731
0.2176	0.0289	0.2245	0.0308	b	xo	XP_004967461.1	sita:101755554	K00606	PR202_augustus_masked-Super-Scaffold_50-processed-gene-5.310-mRNA-1	na	na	na	na	na	Ot_Chr3_17833	f0e390f71b0e213d10f2049b75751895
0.2913	0.0929	0.2959	0.0967	a	good	XP_004969121.1	sita:101782846	None	PR202_augustus_masked-Super-Scaffold_190-processed-gene-1.226-mRNA-1	na	na	na	na	na	Ot_Chr3_19436	eed6f95a822c52714b4d7135fb74828f
0.3517	0.0488	0.3809	0.0501	b	na	na	na	na	PR202_maker-Super-Scaffold_2412-augustus-gene-2.87-mRNA-1	na	na	na	na	na	Ot_Chr1_n31343	971a86fd6b6990677b213da860395719
2.5099	0.7299	3.0	0.7352	a	na	na	na	na	PR202_augustus_masked-Super-Scaffold_341-processed-gene-1.636-mRNA-1	na	na	na	na	na	Ot_Chr6_01775	71753c3bad7647209c07c4120930d227
0.9605	0.1393	0.919	0.1535	b	good	XP_004975574.1	sita:101768057	K01193	PR202_augustus_masked-Super-Scaffold_176-processed-gene-1.505-mRNA-1	na	na	na	na	na	Ot_Chr1_11359	a4c515aef0f36b734b1000b3fd6aa028
8.6269	0.5717	3.0	0.6304	b	na	na	na	na	PR202_augustus_masked-Super-Scaffold_8-processed-gene-1.565-mRNA-1	na	na	na	na	na	Ot_Chr2_05754	145fb28231b45497a0ed4cfa62f36197
1.2431	0.3979	1.4109	0.3903	a	good	XP_004976600.1	sita:101769551	None	PR202_maker-Super-Scaffold_924-augustus-gene-0.17-mRNA-1	na	na	na	na	na	Ot_Chr1_21110	31fd3c64aeb83882f511f02ea4190d9c
0.457	0.0711	0.3865	0.0798	b	na	na	na	na	PR202_maker-Super-Scaffold_17-augustus-gene-4.14-mRNA-1	na	na	na	na	na	Ot_Chr9_23147	01726416f038a6ed3528d8ed4cde87c7
1.6878	0.2274	2.1012	0.2412	b	xo	XP_004971078.1	sita:101765437	K17065	PR202_maker-Super-Scaffold_128-augustus-gene-0.520-mRNA-1	na	na	na	na	na	Ot_Chr6_n36702	2d0392bab6f6155e280a6606782a69d8
0.1129	0.0268	0.1243	0.0262	na	xo	XP_004971105.1	sita:101775974	None	PR202_augustus_masked-Super-Scaffold_2765-processed-gene-0.302-mRNA-1	na	na	na	na	na	Ot_Chr3_09814	ac874a4330512f21d1ed0b1bb80b7df9
0.7691	0.3134	0.9889	0.2941	b	na	na	na	na	PR202_augustus_masked-Super-Scaffold_893-processed-gene-2.708-mRNA-1	na	na	na	na	na	Ot_Chr1_n31222	df77d6942fec153d199d8bcf0a1d02a9
0.719	0.4602	0.6625	0.4784	a	good	XP_004970441.1	sita:101756785	None	PR202_augustus_masked-Super-Scaffold_214-processed-gene-0.1298-mRNA-1	na	na	na	na	na	Ot_Chr5_n36090	fe8d6d24fd587f030372c92d331dd9af
0.263	0.2029	0.2728	0.204	a	na	na	na	na	PR202_maker-Super-Scaffold_395-augustus-gene-4.546-mRNA-1	na	na	na	na	na	Ot_Chr2_15873	05968b5df83b8b0ee4f4583acd4e99e7
0.2576	0.0675	0.2757	0.0667	a	na	na	na	na	PR202_maker-Super-Scaffold_436-augustus-gene-1.247-mRNA-1	na	na	na	na	na	Ot_Chr9_02383	87083fde740b5485bf01b5d9c4d3ed20
0.5254	0.1147	0.474	0.1216	a	good	XP_004972801.1	sita:101766140	None	PR202_augustus_masked-Super-Scaffold_52-processed-gene-2.257-mRNA-1	na	na	na	na	na	Ot_Chr9_n39881	f34db4b8e473cc67af3aab0b028ac15d
0.2727	0.0863	0.3183	0.0829	b	good	XP_004968345.2	sita:101765830	None	PR202_augustus_masked-Super-Scaffold_4858-processed-gene-0.345-mRNA-1	na	na	na	na	na	Ot_Chr3_07238	9490747eb20557c22f48f8fad1a888ec
0.1542	0.0288	0.1522	0.0319	b	good	XP_004985794.1	sita:101760551	None	PR202_augustus_masked-Super-Scaffold_389-processed-gene-0.397-mRNA-1	na	na	na	na	na	Ot_Chr4_22673	e9283da457267d91c03db1166d72353d
0.1569	0.0324	0.1779	0.0314	b	na	na	na	na	PR202_augustus_masked-Super-Scaffold_507-processed-gene-1.946-mRNA-1	na	na	na	na	na	Ot_Chr10_17054	ddf638a52769c2fd8d8535f18b64168b
0.1634	0.09	0.1969	0.0839	a	xo	XP_004966170.1	na	na	PR202_maker-Super-Scaffold_1173-augustus-gene-1.1039-mRNA-1	na	na	na	na	na	Ot_Chr2_16222	497626f039f8d6ea0797e46f6a469762
0.3092	0.0233	0.3389	0.0262	b	good	XP_004985903.1	sita:101771094	K02931	PR202_maker-Super-Scaffold_389-augustus-gene-0.46-mRNA-1	na	na	na	na	na	Ot_Chr4_22576	9b0960170b794b3364cd1159a016b5be
0.4807	0.1137	0.447	0.1236	b	good	XP_004961991.1	sita:101773626	None	PR202_maker-Super-Scaffold_595-augustus-gene-0.554-mRNA-1	na	na	na	na	na	Ot_Chr3_12950	d4246d438e06a7bd0f030468593d5a87
0.2392	0.1313	0.282	0.124	b	na	na	na	na	PR202_augustus_masked-Super-Scaffold_254-processed-gene-1.172-mRNA-1	na	na	na	na	na	Ot_Chr3_19464	0d5c90e92efb0261cab558750960f34f
0.4459	0.3481	0.4827	0.3405	b	na	na	na	na	PR202_maker-Super-Scaffold_893-augustus-gene-2.15-mRNA-1	na	na	na	na	na	Ot_Chr1_19066	7f376412f98807e65cb02b048d4ebfa2
0.2387	0.02	0.2587	0.0217	a	na	na	na	na	PR202_maker-Super-Scaffold_63-augustus-gene-1.17-mRNA-1	na	na	na	na	na	Ot_Chr1_n31203	e57ba9095c777c706972176dffb8be4d
0.2078	0.0547	0.2338	0.0536	b	na	na	na	na	PR202_augustus_masked-Super-Scaffold_1-processed-gene-1.20-mRNA-1	na	na	na	na	na	Ot_Chr6_n36692	7f9d12a1dce740978517f79a9d95e27c
0.6383	0.2537	0.6253	0.261	b	xo	XP_004970434.2	sita:101753697	None	PR202_augustus_masked-Super-Scaffold_128-processed-gene-4.650-mRNA-1	na	na	na	na	na	Ot_Chr3_18759	00a174906d4ec848b58633ea297a4a81
0.2058	0.0332	0.2308	0.0328	b	na	na	na	na	PR202_augustus_masked-Super-Scaffold_2591-processed-gene-0.121-mRNA-1	na	na	na	na	na	Ot_Chr6_02010	dc34b09b97b952539dfbae39d6799f1b
0.3671	0.0637	0.3589	0.0688	a	xo	XP_022679424.1	sita:101775176	None	PR202_maker-Super-Scaffold_70-augustus-gene-5.86-mRNA-1	na	na	na	na	na	Ot_Chr1_19258	1ea730a9941226cbfe65d298b1a76a7b
0.4432	0.0949	0.4567	0.0992	b	good	XP_004973918.1	sita:101763841	None	PR202_maker-Super-Scaffold_80-augustus-gene-5.270-mRNA-1	na	na	na	na	na	Ot_Chr9_14010	9af81b9d91660d4e4f7cce67b2f9aa61
0.3353	0.0144	0.3085	0.016	b	na	na	na	na	PR202_maker-Super-Scaffold_435-augustus-gene-0.4-mRNA-1	na	na	na	na	na	Ot_Chr4_00729	ab48b3bed242ef4ef53fb4194b41a5e0
0.7069	0.1579	0.6637	0.1703	b	xo	XP_004956902.2	na	na	PR202_augustus_masked-Super-Scaffold_146-processed-gene-1.462-mRNA-1	na	na	na	na	na	Ot_Chr9_02156	0f1ea3e40bcb3edd11724e1d28f4c7fb
1.2203	0.1765	1.3044	0.1852	a	na	na	na	na	PR202_maker-Super-Scaffold_307-augustus-gene-3.348-mRNA-1	na	na	na	na	na	Ot_Chr5_03920	21142b15e559a59a52430647b7be58d0
0.2105	0.1232	0.2414	0.1174	a	good	XP_004958566.1	na	na	PR202_augustus_masked-Super-Scaffold_34-processed-gene-1.187-mRNA-1	na	na	na	na	na	Ot_Chr7_10321	1daa075c97601f557781af9c7bde9323
0.2747	0.0709	0.2828	0.0723	a	good	XP_004961512.1	sita:101754565	K01259	PR202_maker-Super-Scaffold_152-augustus-gene-5.213-mRNA-1	na	na	na	na	na	Ot_Chr5_03542	6e325e51c68eda4deefab369a2c64828
0.3337	0.0815	0.35	0.0826	a	na	na	na	na	PR202_augustus_masked-Super-Scaffold_40-processed-gene-4.219-mRNA-1	na	na	na	na	na	Ot_Chr7_16555	384d435142950c1aab3e5b94708ba659
0.2408	0.034	0.282	0.0337	b	good	XP_022681972.1	sita:101753513	None	PR202_maker-Super-Scaffold_4803-augustus-gene-0.270-mRNA-1	na	na	na	na	na	Ot_Chr2_15853	e33a92a4a17c26e94c4fa8904a01de8f
0.2581	0.0676	0.2867	0.0669	a	xo	XP_022681668.1	na	na	PR202_maker-Super-Scaffold_253-augustus-gene-1.609-mRNA-1	na	na	na	na	na	Ot_Chr2_15825	3241cca079549729ea2463c782267005
0.3091	0.076	0.3416	0.0744	b	good	XP_004979601.1	sita:101777542	None	PR202_maker-Super-Scaffold_154-augustus-gene-6.225-mRNA-1	na	na	na	na	na	Ot_Chr8_20654	1ccd1276342e18429251f57ddc76a34c
1.1511	0.1564	1.2359	0.1618	b	good	XP_004963100.1	sita:101766475	K14484	PR202_maker-Super-Scaffold_549-augustus-gene-0.724-mRNA-1	na	na	na	na	na	Ot_Chr4_07520	1504f8260b5863c0593c8d7f3a5d4292
0.3931	0.178	0.4007	0.1819	a	na	na	na	na	PR202_maker-Super-Scaffold_39-augustus-gene-5.46-mRNA-1	na	na	na	na	na	Ot_Chr6_12017	9e365e10eb2b15a2cf082459ba6d2861
0.4143	0.1342	0.3922	0.1412	a	xo	XP_022682978.1	sita:101781379	None	PR202_augustus_masked-Super-Scaffold_50-processed-gene-3.3-mRNA-1	na	na	na	na	na	Ot_Chr3_09790	bf3deec6b9e7da2aed1d741935233de1
0.7018	0.0401	0.7757	0.0439	a	na	na	na	na	PR202_maker-Super-Scaffold_24-augustus-gene-0.27-mRNA-1	na	na	na	na	na	Ot_Chr4_n35531	92156c56d400fbab846be341ceb1f9a1
0.282	0.069	0.3088	0.0694	a	na	na	na	na	PR202_augustus_masked-Super-Scaffold_210-processed-gene-3.646-mRNA-1	na	na	na	na	na	Ot_Chr4_07562	62fab4e4ddf06e121c57c9475ce5dae8
0.6701	0.4173	0.6055	0.4362	a	na	na	na	na	PR202_augustus_masked-Super-Scaffold_18-processed-gene-5.715-mRNA-1	na	na	na	na	na	Ot_Chr6_01444	3ff71af3368764daf1565522cd594228
0.3146	0.071	0.3447	0.0717	a	na	na	na	na	PR202_augustus_masked-Super-Scaffold_557-processed-gene-0.137-mRNA-1	na	na	na	na	na	Ot_Chr7_16608	b9c5aae73b220900a6256fb015453a50
0.21	0.0256	0.2395	0.0247	a	na	na	na	na	PR202_maker-Super-Scaffold_140-augustus-gene-0.792-mRNA-1	na	na	na	na	na	Ot_Chr4_07762	86a736b633007e5ed31a314d543c9488
1.0776	0.4182	1.1213	0.4249	b	xo	XP_004970407.1	sita:101778025	None	PR202_augustus_masked-Super-Scaffold_128-processed-gene-4.662-mRNA-1	na	na	na	na	na	Ot_Chr2_n32833	5ec6ddeee58715fcba0c4cd548a2e25a
0.3938	0.079	0.3946	0.0827	b	good	XP_004953507.1	sita:101781790	None	PR202_augustus_masked-Super-Scaffold_376-processed-gene-0.189-mRNA-1	na	na	na	na	na	Ot_Chr1_19389	e4c5f906d3e268b809683ec80fdfd186
1.7577	0.2857	1.8418	0.3044	b	good	XP_004966084.1	na	na	PR202_maker-Super-Scaffold_133-augustus-gene-0.335-mRNA-1	na	na	na	na	na	Ot_Chr5_n36351	e3c37678a20b4517e53abc8171fd4a42
0.2681	0.0674	0.2561	0.0736	a	na	na	na	na	PR202_augustus_masked-Super-Scaffold_7-processed-gene-4.476-mRNA-1	na	na	na	na	na	Ot_Chr1_02628	520d48af8f314e680f1285f04cca9bf3
0.1694	0.0142	0.154	0.0214	a	na	na	na	na	PR202_maker-Super-Scaffold_24-augustus-gene-3.13-mRNA-1	na	na	na	na	na	Ot_Chr5_14121	4c8ef2921777593394c047a2550158ef
0.2299	0.438	0.2476	0.4481	na	xo	XP_004971095.1	sita:101772582	None	PR202_maker-Super-Scaffold_2765-exonerate_protein2genome-gene-0.203-mRNA-1	na	na	na	na	na	Ot_Chr6_08797	cf2b76410ee34903a80ea88340abfe28
0.3335	0.053	0.3767	0.0521	b	xo	XP_014660616.1	sita:101760962	None	PR202_maker-Super-Scaffold_1173-augustus-gene-0.80-mRNA-1	na	na	na	na	na	Ot_Un1_16465	5aed6f9e198c96f6d46423cbbca3829c
0.3262	0.2016	0.3713	0.1943	a	good	XP_012699457.1	na	na	PR202_augustus_masked-Super-Scaffold_34-processed-gene-1.102-mRNA-1	na	na	na	na	na	Ot_Chr7_10345	5a85373c64b29c2d103eeb76a52212d4
0.2946	0.0646	0.3417	0.0625	a	good	XP_004976911.1	sita:101756427	K10405	PR202_maker-Super-Scaffold_184-augustus-gene-1.8-mRNA-1	na	na	na	na	na	Ot_Chr6_01778	6a174bfeb6dd084966bb14c39cf179e7
0.2176	0.1035	0.2234	0.1041	b	xo	XP_004953256.1	sita:101785964	K09422	PR202_maker-Super-Scaffold_70-augustus-gene-2.598-mRNA-1	na	na	na	na	na	Ot_Chr1_02870	08e28970fd6a44ac4bc8456042390609
0.687	0.1073	0.8635	0.105	na	xo	XP_022680309.1	na	na	PR202_augustus_masked-Super-Scaffold_253-processed-gene-2.790-mRNA-1	na	na	na	na	na	Ot_Chr1_n31302	0f22e80cc7ae443821f3fb6bd927dffe
0.2853	0.0796	0.2907	0.0813	b	xo	XP_004952950.1	sita:101762485	K01113	PR202_augustus_masked-Super-Scaffold_70-processed-gene-0.118-mRNA-1	na	na	na	na	na	Ot_Chr1_02618	6eda60990b8633aacc3629dbc7cae0df
0.2423	0.0844	0.2443	0.0877	a	na	na	na	na	PR202_maker-Super-Scaffold_186-augustus-gene-2.634-mRNA-1	na	na	na	na	na	Ot_Chr1_n30652	9f0545f57f6d1993a98c3c10db772f3c
0.2525	0.0599	0.2724	0.0599	b	xo	XP_004951782.2	sita:101761785	None	PR202_maker-Super-Scaffold_2412-augustus-gene-2.14-mRNA-1	na	na	na	na	na	Ot_Chr1_18296	f69f30fe9175ee427f3081b355e56fb9
0.1858	0.0379	0.2217	0.0364	b	na	na	na	na	PR202_maker-Super-Scaffold_2529-augustus-gene-0.14-mRNA-1	na	na	na	na	na	Ot_Chr1_19832	d74c2f5eae5612f5179adb797620b3f9
0.6068	0.1444	0.5488	0.1598	b	xo	XP_004953151.1	sita:101779241	None	PR202_augustus_masked-Super-Scaffold_39-processed-gene-6.499-mRNA-1	na	na	na	na	na	Ot_Chr1_02804	e47d0cc5c3298ddee61e58a96cacaf7c
0.1698	0.0447	0.1986	0.0428	a	na	na	na	na	PR202_maker-Super-Scaffold_307-augustus-gene-0.571-mRNA-1	na	na	na	na	na	Ot_Chr3_26343	dfce4be2597cf2a46b471494320bd0b4
0.4371	0.0979	0.4123	0.1066	a	good	XP_004964319.1	sita:101781198	None	PR202_maker-Super-Scaffold_467-augustus-gene-0.27-mRNA-1	na	na	na	na	na	Ot_Un194_n40735	8d41514e3ab677772e10347575a2e938
0.3592	0.0799	0.4036	0.0802	a	good	XP_004984267.1	sita:101784849	K20660	PR202_maker-Super-Scaffold_524-augustus-gene-0.2-mRNA-1	na	na	na	na	na	Ot_Chr4_n34960	43122fddff9a12dedb0b065440f0acdf
0.3811	0.0336	0.4727	0.0319	a	na	na	na	na	PR202_augustus_masked-Super-Scaffold_22-processed-gene-8.246-mRNA-1	na	na	na	na	na	Ot_Chr8_20497	4ac3df9bdc1b551a37b1d992e1434fbe
0.3009	0.0109	0.4097	0.01	a	na	na	na	na	PR202_augustus_masked-Super-Scaffold_191-processed-gene-4.90-mRNA-1	na	na	na	na	na	Ot_Chr7_n38305	eb6f01c669f896ce41243188d7bf1bf0
0.3215	0.0991	0.3042	0.1055	b	good	XP_004953669.1	sita:101775851	None	PR202_maker-Super-Scaffold_692-augustus-gene-0.37-mRNA-1	na	na	na	na	na	Ot_Chr1_19257	95b7a3464368d11634c22b02952f55c1
0.2053	0.0574	0.2287	0.0566	a	good	XP_004970317.1	sita:101777603	K09422	PR202_maker-Super-Scaffold_214-augustus-gene-0.40-mRNA-1	na	na	na	na	na	Ot_Chr3_18649	4a4c0f9e8dffb50255106b80bdc925a4
0.31	0.0978	0.332	0.0974	a	na	na	na	na	PR202_maker-Super-Scaffold_18-augustus-gene-6.770-mRNA-1	na	na	na	na	na	Ot_Chr4_21312	c426c09f771f0b6f053f3471249f8d0a
0.2839	0.0489	0.3156	0.0472	a	good	XP_004977519.1	sita:101761564	None	PR202_maker-Super-Scaffold_81-augustus-gene-2.17-mRNA-1	na	na	na	na	na	Ot_Chr8_15068	144ce7f028dcc0e760430567c727772e
0.1707	0.0146	0.2008	0.014	a	na	na	na	na	PR202_maker-Super-Scaffold_395-augustus-gene-3.407-mRNA-1	na	na	na	na	na	Ot_Chr2_15967	56841e536145d1408273e1f5ac39186d
0.9513	0.3173	1.0348	0.3102	b	na	na	na	na	PR202_maker-Super-Scaffold_345-augustus-gene-0.40-mRNA-1	na	na	na	na	na	Ot_Chr7_09547	f4829c3bf3f990ab98634be6de3bbf07
1.4022	0.13	1.1922	0.1654	a	na	na	na	na	PR202_maker-Super-Scaffold_7-augustus-gene-12.87-mRNA-1	na	na	na	na	na	Ot_Chr6_n37130	c2d8781ac646bcfac445fb1d830a0c2b
0.3347	0.1002	0.3174	0.1048	a	good	XP_004957769.1	sita:101755482	K07893	PR202_maker-Super-Scaffold_5-augustus-gene-1.517-mRNA-1	na	na	na	na	na	Ot_Chr7_10524	bac243e3e0bf2ce88171760481e8f1fa
0.8863	0.1383	0.7982	0.1552	b	good	XP_004964301.2	sita:101774049	None	PR202_augustus_masked-Super-Scaffold_5467-processed-gene-0.282-mRNA-1	na	na	na	na	na	Ot_Chr10_16883	4da264315b62f79bbd747cdbc48706b4
0.1835	0.0207	0.2032	0.0214	a	good	XP_004958343.1	sita:101778197	K12402	PR202_augustus_masked-Super-Scaffold_5-processed-gene-1.415-mRNA-1	na	na	na	na	na	Ot_Chr7_27564	e9e1b38dc9dda0369ba82608f1494042
0.9419	0.242	0.9195	0.2538	a	na	na	na	na	PR202_augustus_masked-Super-Scaffold_395-processed-gene-2.40-mRNA-1	na	na	na	na	na	Ot_Chr1_04260	3f9ff5347b3a8c1d470d9826e79763cb
0.7717	0.2957	0.8342	0.2862	a	na	na	na	na	PR202_maker-Super-Scaffold_7-augustus-gene-1.354-mRNA-1	na	na	na	na	na	Ot_Chr1_11289	efbab168220ac416c385515c14dcff55
0.2697	0.0553	0.3272	0.0504	b	na	na	na	na	PR202_maker-Super-Scaffold_1-augustus-gene-0.139-mRNA-1	na	na	na	na	na	Ot_Chr6_08848	729d03cbbb59ac10c406eee322e5381b
1.145	0.5465	1.0977	0.559	b	good	XP_004965727.1	sita:101781880	None	PR202_maker-Super-Scaffold_107-augustus-gene-0.54-mRNA-1	na	na	na	na	na	Ot_Chr1_18400	b25f8bfc7a2fd9898f1ebc98b87954f1
0.7106	0.5148	0.6536	0.5295	a	xo	XP_004956985.1	sita:101783169	None	PR202_augustus_masked-Super-Scaffold_311-processed-gene-3.716-mRNA-1	na	na	na	na	na	Ot_Chr2_n33019	37a3bd1015f53f6d1ef735d28e3cff95
0.324	0.1488	0.3466	0.1461	a	good	XP_012701582.1	sita:101780014	K00472	PR202_maker-Super-Scaffold_792-augustus-gene-1.545-mRNA-1	na	na	na	na	na	Ot_Chr3_07261	e3b3c2a065e89b585cbd9484ed159716
0.2407	0.2101	0.256	0.2068	a	good	XP_004977012.1	sita:101762381	None	PR202_augustus_masked-Super-Scaffold_184-processed-gene-0.621-mRNA-1	na	na	na	na	na	Ot_Chr6_01856	5c02e7a6a7d08ccdb3b32cad6f3ef65d
0.1995	0.0275	0.2296	0.027	b	na	na	na	na	PR202_augustus_masked-Super-Scaffold_38-processed-gene-1.98-mRNA-1	na	na	na	na	na	Ot_Chr7_13432	381b37b61ef7851764215fc17cd5f7cd
0.2397	0.0172	0.2905	0.0171	b	na	na	na	na	PR202_maker-Super-Scaffold_17-augustus-gene-5.15-mRNA-1	na	na	na	na	na	Ot_Chr9_23327	d6e2593cdaa648e2715a8060d3612e1b
1.2719	0.1361	1.5111	0.1434	b	xo	XP_004975879.1	sita:101753329	K00130	PR202_maker-Super-Scaffold_39-augustus-gene-4.49-mRNA-1	na	na	na	na	na	Ot_Chr9_02293	c0803990f08d83b6dbb19e55dd0a845c
1.2294	0.8256	0.9317	0.8806	a	good	XP_004961768.1	sita:101784950	K20359	PR202_augustus_masked-Super-Scaffold_152-processed-gene-7.415-mRNA-1	na	na	na	na	na	Ot_Chr2_n32836	39b158c5faa68172e13922f54d2c7b33
0.7358	0.4297	0.6707	0.4486	a	na	na	na	na	PR202_augustus_masked-Super-Scaffold_7-processed-gene-2.165-mRNA-1	na	na	na	na	na	Ot_Chr6_20876	9dfe6c6a6de8c590528909554e39cfdc
0.2804	0.0739	0.3101	0.0731	b	na	na	na	na	PR202_maker-Super-Scaffold_291-augustus-gene-8.536-mRNA-1	na	na	na	na	na	Ot_Chr9_14786	20f14e16aa6a6fb10fe74971130ed078
0.4672	0.0275	0.4401	0.0326	b	na	na	na	na	PR202_augustus_masked-Super-Scaffold_345-processed-gene-0.956-mRNA-1	na	na	na	na	na	Ot_Chr4_07712	c15b0c5359f3ab12e5252f3763d18127
0.1724	0.0208	0.1842	0.0208	b	good	XP_004968525.1	na	na	PR202_augustus_masked-Super-Scaffold_474-processed-gene-0.68-mRNA-1	na	na	na	na	na	Ot_Chr3_22977	d0d24c758818c8353b4ab444b66aaae3
0.2964	0.1031	0.2947	0.1069	b	xo	XP_004953311.1	sita:101773410	None	PR202_maker-Super-Scaffold_70-augustus-gene-3.49-mRNA-1	na	na	na	na	na	Ot_Chr1_n31558	896589e9157911d328c97d55d07312f9
0.4599	0.1315	0.4291	0.1379	a	good	XP_004983162.1	sita:101775391	None	PR202_maker-Super-Scaffold_66-augustus-gene-0.418-mRNA-1	na	na	na	na	na	Ot_Chr2_n32050	6dbe418ada9ddaf8fb9b51cf7dd705ab
3.0332	0.6596	3.0	0.6959	a	good	XP_004977335.1	sita:101786529	None	PR202_augustus_masked-Super-Scaffold_81-processed-gene-1.77-mRNA-1	na	na	na	na	na	Ot_Chr1_n31687	19495dee95e7f7c095d7360f7905beb6
0.273	0.0354	0.2591	0.0379	b	good	XP_004964252.1	sita:101755940	K02638	PR202_augustus_masked-Super-Scaffold_5467-processed-gene-0.211-mRNA-1	na	na	na	na	na	Ot_Chr10_16835	98293a2ce4385b77732360207c667a02
0.7261	0.3847	0.7107	0.3881	a	na	na	na	na	PR202_maker-Super-Scaffold_291-augustus-gene-4.172-mRNA-1	na	na	na	na	na	Ot_Chr9_n39337	82eb411107f4946146008289116ad338
0.3093	0.1953	0.329	0.1936	b	good	XP_004958704.1	sita:101785602	None	PR202_augustus_masked-Super-Scaffold_16-processed-gene-3.927-mRNA-1	na	na	na	na	na	Ot_Chr7_10196	632fa80ddd2b99bbba29005cd179d688
0.7694	0.1225	0.8469	0.1253	b	good	XP_004972091.1	sita:101757739	K10581	PR202_augustus_masked-Super-Scaffold_69-processed-gene-0.179-mRNA-1	na	na	na	na	na	Ot_Chr3_n34788	8f4a7ab69bef1c693f7bf1e5a0a85479
0.233	0.1666	0.2472	0.1626	b	xo	XP_004976264.1	sita:101765205	None	PR202_maker-Super-Scaffold_39-augustus-gene-7.640-mRNA-1	na	na	na	na	na	Ot_Chr6_12138	d360c60e55c332d59dde8e5e63057cfe
0.1262	0.0486	0.1106	0.0504	a	xo	XP_004966250.1	sita:101782426	None	PR202_augustus_masked-Super-Scaffold_1173-processed-gene-1.80-mRNA-1	na	na	na	na	na	Ot_Chr2_16193	5bc9e26de31532d2eece52e76e3dee97
0.7989	0.1396	0.9616	0.1407	a	xo	XP_004966159.1	sita:101780679	None	PR202_augustus_masked-Super-Scaffold_1173-processed-gene-1.188-mRNA-1	na	na	na	na	na	Ot_Chr1_14363	59b2393ee5713333c5080bb699510212
0.2373	0.1133	0.3049	0.1033	a	na	na	na	na	PR202_augustus_masked-Super-Scaffold_6-processed-gene-1.117-mRNA-1	na	na	na	na	na	Ot_Chr3_11738	49aa27fd677d9e8fce943ba73c753713
0.9332	0.2297	0.9394	0.239	b	na	na	na	na	PR202_augustus_masked-Super-Scaffold_118-processed-gene-2.163-mRNA-1	na	na	na	na	na	Ot_Chr10_18265	e7066b4e8b765353133a77dfe8530712
0.2332	0.0218	0.2767	0.0209	a	good	XP_004964421.1	sita:101753243	K20718	PR202_maker-Super-Scaffold_467-augustus-gene-0.62-mRNA-1	na	na	na	na	na	Ot_Chr10_16982	9c553e7029c8d8ec24583825a16c5d0e
0.9848	0.0918	1.1725	0.099	b	good	XP_004958597.1	sita:101778598	K14564	PR202_maker-Super-Scaffold_16-augustus-gene-2.36-mRNA-1	na	na	na	na	na	Ot_Chr4_01351	1fa9a2d03cf69303983e65645e1e0655
0.4752	0.7786	0.487	0.7742	a	good	XP_004971250.2	sita:101767626	K13448	PR202_augustus_masked-Super-Scaffold_179-processed-gene-0.233-mRNA-1	na	na	na	na	na	Ot_Chr3_09940	37c509b1e30afbe8547172cb2c1b7b4d
2.7944	0.6698	2.3014	0.7159	a	na	na	na	na	PR202_augustus_masked-Super-Scaffold_369-processed-gene-0.165-mRNA-1	na	na	na	na	na	Ot_Chr2_16110	2b08a4773a4628a053c7068085f48671
0.4783	0.0914	0.4276	0.101	b	na	na	na	na	PR202_maker-Super-Scaffold_2591-augustus-gene-0.921-mRNA-1	na	na	na	na	na	Ot_Chr6_02030	83b9f3790359b11b4501926f3ea9bce1
0.5649	0.3113	0.5223	0.3249	b	na	na	na	na	PR202_augustus_masked-Super-Scaffold_345-processed-gene-0.1061-mRNA-1	na	na	na	na	na	Ot_Chr7_26960	4097be7404eff94268f7b82d1c73c520
0.7974	0.3566	0.7185	0.3821	b	na	na	na	na	PR202_augustus_masked-Super-Scaffold_63-processed-gene-0.202-mRNA-1	na	na	na	na	na	Ot_Chr5_03716	e068256dce1fdc50688f3b1c32528459
0.3556	0.0965	0.3916	0.0957	a	na	na	na	na	PR202_augustus_masked-Super-Scaffold_50-processed-gene-1.109-mRNA-1	na	na	na	na	na	Ot_Chr3_07011	ece5758c16471a19d24330f171355560
0.2094	0.046	0.2261	0.0464	a	good	XP_004956733.1	sita:101780866	None	PR202_augustus_masked-Super-Scaffold_603-processed-gene-0.643-mRNA-1	na	na	na	na	na	Ot_Chr2_05992	b1c774555f19f62ee3af566eab14dec6
1.6935	0.725	1.5963	0.7417	a	good	XP_004970386.1	sita:101768817	None	PR202_maker-Super-Scaffold_214-augustus-gene-0.74-mRNA-1	na	na	na	na	na	Ot_Chr4_01250	149dbdd349b63713913ef870edf131b3
1.0717	0.1805	1.0753	0.1944	na	good	XP_012702398.2	sita:101776947	None	PR202_augustus_masked-scaffold1599|size113892_obj-processed-gene-0.49-mRNA-1	na	na	na	na	na	Ot_Un89_13626	ee558719b3c963eb8eb31d822e5192ce
0.2957	0.0654	0.3225	0.0652	b	na	na	na	na	PR202_augustus_masked-Super-Scaffold_134-processed-gene-1.476-mRNA-1	na	na	na	na	na	Ot_Chr3_n33979	4c2bab4799d98d5b53653f6468f56a8b
0.6491	0.2374	0.5997	0.2515	b	xo	XP_004957082.1	sita:101754940	K10664	PR202_augustus_masked-Super-Scaffold_10-processed-gene-4.713-mRNA-1	na	na	na	na	na	Ot_Chr9_20375	7b4118815d49886383230d188c900fa3
0.2762	0.0662	0.3134	0.0672	a	xo	XP_004981603.1	sita:101765525	K02266	PR202_augustus_masked-Super-Scaffold_210-processed-gene-3.620-mRNA-1	na	na	na	na	na	Ot_Chr4_07709	518b73b4cd9a6dd660dbc6639932fd39
1.7031	0.1812	1.9515	0.1993	b	na	na	na	na	PR202_maker-Super-Scaffold_435-augustus-gene-1.21-mRNA-1	na	na	na	na	na	Ot_Chr3_18811	41692c09bc9b7991e1322dd06c108ed4
0.2785	0.0404	0.3155	0.0394	a	good	XP_004973022.1	na	na	PR202_augustus_masked-Super-Scaffold_1536-processed-gene-0.155-mRNA-1	na	na	na	na	na	Ot_Chr9_13736	ea23cad20dafa210790ab73c5c96a9ec
0.2813	0.0724	0.3138	0.0702	b	good	XP_004960193.1	sita:101780634	None	PR202_maker-Super-Scaffold_243-augustus-gene-0.16-mRNA-1	na	na	na	na	na	Ot_Chr6_01979	8a7f7b1c03a66c750cfcd46083b22873
0.2352	0.046	0.2388	0.0471	a	na	na	na	na	PR202_augustus_masked-Super-Scaffold_408-processed-gene-0.93-mRNA-1	na	na	na	na	na	Ot_Chr1_09417	c047dd94468bf085a4b0af1bf1656265
0.3207	0.0618	0.3746	0.0594	b	na	na	na	na	PR202_maker-Super-Scaffold_307-augustus-gene-2.616-mRNA-1	na	na	na	na	na	Ot_Chr3_11551	5d4ef83c100decac298f18015368ce7b
0.2258	0.0352	0.2686	0.0336	a	good	XP_004975035.1	na	na	PR202_maker-Super-Scaffold_711-augustus-gene-0.4-mRNA-1	na	na	na	na	na	Ot_Chr6_n36680	93211da7b18d12560519e7eefffe1005
0.1996	0.0345	0.2422	0.0333	b	xo	XP_004951843.1	sita:101755575	K12599	PR202_augustus_masked-Super-Scaffold_2412-processed-gene-2.95-mRNA-1	na	na	na	na	na	Ot_Chr1_14394	8eda9f8fd0e616ac84253effa1806357
0.3376	0.2421	0.3854	0.2305	b	na	na	na	na	PR202_maker-Super-Scaffold_538-exonerate_protein2genome-gene-0.264-mRNA-1	na	na	na	na	na	Ot_Chr8_24775	fe9cb1b8b97527b3689e15a09912285a
0.2109	0.0393	0.2471	0.0384	a	good	XP_022681500.1	sita:101766216	None	PR202_maker-Super-Scaffold_467-augustus-gene-0.116-mRNA-1	na	na	na	na	na	Ot_Chr10_16862	91f55a753cdb2e9323de6651bf6973d0
0.2339	0.0629	0.299	0.0594	a	na	na	na	na	PR202_maker-Super-Scaffold_598-augustus-gene-0.370-mRNA-1	na	na	na	na	na	Ot_Chr2_16055	ed0416a78e6e2973c3f8f700d214152a
0.3324	0.0808	0.3381	0.0826	b	good	XP_022681875.1	sita:101756497	None	PR202_maker-Super-Scaffold_4803-augustus-gene-0.365-mRNA-1	na	na	na	na	na	Ot_Chr2_n32855	c3b5f1b9e7c4f305116b4037cd74adde
0.4466	0.0857	0.4989	0.0855	b	na	na	na	na	PR202_maker-Super-Scaffold_32-augustus-gene-4.134-mRNA-1	na	na	na	na	na	Ot_Chr8_21528	cae9a714128aa081ae29cf6f1dd9626a
0.2855	0.0492	0.2776	0.0519	na	na	na	na	na	PR202_maker-scaffold1460|size140740_obj-augustus-gene-0.5-mRNA-1	na	na	na	na	na	Ot_Chr2_17725	5c220debeb38cd1e2caae34b2c559a62
1.3432	0.1437	1.4066	0.1678	a	xo	XP_004975557.1	sita:101761679	None	PR202_maker-Super-Scaffold_39-augustus-gene-0.416-mRNA-1	na	na	na	na	na	Ot_Chr8_15034	624b988d6815026419cf18ed4712cadc
3.6118	0.511	2.7159	0.5697	a	good	XP_004961753.1	sita:101777258	None	PR202_augustus_masked-Super-Scaffold_152-processed-gene-3.396-mRNA-1	na	na	na	na	na	Ot_Chr5_05430	7c4c622b5b14395e683cc25bf40aedca
0.4867	0.4236	0.5159	0.4147	a	xo	XP_004953969.1	sita:101755049	None	PR202_maker-Super-Scaffold_84-augustus-gene-5.451-mRNA-1	na	na	na	na	na	Ot_Chr9_20346	1abb6d4d422e7915971e0ddc50f8d6e2
0.2146	0.0643	0.2303	0.0621	b	na	na	na	na	PR202_maker-Super-Scaffold_202-augustus-gene-2.264-mRNA-1	na	na	na	na	na	Ot_Chr4_19700	ae85d483f437f67a0eebf1e1310e82d7
0.4478	0.1734	0.4334	0.1847	a	good	XP_004963090.1	sita:101762821	None	PR202_augustus_masked-Super-Scaffold_20-processed-gene-1.127-mRNA-1	na	na	na	na	na	Ot_Chr10_18175	1e4e11532cf5b5fb46d1775fb73db3fb
0.2345	0.012	0.2598	0.0118	a	na	na	na	na	PR202_augustus_masked-Super-Scaffold_211-processed-gene-0.201-mRNA-1	na	na	na	na	na	Ot_Chr6_24346	87db952bc7a7562d113135584ba84572
0.2222	0.0399	0.2572	0.0395	a	xo	XP_012701036.1	na	na	PR202_maker-Super-Scaffold_158-augustus-gene-0.157-mRNA-1	na	na	na	na	na	Ot_Chr1_n30704	3ff89ed1f7902db142d7670d82410bd2
0.3285	0.0419	0.3623	0.0423	b	good	XP_004978736.1	sita:101770913	K09480	PR202_maker-Super-Scaffold_51-augustus-gene-0.221-mRNA-1	na	na	na	na	na	Ot_Chr8_14989	83de0699b8ba173205d932a93ed07dcf
0.2706	0.0712	0.2885	0.0713	b	na	na	na	na	PR202_maker-Super-Scaffold_2591-augustus-gene-0.970-mRNA-1	na	na	na	na	na	Ot_Un91_02119	971cae7ffeb90c469c7f05f1845e9160
0.198	0.0255	0.2175	0.0258	a	na	na	na	na	PR202_maker-Super-Scaffold_49-augustus-gene-0.319-mRNA-1	na	na	na	na	na	Ot_Chr1_n31098	e8157f32444f5cb5f3e5e013be1ccc4e
0.3	0.0824	0.3235	0.081	b	xo	XP_004978562.1	sita:101769037	None	PR202_augustus_masked-Super-Scaffold_266-processed-gene-1.76-mRNA-1	na	na	na	na	na	Ot_Chr8_27364	30cd43d828ebbf4c9c3d990a1a0cd67f
0.2637	0.0491	0.2843	0.0495	a	na	na	na	na	PR202_augustus_masked-Super-Scaffold_7-processed-gene-7.219-mRNA-1	na	na	na	na	na	Ot_Chr1_11249	04dfdd93404505599a58df04280e4910
0.8817	0.3937	0.6797	0.4223	b	good	XP_004961115.1	sita:101767156	None	PR202_maker-Super-Scaffold_69-augustus-gene-1.128-mRNA-1	na	na	na	na	na	Ot_Chr5_n36212	4c25536bef221ecfb28eef24fe3ac211
0.2957	0.0714	0.2911	0.0726	a	na	na	na	na	PR202_augustus_masked-Super-Scaffold_134-processed-gene-0.605-mRNA-1	na	na	na	na	na	Ot_Chr3_12873	c08c57469ae1331ebe7edae609d73748
1.0626	0.8303	1.0179	0.8314	b	good	XP_004977344.1	sita:101755489	None	PR202_augustus_masked-Super-Scaffold_475-processed-gene-0.201-mRNA-1	na	na	na	na	na	Ot_Chr2_10914	df852327752986463ce25ea20605afa9
0.4001	0.1231	0.427	0.124	b	good	XP_012701703.1	sita:105914476	None	PR202_augustus_masked-Super-Scaffold_113-processed-gene-0.35-mRNA-1	na	na	na	na	na	Ot_Chr3_n33894	3bade63422b23b57dfc282b51c641842
0.2675	0.0748	0.2986	0.0736	b	good	XP_004953429.3	sita:101785014	None	PR202_maker-Super-Scaffold_376-augustus-gene-0.75-mRNA-1	na	na	na	na	na	Ot_Chr1_n31525	9040c760359d0a09e626db0942573c11
0.337	0.0993	0.3705	0.0966	a	good	na	na	na	PR202_augustus_masked-Super-Scaffold_334-processed-gene-0.254-mRNA-1	na	na	na	na	na	Ot_Chr3_12596	e80ee5c9a94df936808c2691c1f926ba
0.4293	0.1349	0.4933	0.1306	a	good	XP_004974458.1	sita:101763978	None	PR202_augustus_masked-Super-Scaffold_52-processed-gene-0.493-mRNA-1	na	na	na	na	na	Ot_Chr9_23338	a63879e7f6f5e74783274c09748e20b4
0.6212	0.126	0.7084	0.1299	na	xo	XP_022681912.1	na	na	PR202_maker-Super-Scaffold_253-augustus-gene-2.11-mRNA-1	na	na	na	na	na	Ot_Chr1_18498	9d2a2132a9e3db37a8071139b301c222
0.2799	0.0787	0.2964	0.0799	a	na	na	na	na	PR202_augustus_masked-Super-Scaffold_291-processed-gene-4.123-mRNA-1	na	na	na	na	na	Ot_Chr9_02226	8f51f05a7b05e6af51351062d32527b2
1.1651	0.1883	1.2221	0.2011	a	good	XP_004987042.1	sita:101779612	None	PR202_augustus_masked-Super-Scaffold_159-processed-gene-1.947-mRNA-1	na	na	na	na	na	Ot_Chr7_10125	dadfccddc0a66c95803237b565f4a04e
0.8619	0.1761	0.8103	0.1895	b	na	na	na	na	PR202_maker-Super-Scaffold_134-augustus-gene-0.645-mRNA-1	na	na	na	na	na	Ot_Chr5_04919	76c4cd54b894b1706d43a67bba8d887f
0.1867	0.045	0.2199	0.0432	b	good	XP_022684018.1	na	na	PR202_maker-Super-Scaffold_243-augustus-gene-1.663-mRNA-1	na	na	na	na	na	Ot_Chr6_01838	3295ea1ff026a359e1bb692c51987436
0.869	0.3665	0.8366	0.3756	a	good	XP_022680817.1	na	na	PR202_maker-Super-Scaffold_152-augustus-gene-7.388-mRNA-1	na	na	na	na	na	Ot_Chr5_04832	b90eef082f9a74c55449a4bcafcd54b8
0.2032	0.1279	0.2238	0.123	a	na	na	na	na	PR202_maker-Super-Scaffold_63-augustus-gene-2.90-mRNA-1	na	na	na	na	na	Ot_Chr1_09277	c0861e7638b96257bb45a8d3185ab7f7
1.1833	0.2752	1.1592	0.2921	b	na	na	na	na	PR202_augustus_masked-Super-Scaffold_2529-processed-gene-0.287-mRNA-1	na	na	na	na	na	Ot_Chr6_12124	721fb8b4e6a2955ce8ed9486ebf0163a
1.0969	0.1835	1.2911	0.1882	b	na	na	na	na	PR202_augustus_masked-Super-Scaffold_63-processed-gene-0.195-mRNA-1	na	na	na	na	na	Ot_Chr2_n32944	876e82a4d8d0f1c565bacdb89c8c3dec
0.1423	0.0853	0.1515	0.0847	b	na	na	na	na	PR202_maker-Super-Scaffold_134-augustus-gene-1.179-mRNA-1	na	na	na	na	na	Ot_Chr3_13111	e17a3bba79069c995d390737bb426d02
0.2875	0.0562	0.2694	0.0566	a	na	na	na	na	PR202_augustus_masked-Super-Scaffold_7-processed-gene-8.311-mRNA-1	na	na	na	na	na	Ot_Chr1_11335	e36df722313757a1cc4fbd4ef98f6f0e
0.29	0.0277	0.3037	0.0283	a	na	na	na	na	PR202_maker-Super-Scaffold_22-augustus-gene-4.321-mRNA-1	na	na	na	na	na	Ot_Chr8_26537	8ec510f5d4d9328e5e873ad0934d5911
0.1994	0.0428	0.2163	0.0435	b	xo	XP_004970594.1	sita:101783545	None	PR202_augustus_masked-Super-Scaffold_128-processed-gene-3.113-mRNA-1	na	na	na	na	na	Ot_Chr3_12801	aa64dadd2263374e4c1a46ef3c9b2589
0.2864	0.072	0.2954	0.0737	a	na	na	na	na	PR202_maker-Super-Scaffold_59-augustus-gene-3.253-mRNA-1	na	na	na	na	na	Ot_Chr1_09417	557548b61dc2957ca4a70237ca6a22b7
0.3458	0.1138	0.366	0.1136	b	na	na	na	na	PR202_augustus_masked-Super-Scaffold_21-processed-gene-1.278-mRNA-1	na	na	na	na	na	Ot_Chr10_24983	ca771704be2eef0b45f688dffe1a3e8b
0.3754	0.159	0.4252	0.1557	a	good	XP_004963662.2	sita:101768112	None	PR202_maker-Super-Scaffold_152-augustus-gene-5.250-mRNA-1	na	na	na	na	na	Ot_Chr5_03547	f8e6f11d0ba0a3718187a0e0e10e1fb1
0.2104	0.0413	0.2351	0.0421	a	good	XP_004956668.1	sita:101785441	K15403	PR202_maker-Super-Scaffold_603-augustus-gene-0.79-mRNA-1	na	na	na	na	na	Ot_Chr2_05908	d824f525ed0caa99bd549926be7c8cc1
7.8912	0.8463	2.3401	0.9191	a	na	na	na	na	PR202_augustus_masked-Super-Scaffold_341-processed-gene-0.309-mRNA-1	na	na	na	na	na	Ot_Chr7_22449	1df74814b8e45d364ec28b297b73f5b3
0.1963	0.0468	0.2207	0.0452	a	na	na	na	na	PR202_maker-Super-Scaffold_285-augustus-gene-0.489-mRNA-1	na	na	na	na	na	Ot_Chr4_01261	9427f3688f8d243b07cbacd65b192a8f
0.2789	0.0719	0.32	0.0695	a	na	na	na	na	PR202_maker-Super-Scaffold_4946-augustus-gene-1.747-mRNA-1	na	na	na	na	na	Ot_Chr1_n30592	6235e76a8d4a459c15ebdf0e62552276
0.1677	0.0209	0.1884	0.021	a	na	na	na	na	PR202_augustus_masked-Super-Scaffold_7-processed-gene-5.47-mRNA-1	na	na	na	na	na	Ot_Chr1_02753	bb4d5bea88def52f686151e8193f04ab
1.0153	0.5907	0.9006	0.6223	b	na	na	na	na	PR202_augustus_masked-Super-Scaffold_2591-processed-gene-0.38-mRNA-1	na	na	na	na	na	Ot_Chr2_10897	e90e83f83381bee4f8cdda06f16b912e
1.0859	0.8819	0.9641	0.884	a	good	XP_004961784.1	sita:101757934	None	PR202_augustus_masked-Super-Scaffold_152-processed-gene-7.540-mRNA-1	na	na	na	na	na	Ot_Chr3_18775	cccedd9558b6c0582dc5ca805cc5c4c1
1.7648	0.2867	1.8793	0.3042	a	na	na	na	na	PR202_maker-Super-Scaffold_24-augustus-gene-5.36-mRNA-1	na	na	na	na	na	Ot_Chr2_17627	0d550496e457e510868299e972d1c138
0.2286	0.066	0.2495	0.0659	b	na	na	na	na	PR202_maker-Super-Scaffold_507-augustus-gene-1.1047-mRNA-1	na	na	na	na	na	Ot_Chr4_23729	7cb6b8b214cc80a0f59c4f6764a9d1e3
0.6157	0.5801	0.5961	0.5919	a	na	na	na	na	PR202_augustus_masked-Super-Scaffold_7-processed-gene-9.413-mRNA-1	na	na	na	na	na	Ot_Chr2_10823	589bcbac0937d82df075842fc2e6055a
7.603	0.8926	3.0	0.9832	b	good	XP_004968272.3	sita:101772444	None	PR202_augustus_masked-Super-Scaffold_263-processed-gene-0.437-mRNA-1	na	na	na	na	na	Ot_Chr3_07177	91f364cc89a5e3448033967124807ada
0.2778	0.1366	0.2782	0.1397	b	na	na	na	na	PR202_augustus_masked-Super-Scaffold_65-processed-gene-2.48-mRNA-1	na	na	na	na	na	Ot_Chr5_n35943	fc0d9280646afdd1d78d9ae07e104ad5
0.341	0.1216	0.3232	0.1301	a	na	na	na	na	PR202_maker-Super-Scaffold_73-augustus-gene-0.157-mRNA-1	na	na	na	na	na	Ot_Chr7_13356	bf63d7f5d67c7ddd73cce3c52193404f
0.1915	0.0182	0.2046	0.0191	a	na	na	na	na	PR202_augustus_masked-Super-Scaffold_204-processed-gene-0.478-mRNA-1	na	na	na	na	na	Ot_Chr6_02067	8f458ae6f07312235e14bb62e3e870f9
0.2745	0.1309	0.2711	0.1353	b	xo	XP_004966252.1	sita:101783229	None	PR202_augustus_masked-Super-Scaffold_13-processed-gene-1.439-mRNA-1	na	na	na	na	na	Ot_Chr2_16188	5762cf69b0beecb41881e5f01787de21
0.2299	0.1077	0.2735	0.1022	a	good	XP_004961485.1	sita:101778491	None	PR202_maker-Super-Scaffold_91-augustus-gene-0.53-mRNA-1	na	na	na	na	na	Ot_Chr5_03560	66dbd77d40981ac7ec3039a72361d285
0.2487	0.0296	0.3002	0.0286	b	xo	XP_004967968.1	sita:101786062	K11644	PR202_maker-Super-Scaffold_12-augustus-gene-1.625-mRNA-1	na	na	na	na	na	Ot_Chr3_06896	ad9c055b502f139a04af7f69ffe72ca2
0.3305	0.0292	0.2913	0.0334	b	na	na	na	na	PR202_maker-Super-Scaffold_8-augustus-gene-2.1-mRNA-1	na	na	na	na	na	Ot_Chr9_20423	6a0320cac686edd6359c84a6cb0abf9c
0.1903	0.0474	0.2182	0.0462	b	na	na	na	na	PR202_augustus_masked-Super-Scaffold_1263-processed-gene-0.426-mRNA-1	na	na	na	na	na	Ot_Chr3_n33641	4dfbb84d57d2e5d8e523b896e8103305
0.6234	0.3309	0.6153	0.3415	a	na	na	na	na	PR202_maker-Super-Scaffold_653-augustus-gene-0.14-mRNA-1	na	na	na	na	na	Ot_Chr3_n33612	8dfd692a7f2ec961093e775ad497b2d0
0.6581	0.4091	0.6694	0.4144	b	na	na	na	na	PR202_maker-Super-Scaffold_118-augustus-gene-0.42-mRNA-1	na	na	na	na	na	Ot_Chr4_08261	ee88e8306165f70703f6956814fc25e2
0.253	0.0543	0.2961	0.0524	a	good	XP_004959891.2	sita:101780889	None	PR202_augustus_masked-Super-Scaffold_34-processed-gene-0.50-mRNA-1	na	na	na	na	na	Ot_Chr7_10198	93e504733f64dda0c2ab439c12c33693
0.3349	0.1197	0.3456	0.1217	a	na	na	na	na	PR202_augustus_masked-Super-Scaffold_7-processed-gene-8.323-mRNA-1	na	na	na	na	na	Ot_Chr1_11355	e18d2f60e13db690cc78e9c62f53fbbc
0.2398	0.0297	0.2464	0.0303	b	na	na	na	na	PR202_maker-Super-Scaffold_61-augustus-gene-2.260-mRNA-1	na	na	na	na	na	Ot_Chr10_24152	d76d97653fb5a02fb4ba2ef7e914bfe0
0.3398	0.0934	0.3824	0.0919	a	na	na	na	na	PR202_maker-Super-Scaffold_831-augustus-gene-0.22-mRNA-1	na	na	na	na	na	Ot_Chr10_26650	a9d1ef5a108fc864cdf31e4d04e5004f
0.3698	0.1107	0.3785	0.1157	na	xo	XP_004977444.1	sita:101762247	None	PR202_maker-Super-Scaffold_266-augustus-gene-2.967-mRNA-1	na	na	na	na	na	Ot_Chr8_15152	a990ba66658a972cf252925dedcb5c09
0.446	0.3249	0.4637	0.3311	a	good	XP_004952671.1	sita:101757211	None	PR202_augustus_masked-Super-Scaffold_252-processed-gene-0.90-mRNA-1	na	na	na	na	na	Ot_Chr6_n36730	c0c34845e84e4f05900d71da4919b7df
2.4031	0.4116	1.9466	0.4306	b	xo	XP_004976344.1	sita:101762776	None	PR202_maker-Super-Scaffold_39-augustus-gene-7.737-mRNA-1	na	na	na	na	na	Ot_Chr1_n31106	ba42dc5e516efd725dad059ddf387cfb
62.0478	0.7396	3.662	0.8318	a	na	na	na	na	PR202_augustus_masked-Super-Scaffold_18-processed-gene-4.196-mRNA-1	na	na	na	na	na	Ot_Chr1_n30651	e60f0757c467764e2b1ebd1da4bfa117
0.2992	0.1069	0.3093	0.1082	a	na	na	na	na	PR202_maker-Super-Scaffold_22-augustus-gene-1.225-mRNA-1	na	na	na	na	na	Ot_Chr4_24596	25795e58ca7e7452ef1a227900da33e7
0.214	0.1635	0.2411	0.1572	a	na	na	na	na	PR202_augustus_masked-Super-Scaffold_6-processed-gene-3.853-mRNA-1	na	na	na	na	na	Ot_Chr3_26373	931c3853ad8fa48ebeaaa45e87a40016
0.2368	0.1008	0.2419	0.1024	b	xo	XP_004969677.2	sita:101766805	None	PR202_augustus_masked-Super-Scaffold_307-processed-gene-1.529-mRNA-1	na	na	na	na	na	Ot_Chr3_26381	a06cd8b962f890d1c07ff2a01b28d97c
0.8684	0.2602	0.7748	0.2817	a	good	XP_012700334.1	na	na	PR202_augustus_masked-Super-Scaffold_91-processed-gene-0.647-mRNA-1	na	na	na	na	na	Ot_Chr3_12603	b54ba7a61afcb37fddd0bde76b1995d2
0.2531	0.0969	0.2464	0.101	a	na	na	na	na	PR202_augustus_masked-Super-Scaffold_362-processed-gene-0.224-mRNA-1	na	na	na	na	na	Ot_Chr9_02393	4a59baea9aecde2cae0264524aaf9a0a
0.2492	0.0926	0.2589	0.0942	a	na	na	na	na	PR202_maker-Super-Scaffold_291-augustus-gene-6.202-mRNA-1	na	na	na	na	na	Ot_Chr9_20393	a2809c048da486b13c6d8937c67dec18
0.3962	0.2114	0.4185	0.2122	a	na	na	na	na	PR202_augustus_masked-Super-Scaffold_8-processed-gene-1.548-mRNA-1	na	na	na	na	na	Ot_Chr9_20464	d87709aafcb5b1b0f9b73ef61e9508a7
0.2549	0.0401	0.2913	0.0393	b	xo	XP_004956798.1	sita:101771953	None	PR202_maker-Super-Scaffold_146-augustus-gene-2.10-mRNA-1	na	na	na	na	na	Ot_Chr2_06050	d4f34248fc29c20e476ab053f3005fbe
0.2999	0.0982	0.3268	0.0967	b	na	na	na	na	PR202_maker-Super-Scaffold_507-augustus-gene-0.11-mRNA-1	na	na	na	na	na	Ot_Chr4_23610	533bf058dc1b1000273bc872fd7c004e
0.2399	0.1444	0.3024	0.1331	a	na	na	na	na	PR202_augustus_masked-Super-Scaffold_100-processed-gene-3.251-mRNA-1	na	na	na	na	na	Ot_Chr2_22128	3f40e5ade9dd3818e09919027abe1ea2
0.3123	0.0604	0.3648	0.0586	b	good	XP_004960299.1	sita:101754429	None	PR202_maker-Super-Scaffold_2761-augustus-gene-0.42-mRNA-1	na	na	na	na	na	Ot_Chr5_15348	d9beb5378dc442b9c3954007ad98ea6a
0.2356	0.0965	0.2738	0.0927	a	good	XP_004958789.1	sita:101783851	K10875	PR202_augustus_masked-Super-Scaffold_34-processed-gene-0.90-mRNA-1	na	na	na	na	na	Ot_Chr7_10125	c3eb7fbd22df4adf245db187e679d127
0.2523	0.1093	0.3077	0.1031	b	na	na	na	na	PR202_augustus_masked-Super-Scaffold_345-processed-gene-0.1021-mRNA-1	na	na	na	na	na	Ot_Chr4_07852	12e5971768816ab23b5678483de2f999
0.272	0.0737	0.3158	0.0714	b	xo	XP_022682969.1	na	na	PR202_maker-Super-Scaffold_128-augustus-gene-4.829-mRNA-1	na	na	na	na	na	Ot_Chr3_n34338	97ead9a011bffeaf1c3b8caeeb6d0128
0.1896	0.0632	0.2224	0.0602	b	na	na	na	na	PR202_augustus_masked-Super-Scaffold_6-processed-gene-3.800-mRNA-1	na	na	na	na	na	Ot_Chr3_11511	4e7b829f1f3e9f3dfe75ba07518773e4
0.3443	0.0735	0.3374	0.076	a	good	XP_022683546.1	sita:101753733	None	PR202_augustus_masked-Super-Scaffold_37-processed-gene-2.70-mRNA-1	na	na	na	na	na	Ot_Chr9_14510	059a6c72205d59357792e05807a626f3
0.2687	0.124	0.2779	0.1256	b	xo	XP_004970729.1	sita:101766950	None	PR202_augustus_masked-Super-Scaffold_128-processed-gene-2.250-mRNA-1	na	na	na	na	na	Ot_Chr3_12928	682669e6efd5b3d05d0a8875b7e2c6c1
0.2727	0.1326	0.2715	0.1361	b	good	XP_004969818.1	sita:101753132	None	PR202_augustus_masked-Super-Scaffold_332-processed-gene-0.165-mRNA-1	na	na	na	na	na	Ot_Chr3_n34775	de9408a9ae950ad82620dc904c094667
0.2804	0.0874	0.319	0.0841	a	na	na	na	na	PR202_maker-Super-Scaffold_134-augustus-gene-1.33-mRNA-1	na	na	na	na	na	Ot_Chr3_n34249	d998f91fda83d171613c6a48089e926b
1.9937	0.1138	3.0	0.127	a	na	na	na	na	PR202_maker-Super-Scaffold_186-augustus-gene-1.6-mRNA-1	na	na	na	na	na	Ot_Chr4_00075	0387ea3f624fa399b433511a6c7e32a0
0.2331	0.0365	0.2219	0.0377	b	good	XP_004953584.1	na	na	PR202_maker-Super-Scaffold_376-augustus-gene-0.112-mRNA-1	na	na	na	na	na	Ot_Chr1_19334	4c1cc73a0ef57961bfb4a711d80a3bca
1.8267	0.372	3.0	0.3491	na	good	XP_022681289.1	na	na	PR202_maker-scaffold1083|size232329_obj-augustus-gene-0.127-mRNA-1	na	na	na	na	na	Ot_Chr5_n36625	75af585670d55b4b288ba060211b14c1
1.8461	0.5102	2.1202	0.5143	b	na	na	na	na	PR202_augustus_masked-Super-Scaffold_345-processed-gene-0.894-mRNA-1	na	na	na	na	na	Ot_Chr4_08336	f936d6cca53807b1cf2505d941636831
0.239	0.0834	0.2656	0.0811	a	na	na	na	na	PR202_augustus_masked-Super-Scaffold_9-processed-gene-0.268-mRNA-1	na	na	na	na	na	Ot_Chr4_08314	1b0e3ed535117ba4489fbd2775242421
0.3268	0.0439	0.3312	0.0471	a	good	XP_012698260.1	sita:101776370	None	PR202_augustus_masked-Super-Scaffold_159-processed-gene-1.823-mRNA-1	na	na	na	na	na	Ot_Chr4_01066	3d7e5afede69164dcfbea47b1dfd4981
1.205	0.6228	1.1301	0.6428	a	na	na	na	na	PR202_maker-Super-Scaffold_40-augustus-gene-3.19-mRNA-1	na	na	na	na	na	Ot_Chr7_n38072	754f59af551c2e82e05ddca892420c82
0.2421	0.0382	0.239	0.0419	b	xo	XP_004977405.1	sita:101780618	K07760	PR202_maker-Super-Scaffold_266-augustus-gene-2.947-mRNA-1	na	na	na	na	na	Ot_Chr8_24723	c0118161c7942a98d36c9244f9e70688
0.1535	0.0283	0.1706	0.0279	b	xo	XP_022685519.1	na	na	PR202_maker-Super-Scaffold_2412-augustus-gene-0.656-mRNA-1	na	na	na	na	na	Ot_Chr1_14228	1bb5308e1e21ebc2501f71a72bfb96e1
0.4254	0.0796	0.3989	0.084	b	na	na	na	na	PR202_augustus_masked-Super-Scaffold_345-processed-gene-0.997-mRNA-1	na	na	na	na	na	Ot_Chr4_07885	78011a449bfd424a9638b72e2ace7cf4
0.3238	0.1626	0.3217	0.1687	a	na	na	na	na	PR202_augustus_masked-Super-Scaffold_6-processed-gene-3.749-mRNA-1	na	na	na	na	na	Ot_Chr3_11561	f2b62cc47fc1ea6cc1bea6b558831d25
0.2562	0.0612	0.2613	0.0642	a	xo	XP_004953956.1	sita:101784499	None	PR202_augustus_masked-Super-Scaffold_84-processed-gene-5.648-mRNA-1	na	na	na	na	na	Ot_Chr1_04247	5141e150f8b646db2020ff7dd11da2f3
0.207	0.063	0.2301	0.0621	a	na	na	na	na	PR202_maker-Super-Scaffold_395-augustus-gene-1.559-mRNA-1	na	na	na	na	na	Ot_Chr2_15913	67c6544b5deef66af411e56cc4a36822
0.3282	0.0711	0.3642	0.0713	b	good	XP_022685609.1	na	na	PR202_maker-Super-Scaffold_2761-augustus-gene-0.2-mRNA-1	na	na	na	na	na	Ot_Chr5_15261	a9b5437434ef5ba64bfc7d38c3d9abb8
2.159	0.2298	2.9241	0.2488	a	na	na	na	na	PR202_augustus_masked-Super-Scaffold_7-processed-gene-12.839-mRNA-1	na	na	na	na	na	Ot_Chr6_02058	33440bfdbe8e90ee925f0efc225b23e8
0.1905	0.0518	0.2192	0.0499	a	good	XP_004969937.1	sita:101766660	None	PR202_maker-Super-Scaffold_334-augustus-gene-0.324-mRNA-1	na	na	na	na	na	Ot_Chr3_12484	133bb2c1ed58ba57e1d6ca3a746843c0
0.2536	0.0778	0.2768	0.0763	a	na	na	na	na	PR202_maker-Super-Scaffold_76-augustus-gene-1.289-mRNA-1	na	na	na	na	na	Ot_Chr8_24761	d14ddcd0828350de552f712b65306265
0.8727	0.2694	0.8556	0.2821	a	xo	XP_004976457.1	sita:101773318	None	PR202_augustus_masked-Super-Scaffold_95-processed-gene-4.84-mRNA-1	na	na	na	na	na	Ot_Chr1_n31986	08190f3cb25e21f93650b3a5b921c0c3
0.2831	0.0591	0.3129	0.0582	b	na	na	na	na	PR202_maker-Super-Scaffold_147-augustus-gene-2.162-mRNA-1	na	na	na	na	na	Ot_Chr4_07672	4d3211bd2066597c97cb4c6773e20089
0.265	0.0152	0.3212	0.0153	a	good	XP_004955716.1	sita:101760465	K00140	PR202_augustus_masked-Super-Scaffold_208-processed-gene-0.438-mRNA-1	na	na	na	na	na	Ot_Chr7_23077	698da2dbffdda2a5e5050a871fe20a7c
57.1055	0.794	2.6084	0.8559	a	good	XP_004974300.1	sita:101782611	None	PR202_maker-Super-Scaffold_1536-augustus-gene-0.48-mRNA-1	na	na	na	na	na	Ot_Chr9_13726	b7ee54b8ee60572071ef862395efc90c
0.3541	0.1023	0.3696	0.1044	b	na	na	na	na	PR202_augustus_masked-Super-Scaffold_331-processed-gene-1.113-mRNA-1	na	na	na	na	na	Ot_Chr3_23986	e50bd9c8a391c1929343556794533256
0.2696	0.0181	0.3196	0.018	a	good	XP_004984734.1	sita:101762301	None	PR202_maker-Super-Scaffold_159-augustus-gene-0.650-mRNA-1	na	na	na	na	na	Ot_Chr4_00879	bc418d7fa91e6c72f6b8382457c60f02
0.454	0.1488	0.4469	0.1573	b	good	XP_004965155.1	sita:101774722	None	PR202_maker-Super-Scaffold_371-augustus-gene-2.18-mRNA-1	na	na	na	na	na	Ot_Chr2_n32463	2439af169655013ca45af47d5e2d7db2
0.2334	0.1013	0.2872	0.0939	b	na	na	na	na	PR202_augustus_masked-Super-Scaffold_4780-processed-gene-0.117-mRNA-1	na	na	na	na	na	Ot_Chr3_n34468	099e3ced7cfcae7dc2e119f9f7d8010e
0.6661	0.1106	0.7076	0.1177	b	xo	XP_004955242.1	sita:101783021	K21407	PR202_augustus_masked-Super-Scaffold_158-processed-gene-0.264-mRNA-1	na	na	na	na	na	Ot_Chr1_04497	e49497fd4e05e50a202b2d6f395cd14b
0.9873	0.4713	0.9811	0.4868	a	na	na	na	na	PR202_augustus_masked-Super-Scaffold_291-processed-gene-6.72-mRNA-1	na	na	na	na	na	Ot_Chr2_05653	023f94a231649f077c14467d8b7701db
0.3829	0.1317	0.3643	0.1392	b	na	na	na	na	PR202_augustus_masked-Super-Scaffold_19-processed-gene-3.433-mRNA-1	na	na	na	na	na	Ot_Chr5_03210	6c98f2df9b50a4f7b5804c038faccc1e
0.2724	0.0483	0.2939	0.0494	b	xo	XP_004962951.1	sita:101777268	None	PR202_augustus_masked-Super-Scaffold_12-processed-gene-1.131-mRNA-1	na	na	na	na	na	Ot_Chr3_n34062	20e86e0b76775d81124ed9552ade8a64
1.194	0.0988	1.6504	0.1094	a	na	na	na	na	PR202_maker-Super-Scaffold_2414-augustus-gene-0.326-mRNA-1	na	na	na	na	na	Ot_Chr6_n37283	78bd13e87f70afd4f87d96b4c4691377
0.4684	0.1195	0.4242	0.1284	a	good	XP_012702374.1	na	na	PR202_maker-Super-Scaffold_37-augustus-gene-2.707-mRNA-1	na	na	na	na	na	Ot_Chr9_14556	b344f33f7b73b9558d36a8cb867837b7
0.2478	0.107	0.2524	0.1089	b	na	na	na	na	PR202_maker-Super-Scaffold_98-augustus-gene-0.266-mRNA-1	na	na	na	na	na	Ot_Un117_25811	4838dc800cdae9f6675c9834a433a151
0.6438	0.2684	0.5861	0.2859	b	na	na	na	na	PR202_maker-Super-Scaffold_19-augustus-gene-4.624-mRNA-1	na	na	na	na	na	Ot_Chr3_07284	7059eeee085168e5b1acca29e138fe7d
0.5132	0.0871	0.4819	0.0946	b	na	na	na	na	PR202_maker-Super-Scaffold_110-augustus-gene-0.126-mRNA-1	na	na	na	na	na	Ot_Chr7_n37709	f89c27adce43954bc4086bbed862e50e
0.6026	0.257	0.5991	0.2649	a	na	na	na	na	PR202_augustus_masked-Super-Scaffold_7-processed-gene-7.291-mRNA-1	na	na	na	na	na	Ot_Chr6_08817	479c614b1a4ad67b5c77c4136fe48fe4
0.1806	0.0202	0.2267	0.019	a	na	na	na	na	PR202_maker-Super-Scaffold_210-augustus-gene-1.43-mRNA-1	na	na	na	na	na	Ot_Chr4_07970	b847e3cdafd7daffd028b678681b1414
0.3137	0.0334	0.375	0.0314	a	good	XP_004958698.1	sita:101783447	None	PR202_augustus_masked-Super-Scaffold_34-processed-gene-0.53-mRNA-1	na	na	na	na	na	Ot_Chr7_10200	7652231ea97e976797a54f8bbaeec029
59.3254	0.5871	3.0	0.6443	b	good	XP_004969857.1	sita:101768562	None	PR202_augustus_masked-Super-Scaffold_332-processed-gene-0.62-mRNA-1	na	na	na	na	na	Ot_Chr3_n34432	bf687c60ebbf13286bece2589a5dfb8f
0.2457	0.0969	0.2811	0.0944	a	na	na	na	na	PR202_maker-Super-Scaffold_4-augustus-gene-0.517-mRNA-1	na	na	na	na	na	Ot_Chr2_n32577	36e409c960b69b3e5b4c4e8d47943177
0.4006	0.1825	0.4507	0.1768	b	na	na	na	na	PR202_augustus_masked-Super-Scaffold_278-processed-gene-0.175-mRNA-1	na	na	na	na	na	Ot_Chr2_16094	2d76342f6eb0bc248b68d2acc25b8f6c
0.3353	0.0288	0.3653	0.0287	b	good	XP_004952560.1	sita:101778558	K01652	PR202_augustus_masked-Super-Scaffold_453-processed-gene-2.456-mRNA-1	na	na	na	na	na	Ot_Chr1_11265	ca7700adac7ae3e3e5c130fe77ffdaa9
0.6696	0.096	0.6673	0.1049	a	xo	XP_004956927.1	sita:101757770	K07195	PR202_augustus_masked-Super-Scaffold_311-processed-gene-3.779-mRNA-1	na	na	na	na	na	Ot_Chr9_02148	f5ddd87c63e90ee4e7a762d396e465d5
1.7228	0.4414	1.3337	0.4838	b	good	XP_004965175.1	sita:101782953	K09422	PR202_maker-Super-Scaffold_371-augustus-gene-2.28-mRNA-1	na	na	na	na	na	Ot_Chr2_06021	69264ceaaa4066e33d41f521fb6757fb
0.4687	0.1656	0.4675	0.1713	a	na	na	na	na	PR202_augustus_masked-Super-Scaffold_24-processed-gene-10.83-mRNA-1	na	na	na	na	na	Ot_Chr5_15381	dbb306e17a8f2ef46bf3bb8525cd9af7
0.5605	0.1361	0.5143	0.1478	b	good	XP_004958808.3	sita:101756565	K20869	PR202_maker-Super-Scaffold_16-augustus-gene-3.1151-mRNA-1	na	na	na	na	na	Ot_Chr7_10114	4e4d14cca72f63d71b3ff6c6059b0049
0.2173	0.185	0.263	0.1732	b	na	na	na	na	PR202_augustus_masked-Super-Scaffold_372-processed-gene-0.144-mRNA-1	na	na	na	na	na	Ot_Chr4_25093	708c209bed3b47bb0b5615536e600ec3
0.1831	0.0339	0.2153	0.0331	b	xo	XP_004967646.1	sita:101759338	K09422	PR202_augustus_masked-Super-Scaffold_12-processed-gene-3.135-mRNA-1	na	na	na	na	na	Ot_Chr3_17983	4bbceb6af1d25940ab9e43db22fc9ec8
0.1974	0.0024	0.2433	0.0023	a	na	na	na	na	PR202_maker-Super-Scaffold_6-augustus-gene-3.64-mRNA-1	na	na	na	na	na	Ot_Chr3_26380	eb58bcbf98b68508a6cdb007f7039227
0.2415	0.0735	0.2773	0.0696	b	xo	XP_022684086.1	sita:101753583	None	PR202_maker-Super-Scaffold_39-augustus-gene-4.98-mRNA-1	na	na	na	na	na	Ot_Chr6_22793	430028090642225d9a6cf85b094b4fd7
0.6825	0.1577	0.7057	0.1626	a	na	na	na	na	PR202_maker-Super-Scaffold_202-augustus-gene-6.284-mRNA-1	na	na	na	na	na	Ot_Chr7_10447	079956de0a13d231a8a08b5610a5c1f3
1.6783	0.9461	1.4416	0.9692	b	na	na	na	na	PR202_augustus_masked-Super-Scaffold_2529-processed-gene-0.340-mRNA-1	na	na	na	na	na	Ot_Chr1_n30589	ec613f62a0f0daf99e628588bdba8a90
0.3112	0.0777	0.3035	0.0828	b	xo	XP_012702152.1	sita:101776536	None	PR202_maker-Super-Scaffold_84-augustus-gene-2.219-mRNA-1	na	na	na	na	na	Ot_Chr1_04332	110e65ed6ed7d7adbcd131f28258ee94
0.6307	0.4808	0.6222	0.4913	a	na	na	na	na	PR202_augustus_masked-Super-Scaffold_285-processed-gene-1.421-mRNA-1	na	na	na	na	na	Ot_Chr4_01110	3c35cae108ff2fe1710ccf472ad8ec67
1.3752	0.4001	1.3861	0.4102	a	na	na	na	na	PR202_maker-Super-Scaffold_210-augustus-gene-3.771-mRNA-1	na	na	na	na	na	Ot_Chr7_09547	ad60dbe903d2b521a050757263fd7b02
0.3363	0.0698	0.3729	0.0704	b	na	na	na	na	PR202_augustus_masked-Super-Scaffold_254-processed-gene-1.113-mRNA-1	na	na	na	na	na	Ot_Chr3_19499	40824ee0f151a4347ff4a1804215c976
0.0867	0.0001	0.0691	0.0	a	xo	XP_022682000.1	sita:111257184	None	PR202_augustus_masked-Super-Scaffold_105-processed-gene-6.226-mRNA-1	na	na	na	na	na	Ot_Chr10_21866	8002d349e41e269b09ea685905aa4e3f
0.2003	0.0969	0.1938	0.0994	b	good	XP_004970175.1	sita:101755031	None	PR202_maker-Super-Scaffold_352-augustus-gene-1.347-mRNA-1	na	na	na	na	na	Ot_Chr3_12705	1efd236df0b00165e704d82e076a3212
0.5859	0.0651	0.6497	0.0695	a	xo	XP_004966316.1	sita:101775268	K00927	PR202_maker-Super-Scaffold_253-augustus-gene-0.574-mRNA-1	na	na	na	na	na	Ot_Chr1_18305	3e9cf280bfd1c1b0e1f7eb03748cfe04
0.2146	0.024	0.1876	0.0259	b	good	XP_004977053.1	sita:101778330	K13051	PR202_maker-Super-Scaffold_243-augustus-gene-0.100-mRNA-1	na	na	na	na	na	Ot_Chr6_01896	a6666001a9e1b140c3f7d2ef40cae97c
0.2389	0.0591	0.2756	0.0581	b	good	XP_022685539.1	sita:101760141	None	PR202_augustus_masked-Super-Scaffold_389-processed-gene-0.241-mRNA-1	na	na	na	na	na	Ot_Chr4_n35308	d5b2258265088a91843d35477a46d4ae
0.3694	0.1278	0.4172	0.1269	b	na	na	na	na	PR202_maker-Super-Scaffold_278-augustus-gene-3.314-mRNA-1	na	na	na	na	na	Ot_Chr2_n32398	9499b74ff9f1b9634834f001d3526302
0.2888	0.0697	0.3414	0.0687	na	na	na	na	na	PR202_augustus_masked-Super-Scaffold_18-processed-gene-5.714-mRNA-1	na	na	na	na	na	Ot_Chr4_26769	5221b421cb26a44e248e41b59a55c5c9
0.9234	0.0617	1.0436	0.0686	a	good	XP_022682492.1	sita:101761257	K14794	PR202_augustus_masked-Super-Scaffold_179-processed-gene-0.99-mRNA-1	na	na	na	na	na	Ot_Chr5_05204	064a32b396521608c1bec87aab4f30aa
0.4083	0.0263	0.4051	0.0266	b	na	na	na	na	PR202_maker-Super-Scaffold_2591-augustus-gene-0.949-mRNA-1	na	na	na	na	na	Ot_Chr1_24910	8226e42b774d1f7152eaeca9d004c461
3.6343	0.8099	2.4032	0.8745	a	good	XP_004955608.2	sita:101783695	None	PR202_augustus_masked-Super-Scaffold_183-processed-gene-0.164-mRNA-1	na	na	na	na	na	Ot_Chr7_n38340	699b5a244f452ebe0c386f33034e0fab
0.2378	0.0746	0.2662	0.0737	b	good	XP_022684193.1	na	na	PR202_augustus_masked-Super-Scaffold_176-processed-gene-2.112-mRNA-1	na	na	na	na	na	Ot_Chr6_08700	8dd53559c77d1e0294fea8ca090e2007
0.3389	0.0318	0.3729	0.0319	b	xo	XP_004967768.1	sita:101775284	None	PR202_augustus_masked-Super-Scaffold_12-processed-gene-2.591-mRNA-1	na	na	na	na	na	Ot_Chr3_09683	d6b8d03468dc8d218c84779a27b561ae
1.7751	0.8416	1.3825	0.8731	a	good	XP_004961768.1	sita:101784950	K20359	PR202_augustus_masked-Super-Scaffold_152-processed-gene-3.379-mRNA-1	na	na	na	na	na	Ot_Chr5_n36572	4f54c2b17857ed686097dabdd3ddb946
0.239	0.0572	0.2789	0.056	b	good	XP_022679352.1	na	na	PR202_augustus_masked-Super-Scaffold_1136-processed-gene-0.210-mRNA-1	na	na	na	na	na	Ot_Chr7_n37901	784cd0b96cfe31c139126ab4f3c2012f
0.3179	0.1072	0.3224	0.1092	b	na	na	na	na	PR202_augustus_masked-Super-Scaffold_2914-processed-gene-0.2-mRNA-1	na	na	na	na	na	Ot_Chr1_21618	e83e07794be83b5d60bdf243fb2519e4
1.0582	0.3648	1.3382	0.3514	b	xo	XP_014660648.1	sita:101755017	None	PR202_maker-Super-Scaffold_50-augustus-gene-5.1258-mRNA-1	na	na	na	na	na	Ot_Chr5_03303	25617a03343cda763044e7939a96f135
0.2245	0.0395	0.2554	0.039	na	na	na	na	na	PR202_maker-Super-Scaffold_507-augustus-gene-1.1056-mRNA-1	na	na	na	na	na	Ot_Chr10_n30050	fc6596ba1d918b1767dce2056c9d2901
0.29	0.0626	0.2823	0.0661	a	xo	XP_012702011.1	na	na	PR202_maker-Super-Scaffold_12-augustus-gene-4.1006-mRNA-1	na	na	na	na	na	Ot_Chr3_17895	b1afca888d2b93be66d9252a9b2a9cdc
0.204	0.056	0.2409	0.0535	b	na	na	na	na	PR202_maker-Super-Scaffold_13-augustus-gene-1.109-mRNA-1	na	na	na	na	na	Ot_Chr2_16304	adaee7989ceaf82c2d9ecba88c46d528
0.2495	0.1024	0.2896	0.0981	na	na	na	na	na	PR202_maker-Super-Scaffold_1215-augustus-gene-0.107-mRNA-1	na	na	na	na	na	Ot_Chr3_26337	6af19f3026bd01824df770f4bf4340e5
0.187	0.0695	0.1929	0.07	b	good	XP_004985572.1	sita:101778527	None	PR202_maker-Super-Scaffold_15-augustus-gene-2.652-mRNA-1	na	na	na	na	na	Ot_Chr4_00197	89a10e65e747c9b2e43a262ae4e25630
0.2734	0.0227	0.3204	0.022	a	good	XP_004979882.1	sita:101760097	K02835	PR202_maker-Super-Scaffold_62-augustus-gene-1.329-mRNA-1	na	na	na	na	na	Ot_Chr8_18079	426eaaf85e855138a077f13b9c792678
0.3622	0.155	0.4169	0.1494	b	xo	XP_004970560.1	sita:101770046	None	PR202_maker-Super-Scaffold_128-augustus-gene-3.825-mRNA-1	na	na	na	na	na	Ot_Chr3_12770	bfc1420468eeddd40a240762d59bb487
0.2055	0.04	0.2057	0.0429	a	na	na	na	na	PR202_maker-Super-Scaffold_13-augustus-gene-0.64-mRNA-1	na	na	na	na	na	Ot_Un1_n40769	1cf629d0e005091494419ce3635952c7
0.9819	0.4748	0.8855	0.5038	b	good	XP_004985129.1	sita:101780404	K06129	PR202_augustus_masked-Super-Scaffold_15-processed-gene-0.555-mRNA-1	na	na	na	na	na	Ot_Chr4_07450	43b833e314d5ef5cabe399ffdd3835bf
0.1708	0.072	0.2117	0.0666	b	good	XP_004985340.1	sita:101760549	K11778	PR202_maker-Super-Scaffold_15-augustus-gene-2.597-mRNA-1	na	na	na	na	na	Ot_Chr4_00387	9a07ec5a9159c9266cb89556adce5323
0.3013	0.0529	0.3162	0.0523	b	good	XP_004982100.1	sita:101763645	None	PR202_augustus_masked-Super-Scaffold_255-processed-gene-0.76-mRNA-1	na	na	na	na	na	Ot_Chr4_08119	bf2c86e9b3d60d4bfd41043fca80022e
0.8189	0.1016	0.8967	0.1069	a	xo	XP_004966013.1	sita:101756624	K06067	PR202_maker-Super-Scaffold_10-augustus-gene-0.634-mRNA-1	na	na	na	na	na	Ot_Chr1_n31274	5f6c1508f6c196075c3baec3635708a1
0.5348	0.1084	0.5212	0.1146	a	na	na	na	na	PR202_augustus_masked-Super-Scaffold_291-processed-gene-0.140-mRNA-1	na	na	na	na	na	Ot_Chr9_02337	b2fdfb414f00e62a6c7d1e5b5dc747f1
0.3383	0.0939	0.4079	0.0916	a	good	XP_004954107.1	sita:101773703	K13800	PR202_augustus_masked-Super-Scaffold_5-processed-gene-1.286-mRNA-1	na	na	na	na	na	Ot_Chr7_n37928	2122661937e573b9a59ca391c8b6b715
0.5549	0.0827	0.496	0.0895	a	na	na	na	na	PR202_augustus_masked-Super-Scaffold_201-processed-gene-0.303-mRNA-1	na	na	na	na	na	Ot_Chr2_n32176	2af071a7ab9d76b7708749d31ff83f4d
0.4803	0.1972	0.4844	0.2025	b	good	XP_004962062.1	sita:101766884	K08472	PR202_maker-Super-Scaffold_595-augustus-gene-0.574-mRNA-1	na	na	na	na	na	Ot_Chr5_n36032	7b9c0102db3d332f99736d889341adc0
0.2893	0.0221	0.3446	0.0222	a	good	XP_004982090.1	na	na	PR202_maker-Super-Scaffold_523-augustus-gene-1.80-mRNA-1	na	na	na	na	na	Ot_Chr4_08108	27bfb8dc05b926d15a674f7277672c7f
0.277	0.052	0.2477	0.0544	b	na	na	na	na	PR202_maker-Super-Scaffold_146-augustus-gene-1.352-mRNA-1	na	na	na	na	na	Ot_Chr2_05846	e245309d0b9a858e56a980a99309f7d8
0.5342	0.175	0.5233	0.1845	b	good	XP_004980639.1	sita:101769715	None	PR202_augustus_masked-Super-Scaffold_154-processed-gene-3.130-mRNA-1	na	na	na	na	na	Ot_Chr8_n38560	80083b579323b1ea145823acffe0e0b8
0.5204	0.0723	0.4938	0.0769	b	na	na	na	na	PR202_augustus_masked-Super-Scaffold_13-processed-gene-1.326-mRNA-1	na	na	na	na	na	Ot_Chr2_15603	2eece2d88f060772867c7614e781c8c5
0.7616	0.168	0.8789	0.1681	b	xo	XP_004976245.1	sita:101758187	K22522	PR202_maker-Super-Scaffold_39-augustus-gene-6.28-mRNA-1	na	na	na	na	na	Ot_Chr1_n31590	eca2d9d6cca257c57e854d699bb41f5e
0.3065	0.1302	0.3267	0.1291	b	xo	XP_022682963.1	sita:101762193	K11267	PR202_augustus_masked-Super-Scaffold_128-processed-gene-2.162-mRNA-1	na	na	na	na	na	Ot_Chr3_12915	f48a23cfab8be60b3802d674c6fc0718
0.2723	0.0522	0.2837	0.0535	a	na	na	na	na	PR202_augustus_masked-Super-Scaffold_24-processed-gene-11.682-mRNA-1	na	na	na	na	na	Ot_Chr5_15218	cc168ae004844be364a1be05249798e5
0.2034	0.1058	0.2252	0.1025	a	xo	XP_004976452.1	sita:101771025	None	PR202_augustus_masked-Super-Scaffold_95-processed-gene-4.80-mRNA-1	na	na	na	na	na	Ot_Chr6_12318	5925a9dd95bcee873307ba59a301c9ae
0.246	0.0087	0.3085	0.0081	a	na	na	na	na	PR202_augustus_masked-Super-Scaffold_18-processed-gene-1.389-mRNA-1	na	na	na	na	na	Ot_Chr4_00529	de615fd7796e2718b36f785dca25a5c1
0.2337	0.0807	0.2818	0.0764	a	good	XP_004957475.1	sita:101776015	K10772	PR202_maker-Super-Scaffold_66-augustus-gene-3.475-mRNA-1	na	na	na	na	na	Ot_Chr2_06545	e2f2c5929a0b58e56342039a30cddb17
0.3122	0.2175	0.3035	0.2223	a	good	XP_004979868.2	sita:101753215	None	PR202_augustus_masked-Super-Scaffold_62-processed-gene-1.67-mRNA-1	na	na	na	na	na	Ot_Chr8_18072	1d06cdc7fe8418e77139bf12911fd81f
0.2402	0.0339	0.2786	0.033	b	xo	XP_004966535.2	sita:101754478	K00695	PR202_maker-Super-Scaffold_1173-augustus-gene-0.13-mRNA-1	na	na	na	na	na	Ot_Un1_16453	70f0716409ca10d806b46ddcce00eb84
0.2305	0.0206	0.2754	0.0207	b	na	na	na	na	PR202_maker-Super-Scaffold_19-augustus-gene-4.677-mRNA-1	na	na	na	na	na	Ot_Chr5_03110	581a8c0f6f2979b672063c38db2d9eb6
1.0799	0.4408	1.0864	0.4485	a	xo	XP_012703628.1	na	na	PR202_augustus_masked-Super-Scaffold_70-processed-gene-5.603-mRNA-1	na	na	na	na	na	Ot_Chr2_23476	5f358dff6c5fdc1142e6bb05ae1c6c30
0.2346	0.0588	0.2602	0.0577	a	good	XP_012702652.1	na	na	PR202_maker-Super-Scaffold_440-augustus-gene-0.41-mRNA-1	na	na	na	na	na	Ot_Chr4_00689	b226a4751f42b4f0ed84433cc8a43074
1.4194	0.0725	1.4049	0.0927	b	xo	XP_004970526.1	sita:101756252	K03283	PR202_maker-Super-Scaffold_128-augustus-gene-3.834-mRNA-1	na	na	na	na	na	Ot_Chr4_n34852	0ae81571b6140f54dcd6a86df4595a98
0.1362	0.0347	0.1728	0.032	b	good	XP_004953518.1	na	na	PR202_maker-Super-Scaffold_376-augustus-gene-0.98-mRNA-1	na	na	na	na	na	Ot_Chr1_19380	74d9e75796643add4451ddbdf5b72b04
0.6482	0.1868	0.6496	0.1923	b	xo	XP_004976221.1	sita:101783303	None	PR202_maker-Super-Scaffold_39-augustus-gene-6.25-mRNA-1	na	na	na	na	na	Ot_Chr1_02800	cd068406492565dd6dd5197503befa14
1.5858	0.221	1.6121	0.2404	b	good	XP_012699693.1	sita:101779936	None	PR202_augustus_masked-Super-Scaffold_3-processed-gene-3.319-mRNA-1	na	na	na	na	na	Ot_Chr1_21144	b8712d8d38142d8e8a8b00c97e2764d4
0.3927	0.2587	0.4755	0.244	b	na	na	na	na	PR202_maker-Super-Scaffold_17-augustus-gene-2.229-mRNA-1	na	na	na	na	na	Ot_Chr9_14068	cf90d0ffa15cd8ac4317dacb2e0126dc
0.2144	0.1222	0.244	0.1178	b	na	na	na	na	PR202_maker-Super-Scaffold_8-augustus-gene-2.29-mRNA-1	na	na	na	na	na	Ot_Chr9_20345	3d846b41c8b01e646d802a733b3c8091
0.2681	0.0153	0.305	0.0149	a	na	na	na	na	PR202_maker-Super-Scaffold_7-augustus-gene-9.610-mRNA-1	na	na	na	na	na	Ot_Chr1_n31669	3bab8712607d974e63c799013817a0f4
1.3931	0.2085	1.4766	0.2249	a	na	na	na	na	PR202_maker-Super-Scaffold_18-augustus-gene-6.676-mRNA-1	na	na	na	na	na	Ot_Chr1_n31075	409185614fb0baf75de7a70487b9d3ac
0.2862	0.0368	0.3457	0.0358	b	na	na	na	na	PR202_maker-Super-Scaffold_768-augustus-gene-0.2-mRNA-1	na	na	na	na	na	Ot_Chr3_25035	05beb2eacbb3fcc0dc5d4aadfba11935
0.797	0.1969	0.8691	0.2011	a	xo	XP_022683739.1	na	na	PR202_augustus_masked-Super-Scaffold_95-processed-gene-2.113-mRNA-1	na	na	na	na	na	Ot_Chr1_02781	1ffd0811ef91ba42f86bf0741e5078cf
0.199	0.0711	0.2354	0.0676	b	na	na	na	na	PR202_maker-Super-Scaffold_146-augustus-gene-2.98-mRNA-1	na	na	na	na	na	Ot_Chr2_05932	8a7e36dd8dc2eb57e88445b1369c4bb0
0.7349	0.0283	0.7726	0.0322	a	good	XP_004961643.1	sita:101769306	None	PR202_augustus_masked-Super-Scaffold_152-processed-gene-2.526-mRNA-1	na	na	na	na	na	Ot_Chr3_18611	e6bda053fab07f304a7bc8e9b8b42c49
60.9276	0.6145	3.0	0.6901	a	good	XP_004961033.2	sita:101769980	None	PR202_maker-Super-Scaffold_2499-augustus-gene-0.709-mRNA-1	na	na	na	na	na	Ot_Un137_04044	13013c66c6f56590baf30fb9725651fc
0.1619	0.0386	0.1877	0.0372	b	good	XP_004969056.1	sita:101755848	K19027	PR202_maker-Super-Scaffold_55-augustus-gene-1.198-mRNA-1	na	na	na	na	na	Ot_Chr3_11903	8a361ce3edb84cf37aef6339a8304fbb
0.8561	0.0546	0.9904	0.06	a	na	na	na	na	PR202_maker-Super-Scaffold_182-augustus-gene-0.411-mRNA-1	na	na	na	na	na	Ot_Chr2_10817	0b31edad870fa7ad1c07b45e0f87bf26
0.1776	0.0456	0.2085	0.0441	a	good	XP_004977340.1	sita:101754019	K06620	PR202_augustus_masked-Super-Scaffold_81-processed-gene-1.82-mRNA-1	na	na	na	na	na	Ot_Chr2_10910	8000be1dbddc06cad0c9e147e4c0bfec
0.2609	0.0572	0.2858	0.057	b	xo	XP_012703308.1	na	na	PR202_maker-Super-Scaffold_39-augustus-gene-9.810-mRNA-1	na	na	na	na	na	Ot_Chr6_01436	ca960dcc1028e20a5d3625a0d2e7187e
0.2209	0.0745	0.2524	0.0725	a	na	na	na	na	PR202_maker-Super-Scaffold_24-augustus-gene-11.59-mRNA-1	na	na	na	na	na	Ot_Chr5_15210	8fcb3db454dbe86914ff7344931ff3c9
0.6676	0.0752	0.6974	0.0816	na	good	XP_004964906.1	sita:101777990	K15102	PR202_maker-scaffold188|size953578_subseq_1:125922_obj-augustus-gene-0.56-mRNA-1	na	na	na	na	na	Ot_Chr1_04325	5bd61ba8c1a07ae32680500708a44420
0.396	0.1807	0.3933	0.1883	a	na	na	na	na	PR202_augustus_masked-Super-Scaffold_105-processed-gene-3.44-mRNA-1	na	na	na	na	na	Ot_Chr10_n30265	d9826455bed5eaf6c22eee9383dcfc85
0.2865	0.0414	0.3078	0.0417	b	xo	XP_004953845.1	sita:101773557	None	PR202_augustus_masked-Super-Scaffold_84-processed-gene-6.731-mRNA-1	na	na	na	na	na	Ot_Chr1_n31456	37124cd6e9616abf54f8a743c56ca660
0.51	0.1984	0.5509	0.1929	b	good	XP_004984942.1	sita:101773101	None	PR202_augustus_masked-scaffold821|size331322_obj-processed-gene-0.207-mRNA-1	na	na	na	na	na	Ot_Chr8_n39243	81659d0c542a498e59087a719305f642
0.2239	0.0368	0.216	0.0383	b	good	XP_004970152.1	sita:101780557	K00279	PR202_augustus_masked-Super-Scaffold_352-processed-gene-1.78-mRNA-1	na	na	na	na	na	Ot_Chr3_12686	88ba98f70344fa87f162f51ed011536a
0.2622	0.1762	0.2514	0.1798	b	na	na	na	na	PR202_maker-Super-Scaffold_271-augustus-gene-1.390-mRNA-1	na	na	na	na	na	Ot_Chr7_16565	503c96c6b4f27d9bad4400b14a5df4cc
0.2111	0.039	0.2307	0.039	b	na	na	na	na	PR202_augustus_masked-Super-Scaffold_893-processed-gene-2.795-mRNA-1	na	na	na	na	na	Ot_Chr1_19089	93186c1085706a1c5c6d8be2f20f98bc
0.263	0.0553	0.2662	0.0562	a	good	XP_004973853.1	sita:101772607	None	PR202_augustus_masked-Super-Scaffold_37-processed-gene-0.403-mRNA-1	na	na	na	na	na	Ot_Chr9_20259	4630db4d6a8c39e19119be414da38a27
0.4448	0.1359	0.4552	0.1382	b	na	na	na	na	PR202_augustus_masked-Super-Scaffold_435-processed-gene-1.195-mRNA-1	na	na	na	na	na	Ot_Chr4_n35099	f45a6018b8f99052b9a6703048b04710
0.2938	0.0963	0.2951	0.0994	a	na	na	na	na	PR202_maker-Super-Scaffold_6-augustus-gene-3.5-mRNA-1	na	na	na	na	na	Ot_Chr3_n34524	893d85f17e6df7a77065a127e41ff6b7
1.8676	0.748	1.5566	0.7962	a	xo	XP_004974461.1	sita:101765195	K21407	PR202_maker-Super-Scaffold_10-augustus-gene-1.533-mRNA-1	na	na	na	na	na	Ot_Chr1_n31248	a4831ecc22141158a2e2e7cf935a4ab9
0.2447	0.1224	0.2777	0.1187	a	na	na	na	na	PR202_augustus_masked-Super-Scaffold_18-processed-gene-2.376-mRNA-1	na	na	na	na	na	Ot_Chr4_00343	44244fc715cbe40002769fe7d848fff8
61.6415	0.9682	3.0	1.0355	b	na	na	na	na	PR202_maker-Super-Scaffold_122-augustus-gene-0.819-mRNA-1	na	na	na	na	na	Ot_Chr2_n33350	c0af17e7d9c95c8f9c2b6412b6493684
0.2165	0.0456	0.2272	0.0462	b	na	na	na	na	PR202_maker-Super-Scaffold_271-augustus-gene-0.336-mRNA-1	na	na	na	na	na	Ot_Chr7_16578	8c240a4bb85be60751eef8a6668ee713
2.6188	0.4417	2.582	0.4543	b	xo	XP_004953259.1	sita:101752618	None	PR202_augustus_masked-Super-Scaffold_70-processed-gene-2.137-mRNA-1	na	na	na	na	na	Ot_Chr1_n31106	166a25e922532432f6755779bf0e1b8c
0.1938	0.0327	0.2396	0.0309	a	good	XP_004979903.1	sita:101767955	None	PR202_maker-Super-Scaffold_62-augustus-gene-1.295-mRNA-1	na	na	na	na	na	Ot_Chr8_08584	5dc277d1b1fb6396941925b94792d591
0.3742	0.1296	0.3737	0.1337	b	xo	XP_022682670.1	sita:101773256	K15919	PR202_maker-Super-Scaffold_50-augustus-gene-5.1240-mRNA-1	na	na	na	na	na	Ot_Chr3_17803	8542f3bdabede27f858b3cc66dbcca48
0.6065	0.4014	0.5557	0.4185	a	na	na	na	na	PR202_maker-Super-Scaffold_6-augustus-gene-1.443-mRNA-1	na	na	na	na	na	Ot_Chr3_11769	c81917d081b33463b12ad1032fa2bd17
0.7387	0.1453	0.6662	0.1581	a	good	XP_004960911.1	sita:101757530	None	PR202_augustus_masked-Super-Scaffold_792-processed-gene-0.35-mRNA-1	na	na	na	na	na	Ot_Chr5_n36350	1d0145742269b78d2afa842a2a642678
0.5388	0.1348	0.454	0.1529	a	good	XP_004984885.1	sita:101785783	K14496	PR202_augustus_masked-Super-Scaffold_34-processed-gene-0.89-mRNA-1	na	na	na	na	na	Ot_Chr4_01040	19127069610945311ac3f5ad93d5ab9b
0.2805	0.0276	0.307	0.0278	b	na	na	na	na	PR202_maker-Super-Scaffold_435-augustus-gene-1.21-mRNA-1	na	na	na	na	na	Ot_Chr4_n35075	9dcbad5023f019af79b6f7ccab69cf99
0.286	0.0771	0.3114	0.0769	a	good	XP_004976807.1	sita:101783712	K11593	PR202_maker-Super-Scaffold_184-augustus-gene-1.133-mRNA-1	na	na	na	na	na	Ot_Chr6_01691	3633056eadda063d58614cc1cb31cf87
1.0953	0.4142	1.2263	0.4041	b	good	XP_012703288.1	na	na	PR202_maker-Super-Scaffold_2752-augustus-gene-0.33-mRNA-1	na	na	na	na	na	Ot_Chr1_02511	412d618cd34378ab20e1a27b095f7df4
0.3432	0.0616	0.4095	0.0601	b	good	XP_022682701.1	na	na	PR202_maker-Super-Scaffold_453-augustus-gene-2.158-mRNA-1	na	na	na	na	na	Ot_Chr1_n30532	5766130800057e2fb289401493757719
0.4521	0.0402	0.4229	0.0467	b	good	XP_022680609.1	sita:101752971	None	PR202_augustus_masked-Super-Scaffold_514-processed-gene-0.135-mRNA-1	na	na	na	na	na	Ot_Chr5_03361	243a4be5dcb9fb00128fc00566e28a6a
0.2541	0.1349	0.3043	0.1274	b	good	XP_012702787.1	sita:101768058	None	PR202_maker-Super-Scaffold_176-augustus-gene-0.15-mRNA-1	na	na	na	na	na	Ot_Chr6_20871	80321ad12a15e93f5aba317a277ea7bf
0.2396	0.0385	0.2884	0.0374	a	na	na	na	na	PR202_augustus_masked-Super-Scaffold_157-processed-gene-0.255-mRNA-1	na	na	na	na	na	Ot_Chr4_08290	53a8ff58558045b9da56058bce343f21
0.2406	0.0912	0.2928	0.0861	a	na	na	na	na	PR202_augustus_masked-Super-Scaffold_105-processed-gene-3.103-mRNA-1	na	na	na	na	na	Ot_Chr10_24156	18dd40aa223ec1850c9b7e0fd9a5f3e2
0.2783	0.0784	0.2839	0.0824	a	na	na	na	na	PR202_augustus_masked-Super-Scaffold_22-processed-gene-8.261-mRNA-1	na	na	na	na	na	Ot_Chr8_20509	cb6893f6e5b4f28e45c84b191028fe84
0.2706	0.0429	0.2947	0.0438	a	na	na	na	na	PR202_augustus_masked-Super-Scaffold_22-processed-gene-7.13-mRNA-1	na	na	na	na	na	Ot_Chr8_21575	b6223644d17799da956fb4d69a22c1b1
2.2991	0.243	2.3558	0.2727	b	na	na	na	na	PR202_maker-Super-Scaffold_507-augustus-gene-1.1123-mRNA-1	na	na	na	na	na	Ot_Chr4_00870	4336ea98fb8b0d34b60ced35e42c7fd8
0.1901	0.0342	0.197	0.0358	a	xo	XP_004951561.1	sita:101775834	K13448	PR202_maker-Super-Scaffold_2412-augustus-gene-3.697-mRNA-1	na	na	na	na	na	Ot_Chr1_18499	e7091763cd0b90594bf11cb129728a6f
0.3356	0.131	0.3924	0.1248	b	good	XP_012701582.1	sita:101780014	K00472	PR202_maker-Super-Scaffold_4858-augustus-gene-0.505-mRNA-1	na	na	na	na	na	Ot_Chr3_07261	605bd3cd45bbd41162db66174f7343c9
0.2481	0.0618	0.2953	0.0585	b	good	XP_004958725.1	sita:101759412	None	PR202_augustus_masked-Super-Scaffold_16-processed-gene-3.940-mRNA-1	na	na	na	na	na	Ot_Chr7_10168	3207524dfdc26f7cef18f378b20bd7cf
0.9968	0.344	0.863	0.3728	a	xo	XP_004976223.1	sita:101784114	None	PR202_augustus_masked-Super-Scaffold_95-processed-gene-2.158-mRNA-1	na	na	na	na	na	Ot_Chr6_12107	84643d6385a3ebf4169987234c197b2f
0.6637	0.1893	0.6806	0.1929	a	na	na	na	na	PR202_augustus_masked-Super-Scaffold_76-processed-gene-5.140-mRNA-1	na	na	na	na	na	Ot_Chr3_09896	cfdacf18094f26c9416f6447595f0823
0.494	0.1358	0.5533	0.1345	a	good	XP_004967580.1	sita:101769493	None	PR202_maker-Super-Scaffold_31-augustus-gene-0.22-mRNA-1	na	na	na	na	na	Ot_Chr3_n33914	53f1a7c9e1eb5443b2fc469c79fcc656
0.1849	0.0501	0.2226	0.0478	a	xo	XP_012700865.1	sita:101765545	None	PR202_maker-Super-Scaffold_253-augustus-gene-0.655-mRNA-1	na	na	na	na	na	Ot_Chr2_15719	f6bf320256dcbfd1af875e974d4c1bdf
0.6216	0.4045	0.5704	0.4182	b	good	XP_004961758.1	sita:101780100	None	PR202_augustus_masked-Super-Scaffold_514-processed-gene-0.99-mRNA-1	na	na	na	na	na	Ot_Chr3_18729	a4941162cf7e4ce02230ba70fc287c87
0.3424	0.1202	0.3975	0.1153	a	good	XP_004961514.1	sita:101755381	K20892	PR202_augustus_masked-Super-Scaffold_152-processed-gene-5.60-mRNA-1	na	na	na	na	na	Ot_Chr5_03540	2b5d7bded8609ec1b44e930bd67e9c00
0.1962	0.0282	0.2494	0.0263	a	na	na	na	na	PR202_augustus_masked-Super-Scaffold_2795-processed-gene-0.151-mRNA-1	na	na	na	na	na	Ot_Chr1_09346	267952a42d7380b0e3f3db71910349f1
1.5553	0.7365	1.327	0.7634	b	xo	XP_004956906.1	sita:101783299	None	PR202_augustus_masked-Super-Scaffold_146-processed-gene-1.464-mRNA-1	na	na	na	na	na	Ot_Chr2_n33504	5d321fc87049ff4954224df4bb3c8e6c
1.1105	0.3231	0.9575	0.3542	a	na	na	na	na	PR202_augustus_masked-Super-Scaffold_24-processed-gene-11.503-mRNA-1	na	na	na	na	na	Ot_Chr4_00912	cf4df30326842382134755136be9c95f
0.2527	0.0117	0.2926	0.0116	b	na	na	na	na	PR202_augustus_masked-Super-Scaffold_65-processed-gene-2.109-mRNA-1	na	na	na	na	na	Ot_Chr5_05322	e940d2a41f54c16dd5a1ab5aacfcd24c
0.1917	0.009	0.2205	0.0088	a	good	XP_012698359.1	sita:101766918	K08678	PR202_augustus_masked-Super-Scaffold_159-processed-gene-1.683-mRNA-1	na	na	na	na	na	Ot_Chr4_00895	8c67b65223ad1d7998da790dfbf46998
1.0262	0.43	0.9145	0.4565	a	good	XP_004961743.1	sita:101773885	None	PR202_augustus_masked-Super-Scaffold_152-processed-gene-3.399-mRNA-1	na	na	na	na	na	Ot_Chr2_n33446	8f457e56efad98d6d72eedbdcf7e55af
0.6008	0.3503	0.5448	0.3687	a	good	XP_004961716.1	sita:101763081	None	PR202_augustus_masked-Super-Scaffold_152-processed-gene-6.164-mRNA-1	na	na	na	na	na	Ot_Chr2_n33444	ccba8fecb775f99c72413bd4deb23529
0.3826	0.0434	0.4426	0.0425	a	na	na	na	na	PR202_maker-Super-Scaffold_76-augustus-gene-5.542-mRNA-1	na	na	na	na	na	Ot_Chr5_05270	108842f57b95c5de7974b5bda8f274f1
0.4118	0.1639	0.3883	0.1717	b	na	na	na	na	PR202_augustus_masked-Super-Scaffold_95-processed-gene-1.503-mRNA-1	na	na	na	na	na	Ot_Chr6_11991	08773802b174043473c8b5607077199c
0.2655	0.0173	0.3143	0.0179	b	na	na	na	na	PR202_maker-Super-Scaffold_435-augustus-gene-0.44-mRNA-1	na	na	na	na	na	Ot_Chr4_00838	59e72b1f27397654c9d0cff8ec054caf
0.2876	0.025	0.3501	0.0237	a	na	na	na	na	PR202_maker-Super-Scaffold_59-augustus-gene-0.35-mRNA-1	na	na	na	na	na	Ot_Chr1_20016	84630e4303a740cfbebcdd46ca67b7ee
0.2783	0.0618	0.3307	0.0591	a	na	na	na	na	PR202_maker-Super-Scaffold_264-augustus-gene-1.174-mRNA-1	na	na	na	na	na	Ot_Chr2_n32647	7bee8033aa302b3a3754fee42af70845
0.2026	0.018	0.208	0.0182	b	na	na	na	na	PR202_augustus_masked-Super-Scaffold_70-processed-gene-1.423-mRNA-1	na	na	na	na	na	Ot_Chr1_n31635	32ee20e85b3701257e1edab88accd8d0
0.4452	0.0831	0.4158	0.0904	a	good	XP_012700558.1	sita:101780401	None	PR202_augustus_masked-Super-Scaffold_66-processed-gene-0.55-mRNA-1	na	na	na	na	na	Ot_Chr2_06739	21f82d33782e6129023ab1aa71cb6b8a
0.3094	0.0802	0.3433	0.0794	b	good	XP_004985147.1	sita:101752844	None	PR202_augustus_masked-Super-Scaffold_15-processed-gene-0.488-mRNA-1	na	na	na	na	na	Ot_Chr4_n35174	b9db498035356c2f7861b3e87b78229e
0.8174	0.188	0.8074	0.1904	b	good	XP_004984149.1	sita:101772827	K02267	PR202_maker-Super-Scaffold_16-augustus-gene-1.731-mRNA-1	na	na	na	na	na	Ot_Chr4_n34926	cc9ca21a0535e8ce63642740a16e4e0e
0.3199	0.0694	0.322	0.074	a	na	na	na	na	PR202_maker-Super-Scaffold_24-augustus-gene-7.425-mRNA-1	na	na	na	na	na	Ot_Chr5_n36617	3da75c69d5a63db14130939af941cb86
0.5062	0.0711	0.4264	0.085	na	xo	XP_022681912.1	na	na	PR202_maker-Super-Scaffold_253-augustus-gene-2.11-mRNA-1	na	na	na	na	na	Ot_Chr2_17468	5f7bf9337a3f9cb7ad935a59b73577ae
0.2741	0.0351	0.306	0.0365	a	na	na	na	na	PR202_maker-Super-Scaffold_134-augustus-gene-0.723-mRNA-1	na	na	na	na	na	Ot_Chr3_12899	3260fb0bce9cbd77b028423f4806a562
1.1368	0.336	1.1185	0.3534	b	good	XP_004969936.1	sita:101765837	None	PR202_augustus_masked-Super-Scaffold_332-processed-gene-0.225-mRNA-1	na	na	na	na	na	Ot_Chr5_03557	c87e723701d9482dc1011a130c09b72b
0.2269	0.0391	0.2647	0.0381	a	xo	XP_004954236.1	sita:101755999	K00736	PR202_augustus_masked-Super-Scaffold_84-processed-gene-3.160-mRNA-1	na	na	na	na	na	Ot_Chr1_04520	80230f5f9e42885dca53dfc11ea0c06b
1.9847	0.6518	1.492	0.6943	a	xo	XP_004954475.1	sita:101778171	None	PR202_maker-Super-Scaffold_158-augustus-gene-0.220-mRNA-1	na	na	na	na	na	Ot_Chr1_04725	941f273790bbd6b7c11c989cad2623e0
0.9492	0.271	0.7855	0.2932	b	good	XP_004957480.1	sita:101777928	None	PR202_maker-Super-Scaffold_3-augustus-gene-2.42-mRNA-1	na	na	na	na	na	Ot_Chr9_14552	28401cf8eccc47ede16414e6600fc388
0.487	0.2697	0.468	0.2808	na	good	XP_004971202.1	sita:101781509	None	PR202_augustus_masked-Super-Scaffold_179-processed-gene-0.209-mRNA-1	na	na	na	na	na	Ot_Chr3_n34539	5ffaa696c47fedc5cf6944768a097f21
0.291	0.0447	0.307	0.0465	a	na	na	na	na	PR202_maker-Super-Scaffold_266-augustus-gene-2.913-mRNA-1	na	na	na	na	na	Ot_Chr8_15096	c632462740d26f3710100cffdf1e832e
0.5427	0.1652	0.5024	0.1755	a	good	XP_004961759.1	sita:101780502	None	PR202_maker-Super-Scaffold_152-augustus-gene-7.339-mRNA-1	na	na	na	na	na	Ot_Chr3_18732	5aca01bd3ff1f11adbc34d769bd5615e
0.2597	0.0334	0.3143	0.0317	a	good	XP_004971394.1	sita:101755168	K01267	PR202_augustus_masked-Super-Scaffold_179-processed-gene-0.146-mRNA-1	na	na	na	na	na	Ot_Chr3_10049	f4c93bf9fc7c1e967019e99ace85bc2a
0.5872	0.265	0.6097	0.2692	b	na	na	na	na	PR202_augustus_masked-Super-Scaffold_21-processed-gene-0.28-mRNA-1	na	na	na	na	na	Ot_Chr10_16917	897314fc0b1251a6e69c431a672e5092
0.5952	0.1307	0.5601	0.1435	b	na	na	na	na	PR202_augustus_masked-Super-Scaffold_19-processed-gene-0.15-mRNA-1	na	na	na	na	na	Ot_Chr4_08350	77ced3d79deaf1d3a538875be7df99d6
0.2296	0.0592	0.2697	0.0565	b	na	na	na	na	PR202_maker-Super-Scaffold_101-augustus-gene-1.139-mRNA-1	na	na	na	na	na	Ot_Chr4_19771	c936f1c1df16af0189c49daef96bbe77
0.306	0.1361	0.3261	0.1351	b	na	na	na	na	PR202_maker-Super-Scaffold_795-augustus-gene-0.228-mRNA-1	na	na	na	na	na	Ot_Chr1_11165	d7ed633b6568af1d393cae0569bb1415
0.2382	0.0191	0.2918	0.0179	a	na	na	na	na	PR202_maker-Super-Scaffold_24-augustus-gene-7.453-mRNA-1	na	na	na	na	na	Ot_Chr5_n36312	86ae8df9c0f2ca833fb3e650914dfbbe
0.1934	0.0151	0.2469	0.0138	a	na	na	na	na	PR202_maker-Super-Scaffold_566-augustus-gene-1.688-mRNA-1	na	na	na	na	na	Ot_Chr3_n34017	8d500004a82b1fb47581b1329dff2fe7
0.9097	0.0681	1.1467	0.0691	b	good	XP_004975465.1	sita:101758851	K20870	PR202_augustus_masked-Super-Scaffold_176-processed-gene-3.335-mRNA-1	na	na	na	na	na	Ot_Chr1_11293	6f5e67d9faf0ffbd8b8a74e0fbaed7de
0.2145	0.1234	0.2421	0.1193	na	xo	XP_014660562.2	sita:101783379	K22825	PR202_maker-Super-Scaffold_253-augustus-gene-2.55-mRNA-1	na	na	na	na	na	Ot_Chr2_17437	dece41246b022b6053ddffa40fc710ee
0.2476	0.098	0.2747	0.094	b	na	na	na	na	PR202_augustus_masked-Super-Scaffold_538-processed-gene-0.134-mRNA-1	na	na	na	na	na	Ot_Chr8_n38958	324359870399e3d82e8cb05e03067cb8
0.2605	0.0406	0.2907	0.0398	b	na	na	na	na	PR202_maker-Super-Scaffold_2591-augustus-gene-0.923-mRNA-1	na	na	na	na	na	Ot_Chr6_02027	80c8b02dfc8c9eda58988d93a999637a
0.9526	0.2807	1.0553	0.2789	b	xo	XP_022685187.1	sita:101762259	None	PR202_augustus_masked-Super-Scaffold_266-processed-gene-1.17-mRNA-1	na	na	na	na	na	Ot_Chr2_10845	75b09883af2cd318af76f42df5373d77
0.2546	0.068	0.2546	0.0696	b	na	na	na	na	PR202_augustus_masked-Super-Scaffold_19-processed-gene-0.11-mRNA-1	na	na	na	na	na	Ot_Chr10_18254	3f09b59abc9faa0a4b3da073d5fb3035
1.4528	0.3344	1.6635	0.343	a	na	na	na	na	PR202_maker-Super-Scaffold_18-augustus-gene-3.645-mRNA-1	na	na	na	na	na	Ot_Chr7_n37954	4a6d72699df58344b3d8d1ff371823ff
0.7759	0.1204	0.9326	0.1222	b	na	na	na	na	PR202_augustus_masked-Super-Scaffold_19-processed-gene-6.191-mRNA-1	na	na	na	na	na	Ot_Chr3_n33921	2cade08776016cccb2ea1ce7af0dc1ea
4.4572	0.7136	2.2154	0.7883	na	xo	XP_014660812.1	na	na	PR202_augustus_masked-Super-Scaffold_12-processed-gene-4.144-mRNA-1	na	na	na	na	na	Ot_Chr5_14115	3574015e561c810b5e67456455350267
1.7415	0.7904	1.5272	0.8146	a	na	na	na	na	PR202_maker-Super-Scaffold_7-augustus-gene-6.680-mRNA-1	na	na	na	na	na	Ot_Chr1_02868	24c02a4165469b0b2d310488d89f1f97
0.1688	0.0868	0.1922	0.0841	a	good	XP_004974077.1	sita:101758300	None	PR202_maker-Super-Scaffold_37-augustus-gene-2.766-mRNA-1	na	na	na	na	na	Ot_Chr9_14581	51c405e02f136d45f1446ef3229b90eb
1.4129	0.147	1.6537	0.1611	a	good	XP_004967622.1	na	na	PR202_maker-Super-Scaffold_31-augustus-gene-0.11-mRNA-1	na	na	na	na	na	Ot_Chr5_15465	60d91aec01ffb3b2285a0d40bf2a5abb
0.1856	0.013	0.2064	0.0131	b	na	na	na	na	PR202_maker-Super-Scaffold_2914-augustus-gene-0.152-mRNA-1	na	na	na	na	na	Ot_Chr1_21640	cb8087fcff0f853e25c5101483084077
59.6324	0.93	3.0	1.0453	b	good	XP_004959968.1	sita:101762121	None	PR202_maker-Super-Scaffold_176-augustus-gene-0.49-mRNA-1	na	na	na	na	na	Ot_Chr1_24903	a8bfdea73cdada4b808faea4d91ec402
0.2679	0.0659	0.2616	0.0681	b	good	XP_004951539.1	sita:101766952	K13993	PR202_maker-Super-Scaffold_4802-augustus-gene-0.9-mRNA-1	na	na	na	na	na	Ot_Chr1_18525	33f31de29c5fcd19485eb35b96ffa092
0.8517	0.0607	0.9884	0.065	b	na	na	na	na	PR202_maker-Super-Scaffold_266-augustus-gene-0.464-mRNA-1	na	na	na	na	na	Ot_Chr2_10817	d8e404c5b5664151a35cf784790422af
0.1586	0.0394	0.1864	0.0369	b	xo	XP_014660796.1	sita:101782580	None	PR202_augustus_masked-Super-Scaffold_128-processed-gene-0.134-mRNA-1	na	na	na	na	na	Ot_Chr3_09062	e8eec194b4ffea32b896c9ec68572044
0.0951	0.0213	0.1072	0.0205	b	na	na	na	na	PR202_maker-Super-Scaffold_38-augustus-gene-0.425-mRNA-1	na	na	na	na	na	Ot_Chr7_13361	a7b20e345811c5d4008a6e6f49cc6311
0.243	0.0671	0.2587	0.0681	b	xo	XP_004957324.1	sita:101785314	None	PR202_maker-Super-Scaffold_311-augustus-gene-0.529-mRNA-1	na	na	na	na	na	Ot_Chr2_24210	23f23a67d92ce5f984e8d85df47bd3e9
3.0951	0.2275	3.0	0.2484	a	good	XP_004959833.2	sita:101783864	K00814	PR202_maker-Super-Scaffold_5-augustus-gene-1.496-mRNA-1	na	na	na	na	na	Ot_Chr2_05818	f2b2a83c23a7d3a7deabbf81deffc2c7
1.2453	0.3351	1.2859	0.3444	b	good	XP_022679205.1	na	na	PR202_maker-Super-Scaffold_16-augustus-gene-3.1131-mRNA-1	na	na	na	na	na	Ot_Chr4_n35032	b6712f5aadcfdc6bb1a6f8af4af1149d
0.3899	0.1279	0.392	0.1327	a	na	na	na	na	PR202_augustus_masked-Super-Scaffold_311-processed-gene-3.701-mRNA-1	na	na	na	na	na	Ot_Chr2_05839	7eab7d6151ebd26dd42bdfe2c84f82e1
0.5382	0.0658	0.5411	0.07	a	good	XP_004956698.1	sita:101763725	K19765	PR202_augustus_masked-Super-Scaffold_603-processed-gene-0.731-mRNA-1	na	na	na	na	na	Ot_Chr2_n33517	71e316af9954d58e9629758ca8c3822e
0.2218	0.0502	0.2424	0.0495	b	na	na	na	na	PR202_maker-Super-Scaffold_634-augustus-gene-0.6-mRNA-1	na	na	na	na	na	Ot_Chr9_02383	5088eeef788c69c08eb9f6a4eff718e4
0.5196	0.2808	0.5317	0.2895	b	xo	XP_004978584.2	sita:101778482	None	PR202_augustus_masked-Super-Scaffold_266-processed-gene-1.52-mRNA-1	na	na	na	na	na	Ot_Chr8_25908	44feddeaaec1e44ae49b04bf88f706c8
1.2026	0.896	1.1314	0.8988	a	na	na	na	na	PR202_augustus_masked-Super-Scaffold_7-processed-gene-2.137-mRNA-1	na	na	na	na	na	Ot_Chr6_n36758	9645f696247e0696522fced829e0d69b
0.2496	0.0166	0.2694	0.0204	a	na	na	na	na	PR202_maker-Super-Scaffold_18-augustus-gene-2.516-mRNA-1	na	na	na	na	na	Ot_Chr4_00350	0a4c3ad99ad100b63c783727ae391c53
1.6578	0.3129	1.5947	0.3393	a	good	XP_004961711.1	sita:101760791	None	PR202_maker-Super-Scaffold_152-augustus-gene-6.32-mRNA-1	na	na	na	na	na	Ot_Chr4_01217	26cbec741fb086a5a52f9cb23aed3986
1.1792	0.1376	1.2612	0.1515	b	good	XP_004951204.1	sita:101768289	K00627	PR202_maker-Super-Scaffold_700-augustus-gene-0.198-mRNA-1	na	na	na	na	na	Ot_Chr10_16865	a504655e3331390b101ca002f6cc4213
0.5862	0.3982	0.5274	0.406	b	good	XP_004979993.1	sita:101771445	K09422	PR202_maker-Super-Scaffold_230-augustus-gene-0.0-mRNA-1	na	na	na	na	na	Ot_Chr10_21850	94bedb6d0cc67a5c6822290e6d1f02d3
0.3438	0.0786	0.3529	0.0824	a	xo	XP_004976018.1	sita:101774795	None	PR202_augustus_masked-Super-Scaffold_95-processed-gene-1.384-mRNA-1	na	na	na	na	na	Ot_Un198_n40744	029f6c675e7a673c06f4e8bd4e4f23d2
0.9919	0.2942	1.1309	0.2951	a	xo	XP_004953618.1	na	na	PR202_maker-Super-Scaffold_70-augustus-gene-5.69-mRNA-1	na	na	na	na	na	Ot_Chr2_n32343	99d4505dcb2991ce6338872765dea02a
1.5182	0.3546	1.4749	0.3716	b	good	XP_004965584.1	sita:101756487	None	PR202_maker-Super-Scaffold_133-augustus-gene-0.350-mRNA-1	na	na	na	na	na	Ot_Chr3_17951	9b3fa9ef2ef55f6f095c94a36917c9c5
0.4717	0.1811	0.4448	0.1919	b	good	XP_004977978.1	sita:101755087	None	PR202_augustus_masked-Super-Scaffold_176-processed-gene-1.424-mRNA-1	na	na	na	na	na	Ot_Chr1_11366	03dd6861750ffec84dbeee5bcc4115be
2.3103	0.4727	2.5149	0.4975	a	good	XP_004968396.1	sita:101784200	K22771	PR202_maker-Super-Scaffold_792-augustus-gene-1.580-mRNA-1	na	na	na	na	na	Ot_Chr1_18865	1715a1ba0557d580059afd074b2c3a0e
0.6872	0.8817	0.6635	0.8914	a	good	XP_004960006.1	sita:101777954	None	PR202_augustus_masked-Super-Scaffold_411-processed-gene-0.89-mRNA-1	na	na	na	na	na	Ot_Chr3_12884	ecbc4fb57b2cb7d97824e704a092997e
0.6437	0.3516	0.5936	0.3599	b	na	na	na	na	PR202_maker-Super-Scaffold_89-augustus-gene-0.49-mRNA-1	na	na	na	na	na	Ot_Chr7_10250	3e126505e51d2d2bf20cec570a126a07
0.501	0.1496	0.4729	0.1593	b	xo	XP_004957228.1	sita:101778860	None	PR202_maker-Super-Scaffold_10-augustus-gene-3.374-mRNA-1	na	na	na	na	na	Ot_Chr2_n32968	8d0351ca08e49f1025e64c6cfe644d7e
0.3047	0.0241	0.2903	0.027	b	good	XP_004955303.1	sita:101762903	None	PR202_maker-Super-Scaffold_1136-augustus-gene-0.216-mRNA-1	na	na	na	na	na	Ot_Chr7_n37893	6e3588c476971b9c6ab8002b4a90649a
0.2873	0.1105	0.3326	0.106	b	na	na	na	na	PR202_maker-Super-Scaffold_893-augustus-gene-0.21-mRNA-1	na	na	na	na	na	Ot_Chr1_09262	e2ec21038d7b40b92c39e8eef1ac6229
0.2648	0.0585	0.2854	0.0581	b	na	na	na	na	PR202_augustus_masked-Super-Scaffold_1068-processed-gene-0.217-mRNA-1	na	na	na	na	na	Ot_Chr7_16652	41e231fa9c71f97459fed612f4875ed8
0.3225	0.0777	0.3488	0.0779	a	xo	XP_004957197.1	sita:101766166	None	PR202_maker-Super-Scaffold_311-augustus-gene-1.24-mRNA-1	na	na	na	na	na	Ot_Chr2_05505	029cc4a64928489cfe76a8532b56b115
0.287	0.0399	0.2983	0.0384	b	na	na	na	na	PR202_maker-Super-Scaffold_435-augustus-gene-0.7-mRNA-1	na	na	na	na	na	Ot_Chr4_00748	82ed4a273203cd9555575e98fe145f12
0.2423	0.0863	0.2757	0.0837	a	na	na	na	na	PR202_augustus_masked-Super-Scaffold_23-processed-gene-0.188-mRNA-1	na	na	na	na	na	Ot_Chr5_05186	cfee7a623872607572b56a80b5fd8afb
0.3157	0.0626	0.32	0.0675	a	na	na	na	na	PR202_augustus_masked-Super-Scaffold_204-processed-gene-0.571-mRNA-1	na	na	na	na	na	Ot_Un91_n41161	67338b53f3a601171617ab536aad8c23
1.0593	0.4313	0.8816	0.4628	a	na	na	na	na	PR202_augustus_masked-Super-Scaffold_4946-processed-gene-1.520-mRNA-1	na	na	na	na	na	Ot_Chr6_12112	ed1360295b82675d8562d862f6f4d109
0.3065	0.0374	0.3533	0.0365	b	good	XP_004974075.1	sita:101757487	None	PR202_maker-Super-Scaffold_149-augustus-gene-1.389-mRNA-1	na	na	na	na	na	Ot_Chr9_14611	b013dbbad7c8e9db19a36d615165eb19
0.2612	0.0523	0.2938	0.0513	a	na	na	na	na	PR202_maker-Super-Scaffold_100-augustus-gene-3.138-mRNA-1	na	na	na	na	na	Ot_Chr2_22176	8595fe252eb9f8cb5434faff586f1273
0.1429	0.0486	0.1734	0.046	b	na	na	na	na	PR202_maker-Super-Scaffold_2539-augustus-gene-0.574-mRNA-1	na	na	na	na	na	Ot_Chr5_04942	83af6a100bfaeec5855f6f6594be9480
0.2969	0.0648	0.3253	0.0658	b	xo	XP_004952963.1	sita:101767894	K14850	PR202_augustus_masked-Super-Scaffold_70-processed-gene-0.51-mRNA-1	na	na	na	na	na	Ot_Chr1_02631	4649b7b4a3fe32e6f34ae71626b9fbee
0.2059	0.0227	0.2382	0.0229	a	na	na	na	na	PR202_maker-Super-Scaffold_307-augustus-gene-3.314-mRNA-1	na	na	na	na	na	Ot_Chr3_11649	1d0a1509fefa5d718a7a7be15bb29fd9
0.5231	0.1894	0.5056	0.1987	b	good	XP_004987275.1	sita:101759347	None	PR202_augustus_masked-Super-Scaffold_1136-processed-gene-0.182-mRNA-1	na	na	na	na	na	Ot_Chr7_21937	bed1f0425efbfb48640bb35024cac78b
0.3279	0.0609	0.2985	0.068	b	good	XP_004969958.1	sita:101775010	None	PR202_maker-Super-Scaffold_352-augustus-gene-0.654-mRNA-1	na	na	na	na	na	Ot_Chr3_12516	72cf5350f256d7b4e200a7171d979a0a
0.2613	0.0603	0.242	0.0668	a	na	na	na	na	PR202_maker-Super-Scaffold_598-augustus-gene-0.378-mRNA-1	na	na	na	na	na	Ot_Chr2_16026	dcf097207089cbd9ec44ce79f9ebc029
0.4305	0.1746	0.4064	0.1833	a	good	XP_004969934.1	sita:101765165	None	PR202_maker-Super-Scaffold_334-augustus-gene-0.322-mRNA-1	na	na	na	na	na	Ot_Chr5_03556	934ff16c3ff2dab91bc2a14ccfd0266c
1.0263	0.2045	1.0418	0.2188	a	na	na	na	na	PR202_augustus_masked-Super-Scaffold_311-processed-gene-3.854-mRNA-1	na	na	na	na	na	Ot_Chr9_02190	86ce7f07975de855c37d5777ae799db0
0.1887	0.0669	0.2053	0.0655	b	good	XP_004961781.1	sita:101756731	K07277	PR202_maker-Super-Scaffold_514-augustus-gene-0.517-mRNA-1	na	na	na	na	na	Ot_Chr5_n36088	4e30552361555deeb5bbeba33fa3ce17
0.6573	0.176	0.5698	0.1924	b	good	XP_004958780.1	sita:101780475	K01051	PR202_maker-Super-Scaffold_16-augustus-gene-3.1074-mRNA-1	na	na	na	na	na	Ot_Chr4_01062	ddd6b53c69b0a529c980a334833d5c44
0.4866	0.1087	0.4817	0.1148	a	good	XP_004973094.1	sita:101786237	None	PR202_augustus_masked-Super-Scaffold_115-processed-gene-1.9-mRNA-1	na	na	na	na	na	Ot_Chr9_13880	74588e273fc9d7881fdb0cc620fd4e46
0.1922	0.0773	0.2427	0.0714	a	na	na	na	na	PR202_maker-Super-Scaffold_186-augustus-gene-3.37-mRNA-1	na	na	na	na	na	Ot_Chr1_n30664	fb7c1fca2c1b954ebef273cba7df0f60
0.2273	0.0604	0.2756	0.0572	b	good	XP_004985448.2	sita:101766097	None	PR202_maker-Super-Scaffold_15-augustus-gene-2.711-mRNA-1	na	na	na	na	na	Ot_Chr4_00310	df8d6f80327ef1f4dbcea116cd2154cc
1.049	0.2747	1.0894	0.2816	b	na	na	na	na	PR202_augustus_masked-Super-Scaffold_19-processed-gene-0.115-mRNA-1	na	na	na	na	na	Ot_Chr4_08340	fa17048bb9a2e01dcc3819408c9df0d5
1.4902	0.2659	1.7827	0.2764	b	good	XP_004961205.1	sita:101769578	None	PR202_maker-Super-Scaffold_69-augustus-gene-1.101-mRNA-1	na	na	na	na	na	Ot_Chr5_03747	86b3e27bc949d19f17483b9e8138e33e
0.3434	0.0686	0.3653	0.0707	a	na	na	na	na	PR202_maker-Super-Scaffold_396-augustus-gene-0.280-mRNA-1	na	na	na	na	na	Ot_Chr3_19590	b33500f89b65749b9761797ce95c3c81
0.7684	0.3054	0.6825	0.3288	a	good	XP_014660752.1	sita:101774624	None	PR202_maker-Super-Scaffold_179-augustus-gene-0.1112-mRNA-1	na	na	na	na	na	Ot_Chr5_05296	78050b9e49585557e84e2f2d12d582e3
0.6273	0.3176	0.607	0.3268	b	good	XP_004953423.1	sita:101782594	None	PR202_maker-Super-Scaffold_376-augustus-gene-0.73-mRNA-1	na	na	na	na	na	Ot_Chr1_21162	2185ef318a0671298464e962585d5bed
0.2739	0.0421	0.2938	0.0427	a	na	na	na	na	PR202_maker-Super-Scaffold_59-augustus-gene-0.28-mRNA-1	na	na	na	na	na	Ot_Chr1_22063	820705dd31f1a78b4a30ce9de1d3e440
1.5955	0.0865	1.9505	0.1079	a	good	XP_004977568.1	sita:101781281	None	PR202_maker-Super-Scaffold_81-augustus-gene-2.5-mRNA-1	na	na	na	na	na	Ot_Chr1_11346	aa044f47efc6017ba13c79473a106b1d
0.2386	0.0498	0.2746	0.0496	b	na	na	na	na	PR202_maker-Super-Scaffold_2591-augustus-gene-0.992-mRNA-1	na	na	na	na	na	Ot_Chr6_02057	c758711805de09d719fbebbab3750a45
0.4769	0.147	0.5015	0.1481	a	na	na	na	na	PR202_augustus_masked-Super-Scaffold_100-processed-gene-3.408-mRNA-1	na	na	na	na	na	Ot_Chr2_n33446	98c9be56d19130053190344cddd54a31
1.1804	0.3965	1.0905	0.4182	b	na	na	na	na	PR202_augustus_masked-Super-Scaffold_118-processed-gene-4.110-mRNA-1	na	na	na	na	na	Ot_Chr4_08416	4f072aac5724691f726243255ee3205a
0.3158	0.452	0.3634	0.4287	a	na	na	na	na	PR202_maker-Super-Scaffold_395-augustus-gene-2.471-mRNA-1	na	na	na	na	na	Ot_Chr2_17110	a649d73f839d8a52bf18c83b3ac84770
0.9138	0.3461	0.8448	0.3654	a	na	na	na	na	PR202_maker-Super-Scaffold_7-augustus-gene-6.712-mRNA-1	na	na	na	na	na	Ot_Chr6_n36917	92b27ff54c13d4e4741d3b27473e89f8
0.71	0.39	0.6249	0.4065	b	xo	XP_004954323.1	sita:101756000	K09753	PR202_maker-Super-Scaffold_84-augustus-gene-3.43-mRNA-1	na	na	na	na	na	Ot_Chr2_n32571	fd0a8ff698b9ef01851c7f1268055984
0.2887	0.1133	0.3232	0.1108	b	na	na	na	na	PR202_maker-Super-Scaffold_17-augustus-gene-6.61-mRNA-1	na	na	na	na	na	Ot_Chr9_13682	0cb4b25571cbcc3a1d6349d6899e660e
0.2312	0.062	0.2504	0.0622	a	na	na	na	na	PR202_maker-Super-Scaffold_4-augustus-gene-1.70-mRNA-1	na	na	na	na	na	Ot_Chr10_23991	bc2c375bba5a7cd4dda1b54849655760
0.1619	0.0193	0.1908	0.0189	a	good	XP_004958567.1	sita:101766581	K00284	PR202_maker-Super-Scaffold_34-augustus-gene-1.616-mRNA-1	na	na	na	na	na	Ot_Chr7_10320	39149400adf214db9a0fe01057604e3b
0.432	0.0889	0.4517	0.0917	a	good	XP_004984696.1	na	na	PR202_maker-Super-Scaffold_159-augustus-gene-0.569-mRNA-1	na	na	na	na	na	Ot_Chr4_n35120	a807e66efcd9e7860996941b5acb5628
0.3357	0.0898	0.3611	0.0903	a	na	na	na	na	PR202_augustus_masked-Super-Scaffold_210-processed-gene-3.521-mRNA-1	na	na	na	na	na	Ot_Chr4_n35429	e66ddaba83498c89a7c18b7e3824d733
0.2932	0.0701	0.3298	0.0708	b	xo	XP_004970320.1	sita:101779097	None	PR202_augustus_masked-Super-Scaffold_128-processed-gene-4.712-mRNA-1	na	na	na	na	na	Ot_Chr3_18651	79f51d4a38d463724c78ac44ca7f182f
0.5055	0.1575	0.4892	0.1654	a	na	na	na	na	PR202_maker-Super-Scaffold_4946-augustus-gene-0.396-mRNA-1	na	na	na	na	na	Ot_Chr1_19869	cc8a90575235ba239203f94f4c023119
0.1808	0.0105	0.1933	0.0104	a	xo	XP_022682076.1	na	na	PR202_augustus_masked-scaffold306|size1284463_obj-processed-gene-0.248-mRNA-1	na	na	na	na	na	Ot_Chr3_09058	11a293587e7fd101eb7935daf2f2499b
0.6924	0.0884	0.8397	0.0849	b	na	na	na	na	PR202_maker-Super-Scaffold_8-augustus-gene-0.194-mRNA-1	na	na	na	na	na	Ot_Chr2_06079	31b4e32522f6ce39cca1a893f33d9553
3.5283	0.472	3.0	0.4878	b	good	XP_004963693.2	sita:101754574	None	PR202_augustus_masked-Super-Scaffold_514-processed-gene-0.126-mRNA-1	na	na	na	na	na	Ot_Chr2_22118	c0d0b703a04afcebe01b18abf5e3b1c6
0.325	0.1077	0.3115	0.1128	b	good	XP_012699750.1	sita:105913923	K03093	PR202_maker-Super-Scaffold_69-augustus-gene-1.73-mRNA-1	na	na	na	na	na	Ot_Chr5_n36272	233553880752aa00b7db53a7f9e5f83e
0.3192	0.0843	0.3144	0.0882	b	good	XP_004954955.1	sita:101786897	None	PR202_augustus_masked-Super-Scaffold_453-processed-gene-2.270-mRNA-1	na	na	na	na	na	Ot_Chr1_11294	b707b1b301909d3717311f6fe9116a02
1.7691	0.8552	1.4032	0.8864	a	na	na	na	na	PR202_maker-Super-Scaffold_182-augustus-gene-2.512-mRNA-1	na	na	na	na	na	Ot_Chr8_14921	20f1d188daac25b386983e715c1a8b36
0.2309	0.0628	0.236	0.0629	a	good	XP_004970421.3	sita:101782717	K13424	PR202_maker-Super-Scaffold_214-augustus-gene-0.84-mRNA-1	na	na	na	na	na	Ot_Chr3_18740	dfb5d3cc17fa48f1e6befd2c334276b7
0.1603	0.0243	0.1873	0.0233	na	na	na	na	na	PR202_maker-Super-Scaffold_800-augustus-gene-0.46-mRNA-1	na	na	na	na	na	Ot_Chr5_03694	b036d4fb5fd4cd4008417550caf02c09
0.2175	0.0443	0.2489	0.0425	a	na	na	na	na	PR202_augustus_masked-Super-Scaffold_2628-processed-gene-2.631-mRNA-1	na	na	na	na	na	Ot_Chr7_09527	6a2edf4c4c5363a51e2df23ba6b1f4c2
0.3019	0.0806	0.3024	0.0826	a	na	na	na	na	PR202_maker-Super-Scaffold_25-augustus-gene-3.22-mRNA-1	na	na	na	na	na	Ot_Chr1_18344	2cb33b052d61e1a4952841c6652f4b72
0.244	0.0623	0.2748	0.0615	a	xo	XP_004954664.1	sita:101765459	None	PR202_augustus_masked-Super-Scaffold_2412-processed-gene-3.537-mRNA-1	na	na	na	na	na	Ot_Chr1_18515	29df85ccc6cb46681ae8592ebd3c66af
0.2641	0.063	0.2829	0.0624	a	xo	XP_004957030.1	sita:101767122	None	PR202_maker-Super-Scaffold_311-augustus-gene-2.683-mRNA-1	na	na	na	na	na	Ot_Chr2_05668	6ac66b54728cce36e92181929ab77012
0.2057	0.0632	0.206	0.0646	a	xo	XP_004976291.1	sita:101775335	K16297	PR202_maker-Super-Scaffold_95-augustus-gene-3.258-mRNA-1	na	na	na	na	na	Ot_Chr6_12153	62fa9f4ba7170cae8cbcee429d39332b
0.2291	0.0836	0.2322	0.0853	a	na	na	na	na	PR202_maker-Super-Scaffold_210-augustus-gene-0.351-mRNA-1	na	na	na	na	na	Ot_Chr4_08053	55aa37f8d7d53d4dacdf2cc972dd20ef
1.0395	0.2026	0.7893	0.2085	a	good	XP_004961827.1	sita:101776577	None	PR202_maker-Super-Scaffold_152-augustus-gene-7.367-mRNA-1	na	na	na	na	na	Ot_Chr3_18820	b1be5059e6af01a83ab102429d46212a
0.6586	0.2613	0.6651	0.2708	a	good	XP_004952922.1	sita:101786758	None	PR202_augustus_masked-Super-Scaffold_183-processed-gene-2.220-mRNA-1	na	na	na	na	na	Ot_Chr7_23062	5573cab492941fa3d3668351d15d8a80
0.9167	0.2401	1.0603	0.2385	b	xo	XP_004966169.1	sita:101784984	None	PR202_augustus_masked-Super-Scaffold_13-processed-gene-1.259-mRNA-1	na	na	na	na	na	Ot_Chr1_14372	553909ef7f28413be491b3459def42cc
0.2217	0.0404	0.2414	0.0409	b	good	XP_012701239.1	sita:101781920	K22379	PR202_augustus_masked-Super-Scaffold_4858-processed-gene-0.327-mRNA-1	na	na	na	na	na	Ot_Chr3_07217	5e39705dbf045b8fa2a0fc2f0e06a808
0.2131	0.0222	0.2025	0.024	a	na	na	na	na	PR202_maker-Super-Scaffold_557-augustus-gene-0.37-mRNA-1	na	na	na	na	na	Ot_Chr7_16670	64c9855bf60cf77fd6f8818b6c8cbf9c
1.2746	0.2681	1.3649	0.2757	a	na	na	na	na	PR202_maker-Super-Scaffold_40-augustus-gene-3.29-mRNA-1	na	na	na	na	na	Ot_Chr7_n38063	eafb7c883440eac6e9fe11dd69dba801
0.3138	0.0957	0.3453	0.0962	b	good	XP_004978003.1	sita:101770102	None	PR202_augustus_masked-Super-Scaffold_176-processed-gene-0.62-mRNA-1	na	na	na	na	na	Ot_Chr6_n37367	1818ef63bf5458a3158c525e0496e067
0.1839	0.0051	0.2392	0.0052	b	na	na	na	na	PR202_augustus_masked-Super-Scaffold_507-processed-gene-0.147-mRNA-1	na	na	na	na	na	Ot_Chr4_23603	a06041e76976a1216abf2927ec2c59de
0.2337	0.0779	0.2808	0.074	b	good	XP_012704134.1	sita:101769745	None	PR202_augustus_masked-Super-Scaffold_15-processed-gene-1.337-mRNA-1	na	na	na	na	na	Ot_Chr4_28058	e9483e0bd238a7598cfe598161b26ee4
0.9485	0.2906	0.9159	0.3035	a	na	na	na	na	PR202_maker-Super-Scaffold_1173-augustus-gene-1.1063-mRNA-1	na	na	na	na	na	Ot_Chr1_n31363	c89eac9ff8b449e47342b25e7c1ab8de
0.4078	0.0125	0.3802	0.0132	a	xo	XP_012702157.2	sita:101780985	None	PR202_maker-Super-Scaffold_158-exonerate_protein2genome-gene-0.707-mRNA-1	na	na	na	na	na	Ot_Chr1_04581	0a7a1c00ae4fc086e2c6a73fa9940359
1.2986	0.7828	1.1773	0.8031	a	xo	XP_004954277.1	sita:101773006	None	PR202_augustus_masked-Super-Scaffold_158-processed-gene-0.305-mRNA-1	na	na	na	na	na	Ot_Chr1_04560	8dc3abf5c2d32f98506c63d856c409c9
0.1936	0.0218	0.2262	0.021	b	na	na	na	na	PR202_augustus_masked-Super-Scaffold_291-processed-gene-8.748-mRNA-1	na	na	na	na	na	Ot_Chr9_14797	e83843494c4d2a7e8d700c6f842c91d1
1.712	0.9193	1.3778	0.9561	b	na	na	na	na	PR202_maker-Super-Scaffold_2628-augustus-gene-2.79-mRNA-1	na	na	na	na	na	Ot_Chr4_07830	f537052ea88e8b06f0d5f01fc35eeffe
0.2551	0.0139	0.2542	0.0141	b	xo	XP_004970581.1	sita:101778820	None	PR202_maker-Super-Scaffold_128-augustus-gene-3.768-mRNA-1	na	na	na	na	na	Ot_Chr3_n34284	7cbf60ff7bf063ed9dd01bc9f723abbf
0.3832	0.0562	0.3605	0.0617	b	good	XP_004969119.1	sita:101781768	None	PR202_maker-Super-Scaffold_55-augustus-gene-3.25-mRNA-1	na	na	na	na	na	Ot_Chr3_19434	1e06cc6609f32f83022e802d675f5e0c
1.5377	0.1396	1.7411	0.1556	a	good	XP_004953733.1	sita:101765586	None	PR202_maker-Super-Scaffold_1274-augustus-gene-0.15-mRNA-1	na	na	na	na	na	Ot_Chr1_n31475	718a5edacdeb9a321ff183a759c88600
0.9341	0.297	1.0951	0.292	a	na	na	na	na	PR202_augustus_masked-Super-Scaffold_6-processed-gene-1.125-mRNA-1	na	na	na	na	na	Ot_Chr5_03839	f4a2e892bfb0dc53b8b812d40ff1d68d
0.1882	0.0351	0.2217	0.0335	a	good	XP_004954169.1	sita:101763430	None	PR202_maker-Super-Scaffold_179-augustus-gene-0.1067-mRNA-1	na	na	na	na	na	Ot_Chr3_10010	7631eba83ec1bf2be2a8a894f0600c61
0.8533	0.1415	0.9086	0.1484	b	na	na	na	na	PR202_maker-Super-Scaffold_99-augustus-gene-2.396-mRNA-1	na	na	na	na	na	Ot_Chr4_08489	ca0358271e844170f1734eef5e183d45
0.1867	0.0272	0.1979	0.0276	b	na	na	na	na	PR202_augustus_masked-Super-Scaffold_32-processed-gene-3.85-mRNA-1	na	na	na	na	na	Ot_Chr8_25374	b0c2a83606232f13bb9219bd125d5bbb
1.9407	0.4641	2.2264	0.477	a	good	XP_004972985.1	sita:101773972	None	PR202_maker-Super-Scaffold_52-augustus-gene-0.0-mRNA-1	na	na	na	na	na	Ot_Chr6_22819	92172396ab4e3db5fe54ed71a1700d2b
0.3444	0.1213	0.3761	0.1193	b	xo	XP_004951984.1	sita:101774501	None	PR202_augustus_masked-Super-Scaffold_2412-processed-gene-1.0-mRNA-1	na	na	na	na	na	Ot_Chr1_14286	3543932f140f487eb871b903382f1ee3
3.1283	0.5628	3.0	0.585	b	na	na	na	na	PR202_maker-Super-Scaffold_538-augustus-gene-0.32-mRNA-1	na	na	na	na	na	Ot_Chr3_28323	87e94082546089481f0c1e98d88d9888
0.152	0.1137	0.1661	0.1122	b	na	na	na	na	PR202_maker-Super-Scaffold_271-augustus-gene-2.50-mRNA-1	na	na	na	na	na	Ot_Chr7_n38080	37844a02f81d77f626aca30b8677cb6e
0.3014	0.0802	0.3306	0.0792	a	na	na	na	na	PR202_maker-Super-Scaffold_7-augustus-gene-2.73-mRNA-1	na	na	na	na	na	Ot_Chr1_11423	1be5ff212f0cb74666f81b69fa2a6237
0.239	0.0461	0.2598	0.0456	a	good	XP_004961907.1	sita:101774165	K13463	PR202_maker-Super-Scaffold_152-augustus-gene-4.76-mRNA-1	na	na	na	na	na	Ot_Chr5_n36062	ad553d5817236642e96cf9f5b5c125e2
0.2732	0.0728	0.3196	0.0705	a	na	na	na	na	PR202_maker-Super-Scaffold_70-augustus-gene-5.51-mRNA-1	na	na	na	na	na	Ot_Chr1_19345	85211ef380e9eac3d6e85e18a7e9b90b
0.1711	0.0106	0.1877	0.0105	a	na	na	na	na	PR202_maker-Super-Scaffold_13-augustus-gene-1.96-mRNA-1	na	na	na	na	na	Ot_Chr2_n32313	46ef892eaa61433ef50eb4bdeaa3d99a
1.194	0.1845	1.8655	0.1821	a	good	XP_004977329.1	sita:101783715	K08867	PR202_maker-Super-Scaffold_81-exonerate_protein2genome-gene-1.201-mRNA-1	na	na	na	na	na	Ot_Chr8_14979	f0c69f34e5d2ce6cf6d2a5fc6cb6a30f
0.5585	0.1579	0.5416	0.1652	b	na	na	na	na	PR202_augustus_masked-Super-Scaffold_2539-processed-gene-0.456-mRNA-1	na	na	na	na	na	Ot_Chr3_18810	c53a72bcefc1e5daa05ecd215cfd913c
0.7482	0.1381	0.7936	0.145	b	xo	XP_004970739.1	sita:101771769	None	PR202_maker-Super-Scaffold_128-augustus-gene-2.20-mRNA-1	na	na	na	na	na	Ot_Chr5_05024	278bac8f96b07e0045f29aafdbfb3f8b
0.2576	0.0704	0.2969	0.0674	a	good	XP_022679876.1	na	na	PR202_maker-Super-Scaffold_66-augustus-gene-1.379-mRNA-1	na	na	na	na	na	Ot_Chr2_06692	d6ddc6f510cb0afcd1b73554837a4951
0.129	0.0692	0.1435	0.0669	a	xo	XP_022679127.1	na	na	PR202_maker-Super-Scaffold_2412-augustus-gene-3.685-mRNA-1	na	na	na	na	na	Ot_Chr1_18477	f29752f61f116c33fd55a005445e0bc1
0.2591	0.0829	0.2656	0.0868	b	na	na	na	na	PR202_maker-Super-Scaffold_19-augustus-gene-6.759-mRNA-1	na	na	na	na	na	Ot_Chr5_n36018	12e9424bb0b01b090e60b3e586119acc
0.3589	0.0902	0.4008	0.0898	a	na	na	na	na	PR202_maker-Super-Scaffold_6-augustus-gene-2.446-mRNA-1	na	na	na	na	na	Ot_Chr3_11585	c2e0b32e230a5a5792078e154a1984de
0.2803	0.025	0.2948	0.0271	a	xo	XP_004973620.1	sita:101778986	K00951	PR202_maker-Super-Scaffold_291-augustus-gene-5.182-mRNA-1	na	na	na	na	na	Ot_Chr9_n39359	44a2c38bfe025d3c228fa7786d3ee9ff
0.2401	0.0644	0.2714	0.0628	b	na	na	na	na	PR202_maker-Super-Scaffold_2914-augustus-gene-0.149-mRNA-1	na	na	na	na	na	Ot_Chr1_n31091	0b79fa063f183ca6b2782eb1bb8d49fc
1.028	0.0943	1.182	0.102	b	good	XP_004976796.1	sita:101779276	K03549	PR202_maker-Super-Scaffold_243-augustus-gene-2.23-mRNA-1	na	na	na	na	na	Ot_Chr9_n39518	d494403996f3cc910298c779738f85ef
0.4991	0.2213	0.5328	0.2192	b	good	XP_014660678.1	sita:101770455	K11699	PR202_augustus_masked-Super-Scaffold_474-processed-gene-0.82-mRNA-1	na	na	na	na	na	Ot_Chr3_22964	824efdf79decb3d607e546542e30c2f1
0.44	0.1496	0.4364	0.1552	a	na	na	na	na	PR202_maker-Super-Scaffold_395-augustus-gene-5.730-mRNA-1	na	na	na	na	na	Ot_Chr2_17198	b404b89e1ffb0c5971866374dd0eb681
0.2456	0.0152	0.2847	0.015	b	na	na	na	na	PR202_maker-Super-Scaffold_147-augustus-gene-0.34-mRNA-1	na	na	na	na	na	Ot_Chr4_08001	3e41615e347fbe8abc23164d09e1fb7f
0.2331	0.024	0.2787	0.023	b	good	XP_004982053.1	sita:101780260	None	PR202_maker-Super-Scaffold_980-augustus-gene-0.254-mRNA-1	na	na	na	na	na	Ot_Chr4_n35482	51d68870f0affaffdf30773fbfc539d3
0.3106	0.1215	0.3468	0.1186	a	xo	XP_022680891.1	sita:101761389	None	PR202_maker-Super-Scaffold_25-augustus-gene-1.44-mRNA-1	na	na	na	na	na	Ot_Chr1_18909	6c3bcdf8c8c409398aa627a6d59f936a
0.455	0.0235	0.5143	0.0233	a	na	na	na	na	PR202_maker-Super-Scaffold_140-augustus-gene-0.686-mRNA-1	na	na	na	na	na	Ot_Chr7_n37749	5584b6811d0e05df6eb36cbe5e4edb72
0.3239	0.1402	0.3583	0.1355	b	na	na	na	na	PR202_maker-Super-Scaffold_30-augustus-gene-0.81-mRNA-1	na	na	na	na	na	Ot_Chr2_10595	3e56a20815b68840747e72429fede15b
0.2249	0.1578	0.2525	0.1505	a	good	XP_004967628.1	na	na	PR202_maker-Super-Scaffold_4927-augustus-gene-0.722-mRNA-1	na	na	na	na	na	Ot_Chr5_05011	b6b5007d406af700b4496eaeb76bf2d6
0.423	0.0535	0.4659	0.0542	b	good	XP_004974065.1	sita:101753309	K01802	PR202_maker-Super-Scaffold_149-augustus-gene-1.438-mRNA-1	na	na	na	na	na	Ot_Un170_27092	2d70a1c64fd63fdb43e167afafe956bb
0.3234	0.236	0.357	0.228	b	na	na	na	na	PR202_maker-Super-Scaffold_17-augustus-gene-6.59-mRNA-1	na	na	na	na	na	Ot_Chr9_n39263	6137c196984bd56f1450c3da8ee92870
0.3094	0.0967	0.341	0.0956	b	xo	XP_004951874.1	sita:101766954	None	PR202_maker-Super-Scaffold_2412-augustus-gene-2.8-mRNA-1	na	na	na	na	na	Ot_Chr1_14417	2cc49b9d7ad24e9153013389a9aa2c04
0.26	0.0536	0.2881	0.0531	b	good	XP_004965153.1	sita:101773919	K17991	PR202_maker-Super-Scaffold_371-augustus-gene-2.20-mRNA-1	na	na	na	na	na	Ot_Chr2_15993	b5cf775bc831241bdfd1cc1b0354be81
0.245	0.1245	0.2777	0.1195	b	na	na	na	na	PR202_maker-Super-Scaffold_26-augustus-gene-1.153-mRNA-1	na	na	na	na	na	Ot_Chr6_25682	6c1f1ee9fbd64050aab7098a51c015d7
0.7085	0.2831	0.6676	0.2984	b	good	XP_004958970.1	sita:101768210	K12581	PR202_augustus_masked-Super-Scaffold_35-processed-gene-4.44-mRNA-1	na	na	na	na	na	Ot_Chr7_09543	8dcb6d8da0779806d7412e60381e5ef4
0.2028	0.0481	0.2406	0.0442	b	na	na	na	na	PR202_maker-Super-Scaffold_435-augustus-gene-1.1-mRNA-1	na	na	na	na	na	Ot_Chr4_00869	14706315f123c577d30a43113a4f3499
0.3883	0.0399	0.4474	0.0389	a	xo	XP_004966248.1	sita:101781083	None	PR202_maker-Super-Scaffold_1173-augustus-gene-1.1057-mRNA-1	na	na	na	na	na	Ot_Chr2_15564	2346e7afa00b43f4ce54b23974a109de
0.2913	0.0445	0.331	0.0439	a	xo	XP_004951509.1	sita:101755164	K13137	PR202_maker-Super-Scaffold_25-augustus-gene-1.68-mRNA-1	na	na	na	na	na	Ot_Chr1_18862	542aec4030e6f666ccc92abb4065aee1
0.5103	0.1227	0.5544	0.1254	a	good	XP_004979306.1	sita:101755913	None	PR202_augustus_masked-Super-Scaffold_104-processed-gene-0.43-mRNA-1	na	na	na	na	na	Ot_Chr8_21465	7daf5c5233fae59cbc520433d8b51d4d
0.281	0.1648	0.2997	0.1624	a	good	XP_004983880.1	na	na	PR202_maker-scaffold944|size276584_obj-augustus-gene-0.117-mRNA-1	na	na	na	na	na	Ot_Chr1_n31080	7bb35e183b674f61e5f925fe894b0e8f
0.231	0.0186	0.2595	0.0187	a	xo	XP_004967833.1	sita:101765030	None	PR202_maker-Super-Scaffold_50-augustus-gene-3.698-mRNA-1	na	na	na	na	na	Ot_Chr3_09734	874b114179a6b93314629764a4102af0
61.7271	0.8779	3.0	0.9796	b	good	XP_004985900.1	sita:101769619	K11135	PR202_maker-Super-Scaffold_15-augustus-gene-2.607-mRNA-1	na	na	na	na	na	Ot_Chr4_00344	0d89012e9fcbc5413765e2639be3c5cc
0.3207	0.1267	0.3745	0.1211	a	na	na	na	na	PR202_maker-Super-Scaffold_2466-augustus-gene-0.12-mRNA-1	na	na	na	na	na	Ot_Chr4_n35606	df609478efd7d75c489f1731c1158217
0.1708	0.057	0.2025	0.0535	a	na	na	na	na	PR202_augustus_masked-Super-Scaffold_504-processed-gene-0.595-mRNA-1	na	na	na	na	na	Ot_Chr3_19517	44ae876be9180c99f4a52bc00ac46a99
0.1806	0.0231	0.1955	0.023	b	na	na	na	na	PR202_maker-Super-Scaffold_1263-augustus-gene-0.147-mRNA-1	na	na	na	na	na	Ot_Chr3_09880	a3feef39d37b91fb9ac2bfe6775828b8
0.2582	0.0891	0.2633	0.0903	a	xo	XP_004967928.1	sita:101770432	None	PR202_augustus_masked-Super-Scaffold_50-processed-gene-2.226-mRNA-1	na	na	na	na	na	Ot_Chr3_06856	3369106e9746abb5ea30a6054238b8bb
0.6888	0.3691	0.6822	0.3735	b	na	na	na	na	PR202_maker-Super-Scaffold_502-augustus-gene-0.280-mRNA-1	na	na	na	na	na	Ot_Chr9_n39481	28dd0f1b1c1d7ebf6651ee982ce12f1f
0.5194	0.0516	0.5424	0.0549	b	good	XP_004961146.1	sita:101779301	K00026	PR202_maker-Super-Scaffold_69-augustus-gene-1.113-mRNA-1	na	na	na	na	na	Ot_Chr3_11775	4c707607faaebd1cb77c450a52d3f5bc
22.1484	0.451	1.8669	0.5154	a	good	XP_004961504.1	sita:101785747	None	PR202_maker-Super-Scaffold_152-augustus-gene-1.652-mRNA-1	na	na	na	na	na	Ot_Chr3_12536	df40e9ad877daab6091767d0400d8140
1.3968	0.3207	1.174	0.3442	b	good	XP_004965584.1	sita:101756487	None	PR202_maker-Super-Scaffold_133-augustus-gene-0.350-mRNA-1	na	na	na	na	na	Ot_Chr1_18991	110c9defa1e4521b67b4706f3fbdb73d
0.2316	0.0191	0.3067	0.0184	b	good	XP_022681912.1	na	na	PR202_maker-Super-Scaffold_4803-augustus-gene-0.300-mRNA-1	na	na	na	na	na	Ot_Chr2_17468	1da513b9273323f94ab4fbc175bfa710
0.2469	0.0552	0.2752	0.053	b	good	XP_004979031.1	sita:101760245	K02882	PR202_maker-Super-Scaffold_69-augustus-gene-1.20-mRNA-1	na	na	na	na	na	Ot_Chr5_03875	533918713c89edea284ebfcb5225d552
0.5355	0.0914	0.4841	0.1016	b	good	XP_022683440.1	sita:101781001	None	PR202_augustus_masked-Super-Scaffold_149-processed-gene-0.516-mRNA-1	na	na	na	na	na	Ot_Chr9_14539	b05b5d247f6d43ec940336b7bd8b4cc1
0.3301	0.015	0.3628	0.0168	b	na	na	na	na	PR202_augustus_masked-Super-Scaffold_256-processed-gene-0.11-mRNA-1	na	na	na	na	na	Ot_Chr7_n37652	7448927235f2923cd40ecb6c86576eb3
0.2429	0.0632	0.2935	0.0602	a	good	XP_004976649.1	sita:101755077	None	PR202_maker-Super-Scaffold_924-augustus-gene-0.0-mRNA-1	na	na	na	na	na	Ot_Chr6_01534	b819bb8219e11ba27cddee515d8a2dab
0.3669	0.0611	0.4331	0.0594	a	good	XP_004974124.1	sita:101779119	K13099	PR202_maker-Super-Scaffold_603-augustus-gene-0.42-mRNA-1	na	na	na	na	na	Ot_Chr2_05934	4b3dae7a4138d5e774cedb3043c2488e
1.7322	0.3887	1.7253	0.4071	na	good	XP_012702089.1	sita:101782344	None	PR202_maker-Super-Scaffold_54-augustus-gene-2.240-mRNA-1	na	na	na	na	na	Ot_Chr1_04255	1427ed767ccd7d14c0f8c56a72af0a71
0.8596	0.4708	0.7374	0.5013	b	na	na	na	na	PR202_augustus_masked-Super-Scaffold_507-processed-gene-1.918-mRNA-1	na	na	na	na	na	Ot_Chr3_18826	98f319027638368e83593573fa868c78
0.3294	0.0453	0.3271	0.047	a	good	XP_004969907.1	sita:101754224	None	PR202_augustus_masked-Super-Scaffold_2499-processed-gene-1.407-mRNA-1	na	na	na	na	na	Ot_Chr5_03870	622b5a1fca3f800195377db42ea38a2d
0.1784	0.0641	0.2148	0.0596	a	na	na	na	na	PR202_maker-Super-Scaffold_210-augustus-gene-2.39-mRNA-1	na	na	na	na	na	Ot_Chr4_07528	b90e2d64670b065170791b90798e137b
0.6157	0.1217	0.8289	0.1151	a	good	XP_022679439.1	na	na	PR202_maker-Super-Scaffold_159-augustus-gene-1.8-mRNA-1	na	na	na	na	na	Ot_Chr4_00914	5a069e4e542ac366154cee4174156688
1.0414	0.3462	1.0169	0.3576	a	na	na	na	na	PR202_maker-Super-Scaffold_395-augustus-gene-1.540-mRNA-1	na	na	na	na	na	Ot_Chr1_04197	0098b43ccbb5ed0546d6962916e0b91c
0.5775	0.2101	0.5604	0.2181	b	xo	XP_004954334.1	sita:101760601	K22762	PR202_augustus_masked-Super-Scaffold_158-processed-gene-0.252-mRNA-1	na	na	na	na	na	Ot_Chr1_n30530	080b2258f650a9298ef7335059ea7585
0.251	0.0364	0.292	0.0362	a	good	XP_004983570.1	sita:101778383	None	PR202_maker-Super-Scaffold_90-augustus-gene-0.218-mRNA-1	na	na	na	na	na	Ot_Chr1_20120	4f120a0dede29806cf84c4d8773dfe63
0.5603	0.3379	0.4944	0.3551	b	na	na	na	na	PR202_maker-Super-Scaffold_4946-augustus-gene-0.385-mRNA-1	na	na	na	na	na	Ot_Chr1_04605	c8aab4899d62a9938521284a34f99249
0.9506	0.3459	1.0494	0.346	a	good	XP_004958346.1	sita:101779418	K18810	PR202_augustus_masked-Super-Scaffold_5-processed-gene-1.414-mRNA-1	na	na	na	na	na	Ot_Chr4_19742	dfaab6c221bcc65b62dacdb74c7a12ac
0.1829	0.0332	0.197	0.0332	a	na	na	na	na	PR202_maker-Super-Scaffold_134-augustus-gene-0.652-mRNA-1	na	na	na	na	na	Ot_Chr3_12821	5cc7b0bad13df4103cf7b0745fc73655
0.172	0.0122	0.2011	0.0115	na	xo	XP_004966518.1	sita:101781885	None	PR202_maker-Super-Scaffold_13-augustus-gene-0.86-mRNA-1	na	na	na	na	na	Ot_Un1_16438	73430b01a7dae97144d68fd32d48d85d
0.7568	0.0691	0.9036	0.0688	a	na	na	na	na	PR202_maker-Super-Scaffold_202-augustus-gene-9.0-mRNA-1	na	na	na	na	na	Ot_Chr7_10570	e85ae3948a4db1737ce867152ef63048
0.5478	0.0215	0.4934	0.0288	a	na	na	na	na	PR202_augustus_masked-Super-Scaffold_18-processed-gene-5.650-mRNA-1	na	na	na	na	na	Ot_Chr1_19927	a2213cb4fb7059617544ffcb720f558c
0.2732	0.0551	0.2867	0.0563	b	na	na	na	na	PR202_maker-Super-Scaffold_507-augustus-gene-1.1045-mRNA-1	na	na	na	na	na	Ot_Chr4_n34889	14784da589c81821035626e62688bd58
0.34	0.0472	0.3529	0.0484	a	good	XP_012700334.1	na	na	PR202_augustus_masked-Super-Scaffold_152-processed-gene-5.165-mRNA-1	na	na	na	na	na	Ot_Chr5_27539	65d2c129b0101b279012766c21fe6342
0.22	0.0792	0.2384	0.0791	b	na	na	na	na	PR202_maker-Super-Scaffold_2591-augustus-gene-0.908-mRNA-1	na	na	na	na	na	Ot_Chr6_02052	21b1e6aeca24926b922b5bfe73670d5c
2.0046	0.6457	1.6259	0.6911	b	good	XP_004974468.1	sita:101768446	K21407	PR202_maker-Super-Scaffold_154-augustus-gene-0.11-mRNA-1	na	na	na	na	na	Ot_Chr8_n39112	735222319c3665c219083ad3636729d7
0.2088	0.0497	0.2556	0.0468	b	good	XP_004965384.1	sita:101767987	K08835	PR202_augustus_masked-Super-Scaffold_161-processed-gene-1.90-mRNA-1	na	na	na	na	na	Ot_Chr2_23435	5d4777170a54a57ec7aad03e445e4343
0.3064	0.1816	0.3411	0.177	a	good	XP_004970278.1	na	na	PR202_augustus_masked-Super-Scaffold_214-processed-gene-0.1023-mRNA-1	na	na	na	na	na	Ot_Chr3_18603	0274ef8deb33a1a16624a35c871c1176
0.2355	0.0709	0.2776	0.0668	a	na	na	na	na	PR202_maker-Super-Scaffold_1173-augustus-gene-1.1077-mRNA-1	na	na	na	na	na	Ot_Chr2_16305	e206900f2761677254256fa722dd4706
0.2287	0.0606	0.2686	0.0586	a	good	XP_022684334.1	na	na	PR202_augustus_masked-Super-Scaffold_184-processed-gene-1.914-mRNA-1	na	na	na	na	na	Ot_Chr6_01621	4d5d732c9dfdd05d89001653dc916d85
0.3405	0.0771	0.394	0.074	a	xo	XP_004957111.1	sita:101766020	None	PR202_maker-Super-Scaffold_311-augustus-gene-2.692-mRNA-1	na	na	na	na	na	Ot_Chr2_05595	73c23b270e31109e6fee267cdf7d685a
1.0639	0.1789	1.2211	0.1864	a	good	XP_004972737.3	sita:101774768	K16252	PR202_maker-Super-Scaffold_52-augustus-gene-3.402-mRNA-1	na	na	na	na	na	Ot_Chr6_01838	32a9630ae2d065b5f5183ee8d80e62e5
0.3447	0.0384	0.3994	0.0381	a	good	XP_004958541.1	sita:101756027	K05350	PR202_maker-Super-Scaffold_34-augustus-gene-1.673-mRNA-1	na	na	na	na	na	Ot_Chr7_n37849	27aae47ab0e46b6d07178a9728036ab2
1.3032	0.549	1.1623	0.5787	b	good	XP_004954972.1	sita:101765729	None	PR202_maker-Super-Scaffold_453-augustus-gene-2.106-mRNA-1	na	na	na	na	na	Ot_Chr2_10909	f22cdaa5c551850394ee5075902b31c2
0.197	0.027	0.2321	0.0265	b	good	XP_004965814.1	sita:101782424	K14207	PR202_maker-Super-Scaffold_4803-augustus-gene-0.334-mRNA-1	na	na	na	na	na	Ot_Chr2_15833	b275d81e85c8efb51e3fd4c05bcc0a99
0.2083	0.0235	0.1901	0.0246	a	na	na	na	na	PR202_augustus_masked-Super-Scaffold_202-processed-gene-5.267-mRNA-1	na	na	na	na	na	Ot_Chr4_25094	7fa86ca7085bd5b8fc14ccc0e1ad3c16
6.6025	0.6682	1.9053	0.6829	a	good	na	na	na	PR202_augustus_masked-Super-Scaffold_4830-processed-gene-0.215-mRNA-1	na	na	na	na	na	Ot_Chr1_20947	451e827aa8f1f12972ba0d7177704dba
0.5452	0.1642	0.4691	0.1811	b	na	na	na	na	PR202_augustus_masked-Super-Scaffold_4946-processed-gene-0.220-mRNA-1	na	na	na	na	na	Ot_Chr4_00037	7ac2c4ee65df3e3b171a98ccc86a3d33
0.3155	0.0742	0.3696	0.0728	b	na	na	na	na	PR202_maker-Super-Scaffold_89-augustus-gene-0.32-mRNA-1	na	na	na	na	na	Ot_Chr4_01273	e2882aeb63a560e8d7f7b1821fc30d84
0.3941	0.1874	0.4193	0.1879	a	na	na	na	na	PR202_augustus_masked-Super-Scaffold_396-processed-gene-1.153-mRNA-1	na	na	na	na	na	Ot_Chr3_23885	d65e9bda3d28cd9264d0cb3b88b154dd
0.2747	0.0509	0.3353	0.0476	a	good	XP_004982054.1	sita:101780657	K05350	PR202_augustus_masked-Super-Scaffold_523-processed-gene-1.734-mRNA-1	na	na	na	na	na	Ot_Chr4_08074	9cf471b5c95fff69666f36643cf263c0
0.2108	0.0393	0.2301	0.0396	b	na	na	na	na	PR202_maker-Super-Scaffold_202-augustus-gene-1.485-mRNA-1	na	na	na	na	na	Ot_Chr4_19654	07d69e1bcd337f198693ffc41c37ce00
0.9282	0.4523	0.8525	0.4755	b	na	na	na	na	PR202_augustus_masked-Super-Scaffold_271-processed-gene-3.485-mRNA-1	na	na	na	na	na	Ot_Chr7_n38109	6f4bcd4eb5bd6fe1cf889ec7f158918a
0.2957	0.0344	0.3732	0.0331	b	xo	XP_004969558.1	sita:101786611	K12827	PR202_augustus_masked-Super-Scaffold_307-processed-gene-2.123-mRNA-1	na	na	na	na	na	Ot_Chr3_n34521	0b5593f2f85779f27a97eb86c184ddfb
0.2696	0.0364	0.3261	0.0346	a	good	XP_004960697.1	sita:101774685	K03283	PR202_augustus_masked-Super-Scaffold_308-processed-gene-0.170-mRNA-1	na	na	na	na	na	Ot_Chr2_n32628	df16b2c755e8962a643b572c8601a8db
0.271	0.0416	0.2964	0.0435	a	good	XP_004981214.1	sita:101784297	None	PR202_maker-Super-Scaffold_85-augustus-gene-0.435-mRNA-1	na	na	na	na	na	Ot_Chr4_23675	93132b051c3ba811d184e3def74e1b8e
0.3631	0.0179	0.3508	0.0195	a	na	na	na	na	PR202_maker-Super-Scaffold_9585-augustus-gene-0.24-mRNA-1	na	na	na	na	na	Ot_Chr9_26912	17406dfa0e7625d2421625424b029fd5
0.224	0.074	0.2213	0.0749	a	good	XP_012698642.1	na	na	PR202_maker-Super-Scaffold_443-augustus-gene-0.132-mRNA-1	na	na	na	na	na	Ot_Chr2_06267	95719058954c376cdda96edbb2cd5726
0.479	0.1352	0.4917	0.1402	a	good	XP_004963013.1	sita:101767968	None	PR202_maker-Super-Scaffold_20-augustus-gene-2.438-mRNA-1	na	na	na	na	na	Ot_Chr10_18113	a4a5e2f29066b61f4c4bfecacb935bd0
0.2549	0.079	0.3319	0.0721	a	xo	XP_004953636.1	na	na	PR202_maker-Super-Scaffold_70-augustus-gene-5.30-mRNA-1	na	na	na	na	na	Ot_Chr1_19284	bf8ebff3af2eb1e982b28323836950d4
0.828	1.113	0.8347	1.1314	b	good	XP_004961743.1	sita:101773885	None	PR202_augustus_masked-Super-Scaffold_514-processed-gene-0.36-mRNA-1	na	na	na	na	na	Ot_Chr5_n36103	213ada700ea56c066042c7fab1cd5f97
0.3185	0.0693	0.3731	0.0676	b	na	na	na	na	PR202_maker-Super-Scaffold_19-augustus-gene-0.444-mRNA-1	na	na	na	na	na	Ot_Chr10_18281	d40f1e5401640ddbbd279c833040f40c
0.2986	0.1811	0.314	0.1772	b	xo	XP_004970825.1	na	na	PR202_maker-Super-Scaffold_128-augustus-gene-0.539-mRNA-1	na	na	na	na	na	Ot_Chr3_13021	da255e56db40c66eeac6e952ef3fb4e2
0.2393	0.0531	0.3069	0.0494	b	na	na	na	na	PR202_maker-Super-Scaffold_21-augustus-gene-0.532-mRNA-1	na	na	na	na	na	Ot_Chr10_16980	6912359977cd0a4d1702f8a3d91ecb57
0.2005	0.0261	0.2301	0.0257	b	good	XP_022679614.1	na	na	PR202_augustus_masked-Super-Scaffold_27-processed-gene-0.139-mRNA-1	na	na	na	na	na	Ot_Chr1_11194	7c486fe3f42a1a91b2b8092b8d320544
0.2251	0.0329	0.2448	0.0327	a	good	XP_012700238.1	sita:105913464	K05863	PR202_maker-Super-Scaffold_152-augustus-gene-0.61-mRNA-1	na	na	na	na	na	Ot_Chr5_03686	31fa70d65fe4562faa378f9664ad1f48
0.1739	0.0002	0.2239	0.0	b	xo	XP_012698914.1	sita:105913688	None	PR202_maker-Super-Scaffold_70-exonerate_protein2genome-gene-1.353-mRNA-1	na	na	na	na	na	Ot_Chr1_n31622	c6525a77dc907d0c4c5608de2634c99e
0.24	0.0371	0.2633	0.0379	a	good	XP_004958608.1	sita:101783048	K04565	PR202_augustus_masked-Super-Scaffold_34-processed-gene-1.56-mRNA-1	na	na	na	na	na	Ot_Chr7_n37548	70107ff78c5c3362e68b731fe74ea274
0.6676	0.0394	0.8315	0.0453	a	na	na	na	na	PR202_maker-Super-Scaffold_95-augustus-gene-2.509-mRNA-1	na	na	na	na	na	Ot_Chr1_02751	9c4c4882d00d8a7b7a2aca355d2e26c2
0.8455	0.1903	1.0128	0.187	b	na	na	na	na	PR202_augustus_masked-Super-Scaffold_17-processed-gene-3.35-mRNA-1	na	na	na	na	na	Ot_Chr6_01825	24083da902dec3924e1ae14231bc0feb
0.8114	0.127	0.9502	0.1291	a	good	XP_022678934.1	sita:101778115	K12603	PR202_maker-Super-Scaffold_4830-augustus-gene-0.263-mRNA-1	na	na	na	na	na	Ot_Chr4_00186	c99151e36a00e3937b1c618ee68b3ff1
0.1893	0.0731	0.2029	0.0733	a	good	na	na	na	PR202_augustus_masked-Super-Scaffold_97-processed-gene-0.215-mRNA-1	na	na	na	na	na	Ot_Chr9_02456	865d23fd41359c4262461eddda459e27
1.0423	0.4425	0.9294	0.466	a	good	XP_004961644.1	sita:101769711	None	PR202_maker-Super-Scaffold_152-augustus-gene-2.582-mRNA-1	na	na	na	na	na	Ot_Chr5_03413	c027358b16353b76404aa857dd00d7af
0.6594	0.1804	0.6198	0.1912	a	good	XP_004976578.1	sita:101758860	None	PR202_maker-Super-Scaffold_924-augustus-gene-0.30-mRNA-1	na	na	na	na	na	Ot_Chr1_21130	a2f10eb4f678117fe24c1228f5f8fb6b
0.5116	0.074	0.4972	0.079	a	na	na	na	na	PR202_augustus_masked-Super-Scaffold_2628-processed-gene-2.630-mRNA-1	na	na	na	na	na	Ot_Chr7_09526	48446552516430d7d227e9b84c0b1cb2
0.3307	0.0598	0.3471	0.0612	b	na	na	na	na	PR202_maker-Super-Scaffold_266-augustus-gene-2.873-mRNA-1	na	na	na	na	na	Ot_Chr8_15188	39ddf77338e5a83362002a976d0c90f0
0.6748	0.2945	0.5912	0.3163	a	na	na	na	na	PR202_maker-Super-Scaffold_39-exonerate_protein2genome-gene-0.154-mRNA-1	na	na	na	na	na	Ot_Chr2_10954	bd53874f53394bf4af8b542d3f245d19
0.2695	0.0552	0.3297	0.053	b	good	XP_004952694.1	na	na	PR202_maker-Super-Scaffold_453-augustus-gene-2.101-mRNA-1	na	na	na	na	na	Ot_Chr1_11395	4f7ed7ceb7dd9f538458c9fdff5b99f6
0.3428	0.063	0.3814	0.0622	b	na	na	na	na	PR202_augustus_masked-Super-Scaffold_271-processed-gene-2.230-mRNA-1	na	na	na	na	na	Ot_Chr7_13591	9bd9864893ae8e5e7f6ee6e483238cb3
0.412	0.0377	0.3855	0.0426	a	good	XP_004958677.1	sita:101774669	K01051	PR202_maker-Super-Scaffold_34-augustus-gene-0.574-mRNA-1	na	na	na	na	na	Ot_Chr7_10222	f97efb433bc8a27a04205fdd7025dbac
1.0324	0.5779	0.9581	0.5942	a	good	XP_004953363.1	sita:101758417	None	PR202_maker-Super-Scaffold_2978-augustus-gene-0.71-mRNA-1	na	na	na	na	na	Ot_Chr6_12311	627ce0c6fe2184adb955ae2ae04a7b6a
0.3702	0.1525	0.3617	0.1579	a	good	XP_004955437.1	sita:101784240	K16189	PR202_maker-Super-Scaffold_88-augustus-gene-0.474-mRNA-1	na	na	na	na	na	Ot_Chr7_22523	e1bb086367ae4dd5950a703cb2e8f928
0.2792	0.1065	0.2983	0.1082	na	xo	XP_004978482.1	sita:101771431	None	PR202_maker-Super-Scaffold_76-augustus-gene-0.45-mRNA-1	na	na	na	na	na	Ot_Chr2_22094	4d7673cb766458b8445f6d99f32f9c8d
0.9272	0.1879	0.9961	0.1956	b	good	XP_004961269.1	sita:101759436	None	PR202_maker-Super-Scaffold_69-augustus-gene-0.526-mRNA-1	na	na	na	na	na	Ot_Chr3_11592	93eb6bfbcb183110f29b7d74f45ea171
0.3088	0.0421	0.3561	0.041	b	na	na	na	na	PR202_augustus_masked-Super-Scaffold_13-processed-gene-1.203-mRNA-1	na	na	na	na	na	Ot_Chr2_16308	f6ec2bd699dfda5a74e9e915aa4b10c4
0.2099	0.0359	0.2577	0.0335	a	xo	XP_004967809.1	sita:101756364	None	PR202_augustus_masked-Super-Scaffold_50-processed-gene-3.54-mRNA-1	na	na	na	na	na	Ot_Chr3_09724	2ee5ce13156150a4ac9104520cf8667b
1.007	0.5231	0.9201	0.5462	b	xo	XP_004953940.1	sita:101778044	None	PR202_maker-Super-Scaffold_84-augustus-gene-1.190-mRNA-1	na	na	na	na	na	Ot_Chr2_15873	6c8cdccc6ddca4db84bea472fc608319
0.8359	0.2144	0.7749	0.228	b	na	na	na	na	PR202_maker-Super-Scaffold_8-augustus-gene-2.7-mRNA-1	na	na	na	na	na	Ot_Chr1_n31167	1b53d8b5d188c1cd94b80868cece9ecc
0.3487	0.0731	0.3517	0.0758	a	xo	XP_004965678.1	sita:101759318	K09833	PR202_maker-Super-Scaffold_253-augustus-gene-0.648-mRNA-1	na	na	na	na	na	Ot_Chr2_n32291	ab37c849a0122ef7caa6176c370c51d2
0.1958	0.057	0.2551	0.0548	b	good	XP_004976896.1	sita:101784791	None	PR202_maker-Super-Scaffold_243-augustus-gene-1.703-mRNA-1	na	na	na	na	na	Ot_Chr6_n37067	062bb079d1b32d1a5dc12d9da9f2961a
1.8974	0.2786	3.0	0.2827	a	na	na	na	na	PR202_maker-Super-Scaffold_7-augustus-gene-10.81-mRNA-1	na	na	na	na	na	Ot_Chr6_n36859	91e31bb96c72768b6648b20a93f4ebb9
1.5574	0.344	1.3847	0.3732	a	na	na	na	na	PR202_augustus_masked-Super-Scaffold_7-processed-gene-6.92-mRNA-1	na	na	na	na	na	Ot_Chr1_n31723	e6ed00ef9f7ab06cdbbff70798fe0ca2
1.1519	0.3919	1.0479	0.4106	a	na	na	na	na	PR202_augustus_masked-Super-Scaffold_395-processed-gene-4.151-mRNA-1	na	na	na	na	na	Ot_Chr1_04190	a36dbfcb478d36ad9a4e50faf2ef561f
0.2241	0.1084	0.2551	0.1055	b	na	na	na	na	PR202_augustus_masked-Super-Scaffold_65-processed-gene-4.291-mRNA-1	na	na	na	na	na	Ot_Chr5_05246	14f87ba01d6da1a51356ccb20f85eead
0.288	0.0286	0.3422	0.03	b	na	na	na	na	PR202_augustus_masked-Super-Scaffold_435-processed-gene-0.205-mRNA-1	na	na	na	na	na	Ot_Chr4_00844	ab5a88ade361381d5b6db1c7aa919ccd
57.9931	0.2493	2.5256	0.2804	b	good	XP_004974112.1	sita:101774648	None	PR202_maker-Super-Scaffold_149-augustus-gene-0.399-mRNA-1	na	na	na	na	na	Ot_Chr6_n36972	cc4713c05a33dd8a6a024de1c0d53a3b
0.3251	0.1026	0.3615	0.1013	b	xo	XP_022680115.1	sita:101775061	None	PR202_maker-Super-Scaffold_10-augustus-gene-4.638-mRNA-1	na	na	na	na	na	Ot_Chr2_n33498	814606279347dc88d09f655cb991d490
0.4796	0.5638	0.4878	0.5596	a	good	XP_004957504.1	sita:101786916	None	PR202_augustus_masked-Super-Scaffold_66-processed-gene-3.55-mRNA-1	na	na	na	na	na	Ot_Chr9_n39460	141e2415ba724c6cde6a901266b63cd1
0.3494	0.0404	0.4174	0.0401	b	na	na	na	na	PR202_augustus_masked-Super-Scaffold_795-processed-gene-0.36-mRNA-1	na	na	na	na	na	Ot_Chr1_n31708	2233b01700ba7bd675b6c69c809b0997
0.5881	0.7903	0.6255	0.7728	a	xo	XP_004962867.1	sita:101776457	K00430	PR202_maker-Super-Scaffold_105-augustus-gene-4.323-mRNA-1	na	na	na	na	na	Ot_Chr10_n30269	09218b57aa2e9371abed0aa19af8dcce
0.8362	0.0983	0.8923	0.1052	a	xo	XP_004953274.1	sita:101758693	K09553	PR202_maker-Super-Scaffold_95-augustus-gene-3.243-mRNA-1	na	na	na	na	na	Ot_Chr1_n31564	a960ddb839f11ef03657b92b2c35631c
0.3604	0.0415	0.4059	0.0413	b	good	XP_022680368.1	na	na	PR202_maker-Super-Scaffold_3-augustus-gene-0.42-mRNA-1	na	na	na	na	na	Ot_Chr2_06443	2bb440258e3ada0871b7735e09f90d44
0.6297	0.3155	0.5999	0.332	b	na	na	na	na	PR202_augustus_masked-Super-Scaffold_295-processed-gene-0.180-mRNA-1	na	na	na	na	na	Ot_Chr2_06018	f5e445ece4bb1ec3f7541569d7de1e1c
0.5713	0.0221	0.6205	0.0279	b	good	XP_004958675.1	sita:101773860	K02883	PR202_augustus_masked-Super-Scaffold_16-processed-gene-3.734-mRNA-1	na	na	na	na	na	Ot_Chr4_01284	1c3301f982957069e2d43eb318ba3b23
0.3324	0.0259	0.3064	0.0295	b	good	XP_004961787.1	sita:101759162	K03320	PR202_maker-Super-Scaffold_514-augustus-gene-0.486-mRNA-1	na	na	na	na	na	Ot_Chr5_04828	9c4f1e4ecbcb03001dc46aac314326e8
0.1599	0.0002	0.2011	0.0	b	good	XP_004983514.1	sita:101754188	K07977	PR202_maker-Super-Scaffold_236-augustus-gene-0.6-mRNA-1	na	na	na	na	na	Ot_Chr1_20184	717d98036756b1b089dc77f81be01fe8
0.7809	0.497	0.6395	0.5301	b	xo	XP_012701665.1	sita:105914466	None	PR202_augustus_masked-Super-Scaffold_307-processed-gene-2.52-mRNA-1	na	na	na	na	na	Ot_Chr5_03949	059ad0e7c403c03a948d999e75784c98
0.1829	0.0435	0.1904	0.0447	a	na	na	na	na	PR202_augustus_masked-Super-Scaffold_63-processed-gene-2.230-mRNA-1	na	na	na	na	na	Ot_Chr1_09311	da647b1960a1ce4c8fb9cb82e9a913d5
0.3273	0.1164	0.3187	0.1208	a	xo	XP_004976308.1	sita:101781819	None	PR202_augustus_masked-Super-Scaffold_95-processed-gene-3.51-mRNA-1	na	na	na	na	na	Ot_Chr6_12170	fc036fdfea894fca93f4cceed79c9c34
6.4302	0.8863	2.4488	0.9572	a	xo	XP_022681987.1	sita:101755320	K14509	PR202_augustus_masked-Super-Scaffold_25-processed-gene-1.202-mRNA-1	na	na	na	na	na	Ot_Chr1_n31272	3a3ba30005141bfe6528f4ad90eea793
0.2393	0.0439	0.2754	0.0432	a	good	XP_022680962.1	sita:101753630	None	PR202_maker-Super-Scaffold_152-augustus-gene-6.61-mRNA-1	na	na	na	na	na	Ot_Chr5_03377	99ac29e4e0e8c1f9382f85285c4ea8cd
0.263	0.061	0.2902	0.0608	a	na	na	na	na	PR202_maker-Super-Scaffold_4-augustus-gene-1.30-mRNA-1	na	na	na	na	na	Ot_Chr10_24005	c3b7396a83886774a199a916aa6da2e1
0.2388	0.043	0.2545	0.0442	b	good	XP_004985736.1	sita:101773107	None	PR202_augustus_masked-Super-Scaffold_5062-processed-gene-0.629-mRNA-1	na	na	na	na	na	Ot_Chr4_00053	2809b052be8fef751cc32923c2df2a84
2.1753	0.8775	1.924	0.9484	a	na	na	na	na	PR202_augustus_masked-Super-Scaffold_345-processed-gene-0.1047-mRNA-1	na	na	na	na	na	Ot_Chr4_07812	f44257f9adbb0bdedc391675319a55ac
0.2517	0.0548	0.2972	0.0524	a	xo	XP_004954021.2	sita:101775580	K08911	PR202_maker-Super-Scaffold_84-augustus-gene-5.434-mRNA-1	na	na	na	na	na	Ot_Chr1_04309	f28ff6d7bd7744c9b1faadb160c28fbf
0.2027	0.0343	0.1937	0.036	a	na	na	na	na	PR202_augustus_masked-Super-Scaffold_70-processed-gene-4.418-mRNA-1	na	na	na	na	na	Ot_Chr1_21099	9a15515de3b353912e92ac691ff39314
0.1735	0.0407	0.2016	0.0387	a	good	XP_004957468.1	sita:101773317	K01803	PR202_maker-Super-Scaffold_66-augustus-gene-3.474-mRNA-1	na	na	na	na	na	Ot_Chr2_06554	3f7a2b40b32ddd1382f463ab480127ee
0.5189	0.1994	0.517	0.2049	b	na	na	na	na	PR202_maker-Super-Scaffold_431-augustus-gene-0.313-mRNA-1	na	na	na	na	na	Ot_Chr7_n38233	9a3c2e7514c65033b8d2fcb6a83da979
0.2307	0.0305	0.2687	0.0293	a	good	XP_004970159.1	sita:101782172	None	PR202_augustus_masked-Super-Scaffold_565-processed-gene-0.206-mRNA-1	na	na	na	na	na	Ot_Chr3_12691	47640c2fb26e1be8afbaaa799048ca53
0.6843	0.298	0.6388	0.3102	a	good	XP_014660297.1	sita:101759856	None	PR202_maker-Super-Scaffold_20-augustus-gene-1.11-mRNA-1	na	na	na	na	na	Ot_Chr10_18167	3e1b2effb4bc383869e8391cd6196cc0
0.9788	0.3858	1.0047	0.3903	a	na	na	na	na	PR202_augustus_masked-Super-Scaffold_578-processed-gene-0.88-mRNA-1	na	na	na	na	na	Ot_Chr10_25579	dbcbc6b1e8f39768a23f245bf9f22184
0.2621	0.0786	0.2618	0.0797	a	good	XP_004987050.2	sita:101784050	None	PR202_augustus_masked-Super-Scaffold_159-processed-gene-1.896-mRNA-1	na	na	na	na	na	Ot_Chr4_n35069	c88b9bf7abb327f3fc107334cca25f03
0.2692	0.0472	0.3285	0.0448	b	xo	XP_004957293.1	sita:101772901	K00574	PR202_maker-Super-Scaffold_291-augustus-gene-8.544-mRNA-1	na	na	na	na	na	Ot_Chr9_14758	b03d350ba182929fc5b20359fe48aeec
0.8894	0.1225	1.0253	0.1252	b	good	XP_004961441.1	sita:101762810	K01412	PR202_maker-Super-Scaffold_332-augustus-gene-0.342-mRNA-1	na	na	na	na	na	Ot_Chr5_03617	efe071091b6c20830e30b1daf93e6de6
1.3685	0.5772	1.355	0.5989	a	good	XP_004984993.1	sita:101760005	None	PR202_augustus_masked-Super-Scaffold_440-processed-gene-0.132-mRNA-1	na	na	na	na	na	Ot_Chr4_n35139	fa3776ad5bd9623adf242715fed6370c
0.7148	0.0465	0.9308	0.0468	b	xo	XP_022685591.1	na	na	PR202_maker-Super-Scaffold_202-augustus-gene-0.18-mRNA-1	na	na	na	na	na	Ot_Chr7_10310	867b33f696b2a08829cd8d55a2cdedd8
0.5477	0.3462	0.4971	0.3582	a	na	na	na	na	PR202_maker-Super-Scaffold_7-exonerate_protein2genome-gene-8.238-mRNA-1	na	na	na	na	na	Ot_Chr2_10906	535d1937644c5315277138c929e28fb0
3.4291	0.9192	2.1144	0.9687	b	xo	XP_004954450.1	na	na	PR202_augustus_masked-Super-Scaffold_158-processed-gene-0.387-mRNA-1	na	na	na	na	na	Ot_Chr1_04699	1e5328598ea88cc5965b4e4e79697686
0.3915	0.1093	0.4533	0.1047	b	good	XP_004961775.1	na	na	PR202_maker-Super-Scaffold_514-augustus-gene-0.520-mRNA-1	na	na	na	na	na	Ot_Chr5_04819	1e1883ffa98e21b55a35480c28b0dade
0.1619	0.0714	0.1605	0.0735	a	na	na	na	na	PR202_augustus_masked-Super-Scaffold_210-processed-gene-1.74-mRNA-1	na	na	na	na	na	Ot_Chr4_n35809	7bbe10ea4fd91b80f3face27c2074ec5
0.2449	0.0714	0.2707	0.0692	b	na	na	na	na	PR202_maker-Super-Scaffold_202-augustus-gene-1.520-mRNA-1	na	na	na	na	na	Ot_Chr4_19675	37a00a98b5029a609aa45279a8b78b6c
0.5716	0.1178	0.5318	0.1277	a	xo	XP_004957011.1	sita:101759398	None	PR202_augustus_masked-Super-Scaffold_311-processed-gene-2.91-mRNA-1	na	na	na	na	na	Ot_Chr9_20413	d6deed33f15e0b5201d113613877f984
0.3031	0.0073	0.3619	0.0071	a	xo	XP_004967375.1	sita:101756770	K08742	PR202_maker-Super-Scaffold_12-augustus-gene-4.1055-mRNA-1	na	na	na	na	na	Ot_Chr3_17771	aabf0d9dbf1611b3bdfa05d1fc0b3afb
0.4672	0.1078	0.4308	0.1184	a	good	XP_004958389.1	sita:101762384	None	PR202_augustus_masked-Super-Scaffold_5-processed-gene-0.79-mRNA-1	na	na	na	na	na	Ot_Chr7_n38388	b8ba1bccd62e85d83b697193cd19ba0b
0.182	0.0116	0.1947	0.0137	a	xo	XP_022682041.1	sita:101758684	K00873	PR202_maker-Super-Scaffold_50-augustus-gene-4.549-mRNA-1	na	na	na	na	na	Ot_Chr3_18029	32db498a83b5413d0df369ce48bb0e32
0.4584	0.2096	0.4608	0.2114	b	good	XP_012700265.1	sita:101783608	None	PR202_augustus_masked-Super-Scaffold_514-processed-gene-0.24-mRNA-1	na	na	na	na	na	Ot_Chr5_03310	54ea403189534410b39dbf7daa34f9e4
1.5119	0.6512	1.2422	0.683	b	na	na	na	na	PR202_maker-Super-Scaffold_99-augustus-gene-2.387-mRNA-1	na	na	na	na	na	Ot_Chr4_08454	c524ae7ff848f2305beda31da598612b
0.2602	0.0395	0.3327	0.0373	b	na	na	na	na	PR202_maker-Super-Scaffold_38-augustus-gene-1.419-mRNA-1	na	na	na	na	na	Ot_Chr7_n38131	adc4fb02345911b79f2fd9257771bcb2
0.6464	0.6735	0.6646	0.669	b	na	na	na	na	PR202_augustus_masked-Super-Scaffold_13-processed-gene-1.497-mRNA-1	na	na	na	na	na	Ot_Chr1_18311	9277378e48d0b032ab0a977318799311
0.2769	0.0673	0.2387	0.0759	b	na	na	na	na	PR202_maker-Super-Scaffold_50-augustus-gene-5.1188-mRNA-1	na	na	na	na	na	Ot_Chr3_17913	e5079dd5622d6ac549d4554e404b1870
0.2535	0.0298	0.2907	0.0298	a	na	na	na	na	PR202_maker-Super-Scaffold_266-augustus-gene-2.906-mRNA-1	na	na	na	na	na	Ot_Chr8_n38938	1a26d1b1e4ca35a67ad91cc296994dcf
0.6805	0.2945	0.6341	0.3123	a	na	na	na	na	PR202_augustus_masked-Super-Scaffold_191-processed-gene-0.110-mRNA-1	na	na	na	na	na	Ot_Chr4_07917	89652ee67c2fcb870b3c902bba103e66
0.2743	0.1202	0.2872	0.1196	a	na	na	na	na	PR202_maker-Super-Scaffold_7-augustus-gene-1.338-mRNA-1	na	na	na	na	na	Ot_Chr1_11267	bd9578e01ef4bd1f36881ee4bcb276e2
0.2271	0.0372	0.2523	0.0374	b	na	na	na	na	PR202_maker-Super-Scaffold_301-augustus-gene-1.292-mRNA-1	na	na	na	na	na	Ot_Chr3_23926	73628a797f626ad0b0c0a6599fb0071e
0.2883	0.0488	0.2892	0.051	b	na	na	na	na	PR202_augustus_masked-Super-Scaffold_435-processed-gene-2.0-mRNA-1	na	na	na	na	na	Ot_Chr4_01001	2668375f6c94a1be076d204d2da78640
0.4642	0.0775	0.5355	0.0767	a	good	XP_004972448.1	sita:101761522	None	PR202_augustus_masked-Super-Scaffold_1536-processed-gene-0.201-mRNA-1	na	na	na	na	na	Ot_Chr9_13680	57d0d4049a83ec53b35fed57e7e5034a
1.3639	0.6513	1.3104	0.6569	a	good	XP_004970386.1	sita:101768817	None	PR202_maker-Super-Scaffold_214-augustus-gene-0.74-mRNA-1	na	na	na	na	na	Ot_Chr3_28323	79954ec59045b9f23e3644d129ca92de
0.3114	0.0558	0.3459	0.0565	b	na	na	na	na	PR202_maker-Super-Scaffold_893-augustus-gene-0.20-mRNA-1	na	na	na	na	na	Ot_Chr1_09263	c318c6b90fb63adb1fd3167993309737
0.8091	0.1687	0.8742	0.1768	a	xo	XP_012700427.1	sita:101757154	None	PR202_maker-Super-Scaffold_76-augustus-gene-5.522-mRNA-1	na	na	na	na	na	Ot_Chr3_09988	38fbe02e66f13307a42c03b65e8b348f
0.2969	0.0699	0.3678	0.0693	b	na	na	na	na	PR202_maker-Super-Scaffold_65-exonerate_protein2genome-gene-1.196-mRNA-1	na	na	na	na	na	Ot_Chr5_05422	ef25abcd156c405c3fe14fabdd27a5dd
0.2289	0.0539	0.234	0.0552	a	na	na	na	na	PR202_maker-Super-Scaffold_40-augustus-gene-4.16-mRNA-1	na	na	na	na	na	Ot_Chr7_16535	1cbc42872a28a5f93abb9e144d01b3b8
0.7234	0.1712	0.7699	0.1766	b	good	XP_004971772.3	sita:101753292	K19882	PR202_augustus_masked-Super-Scaffold_113-processed-gene-1.109-mRNA-1	na	na	na	na	na	Ot_Chr3_22279	7e8c94cd27f6cd7a50ca03393d8f24d6
0.1724	0.078	0.1678	0.0813	a	good	XP_004970052.1	sita:101776630	None	PR202_augustus_masked-Super-Scaffold_334-processed-gene-0.257-mRNA-1	na	na	na	na	na	Ot_Chr3_12598	94cb7b4412600c61e1b19fdadcbe7ecb
0.2519	0.088	0.2597	0.089	b	na	na	na	na	PR202_maker-Super-Scaffold_949-augustus-gene-0.39-mRNA-1	na	na	na	na	na	Ot_Chr9_13844	44b9ba406d8c73a6f046e5fe0a50854c
0.3303	0.0269	0.2966	0.0311	a	na	na	na	na	PR202_maker-Super-Scaffold_204-augustus-gene-0.760-mRNA-1	na	na	na	na	na	Ot_Chr6_n37130	2fbca11561210ec280704c21cb057c44
0.6179	0.0572	0.6905	0.0606	a	na	na	na	na	PR202_maker-Super-Scaffold_144-augustus-gene-0.135-mRNA-1	na	na	na	na	na	Ot_Chr8_14923	a3dbce0b02c1d0d6bdb5c3df2769ddf6
0.3931	0.0475	0.339	0.0533	a	na	na	na	na	PR202_maker-Super-Scaffold_23-augustus-gene-0.123-mRNA-1	na	na	na	na	na	Ot_Chr1_14299	83969616fa6552e537882d9f62d174fd
0.2683	0.1465	0.2944	0.1417	a	na	na	na	na	PR202_maker-Super-Scaffold_362-augustus-gene-0.117-mRNA-1	na	na	na	na	na	Ot_Chr9_02401	7a180461e1cdcbd5435a081f06f8fccf
0.4833	0.0974	0.4728	0.103	b	good	XP_012702626.1	sita:101758422	None	PR202_augustus_masked-Super-Scaffold_54-processed-gene-5.193-mRNA-1	na	na	na	na	na	Ot_Chr9_02337	40b256ef12f53f7264b20f280c7a75ab
2.6615	0.8212	1.6274	0.8737	b	xo	XP_022683369.1	na	na	PR202_maker-Super-Scaffold_2412-augustus-gene-0.625-mRNA-1	na	na	na	na	na	Ot_Chr1_14152	52e0151df2ffc076ac705edd37f49cb4
0.4346	0.158	0.4252	0.1657	b	na	na	na	na	PR202_maker-Super-Scaffold_17-augustus-gene-4.9-mRNA-1	na	na	na	na	na	Ot_Chr9_23156	21a61cb00f88235e8b38b0b2a4bca7dd
0.2407	0.0809	0.2244	0.0884	na	na	na	na	na	PR202_augustus_masked-scaffold262|size819152_subseq_1:109164_obj-processed-gene-0.53-mRNA-1	na	na	na	na	na	Ot_Chr3_n34304	82584e855195d35c06ce06306c153af7
0.2951	0.0152	0.3332	0.0155	a	good	XP_004951381.1	sita:101771119	K01647	PR202_augustus_masked-Super-Scaffold_593-processed-gene-0.302-mRNA-1	na	na	na	na	na	Ot_Chr1_18985	af23851064dda02ccc953ee6505bd026
0.62	0.3308	0.5861	0.344	a	na	na	na	na	PR202_maker-Super-Scaffold_395-augustus-gene-2.500-mRNA-1	na	na	na	na	na	Ot_Chr9_20368	ed35084c05d396c06767b730b485b75e
0.2309	0.0353	0.2428	0.0376	a	good	XP_014660438.1	sita:101764565	K04799	PR202_augustus_masked-Super-Scaffold_152-processed-gene-0.131-mRNA-1	na	na	na	na	na	Ot_Chr5_03692	5a84e5a1e65d11c150ff7f8590922652
0.267	0.0865	0.2965	0.0858	a	na	na	na	na	PR202_maker-Super-Scaffold_253-augustus-gene-0.566-mRNA-1	na	na	na	na	na	Ot_Chr2_15635	e1c0b1b16c3ce34023856c8fb69e3553
0.2248	0.0648	0.2643	0.0619	b	na	na	na	na	PR202_maker-Super-Scaffold_307-augustus-gene-3.320-mRNA-1	na	na	na	na	na	Ot_Chr3_11656	f83dab6e302b5692a0a48c85184e5e22
0.3159	0.1548	0.3615	0.1474	a	na	na	na	na	PR202_maker-Super-Scaffold_4946-augustus-gene-1.753-mRNA-1	na	na	na	na	na	Ot_Chr1_11088	a65936c75d1637a8253cbaf792bf53b0
0.4868	0.0847	0.4607	0.0909	b	good	NP_001267742.1	sita:101752877	K01595	PR202_augustus_masked-Super-Scaffold_133-processed-gene-0.91-mRNA-1	na	na	na	na	na	Ot_Chr2_17687	df6f94c4a5b0664ab971c9c5cc3d6366
0.2827	0.0149	0.3255	0.0157	na	xo	XP_012699605.1	na	na	PR202_maker-Super-Scaffold_95-augustus-gene-4.682-mRNA-1	na	na	na	na	na	Ot_Chr6_12281	9369a9ffbd67f3fc9d8dd7e8e4620482
0.2662	0.0739	0.3001	0.0724	a	good	XP_004973957.1	sita:101779784	None	PR202_maker-Super-Scaffold_37-augustus-gene-1.6-mRNA-1	na	na	na	na	na	Ot_Chr9_14762	fbaeee2383508adbbb7fae57a660dc24
0.2169	0.0284	0.2489	0.028	a	good	XP_004974183.1	sita:101770348	None	PR202_maker-Super-Scaffold_37-augustus-gene-2.791-mRNA-1	na	na	na	na	na	Ot_Chr9_14498	1dd574552e07b6a3ec36b9f7a27e2845
0.2448	0.0274	0.2678	0.0282	a	na	na	na	na	PR202_maker-Super-Scaffold_291-augustus-gene-4.160-mRNA-1	na	na	na	na	na	Ot_Chr9_02217	ab319641aae0b1e32fb0dc34bcc49016
0.795	0.4842	0.7711	0.4894	a	na	na	na	na	PR202_augustus_masked-Super-Scaffold_134-processed-gene-0.444-mRNA-1	na	na	na	na	na	Ot_Chr5_04903	2d071d4f2c31ae24504ba5331e8ed45e
2.9147	0.6069	2.1894	0.6546	b	na	na	na	na	PR202_maker-Super-Scaffold_2591-augustus-gene-0.915-mRNA-1	na	na	na	na	na	Ot_Chr6_12124	4736bcab8afd3c2fc85576fe4bb93135
0.6736	0.2559	0.6365	0.2651	b	xo	XP_004951622.1	sita:101766394	None	PR202_maker-Super-Scaffold_2412-augustus-gene-3.675-mRNA-1	na	na	na	na	na	Ot_Chr2_15818	a67bb8981b14d3d49c5684d797d366ca
0.4856	0.094	0.483	0.1	a	na	na	na	na	PR202_maker-Super-Scaffold_328-augustus-gene-0.23-mRNA-1	na	na	na	na	na	Ot_Chr8_09089	2300aa071e6b27380da130b28222042d
0.2699	0.0602	0.3096	0.0594	b	good	XP_022680185.1	na	na	PR202_maker-Super-Scaffold_364-augustus-gene-0.214-mRNA-1	na	na	na	na	na	Ot_Chr2_06165	e176e85f8af0139ea8d38750789c25b3
0.2513	0.0288	0.2745	0.0294	a	na	na	na	na	PR202_maker-Super-Scaffold_7-augustus-gene-7.335-mRNA-1	na	na	na	na	na	Ot_Chr1_11246	5fe8f73f3fcccc9e6d410bdee0057815
0.2261	0.0966	0.2234	0.0996	b	na	na	na	na	PR202_augustus_masked-Super-Scaffold_17-processed-gene-3.63-mRNA-1	na	na	na	na	na	Ot_Chr9_23214	f77fa4a3ef0f5a3db871d0c1033ee5fe
1.4427	0.4562	1.1949	0.4912	b	xo	XP_004970679.1	sita:101782448	None	PR202_augustus_masked-Super-Scaffold_128-processed-gene-2.181-mRNA-1	na	na	na	na	na	Ot_Chr8_15008	633f595d3a75e581c432d3e948dff26f
0.3007	0.046	0.3059	0.0489	b	good	XP_004974001.1	sita:101761666	None	PR202_maker-Super-Scaffold_149-augustus-gene-1.471-mRNA-1	na	na	na	na	na	Ot_Chr9_14685	fe5ba956b7c421a76eb202360af66104
0.4189	0.152	0.4736	0.1499	b	na	na	na	na	PR202_maker-Super-Scaffold_271-augustus-gene-4.392-mRNA-1	na	na	na	na	na	Ot_Chr7_13489	5cb22a91c3e5c99b4854837c777a1e4f
0.2732	0.0107	0.2988	0.0121	b	na	na	na	na	PR202_maker-Super-Scaffold_202-augustus-gene-2.266-mRNA-1	na	na	na	na	na	Ot_Chr4_19701	205c846fc82bc5b4f0a7066bd7208bb4
0.2002	0.0258	0.2133	0.0256	b	good	XP_004961704.1	sita:101758224	K02896	PR202_maker-Super-Scaffold_514-augustus-gene-0.544-mRNA-1	na	na	na	na	na	Ot_Chr5_n36108	876724cf8deab0a9f56211122f39ff9d
0.407	0.1324	0.398	0.1398	a	good	XP_004984953.1	sita:101776889	None	PR202_augustus_masked-Super-Scaffold_440-processed-gene-0.207-mRNA-1	na	na	na	na	na	Ot_Chr4_00751	4a979e78d3f8dba4ac43ea811fa82b0a
0.2895	0.0571	0.2933	0.0582	a	good	XP_004984711.1	sita:101753801	K13414	PR202_maker-Super-Scaffold_159-augustus-gene-0.611-mRNA-1	na	na	na	na	na	Ot_Chr4_00768	124357c8f35e572f4d5a33df222c5698
0.2006	0.0396	0.2366	0.038	a	na	na	na	na	PR202_maker-Super-Scaffold_285-augustus-gene-0.460-mRNA-1	na	na	na	na	na	Ot_Chr4_01230	d4a419f5ce62dfb7701703003ac735c0
0.6065	0.064	0.8153	0.0608	a	na	na	na	na	PR202_maker-Super-Scaffold_186-augustus-gene-3.29-mRNA-1	na	na	na	na	na	Ot_Chr4_00156	de90182cdf208dfff5af1eeab77c0900
0.2381	0.0871	0.2563	0.0862	b	xo	XP_004970954.1	sita:101785951	K01392	PR202_maker-scaffold306|size1284463_obj-augustus-gene-0.309-mRNA-1	na	na	na	na	na	Ot_Chr3_13113	d6bd92cdc89a562fea6de641a790ca0f
0.17	0.0194	0.2078	0.018	a	good	XP_004961402.2	sita:101780242	K03544	PR202_augustus_masked-Super-Scaffold_152-processed-gene-0.253-mRNA-1	na	na	na	na	na	Ot_Chr5_03659	997aa2f0ef961e3294b259cfcd897907
0.3454	0.1791	0.3418	0.1865	b	na	na	na	na	PR202_augustus_masked-Super-Scaffold_70-processed-gene-3.600-mRNA-1	na	na	na	na	na	Ot_Chr1_21227	f95ebae5ddf8bf10b9c81325170674ca
0.2727	0.0956	0.3045	0.0944	a	na	na	na	na	PR202_augustus_masked-Super-Scaffold_24-processed-gene-7.35-mRNA-1	na	na	na	na	na	Ot_Chr5_03037	c50277469ac1627088dc38948830e211
0.2518	0.042	0.2998	0.0401	na	na	na	na	na	PR202_augustus_masked-scaffold1271|size181379_obj-processed-gene-0.36-mRNA-1	na	na	na	na	na	Ot_Chr1_n31565	27300a6eb931e708de659ba37dd49339
0.7167	0.2204	0.6143	0.2433	a	na	na	na	na	PR202_augustus_masked-Super-Scaffold_291-processed-gene-6.80-mRNA-1	na	na	na	na	na	Ot_Chr2_05646	45e9de7775fc56e0c3d52064688180be
0.9767	0.345	1.0299	0.3445	b	good	XP_022683774.1	na	na	PR202_maker-Super-Scaffold_176-augustus-gene-1.14-mRNA-1	na	na	na	na	na	Ot_Chr1_11385	0dab8520889397bf9d9df2a4122833af
0.2614	0.0486	0.2849	0.049	a	xo	XP_004968002.1	na	na	PR202_maker-scaffold591|size730508_subseq_1:450970_obj-augustus-gene-0.264-mRNA-1	na	na	na	na	na	Ot_Chr1_n31526	c9d450aebc2b380596c0df88cba1b398
0.4911	0.2148	0.4815	0.2217	b	xo	XP_004970789.1	sita:101756651	K15382	PR202_maker-Super-Scaffold_128-augustus-gene-2.59-mRNA-1	na	na	na	na	na	Ot_Chr5_05047	6f93d3a99c865594001f0463709a121b
0.3479	0.0394	0.3971	0.0395	b	xo	XP_004954316.1	sita:101753435	K21437	PR202_maker-Super-Scaffold_84-augustus-gene-3.41-mRNA-1	na	na	na	na	na	Ot_Un141_n40208	309088801d7fc054b59e11d5141e186d
0.7144	0.272	0.6891	0.2837	a	na	na	na	na	PR202_maker-Super-Scaffold_395-augustus-gene-4.548-mRNA-1	na	na	na	na	na	Ot_Chr1_04231	4238c2576bbce7b8bc409c92069495c4
1.0058	0.1255	1.1662	0.1291	b	good	XP_004965804.1	sita:101779067	None	PR202_augustus_masked-Super-Scaffold_4803-processed-gene-0.41-mRNA-1	na	na	na	na	na	Ot_Chr1_18442	ec483161667b698fb2284aa64fa33143
0.2037	0.0188	0.2541	0.0176	a	na	na	na	na	PR202_augustus_masked-Super-Scaffold_6-processed-gene-1.80-mRNA-1	na	na	na	na	na	Ot_Chr3_11687	b0436236c761ebc4e32cf6a5e0e61e49
0.1734	0.0452	0.2081	0.043	b	good	XP_004953424.1	sita:101783004	K08867	PR202_augustus_masked-Super-Scaffold_376-processed-gene-0.241-mRNA-1	na	na	na	na	na	Ot_Chr1_21163	b21f6349875c504869d7bad0950f85ad
0.6804	0.2249	0.6448	0.2379	a	good	XP_012699935.2	sita:101761596	None	PR202_maker-Super-Scaffold_152-augustus-gene-1.698-mRNA-1	na	na	na	na	na	Ot_Chr3_n34420	69cfd1ef7089b7d7bc8fc6d7cdd95d80
0.3121	0.0567	0.3182	0.0575	b	xo	XP_004976344.1	sita:101762776	None	PR202_maker-Super-Scaffold_39-augustus-gene-7.737-mRNA-1	na	na	na	na	na	Ot_Chr6_12204	7c3081e372ddcafab09fb6db640307b2
1.2783	0.2695	1.394	0.2782	a	na	na	na	na	PR202_maker-Super-Scaffold_191-augustus-gene-1.257-mRNA-1	na	na	na	na	na	Ot_Chr4_n34921	3b0ac81f452a8d860002df12272b3519
0.7256	0.1723	0.7872	0.1762	na	xo	XP_004951542.1	sita:101768159	K14515	PR202_augustus_masked-Super-Scaffold_25-processed-gene-1.169-mRNA-1	na	na	na	na	na	Ot_Chr2_17493	498f627b69985942d36195bf0df4a8ba
0.2634	0.0475	0.2861	0.0487	b	good	XP_004952613.1	na	na	PR202_maker-Super-Scaffold_453-augustus-gene-2.61-mRNA-1	na	na	na	na	na	Ot_Chr1_11316	0838ce1782320631a43ec3b8290299fb
0.2083	0.1434	0.2102	0.1459	a	good	XP_004957504.1	sita:101786916	None	PR202_augustus_masked-Super-Scaffold_66-processed-gene-3.55-mRNA-1	na	na	na	na	na	Ot_Chr2_06520	14bb8c403b9326118fb81572c42f1489
0.2632	0.1066	0.3066	0.1019	a	na	na	na	na	PR202_maker-Super-Scaffold_437-augustus-gene-0.64-mRNA-1	na	na	na	na	na	Ot_Chr7_n38172	da9a4ebf98066926d7a26f5017426925
0.4366	0.1971	0.4891	0.1899	b	na	na	na	na	PR202_augustus_masked-Super-Scaffold_795-processed-gene-0.119-mRNA-1	na	na	na	na	na	Ot_Chr1_n30550	5faea32dc396c0e964e1f1c1f0c0ebe9
0.1807	0.0362	0.2008	0.0362	a	na	na	na	na	PR202_augustus_masked-Super-Scaffold_18-processed-gene-4.242-mRNA-1	na	na	na	na	na	Ot_Chr4_00072	b9a37b19a5eeea3b02ad4cff37d80795
0.3427	0.0929	0.3395	0.0976	a	good	XP_004958667.1	sita:101770628	None	PR202_augustus_masked-Super-Scaffold_34-processed-gene-0.73-mRNA-1	na	na	na	na	na	Ot_Chr7_n38183	6503d27b6daa03920513f54d12cb4fbe
0.4266	0.0532	0.3554	0.0617	a	good	XP_004961525.1	sita:101759285	None	PR202_augustus_masked-Super-Scaffold_152-processed-gene-1.519-mRNA-1	na	na	na	na	na	Ot_Chr5_03530	b00980c0db73ff1daddaadf317e17e7a
0.2452	0.0532	0.281	0.0522	b	xo	XP_004953943.1	sita:101779248	K01834	PR202_maker-Super-Scaffold_84-augustus-gene-1.192-mRNA-1	na	na	na	na	na	Ot_Chr1_04230	ef7bd90e5b8976473764fdc3b55c7f7d
0.3012	0.0638	0.3359	0.0635	a	na	na	na	na	PR202_augustus_masked-Super-Scaffold_204-processed-gene-0.550-mRNA-1	na	na	na	na	na	Ot_Chr6_01981	962e5e79327c5bf84fd3dbc6af08b082
0.2306	0.0206	0.2673	0.0202	b	na	na	na	na	PR202_maker-Super-Scaffold_19-exonerate_protein2genome-gene-4.607-mRNA-1	na	na	na	na	na	Ot_Chr5_n36310	6c5464b2c70317697c71dbd4aabe4f57
0.249	0.0397	0.276	0.0417	a	good	XP_012700572.1	na	na	PR202_augustus_masked-Super-Scaffold_66-processed-gene-0.24-mRNA-1	na	na	na	na	na	Ot_Chr2_n32035	0a8307706bb541883a05acc055da1930
0.5981	0.158	0.5717	0.1678	a	xo	XP_004957179.1	na	na	PR202_maker-Super-Scaffold_311-augustus-gene-1.60-mRNA-1	na	na	na	na	na	Ot_Chr9_20246	0b6e3ed8d27a264ab1acddc04274b898
0.2816	0.071	0.3147	0.0701	b	na	na	na	na	PR202_maker-Super-Scaffold_38-augustus-gene-0.403-mRNA-1	na	na	na	na	na	Ot_Chr7_n38145	7918136dec3f7e9ac4f1a3afeed5b406
0.327	0.0683	0.3078	0.0724	a	xo	XP_004954289.1	sita:101778169	None	PR202_augustus_masked-Super-Scaffold_158-processed-gene-0.490-mRNA-1	na	na	na	na	na	Ot_Chr1_n30668	5358f56b25c919f502fbcc2520efc503
0.213	0.0358	0.2583	0.034	a	na	na	na	na	PR202_maker-Super-Scaffold_144-augustus-gene-0.158-mRNA-1	na	na	na	na	na	Ot_Chr2_n32683	0cd6b7e6f90fc13a12b46a930b8b7b62
0.2667	0.0863	0.2694	0.0884	a	na	na	na	na	PR202_augustus_masked-Super-Scaffold_285-processed-gene-1.287-mRNA-1	na	na	na	na	na	Ot_Chr4_01161	4223ee58c2cffe9b08542171ab9430de
0.4339	0.0615	0.4567	0.066	b	good	XP_012701119.1	na	na	PR202_maker-Super-Scaffold_4803-augustus-gene-0.375-mRNA-1	na	na	na	na	na	Ot_Chr2_17495	ad670fa140c220b018534d02dd855569
1.5238	0.5233	1.5403	0.5384	a	na	na	na	na	PR202_augustus_masked-Super-Scaffold_191-processed-gene-2.57-mRNA-1	na	na	na	na	na	Ot_Chr4_n34920	83d6052bc781c99ae8eec1ed0c216b28
0.214	0.0418	0.2389	0.044	a	good	XP_004962136.1	sita:101763359	K07305	PR202_maker-Super-Scaffold_153-exonerate_protein2genome-gene-0.350-mRNA-1	na	na	na	na	na	Ot_Chr5_05128	a83ee8f49dda4c5c2ff75529fd16f71f
0.7848	0.1702	0.8982	0.1689	b	xo	XP_004975894.1	sita:101760066	K10536	PR202_augustus_masked-Super-Scaffold_39-processed-gene-7.49-mRNA-1	na	na	na	na	na	Ot_Chr6_22726	2d927c24e674ef3424e9d213237011cb
0.2687	0.028	0.2667	0.0288	a	good	XP_004951368.1	sita:101766951	K09874	PR202_maker-Super-Scaffold_593-augustus-gene-0.455-mRNA-1	na	na	na	na	na	Ot_Chr1_18989	4a1744802c9fe43f4778f334020ee694
0.2248	0.0097	0.2712	0.0093	a	na	na	na	na	PR202_maker-Super-Scaffold_25-augustus-gene-3.23-mRNA-1	na	na	na	na	na	Ot_Chr1_18341	4b56329a266109608082f1a7b8507a6a
2.5594	0.6579	2.6644	0.6933	a	na	na	na	na	PR202_augustus_masked-Super-Scaffold_285-processed-gene-0.107-mRNA-1	na	na	na	na	na	Ot_Chr5_03337	feb4f9ab7abc31a673f90a17f953254f
0.1975	0.1082	0.1993	0.1111	a	xo	XP_004965548.1	sita:101774859	None	PR202_augustus_masked-Super-Scaffold_10-processed-gene-1.619-mRNA-1	na	na	na	na	na	Ot_Chr2_17695	911c7af29713b81ba1a1fe95a5fc032e
0.7389	0.213	0.8006	0.2147	b	na	na	na	na	PR202_maker-Super-Scaffold_122-augustus-gene-0.848-mRNA-1	na	na	na	na	na	Ot_Chr1_04247	9d89750c8e2e1183d125405b404e2270
7.8342	0.5303	3.0	0.58	a	good	XP_022683528.1	sita:101778577	None	PR202_augustus_masked-Super-Scaffold_37-processed-gene-1.381-mRNA-1	na	na	na	na	na	Ot_Chr2_16282	6967edd12a1179ad7e7f0e6717dc9abb
1.0347	0.3552	0.9101	0.3852	b	na	na	na	na	PR202_maker-Super-Scaffold_435-augustus-gene-2.847-mRNA-1	na	na	na	na	na	Ot_Chr3_22897	fbc5ed3bfd0f2b7bb80830e0277f83b7
0.8121	0.3956	0.7891	0.4084	b	good	XP_004980762.1	sita:101773472	K10523	PR202_augustus_masked-Super-Scaffold_230-processed-gene-0.285-mRNA-1	na	na	na	na	na	Ot_Chr8_25354	c69f9e2e403a61da9a5f22758b64b19b
1.2484	0.3104	1.6422	0.3038	a	na	na	na	na	PR202_maker-Super-Scaffold_1173-augustus-gene-1.1062-mRNA-1	na	na	na	na	na	Ot_Chr1_14403	fe1f980cee842f91c4993b48365481e3
0.2824	0.021	0.3224	0.0209	a	xo	XP_004976321.1	sita:101752771	K04712	PR202_maker-Super-Scaffold_95-augustus-gene-3.220-mRNA-1	na	na	na	na	na	Ot_Chr6_12184	9697cf08a7c79ceb1d65fe54abc13f39
0.3082	0.1041	0.3074	0.1071	a	na	na	na	na	PR202_augustus_masked-Super-Scaffold_7-processed-gene-10.367-mRNA-1	na	na	na	na	na	Ot_Chr1_02558	81f9e54815b678e550a9e749e0c3c674
0.9813	0.2873	1.0132	0.2975	b	na	na	na	na	PR202_augustus_masked-Super-Scaffold_1263-processed-gene-0.239-mRNA-1	na	na	na	na	na	Ot_Chr5_05270	135f23b139cb9ec60a136165eda5f8fe
0.241	0.061	0.2672	0.059	a	xo	XP_004968116.1	sita:101778809	None	PR202_maker-Super-Scaffold_50-augustus-gene-1.501-mRNA-1	na	na	na	na	na	Ot_Chr3_06961	50152ea96adf7b107e8769aa5493497b
0.2936	0.0495	0.3325	0.0482	b	xo	XP_004953213.1	sita:101770195	None	PR202_maker-Super-Scaffold_70-augustus-gene-2.625-mRNA-1	na	na	na	na	na	Ot_Chr1_02846	9bd1bfefdc4e23afe771a6798d25a559
0.8717	0.5183	0.8085	0.5396	a	na	na	na	na	PR202_augustus_masked-Super-Scaffold_40-processed-gene-1.55-mRNA-1	na	na	na	na	na	Ot_Chr7_n38109	1621bbad7193955236880186b71155a4
0.5316	0.6975	0.5402	0.7048	b	good	XP_004983868.2	sita:101767984	None	PR202_augustus_masked-Super-Scaffold_583-processed-gene-0.459-mRNA-1	na	na	na	na	na	Ot_Chr4_n35354	fff2a46ed152bf9abf65d910fa6a754c
0.2151	0.0466	0.2413	0.0456	b	na	na	na	na	PR202_maker-Super-Scaffold_795-augustus-gene-0.253-mRNA-1	na	na	na	na	na	Ot_Chr1_11094	6270f3d8c0bc9b8d9c5d863f05311b59
0.2201	0.0554	0.2243	0.0569	b	good	XP_004952536.1	sita:101769106	None	PR202_maker-Super-Scaffold_27-augustus-gene-0.461-mRNA-1	na	na	na	na	na	Ot_Chr1_11244	6046abb201f7aaefc8d074d874a8b177
0.2416	0.0565	0.2827	0.0544	b	good	XP_004955659.1	sita:101771548	None	PR202_maker-Super-Scaffold_35-augustus-gene-2.139-mRNA-1	na	na	na	na	na	Ot_Chr7_23020	c67b1cfc8c070481f30c2a1b420e5426
0.2913	0.0257	0.2584	0.0278	b	good	XP_004985750.1	sita:101778130	K01177	PR202_augustus_masked-Super-Scaffold_5062-processed-gene-0.533-mRNA-1	na	na	na	na	na	Ot_Chr4_00037	797a9339a5790c731ba058dfb90069e4
0.1309	0.0517	0.1682	0.0479	b	xo	XP_004971494.2	sita:101764090	None	PR202_augustus_masked-Super-Scaffold_50-processed-gene-5.126-mRNA-1	na	na	na	na	na	Ot_Chr3_17832	39dd67379baab5ba03bf2e485a1072b9
0.7371	0.2767	0.6833	0.2927	b	good	XP_004983225.1	sita:101768521	None	PR202_maker-Super-Scaffold_3-augustus-gene-3.262-mRNA-1	na	na	na	na	na	Ot_Chr2_06673	48461d789c97c58d755f3207244d8ace
56.1558	0.9904	3.0	1.0489	a	na	na	na	na	PR202_augustus_masked-Super-Scaffold_18-processed-gene-6.596-mRNA-1	na	na	na	na	na	Ot_Chr1_n31522	1d6c0515794b2d26c2533476053e09ad
0.8883	0.4163	0.8369	0.4262	a	na	na	na	na	PR202_maker-Super-Scaffold_134-augustus-gene-0.662-mRNA-1	na	na	na	na	na	Ot_Chr6_n36750	2bbbcfcd4c5bbe657948edd28844c5f9
0.5086	0.0931	0.4926	0.1008	a	na	na	na	na	PR202_maker-Super-Scaffold_18-augustus-gene-3.662-mRNA-1	na	na	na	na	na	Ot_Chr4_00185	1e0341b658ae25f9852ce5cf4f6dfc8c
0.2743	0.0922	0.3001	0.0923	b	xo	XP_004977632.1	na	na	PR202_augustus_masked-Super-Scaffold_266-processed-gene-1.139-mRNA-1	na	na	na	na	na	Ot_Chr8_n38997	2f778bc47e5a587d66875b3fdc0942b9
0.2164	0.0844	0.2558	0.0799	b	na	na	na	na	PR202_maker-Super-Scaffold_146-augustus-gene-0.299-mRNA-1	na	na	na	na	na	Ot_Chr2_05707	905d8150eb7bb0a51a09e5548387f1b5
0.2079	0.0885	0.2394	0.0852	b	good	XP_004965693.1	sita:101765956	K11855	PR202_augustus_masked-Super-Scaffold_107-processed-gene-0.174-mRNA-1	na	na	na	na	na	Ot_Chr2_15720	0f470a9a58e81b083e2e0585b7e1d05c
0.5626	0.2076	0.5715	0.2077	a	na	na	na	na	PR202_augustus_masked-Super-Scaffold_2795-processed-gene-0.113-mRNA-1	na	na	na	na	na	Ot_Chr1_n31884	04a65b60ec1182158187f3dc6d097243
0.2289	0.1294	0.2737	0.1197	b	na	na	na	na	PR202_maker-Super-Scaffold_893-augustus-gene-2.60-mRNA-1	na	na	na	na	na	Ot_Chr1_19052	6265bce617d6ca7a1ff20493da5c8713
0.7284	0.3014	0.6872	0.3205	na	na	na	na	na	PR202_maker-Super-Scaffold_2827-augustus-gene-0.118-mRNA-1	na	na	na	na	na	Ot_Chr4_00624	2ef613a1c5e194fbb1715c750fbd0e3f
0.3949	0.0659	0.4392	0.0671	a	na	na	na	na	PR202_maker-Super-Scaffold_95-augustus-gene-0.481-mRNA-1	na	na	na	na	na	Ot_Chr6_22726	01b2ac6c26c685f98a411951f3747a2f
0.3305	0.0928	0.3141	0.0993	a	good	XP_014660726.1	sita:101773817	K01051	PR202_maker-Super-Scaffold_31-augustus-gene-1.16-mRNA-1	na	na	na	na	na	Ot_Chr3_22847	8fddbca45297051ecf6da796ec321eb5
0.2611	0.08	0.2459	0.0852	b	xo	XP_004970891.1	sita:101763287	None	PR202_maker-scaffold306|size1284463_obj-augustus-gene-0.292-mRNA-1	na	na	na	na	na	Ot_Chr3_13066	1a43d6fe7b0acac5e219763a60a0f190
0.1425	0.0096	0.1672	0.0092	a	good	XP_004973296.1	sita:101776661	K03627	PR202_maker-Super-Scaffold_97-augustus-gene-0.254-mRNA-1	na	na	na	na	na	Ot_Chr9_02447	26f4db1a162fe2b83be11b29f0970472
0.3394	0.0669	0.3086	0.0742	b	na	na	na	na	PR202_augustus_masked-Super-Scaffold_65-processed-gene-4.160-mRNA-1	na	na	na	na	na	Ot_Chr5_n35992	956d436486dbce81f0cae8e1571299aa
1.0557	0.261	1.2283	0.2628	a	na	na	na	na	PR202_maker-Super-Scaffold_7-augustus-gene-11.471-mRNA-1	na	na	na	na	na	Ot_Chr6_12005	34658e21917beaf4d3bc966fe6eb987f
2.1038	0.8436	1.6903	0.8836	na	xo	XP_004970376.1	sita:101764905	None	PR202_maker-Super-Scaffold_128-augustus-gene-4.878-mRNA-1	na	na	na	na	na	Ot_Chr3_18685	573c59b4469e04466262533f9163c0e4
0.291	0.017	0.2669	0.0173	b	xo	XP_004976218.1	sita:101782075	K16904	PR202_maker-Super-Scaffold_39-augustus-gene-6.24-mRNA-1	na	na	na	na	na	Ot_Chr6_12104	0e636ac6c04246bf4c54e583192085a5
0.713	0.0897	0.6386	0.1072	a	na	na	na	na	PR202_augustus_masked-Super-Scaffold_191-processed-gene-1.9-mRNA-1	na	na	na	na	na	Ot_Chr4_n35018	55cfee04b016bf4ff73a4698a4c53309
0.5904	0.1635	0.5073	0.1778	a	na	na	na	na	PR202_maker-Super-Scaffold_18-augustus-gene-3.650-mRNA-1	na	na	na	na	na	Ot_Chr1_20971	fa13e95c82ac234c8514693d8dbe92ce
0.3314	0.0352	0.3282	0.0369	b	na	na	na	na	PR202_maker-Super-Scaffold_2412-augustus-gene-2.51-mRNA-1	na	na	na	na	na	Ot_Chr1_18386	f38350e6f700562fea0b642cb8b83fbf
0.3692	0.2678	0.4124	0.2636	a	na	na	na	na	PR202_maker-Super-Scaffold_6-augustus-gene-3.25-mRNA-1	na	na	na	na	na	Ot_Chr3_n34508	ca4ef643b8ff3f8e27ab6dc7e5e7dbe0
2.1464	0.7787	1.5844	0.8089	a	xo	XP_022683875.1	na	na	PR202_maker-Super-Scaffold_70-augustus-gene-5.58-mRNA-1	na	na	na	na	na	Ot_Chr6_01588	e8c8cbf0ad82f3f3a1389c3137e93153
1.9051	0.3064	1.713	0.3327	a	na	na	na	na	PR202_maker-Super-Scaffold_7-augustus-gene-12.112-mRNA-1	na	na	na	na	na	Ot_Chr1_09439	2dd71f15e655ecaa99acc86aa6b56eaf
0.3423	0.0895	0.3288	0.0943	b	xo	XP_004970286.1	sita:101765294	None	PR202_augustus_masked-Super-Scaffold_128-processed-gene-4.740-mRNA-1	na	na	na	na	na	Ot_Chr3_n34354	3057c12a73d01105261a6496a625e919
1.1543	0.5038	1.0964	0.5177	na	xo	XP_004977422.1	sita:101752780	None	PR202_maker-Super-Scaffold_76-augustus-gene-0.46-mRNA-1	na	na	na	na	na	Ot_Chr2_n32790	7b65ce77c996d6dabeb7971c5cc9a758
0.3013	0.1665	0.3128	0.167	a	na	na	na	na	PR202_maker-Super-Scaffold_7-exonerate_protein2genome-gene-10.155-mRNA-1	na	na	na	na	na	Ot_Chr1_02582	a2e9406dcea278ae3d4a234d0efa8c81
0.2588	0.0441	0.2757	0.0448	b	good	XP_004962795.1	sita:101782112	K10268	PR202_augustus_masked-Super-Scaffold_124-processed-gene-2.206-mRNA-1	na	na	na	na	na	Ot_Chr10_21898	468da1dd54e4b98cb07428e1848bd1bc
0.2652	0.0613	0.2761	0.0622	b	good	XP_012699600.1	sita:105913908	K11251	PR202_augustus_masked-Super-Scaffold_3-processed-gene-2.376-mRNA-1	na	na	na	na	na	Ot_Chr2_n33190	98f7f082dd09f7327c8dacd4a74c21ab
0.2672	0.1007	0.3141	0.0953	b	na	na	na	na	PR202_maker-Super-Scaffold_21-augustus-gene-1.99-mRNA-1	na	na	na	na	na	Ot_Chr10_17017	a4534686c8a4522ca6504e60a8ec5cf4
1.1544	0.7243	1.0981	0.7244	a	good	XP_004965595.1	sita:101761226	None	PR202_augustus_masked-Super-Scaffold_593-processed-gene-0.367-mRNA-1	na	na	na	na	na	Ot_Chr1_n31254	79393d8ec262ded07e729220efd00f74
0.3297	0.054	0.3104	0.0596	b	xo	XP_004976557.1	sita:101784383	None	PR202_maker-Super-Scaffold_39-augustus-gene-9.814-mRNA-1	na	na	na	na	na	Ot_Chr6_01445	22be52366e5ae0bcd3fc986375083d69
0.2449	0.0562	0.2991	0.0533	a	na	na	na	na	PR202_augustus_masked-Super-Scaffold_2773-processed-gene-0.86-mRNA-1	na	na	na	na	na	Ot_Chr1_n30727	c00937161218e6e17eff071b9609f4a5
59.1796	0.5094	2.2981	0.5881	b	na	na	na	na	PR202_maker-Super-Scaffold_128-augustus-gene-4.854-mRNA-1	na	na	na	na	na	Ot_Chr5_03438	1b051addbb6032b431ee3934250f78b5
0.2858	0.0259	0.309	0.0258	a	good	XP_022679087.1	na	na	PR202_augustus_masked-Super-Scaffold_104-processed-gene-0.100-mRNA-1	na	na	na	na	na	Ot_Chr8_20676	b311236e10dd0658455431f81b9810ca
0.2412	0.0832	0.2667	0.0798	b	good	XP_004985723.2	sita:101768267	K07910	PR202_maker-Super-Scaffold_5062-augustus-gene-0.744-mRNA-1	na	na	na	na	na	Ot_Chr4_00064	77e75e7a0817df63b31c4c944887f5e3
1.5751	0.2079	2.0432	0.2144	a	na	na	na	na	PR202_augustus_masked-Super-Scaffold_2539-processed-gene-0.501-mRNA-1	na	na	na	na	na	Ot_Chr3_12777	5b9e91b05120a9015f7d9d8fbbb48563
0.735	0.0925	0.7015	0.106	b	xo	XP_022685036.1	sita:111258252	None	PR202_augustus_masked-Super-Scaffold_266-processed-gene-1.128-mRNA-1	na	na	na	na	na	Ot_Chr8_n39001	f4d24a17b0fcb045c1a732529e6f95e5
2.0228	1.0758	2.1809	1.0675	a	good	XP_012698880.1	na	na	PR202_maker-Super-Scaffold_5-augustus-gene-0.207-mRNA-1	na	na	na	na	na	Ot_Chr4_19696	fa694c264ebb3931a34853aaf6237084
0.2662	0.0228	0.3122	0.0218	a	na	na	na	na	PR202_maker-Super-Scaffold_157-augustus-gene-1.269-mRNA-1	na	na	na	na	na	Ot_Chr4_08245	97140ebe879cb7c97051120e90587a73
0.1751	0.0062	0.2042	0.0064	a	na	na	na	na	PR202_maker-Super-Scaffold_202-augustus-gene-8.30-mRNA-1	na	na	na	na	na	Ot_Chr4_n34908	f33e063c3b2dae7962a89a7c7466e8f1
0.3375	0.0612	0.3295	0.0659	a	good	XP_004951733.1	sita:101776784	K11098	PR202_maker-Super-Scaffold_792-augustus-gene-1.567-mRNA-1	na	na	na	na	na	Ot_Chr3_07295	80c80ec51bb49a2d116200405692f551
0.6804	0.04	0.8218	0.0392	b	xo	XP_004970524.1	na	na	PR202_maker-Super-Scaffold_128-augustus-gene-3.789-mRNA-1	na	na	na	na	na	Ot_Chr5_04882	6bd437df9ffa3b98c10f7e0182add0f1
0.2668	0.0737	0.2759	0.0741	a	na	na	na	na	PR202_maker-Super-Scaffold_380-augustus-gene-2.214-mRNA-1	na	na	na	na	na	Ot_Chr6_09010	a5555647b438c6bd97802ea68e0db5fa
0.2284	0.1378	0.2651	0.1305	b	na	na	na	na	PR202_maker-Super-Scaffold_2591-augustus-gene-0.913-mRNA-1	na	na	na	na	na	Ot_Chr6_n37131	6823b3bf089c52796c077e7cd4c3b566
0.2238	0.0643	0.2555	0.0625	b	good	XP_004966019.1	na	na	PR202_maker-Super-Scaffold_133-augustus-gene-0.311-mRNA-1	na	na	na	na	na	Ot_Chr2_17562	a9fdaab9bd4a42265a20c97e85e26321
2.1317	0.3352	2.2111	0.3665	b	good	XP_004985605.1	sita:101758111	K09419	PR202_augustus_masked-Super-Scaffold_5062-processed-gene-0.566-mRNA-1	na	na	na	na	na	Ot_Chr1_25839	1ca10d061b2a4f5b5c710d1a6738b980
0.2938	0.0597	0.3382	0.0583	a	na	na	na	na	PR202_maker-Super-Scaffold_84-augustus-gene-3.22-mRNA-1	na	na	na	na	na	Ot_Chr1_n30738	6744b098297ea97a563a481d5be4ba7f
1.043	0.2956	1.0974	0.3005	b	good	XP_004958615.1	sita:101785600	None	PR202_maker-Super-Scaffold_16-augustus-gene-3.1093-mRNA-1	na	na	na	na	na	Ot_Chr4_01333	a0a3037d0bf0ad0a6cebd2498c68b28c
0.4731	0.0876	0.4921	0.0905	a	na	na	na	na	PR202_maker-Super-Scaffold_19-augustus-gene-1.525-mRNA-1	na	na	na	na	na	Ot_Chr5_05458	1ccb5123d7676d4c646589a9b8aff3ea
1.2132	0.225	1.4916	0.2274	b	na	na	na	na	PR202_augustus_masked-Super-Scaffold_63-processed-gene-0.207-mRNA-1	na	na	na	na	na	Ot_Chr2_06719	c3654f59282cacc1ece3ad963b6edc2b
0.8239	0.3154	0.7477	0.3342	a	good	XP_004961104.1	sita:101763213	None	PR202_maker-Super-Scaffold_2499-augustus-gene-0.725-mRNA-1	na	na	na	na	na	Ot_Chr3_11855	ab4a5f42fed6b4e5fd9e9841addca4e1
0.2039	0.0353	0.2375	0.0338	a	na	na	na	na	PR202_maker-Super-Scaffold_396-augustus-gene-1.16-mRNA-1	na	na	na	na	na	Ot_Chr3_23937	19e9415359040a92d2caf1a98b026bc2
0.214	0.0478	0.2437	0.046	a	na	na	na	na	PR202_maker-Super-Scaffold_18-augustus-gene-3.686-mRNA-1	na	na	na	na	na	Ot_Chr4_00280	4b6f70bdc06dee13557f326265829951
0.1912	0.046	0.2187	0.045	b	xo	XP_004976402.1	sita:101783975	None	PR202_augustus_masked-Super-Scaffold_39-processed-gene-7.105-mRNA-1	na	na	na	na	na	Ot_Chr6_12246	9fe971eb6d39eeaa13010feaf32e2b5a
0.286	0.0199	0.3299	0.0201	a	na	na	na	na	PR202_augustus_masked-Super-Scaffold_395-processed-gene-4.116-mRNA-1	na	na	na	na	na	Ot_Chr2_15928	8cb617fd3ecfa675c4e1d5bd43b68072
0.2882	0.0162	0.3253	0.0173	a	xo	XP_004971011.1	sita:101773131	K12823	PR202_augustus_masked-scaffold306|size1284463_obj-processed-gene-0.228-mRNA-1	na	na	na	na	na	Ot_Chr3_13160	73f6732fecb03162c522daffe289134b
0.2181	0.063	0.257	0.0596	a	good	XP_004976806.1	sita:101783305	None	PR202_maker-Super-Scaffold_184-augustus-gene-1.134-mRNA-1	na	na	na	na	na	Ot_Chr6_01689	7867313664f16378ed73e468f4e3a1cc
0.2293	0.0495	0.2705	0.0475	b	xo	XP_004970737.1	sita:101770980	None	PR202_maker-Super-Scaffold_128-augustus-gene-2.23-mRNA-1	na	na	na	na	na	Ot_Chr3_12938	03c79aa2141d4cc1b124410a796f9adc
59.7601	0.8332	1.8925	0.9973	b	na	na	na	na	PR202_augustus_masked-Super-Scaffold_100-processed-gene-2.260-mRNA-1	na	na	na	na	na	Ot_Chr8_15052	ff79b471896a29c64b8a79e72794acc6
0.2179	0.0832	0.2556	0.0796	a	na	na	na	na	PR202_maker-Super-Scaffold_395-augustus-gene-1.543-mRNA-1	na	na	na	na	na	Ot_Chr2_15961	767eca1f96d3913e1103795293263a61
0.2255	0.0631	0.2442	0.0622	a	good	XP_004959822.1	sita:101779024	None	PR202_augustus_masked-Super-Scaffold_5-processed-gene-1.463-mRNA-1	na	na	na	na	na	Ot_Chr7_16824	f0401c596fa2404f639fb1eff1cb2383
1.4384	0.6964	1.1912	0.7383	a	xo	XP_004966053.1	sita:101771875	K13027	PR202_maker-Super-Scaffold_10-augustus-gene-0.647-mRNA-1	na	na	na	na	na	Ot_Chr2_n32880	3556e62e896b819612985fdf412289fc
0.3356	0.0365	0.3622	0.0367	b	na	na	na	na	PR202_maker-Super-Scaffold_105-augustus-gene-3.117-mRNA-1	na	na	na	na	na	Ot_Chr10_24172	366898c8a29f8f4f71e56ed010df1b2a
0.1799	0.0847	0.2015	0.0829	a	na	na	na	na	PR202_maker-Super-Scaffold_7-augustus-gene-12.44-mRNA-1	na	na	na	na	na	Ot_Chr1_02862	40e7299e751c9a043c95ff5c89587a00
0.2805	0.0344	0.3255	0.0367	b	xo	XP_004970811.1	sita:101765435	K09264	PR202_maker-Super-Scaffold_128-augustus-gene-0.544-mRNA-1	na	na	na	na	na	Ot_Chr3_13001	b4790b069cb69d7f31fba480e72d0f8a
0.2342	0.0656	0.2315	0.0673	b	xo	XP_004975867.1	na	na	PR202_maker-Super-Scaffold_39-augustus-gene-4.45-mRNA-1	na	na	na	na	na	Ot_Chr6_22693	6528f2582b1a82398eafe0ce950c076d
0.2867	0.0183	0.3754	0.0187	a	good	XP_022682178.1	na	na	PR202_maker-Super-Scaffold_190-augustus-gene-1.333-mRNA-1	na	na	na	na	na	Ot_Chr3_n33630	1abad60fd4cddcfe264dcdbd4b4941f3
0.6292	0.1597	0.5636	0.1779	a	xo	XP_004981601.1	sita:101765126	None	PR202_augustus_masked-Super-Scaffold_210-processed-gene-3.746-mRNA-1	na	na	na	na	na	Ot_Chr7_22489	f499ce85ddcdbdaa16dd2401ae5310a7
0.3828	0.1382	0.3651	0.1447	a	na	na	na	na	PR202_augustus_masked-Super-Scaffold_291-processed-gene-4.77-mRNA-1	na	na	na	na	na	Ot_Chr9_02194	5997acf7299a50b9f87664d24d08c7a1
0.2061	0.0283	0.2213	0.0301	b	good	XP_004961730.1	sita:101768499	K02150	PR202_maker-Super-Scaffold_514-augustus-gene-0.501-mRNA-1	na	na	na	na	na	Ot_Chr5_03348	36662fa879a170eea2c84ad4e9ab0cf7
1.1042	0.4813	1.0342	0.5025	b	xo	XP_012701112.2	sita:101767648	K15032	PR202_augustus_masked-Super-Scaffold_84-processed-gene-1.25-mRNA-1	na	na	na	na	na	Ot_Chr1_04218	a712f0e0267c6006a7307be556c13874
56.369	0.4096	1.717	0.4459	a	good	XP_004984443.1	sita:101785373	None	PR202_maker-Super-Scaffold_34-augustus-gene-0.624-mRNA-1	na	na	na	na	na	Ot_Chr2_n32815	555dfb2060e22796650c57c78235a8e1
0.1809	0.0119	0.207	0.0122	a	good	XP_004961477.1	sita:101775636	K06027	PR202_maker-Super-Scaffold_91-augustus-gene-0.112-mRNA-1	na	na	na	na	na	Ot_Chr5_03590	15a9f883197096f482d0132f60f2912c
0.3079	0.0492	0.3491	0.0497	b	na	na	na	na	PR202_maker-Super-Scaffold_19-augustus-gene-4.662-mRNA-1	na	na	na	na	na	Ot_Chr5_03020	ce59c2c206a664681fb4c75fde301d84
0.4194	0.0689	0.4439	0.0708	a	na	na	na	na	PR202_maker-Super-Scaffold_361-augustus-gene-0.164-mRNA-1	na	na	na	na	na	Ot_Chr1_26073	372dca17aef541f1844d0ed62fa396c1
0.2422	0.0608	0.2442	0.0626	a	na	na	na	na	PR202_augustus_masked-Super-Scaffold_395-processed-gene-2.30-mRNA-1	na	na	na	na	na	Ot_Chr2_15866	de3a8fcaacbd047844b4f0599197c8be
0.3827	0.0378	0.3375	0.0431	a	good	XP_012698381.1	sita:101773234	K13422	PR202_augustus_masked-Super-Scaffold_90-processed-gene-0.330-mRNA-1	na	na	na	na	na	Ot_Chr1_20136	64b5bb2637c2d8e3ac8ff8d6fc4912db
0.2787	0.0922	0.3103	0.0912	b	good	XP_014660630.1	na	na	PR202_maker-Super-Scaffold_107-augustus-gene-0.58-mRNA-1	na	na	na	na	na	Ot_Chr2_15761	2fd444c9607bf0439255eede740e3670
0.2028	0.0002	0.2313	0.0	a	good	XP_004981270.1	sita:101771599	K02973	PR202_augustus_masked-Super-Scaffold_152-processed-gene-4.85-mRNA-1	na	na	na	na	na	Ot_Chr5_n36075	cda5f493dd7b9dca003804d018c034b3
0.9685	0.2538	0.9748	0.2605	b	good	XP_012699750.1	sita:105913923	K03093	PR202_maker-Super-Scaffold_69-augustus-gene-1.73-mRNA-1	na	na	na	na	na	Ot_Chr3_n33631	4a931424444cab542b9232842219a553
0.4209	0.1147	0.494	0.112	b	good	XP_004986027.1	sita:101784586	None	PR202_maker-Super-Scaffold_389-augustus-gene-0.181-mRNA-1	na	na	na	na	na	Ot_Chr4_21333	a3524e06b6987d36f4dcfa1731fa19b1
0.3105	0.0884	0.313	0.0915	b	na	na	na	na	PR202_maker-Super-Scaffold_2591-augustus-gene-0.939-mRNA-1	na	na	na	na	na	Ot_Chr1_24926	10303abaf144a9b50e1f2996ebb0f585
0.6585	0.0683	0.7025	0.0725	b	na	na	na	na	PR202_maker-Super-Scaffold_291-augustus-gene-8.471-mRNA-1	na	na	na	na	na	Ot_Chr2_05489	19d45ab32f16c0a1950c61ec704594f7
0.3141	0.0373	0.3258	0.0383	b	good	XP_022678885.1	na	na	PR202_augustus_masked-Super-Scaffold_15-processed-gene-1.293-mRNA-1	na	na	na	na	na	Ot_Chr4_00443	aedf163e73a15b262bb82ba2c35608d5
0.3063	0.0839	0.3217	0.0853	a	na	na	na	na	PR202_maker-Super-Scaffold_4-augustus-gene-1.80-mRNA-1	na	na	na	na	na	Ot_Chr10_24995	9b38e95fb3ecaa3942257f2c7eae1614
0.174	0.0114	0.2213	0.0106	b	good	XP_004952639.1	sita:101778560	None	PR202_augustus_masked-Super-Scaffold_453-processed-gene-2.246-mRNA-1	na	na	na	na	na	Ot_Chr1_11346	e69089978a5a411eb30137f5616fb90e
0.3546	0.0714	0.4073	0.0706	b	good	XP_022681248.1	na	na	PR202_maker-Super-Scaffold_549-augustus-gene-0.747-mRNA-1	na	na	na	na	na	Ot_Chr10_n30017	509547d3aadc81efd61c45ec072ace0f
0.3286	0.0376	0.3895	0.0362	b	na	na	na	na	PR202_maker-Super-Scaffold_24-augustus-gene-11.86-mRNA-1	na	na	na	na	na	Ot_Chr5_27739	e7fb0985579e1d09a850107c2aef3a55
0.2802	0.0534	0.3217	0.0523	a	good	XP_004973016.1	sita:101753849	None	PR202_maker-Super-Scaffold_1536-augustus-gene-0.15-mRNA-1	na	na	na	na	na	Ot_Chr9_n39550	e60a3c45f1ed775fa5071cff7486e60d
0.8961	0.0786	1.1039	0.0823	a	good	XP_004951833.1	sita:101785678	K12483	PR202_augustus_masked-Super-Scaffold_28-processed-gene-0.115-mRNA-1	na	na	na	na	na	Ot_Chr2_16205	dbe69378e657ac9d41530138687e3203
0.7009	0.1863	0.7815	0.1863	b	na	na	na	na	PR202_augustus_masked-Super-Scaffold_278-processed-gene-0.118-mRNA-1	na	na	na	na	na	Ot_Chr2_n32429	983cd07dc62c4ce7e175d472598d39d0
1.3811	0.2679	1.5318	0.2729	a	good	XP_004981359.1	sita:101774579	None	PR202_augustus_masked-Super-Scaffold_85-processed-gene-0.52-mRNA-1	na	na	na	na	na	Ot_Chr7_n38031	2f17129efa536ef5693f0d1367320267
0.2814	0.0154	0.3189	0.0152	a	good	XP_004982104.1	sita:101765248	K02734	PR202_augustus_masked-Super-Scaffold_523-processed-gene-1.699-mRNA-1	na	na	na	na	na	Ot_Chr4_08122	fd90c235b5786ba9565856c01edce20a
0.3612	0.0417	0.3978	0.042	a	na	na	na	na	PR202_augustus_masked-Super-Scaffold_4946-processed-gene-1.511-mRNA-1	na	na	na	na	na	Ot_Chr1_11121	c42b7af171391eadc97f01e7da1c78ae
0.2259	0.0611	0.2716	0.0577	b	na	na	na	na	PR202_maker-Super-Scaffold_266-augustus-gene-0.441-mRNA-1	na	na	na	na	na	Ot_Chr8_14914	48d5e58679b08aad6b89a1d655fa319f
0.4049	0.149	0.3804	0.1556	b	xo	XP_022684325.1	sita:111257983	K01859	PR202_augustus_masked-Super-Scaffold_266-processed-gene-2.144-mRNA-1	na	na	na	na	na	Ot_Chr8_n39231	bda35987a0ebad31944357bb7f295dfc
0.2576	0.1187	0.2577	0.123	a	good	XP_012704692.2	sita:101779988	None	PR202_augustus_masked-Super-Scaffold_4830-processed-gene-0.166-mRNA-1	na	na	na	na	na	Ot_Chr1_20938	70198d1ebb569d6de84cb71a1ebbb7e4
0.2881	0.115	0.2861	0.1188	b	xo	XP_004976269.1	sita:101767127	None	PR202_maker-Super-Scaffold_39-augustus-gene-7.642-mRNA-1	na	na	na	na	na	Ot_Chr6_12139	462ce1aa0245ecf64afc4f9ab19c309a
0.2679	0.0677	0.308	0.0662	b	na	na	na	na	PR202_augustus_masked-Super-Scaffold_345-processed-gene-0.1055-mRNA-1	na	na	na	na	na	Ot_Chr4_07798	87f4775933ad5148068a822c2f7f8ba2
0.5993	0.0634	0.5113	0.0766	a	good	XP_004966666.1	sita:101779479	K08679	PR202_augustus_masked-Super-Scaffold_387-processed-gene-0.174-mRNA-1	na	na	na	na	na	Ot_Chr1_04465	03812303d6c1e6b2b97852002796755c
0.4548	0.1355	0.4451	0.1418	b	na	na	na	na	PR202_maker-Super-Scaffold_397-augustus-gene-0.67-mRNA-1	na	na	na	na	na	Ot_Chr2_06286	1f646e2f5278d701c8e696c3f6be3cfa
1.0057	0.3864	1.0638	0.385	a	good	XP_004952391.1	na	na	PR202_maker-Super-Scaffold_322-est_gff_StringTie-gene-0.3-mRNA-1	na	na	na	na	na	Ot_Chr1_11095	9e7ba81219a7951b36d5902da91d2611
0.225	0.0621	0.2799	0.0585	na	na	na	na	na	PR202_maker-scaffold1848|size73945_obj-augustus-gene-0.24-mRNA-1	na	na	na	na	na	Ot_Chr6_01583	d0864889be36a70432b845bbf8e3a05a
1.5528	0.8113	1.5372	0.8305	b	good	XP_004974931.1	sita:101760209	None	PR202_augustus_masked-Super-Scaffold_149-processed-gene-0.455-mRNA-1	na	na	na	na	na	Ot_Chr1_04671	787e62bdd7a462b0edb3a29ada545a33
0.2881	0.0963	0.3008	0.098	b	na	na	na	na	PR202_maker-Super-Scaffold_63-augustus-gene-0.52-mRNA-1	na	na	na	na	na	Ot_Chr1_19069	4640cf4bc501260bd29f0ea16b4dfa12
0.2273	0.037	0.2634	0.0364	b	xo	XP_014660578.1	sita:101772071	K02934	PR202_augustus_masked-Super-Scaffold_70-processed-gene-0.115-mRNA-1	na	na	na	na	na	Ot_Chr1_02615	8f597446f3bd24d19d47d0ebbf299cdd
0.2836	0.0559	0.2609	0.06	b	xo	XP_004962910.1	sita:101760942	K18054	PR202_augustus_masked-Super-Scaffold_2412-processed-gene-0.4-mRNA-1	na	na	na	na	na	Ot_Chr1_14134	519bcc10e2b51d23e11c7650d9ff8c23
0.4661	0.255	0.4709	0.2606	b	good	XP_004956485.1	sita:101781410	None	PR202_maker-Super-Scaffold_299-augustus-gene-2.150-mRNA-1	na	na	na	na	na	Ot_Chr2_25299	c198b8ddd696a615a0dbbc373b94b3fc
1.1183	0.3841	1.003	0.4016	b	na	na	na	na	PR202_augustus_masked-Super-Scaffold_122-processed-gene-0.133-mRNA-1	na	na	na	na	na	Ot_Chr1_04190	6a41da039c766c3bce345eb10e8dd287
0.2135	0.0996	0.2427	0.0963	a	good	XP_012698560.1	na	na	PR202_maker-Super-Scaffold_440-augustus-gene-0.58-mRNA-1	na	na	na	na	na	Ot_Chr4_00756	8b4a9079bc4d71e4b236cea6724026cc
1.4651	0.4545	1.2823	0.4861	a	good	XP_004961599.1	sita:101786552	None	PR202_augustus_masked-Super-Scaffold_91-processed-gene-0.608-mRNA-1	na	na	na	na	na	Ot_Chr3_12741	0db7527e6ca6ad04bde1788b9435da71
0.2682	0.1602	0.3095	0.1523	b	xo	XP_012701188.1	sita:101786225	None	PR202_augustus_masked-Super-Scaffold_12-processed-gene-1.123-mRNA-1	na	na	na	na	na	Ot_Chr3_06871	9d346057360336a44d3e825562d0e16a
0.354	0.111	0.3401	0.1193	b	na	na	na	na	PR202_maker-Super-Scaffold_102-augustus-gene-0.88-mRNA-1	na	na	na	na	na	Ot_Chr8_15011	f0ac886ee203bb0a5b668fff3682be26
0.188	0.0488	0.2236	0.0474	a	good	XP_004977002.1	sita:101758597	K10436	PR202_augustus_masked-Super-Scaffold_184-processed-gene-0.628-mRNA-1	na	na	na	na	na	Ot_Chr6_01845	8d29ad1377eff54f99cc9d55ce10f1f9
0.2077	0.1585	0.2336	0.1533	a	na	na	na	na	PR202_augustus_masked-Super-Scaffold_557-processed-gene-0.289-mRNA-1	na	na	na	na	na	Ot_Chr7_16638	f769b322871b16e3fe8c72ab9faeeda9
0.1816	0.0492	0.2006	0.0484	a	na	na	na	na	PR202_augustus_masked-Super-Scaffold_291-processed-gene-8.569-mRNA-1	na	na	na	na	na	Ot_Chr9_20285	e6494ba46479b59eba844d4f20573078
0.2505	0.1238	0.2356	0.128	a	good	XP_004984650.1	sita:101764593	None	PR202_augustus_masked-Super-Scaffold_159-processed-gene-1.830-mRNA-1	na	na	na	na	na	Ot_Chr4_n35055	7ef5b5b8c00f82a16ac17105fd627088
0.2394	0.1318	0.2802	0.1259	a	na	na	na	na	PR202_maker-Super-Scaffold_341-augustus-gene-1.506-mRNA-1	na	na	na	na	na	Ot_Chr7_21971	568009537621507ffd4ae7318bb169c2
0.247	0.0038	0.2989	0.0048	a	xo	XP_004951510.1	sita:101755572	K03066	PR202_augustus_masked-Super-Scaffold_25-processed-gene-1.141-mRNA-1	na	na	na	na	na	Ot_Chr1_18861	adb9e1cfe77bcf9766425d40ee3a616b
0.7585	0.339	0.796	0.3361	b	na	na	na	na	PR202_maker-Super-Scaffold_70-augustus-gene-3.17-mRNA-1	na	na	na	na	na	Ot_Chr6_12318	a961adc1c26b61912fe33ee0154faf36
0.2162	0.0273	0.2597	0.0259	b	na	na	na	na	PR202_augustus_masked-Super-Scaffold_345-processed-gene-0.925-mRNA-1	na	na	na	na	na	Ot_Chr4_n35382	c4a8a4316b87c08bc289584547f1328a
0.2313	0.0528	0.2498	0.0533	a	xo	XP_022679952.1	sita:101786521	K22389	PR202_maker-Super-Scaffold_10-augustus-gene-2.205-mRNA-1	na	na	na	na	na	Ot_Chr2_24207	71f914227fd42f1cbf73162ebf767348
0.2511	0.019	0.269	0.02	b	xo	XP_004956704.1	na	na	PR202_augustus_masked-Super-Scaffold_146-processed-gene-2.191-mRNA-1	na	na	na	na	na	Ot_Chr2_05950	383c212850bc51e7ab0aa214bfbe4aab
2.6249	0.2298	5.5695	0.2546	b	na	na	na	na	PR202_maker-Super-Scaffold_2591-augustus-gene-0.905-mRNA-1	na	na	na	na	na	Ot_Chr6_12148	fd8f3a302f2f2ca85086e343cb5e759f
0.3443	0.1757	0.329	0.1811	b	xo	XP_022682919.1	sita:101770987	None	PR202_augustus_masked-Super-Scaffold_50-processed-gene-5.102-mRNA-1	na	na	na	na	na	Ot_Chr3_17878	55159a8dbe3d85124f7f7c7479a502f8
0.3877	0.1085	0.3855	0.1127	a	good	XP_004961935.1	sita:101785753	None	PR202_augustus_masked-Super-Scaffold_152-processed-gene-8.71-mRNA-1	na	na	na	na	na	Ot_Chr5_04966	988331843d404044dd151152fb79806f
0.1849	0.0147	0.2221	0.014	a	na	na	na	na	PR202_maker-Super-Scaffold_302-augustus-gene-0.36-mRNA-1	na	na	na	na	na	Ot_Chr1_n31600	7965d1f1db4dcc46c75121de2159e849
0.2283	0.0143	0.2522	0.014	b	na	na	na	na	PR202_maker-Super-Scaffold_99-augustus-gene-2.404-mRNA-1	na	na	na	na	na	Ot_Chr10_18121	35832bba8e0118d899ad696c7900a893
0.281	0.0464	0.2985	0.0479	a	na	na	na	na	PR202_maker-Super-Scaffold_18-augustus-gene-5.104-mRNA-1	na	na	na	na	na	Ot_Chr4_22575	77e27609acb0cf3cb11d6feeaf923a46
1.0011	0.4458	0.8816	0.4652	a	xo	XP_004953359.1	sita:101756530	None	PR202_maker-Super-Scaffold_95-augustus-gene-4.696-mRNA-1	na	na	na	na	na	Ot_Chr6_n36954	5481a7f8dc460234d62955b8b34b8a6a
0.4221	0.063	0.4263	0.0682	b	na	na	na	na	PR202_augustus_masked-Super-Scaffold_8-processed-gene-1.489-mRNA-1	na	na	na	na	na	Ot_Chr9_20443	760858778b57d505452d5d3a1c38711c
0.1773	0.0458	0.2023	0.0441	a	na	na	na	na	PR202_maker-Super-Scaffold_7-augustus-gene-2.9-mRNA-1	na	na	na	na	na	Ot_Chr1_11345	f1fa5d56dee9ee21a8149aaf896a3453
0.2081	0.0248	0.2452	0.0245	b	good	XP_004976962.1	sita:101776820	K10865	PR202_augustus_masked-Super-Scaffold_243-processed-gene-1.557-mRNA-1	na	na	na	na	na	Ot_Chr6_01810	7a53b10a5ff2eef7ff225d7e4902e5a3
1.0972	0.5366	1.0449	0.5469	a	xo	XP_012699517.1	na	na	PR202_maker-Super-Scaffold_311-augustus-gene-2.733-mRNA-1	na	na	na	na	na	Ot_Chr9_20416	a5b849e53cb491e4a1681cb5e0e18558
0.2091	0.0783	0.2438	0.0748	a	good	XP_004961616.2	sita:101758754	None	PR202_augustus_masked-Super-Scaffold_152-processed-gene-6.97-mRNA-1	na	na	na	na	na	Ot_Chr5_03442	c6c1e2cbf6afa15c158440a6193c8a94
0.6948	0.29	0.7629	0.281	a	na	na	na	na	PR202_augustus_masked-Super-Scaffold_311-processed-gene-0.161-mRNA-1	na	na	na	na	na	Ot_Chr9_14762	89e2bc19cb6c6e98ccbe8254e00d2458
0.2591	0.0509	0.2751	0.052	a	na	na	na	na	PR202_maker-Super-Scaffold_7-augustus-gene-12.59-mRNA-1	na	na	na	na	na	Ot_Chr1_n31556	ba2fe1ff801a451425d55fd10fd7ee1f
0.2155	0.0146	0.2513	0.0145	a	na	na	na	na	PR202_maker-Super-Scaffold_7-augustus-gene-1.366-mRNA-1	na	na	na	na	na	Ot_Chr1_11315	6554fc1152f655b80c7fc44449caa476
0.2348	0.0183	0.2541	0.0179	a	na	na	na	na	PR202_maker-Super-Scaffold_158-augustus-gene-0.34-mRNA-1	na	na	na	na	na	Ot_Chr1_04541	204b34d0788c0110d5ead6d48ffe6a3e
0.5345	0.1526	0.4988	0.1645	a	na	na	na	na	PR202_augustus_masked-Super-Scaffold_291-processed-gene-7.342-mRNA-1	na	na	na	na	na	Ot_Chr2_n32994	6170a569b0e4d421a6fd56b9e8968b08
1.0308	0.2686	0.9904	0.288	b	good	XP_004960920.1	sita:101761325	K14709	PR202_maker-Super-Scaffold_133-augustus-gene-0.328-mRNA-1	na	na	na	na	na	Ot_Chr5_03188	e0934606a5d51c0adfac16569623dba1
0.4398	0.0702	0.408	0.0767	a	good	XP_004955559.1	na	na	PR202_maker-Super-Scaffold_183-augustus-gene-0.385-mRNA-1	na	na	na	na	na	Ot_Chr7_09531	7f0dbde95167f12096b95c9941fa2476
0.5266	0.2702	0.5002	0.2762	a	na	na	na	na	PR202_maker-Super-Scaffold_6-augustus-gene-1.464-mRNA-1	na	na	na	na	na	Ot_Chr5_03850	045d84bed725d0fe535722323f9a19b1
62.1835	0.8264	3.0	0.923	a	good	XP_004961584.1	sita:101780643	None	PR202_augustus_masked-Super-Scaffold_152-processed-gene-2.488-mRNA-1	na	na	na	na	na	Ot_Chr5_03497	07e97a3b89fe4122a808084b13b6c697
0.2588	0.0298	0.3022	0.0286	b	xo	XP_004951934.1	sita:101755713	K02516	PR202_augustus_masked-Super-Scaffold_2412-processed-gene-1.117-mRNA-1	na	na	na	na	na	Ot_Chr1_14325	6acc1037e6e9b55674cd4782e073c465
59.9191	0.3734	3.0	0.4098	b	good	XP_004953494.1	sita:101776937	None	PR202_maker-Super-Scaffold_376-est_gff_StringTie-gene-0.125-mRNA-1	na	na	na	na	na	Ot_Chr6_01513	4c4db47b277037cf160fa671cf9b1ef7
0.214	0.0703	0.2359	0.0697	na	na	na	na	na	PR202_maker-Super-Scaffold_800-augustus-gene-0.59-mRNA-1	na	na	na	na	na	Ot_Chr5_n36197	989f0b35a28f2a3dec12af8ba6afe88b
0.7263	0.4234	0.733	0.4274	a	xo	XP_004956781.1	sita:101765741	None	PR202_maker-scaffold93|size1230182_subseq_1:987274_obj-augustus-gene-0.576-mRNA-1	na	na	na	na	na	Ot_Chr9_02262	1d77e3bd0ea0caa3555d1413eaa59524
0.8718	0.5288	0.7844	0.5499	a	good	XP_004983516.1	sita:101754580	None	PR202_augustus_masked-Super-Scaffold_7256-processed-gene-0.19-mRNA-1	na	na	na	na	na	Ot_Chr1_19350	7474a182de41782cfa6f779278ed2d88
0.2583	0.0703	0.2976	0.0677	a	xo	XP_004951493.1	na	na	PR202_augustus_masked-Super-Scaffold_25-processed-gene-1.228-mRNA-1	na	na	na	na	na	Ot_Chr1_18870	a0373c39de6db45ac18ea1f081c6f299
0.9048	0.4254	0.8754	0.4334	a	good	XP_004987350.1	sita:101773267	None	PR202_maker-Super-Scaffold_153-augustus-gene-0.68-mRNA-1	na	na	na	na	na	Ot_Chr5_n36007	9b723513fc38edfc44587058a61114b2
0.2677	0.0519	0.3117	0.0492	a	good	XP_004961232.1	sita:101779964	None	PR202_maker-Super-Scaffold_2499-augustus-gene-1.687-mRNA-1	na	na	na	na	na	Ot_Chr5_03898	fe5e48cf9be901cc35a1162723c43ef1
0.3679	0.1387	0.3703	0.1418	a	good	XP_012699436.1	sita:101753872	None	PR202_maker-Super-Scaffold_66-augustus-gene-4.634-mRNA-1	na	na	na	na	na	Ot_Chr2_06446	186667e0bf3d8dee91c69226199d5f6f
2.2716	0.868	2.1539	0.8975	a	good	XP_004958619.1	sita:101752521	None	PR202_maker-Super-Scaffold_34-augustus-gene-1.597-mRNA-1	na	na	na	na	na	Ot_Chr7_10277	261cc703da6ad2a6d01e7cfaffc334df
0.3932	0.2262	0.399	0.2273	a	na	na	na	na	PR202_augustus_masked-Super-Scaffold_13-processed-gene-0.204-mRNA-1	na	na	na	na	na	Ot_Chr2_16366	0c4401ad1ae421d22046a1a0c57a163f
0.7301	0.324	0.7347	0.3266	a	na	na	na	na	PR202_augustus_masked-Super-Scaffold_8-processed-gene-1.478-mRNA-1	na	na	na	na	na	Ot_Chr2_05763	95ba5c5ffe433f356d02c0dba0d9afc4
0.2205	0.0624	0.2561	0.06	b	xo	XP_012700120.1	sita:101773138	K11883	PR202_augustus_masked-Super-Scaffold_2412-processed-gene-0.6-mRNA-1	na	na	na	na	na	Ot_Chr1_14142	8eef9a1567006581557db4c418070521
0.2793	0.0331	0.3125	0.0335	a	na	na	na	na	PR202_augustus_masked-Super-Scaffold_24-processed-gene-10.55-mRNA-1	na	na	na	na	na	Ot_Chr5_15421	1fbf26afc4e3ddd54335cbde3805f8a0
0.3158	0.1219	0.3392	0.12	b	na	na	na	na	PR202_maker-Super-Scaffold_538-augustus-gene-0.68-mRNA-1	na	na	na	na	na	Ot_Chr2_11047	66e1a51505b60ec79a530a6ba96b61d1
0.6319	0.2999	0.6119	0.3072	b	xo	XP_012701406.1	sita:105914384	None	PR202_augustus_masked-Super-Scaffold_12-processed-gene-3.43-mRNA-1	na	na	na	na	na	Ot_Chr3_n34169	4cf455c72a24443b4c40c26745066672
[truncated: 44,162 more rows]
