# Supplementary material for: Detection of subgenome bias using an anchored syntenic approach in Eleusine coracana (finger millet)
Source: BMC Genomics. 2021 Mar 12;22:175. doi: 10.1186/s12864-021-07447-y (PMC7953713; doi:10.1186/s12864-021-07447-y)
Supplement: Supplementary file 13 — Additional file 13: Codeml Eleusine coracana results: Synonymous substitution rates from codeml results between Eleusine coracana and itself. [file 12864_2021_7447_MOESM13_ESM.tsv]

MLds	MLdn	NGds	NGdn	call0	scafType0	SitaProt0	SitaKegg0	KeggOrth0	seq0	call1	scafType1	SitaProt1	SitaKegg1	KeggOrth1	seq1	id
0.0303	0.0241	0.039	0.0222	a	na	na	na	na	PR202_maker-Super-Scaffold_59-augustus-gene-0.29-mRNA-1	b	good	XP_004983713.1	na	na	PR202_maker-Super-Scaffold_4833-augustus-gene-0.177	2b0742b3f9dad7c57aa7d01f77acd869
0.0	0.0024	0.0	0.0025	a	na	na	na	na	PR202_augustus_masked-Super-Scaffold_95-processed-gene-2.7-mRNA-1	a	na	na	na	na	PR202_maker-Super-Scaffold_39-augustus-gene-5.56	e9232d5e9cb440761ebf4e7245c55f00
0.9781	0.3213	1.0878	0.3231	a	good	XP_004965338.1	sita:101781073	K15687	PR202_maker-Super-Scaffold_2420-augustus-gene-0.11-mRNA-1	a	xo	XP_012698690.2	sita:101780734	K15687	PR202_augustus_masked-Super-Scaffold_70-processed-gene-5.624	a9974d03844f9e421bb8b75c3c9d2bd0
1.4625	0.0914	1.5099	0.1199	b	good	XP_004985540.2	sita:101766639	None	PR202_maker-Super-Scaffold_15-augustus-gene-2.643-mRNA-1	b	good	XP_004983143.1	sita:101767845	None	PR202_maker-Super-Scaffold_267-augustus-gene-3.254	f38299e05742e761702baef6877d1645
0.684	0.3269	0.6277	0.343	a	na	na	na	na	PR202_maker-Super-Scaffold_24-augustus-gene-0.16-mRNA-1	b	na	na	na	na	PR202_augustus_masked-Super-Scaffold_19-processed-gene-0.50	9044dccfe890cb4e7866a86fd9f7248e
0.628	0.2262	0.6099	0.2353	b	na	na	na	na	PR202_augustus_masked-Super-Scaffold_8-processed-gene-2.143-mRNA-1	a	xo	XP_004957010.1	sita:101758999	K14432	PR202_maker-Super-Scaffold_311-augustus-gene-2.730	2a04348c61b5bc9e9c47b1cd07d944ad
3.5274	0.1042	3.0	0.1235	a	xo	XP_004966515.3	sita:101780682	K03781	PR202_maker-Super-Scaffold_13-augustus-gene-0.89-mRNA-1	b	good	XP_004985840.1	sita:101779870	K03781	PR202_augustus_masked-Super-Scaffold_389-processed-gene-0.262	65f0fe80ff9c828c56807046c5ea50c5
1.3991	0.4416	1.2326	0.4747	a	na	na	na	na	PR202_maker-Super-Scaffold_18-augustus-gene-3.689-mRNA-1	b	good	XP_004958300.1	sita:101761171	K13464	PR202_maker-Super-Scaffold_16-augustus-gene-0.587	8e5340fed853bc9da4049bb9e5b9cd55
0.9049	0.3404	0.8693	0.3492	a	na	na	na	na	PR202_maker-Super-Scaffold_291-augustus-gene-0.22-mRNA-1	b	xo	XP_004959426.1	sita:101784399	K09338	PR202_augustus_masked-Super-Scaffold_146-processed-gene-2.185	b9928c39ad0960a2127acde010c681f1
0.1109	0.0203	0.1176	0.0205	a	good	XP_004967624.1	sita:101786345	None	PR202_maker-Super-Scaffold_31-augustus-gene-0.0-mRNA-1	b	good	XP_004967624.1	sita:101786345	None	PR202_maker-Super-Scaffold_113-augustus-gene-3.44	716bb27371e17dbba8644ac4243a133f
0.0	0.0	0.0	0.0	a	na	na	na	na	PR202_maker-Super-Scaffold_7-augustus-gene-2.16-mRNA-1	a	na	na	na	na	PR202_maker-Super-Scaffold_7-augustus-gene-8.476	3d46cfda899b5bb1610f5cbc00f5e562
0.7171	0.2032	0.7526	0.2075	a	good	XP_012702149.1	sita:101779406	K01057	PR202_maker-Super-Scaffold_37-augustus-gene-2.704-mRNA-1	a	good	XP_004957429.1	sita:101757896	K01057	PR202_maker-Super-Scaffold_66-augustus-gene-2.346	26e89056540a3fdc46a0fea82c3a8f96
1.4765	0.6968	1.0887	0.7289	b	good	XP_004977991.1	sita:101762791	None	PR202_augustus_masked-Super-Scaffold_176-processed-gene-1.373-mRNA-1	b	good	XP_004952697.1	sita:101768572	None	PR202_augustus_masked-Super-Scaffold_453-processed-gene-2.206	46ef0cc6e3935be63b6bf7fc221ac3ba
0.1042	0.053	0.0922	0.0578	a	na	na	na	na	PR202_augustus_masked-Super-Scaffold_24-processed-gene-11.523-mRNA-1	b	good	XP_004960521.1	sita:101772792	K17777	PR202_augustus_masked-Super-Scaffold_2761-processed-gene-0.655	fa18b283a20a967fad9fdf69315a2ffc
0.0242	0.0	0.029	0.0	b	good	XP_004975615.1	sita:101786653	K12181	PR202_maker-Super-Scaffold_176-augustus-gene-1.6-mRNA-1	a	na	na	na	na	PR202_maker-Super-Scaffold_39-augustus-gene-1.498	9f21a00f47bb5a7b4adc6efe0e05cdfa
1.2949	0.7039	1.3213	0.707	b	good	XP_004961643.1	sita:101769306	None	PR202_maker-Super-Scaffold_2768-augustus-gene-0.26-mRNA-1	a	good	XP_004961644.1	sita:101769711	None	PR202_maker-Super-Scaffold_152-augustus-gene-2.582	5a2d729b5e6ca55bf81f903d4e8d2a16
0.1262	0.0181	0.1587	0.0167	a	good	XP_022682818.1	na	na	PR202_augustus_masked-Super-Scaffold_322-processed-gene-0.218-mRNA-1	b	good	XP_022682818.1	na	na	PR202_maker-Super-Scaffold_299-augustus-gene-0.61	124683db87bc7b83ce5c5197f4fbe194
1.7733	0.4236	1.4602	0.4638	b	na	na	na	na	PR202_augustus_masked-Super-Scaffold_100-processed-gene-3.335-mRNA-1	b	good	XP_004978620.1	sita:101759021	K02895	PR202_maker-Super-Scaffold_573-augustus-gene-0.42	79a06e98e060be35c850a0909782816f
0.0818	0.0065	0.0857	0.0066	b	good	XP_012697998.1	sita:101757285	None	PR202_maker-Super-Scaffold_4833-augustus-gene-0.208-mRNA-1	a	na	na	na	na	PR202_maker-Super-Scaffold_59-augustus-gene-1.34	cbab6823d907a3dd29adbc8122daf9a9
0.0651	0.0026	0.0812	0.0024	a	na	na	na	na	PR202_maker-Super-Scaffold_302-augustus-gene-0.98-mRNA-1	a	na	na	na	na	PR202_maker-Super-Scaffold_158-augustus-gene-0.71	7b1cb79f207e335b31ecce75995eaa8d
0.778	0.2482	0.7573	0.2554	a	na	na	na	na	PR202_augustus_masked-Super-Scaffold_291-processed-gene-4.72-mRNA-1	a	na	na	na	na	PR202_augustus_masked-Super-Scaffold_311-processed-gene-3.687	2f9bf660774e990057f4388eacab8776
51.7946	0.4331	3.0	0.4775	b	good	XP_004953430.1	sita:101785415	None	PR202_maker-Super-Scaffold_376-augustus-gene-0.76-mRNA-1	a	good	XP_004976531.1	sita:101772091	None	PR202_maker-Super-Scaffold_924-augustus-gene-0.38	1ea13f409eb2307225ee6d800f1d123d
0.1401	0.0206	0.1442	0.0211	a	good	XP_004976994.1	sita:101755897	None	PR202_augustus_masked-Super-Scaffold_184-processed-gene-0.629-mRNA-1	b	good	XP_004976994.1	sita:101755897	None	PR202_augustus_masked-Super-Scaffold_243-processed-gene-1.528	3301768f81ac14aa53b6f6cf57275711
0.6603	0.4828	0.6074	0.5033	a	na	na	na	na	PR202_augustus_masked-Super-Scaffold_4946-processed-gene-1.539-mRNA-1	a	xo	XP_004976251.1	sita:101760473	None	PR202_augustus_masked-Super-Scaffold_95-processed-gene-3.116	6f1f90d0ed26188e0fc78bf872530416
0.0497	0.0183	0.0549	0.0179	b	good	XP_004982105.1	sita:101765657	None	PR202_augustus_masked-Super-Scaffold_255-processed-gene-0.154-mRNA-1	a	good	XP_004982105.1	sita:101765657	None	PR202_augustus_masked-Super-Scaffold_523-processed-gene-1.562	30abe657efca18855d0d3813ad6eb5db
0.5568	0.2285	0.5283	0.2408	b	xo	XP_004952970.1	sita:101770329	None	PR202_maker-Super-Scaffold_70-augustus-gene-0.461-mRNA-1	b	xo	XP_004975963.1	sita:101786911	None	PR202_maker-Super-Scaffold_39-augustus-gene-4.31	f8eab66e944fc2df870bef648e181334
0.0781	0.0891	0.0788	0.0905	b	na	na	na	na	PR202_augustus_masked-Super-Scaffold_301-processed-gene-1.95-mRNA-1	a	na	na	na	na	PR202_augustus_masked-Super-Scaffold_396-processed-gene-1.243	320b9e62fe0b0650084ee2e30eea9df9
0.6962	0.3735	0.6228	0.3876	a	xo	XP_012702011.1	na	na	PR202_maker-Super-Scaffold_12-augustus-gene-4.1006-mRNA-1	a	na	na	na	na	PR202_maker-Super-Scaffold_6-augustus-gene-1.472	d715b97ec5a58e761b7b4b8212431a6c
0.0344	0.0329	0.0394	0.0317	b	good	XP_004978772.1	sita:101785463	None	PR202_augustus_masked-Super-Scaffold_51-processed-gene-1.65-mRNA-1	a	na	na	na	na	PR202_augustus_masked-Super-Scaffold_100-processed-gene-0.270	91c13850f516db5e6de9e022e8ce37f1
0.3813	0.1307	0.3859	0.1348	b	good	XP_004985152.1	sita:101754873	None	PR202_augustus_masked-Super-Scaffold_15-processed-gene-0.495-mRNA-1	a	na	na	na	na	PR202_augustus_masked-Super-Scaffold_18-processed-gene-0.487	3a0f4bb5cc6916be9957fe7affc2ed1d
0.088	0.0287	0.0964	0.0285	b	good	XP_004979607.1	sita:101781302	None	PR202_augustus_masked-Super-Scaffold_154-processed-gene-7.137-mRNA-1	a	good	XP_004979607.1	sita:101781302	None	PR202_maker-Super-Scaffold_104-augustus-gene-1.83	4d3bed12e45e02032d6bf4a7ded10179
0.0184	0.0067	0.02	0.0066	b	na	na	na	na	PR202_maker-Super-Scaffold_1068-augustus-gene-0.262-mRNA-1	a	na	na	na	na	PR202_maker-Super-Scaffold_557-augustus-gene-0.37	f050ca1f3806cfef68e9e7cdf4bda921
64.1165	0.7828	1.9571	0.8911	a	good	XP_012700265.1	sita:101783608	None	PR202_maker-Super-Scaffold_152-augustus-gene-3.301-mRNA-1	a	good	XP_022682471.1	sita:101783544	None	PR202_maker-Super-Scaffold_214-augustus-gene-0.174	07a2b42114c634f16dc7e9633da7ae4e
0.0796	0.0562	0.094	0.053	a	na	na	na	na	PR202_augustus_masked-Super-Scaffold_4-processed-gene-1.461-mRNA-1	b	na	na	na	na	PR202_maker-Super-Scaffold_225-augustus-gene-0.497	52f230c25b9954bd20692d8f806ba52c
0.0	0.0	0.0	0.0	b	na	na	na	na	PR202_maker-Super-Scaffold_435-augustus-gene-1.88-mRNA-1	a	good	na	na	na	PR202_maker-Super-Scaffold_159-augustus-gene-1.104	cbdd7daa62b1fa8fbb1daac5849eab08
0.8162	0.1726	0.8109	0.1855	a	good	XP_004970529.1	sita:101757064	K02920	PR202_maker-Super-Scaffold_85-augustus-gene-0.512-mRNA-1	a	good	XP_004961853.1	sita:101786819	None	PR202_augustus_masked-Super-Scaffold_152-processed-gene-4.190	f75244810a6de15c57938c7d48762c31
1.0514	0.1017	1.302	0.1074	a	na	na	na	na	PR202_augustus_masked-Super-Scaffold_134-processed-gene-1.201-mRNA-1	a	good	XP_004961952.1	sita:101757658	None	PR202_maker-Super-Scaffold_152-augustus-gene-8.264	15a00673babfe66ae460629ca7a66152
0.0	0.0	0.0	0.0	a	na	na	na	na	PR202_augustus_masked-Super-Scaffold_7-processed-gene-8.380-mRNA-1	a	na	na	na	na	PR202_augustus_masked-Super-Scaffold_7-processed-gene-2.163	e44e8a6c88a1660626b1c05701aa4619
1.7822	0.2902	1.7484	0.3121	a	good	XP_004961441.1	sita:101762810	K01412	PR202_maker-Super-Scaffold_334-augustus-gene-0.376-mRNA-1	a	good	XP_004968500.1	sita:101756506	K01412	PR202_maker-Super-Scaffold_792-augustus-gene-0.381	7de25ab4ce125389a11f9533284d5a3a
1.3335	0.294	1.065	0.3355	a	na	na	na	na	PR202_maker-Super-Scaffold_18-augustus-gene-6.748-mRNA-1	b	xo	XP_004976538.1	sita:101775746	None	PR202_augustus_masked-Super-Scaffold_39-processed-gene-9.562	4fa3751f8d835f301e206489c82f65b4
0.8104	0.2457	0.9262	0.2405	a	na	na	na	na	PR202_maker-Super-Scaffold_24-augustus-gene-7.405-mRNA-1	b	good	XP_004968323.1	sita:101755966	None	PR202_augustus_masked-Super-Scaffold_4858-processed-gene-0.397	7cc1fbfee2a7b6a6a3801c39f934ca77
1.0746	0.2286	1.152	0.2312	b	na	na	na	na	PR202_maker-Super-Scaffold_253-augustus-gene-2.93-mRNA-1	b	good	XP_004951485.1	sita:101780561	K17302	PR202_maker-Super-Scaffold_486-augustus-gene-0.360	eec517709a0fb8893b614689ab583a1b
1.1218	0.5903	1.1122	0.5925	b	good	XP_022680373.1	na	na	PR202_augustus_masked-Super-Scaffold_16-processed-gene-1.53-mRNA-1	a	na	na	na	na	PR202_maker-Super-Scaffold_202-augustus-gene-7.262	7d7abbcbbe0fc5ad09bb8e884a479d75
0.0398	0.0142	0.0481	0.0132	a	good	XP_004959929.1	sita:101783064	None	PR202_maker-Super-Scaffold_411-augustus-gene-0.392-mRNA-1	b	na	na	na	na	PR202_maker-Super-Scaffold_2591-augustus-gene-0.941	11008fb435b15939fb54e95552cd1db6
2.8459	0.8889	3.0	0.9003	b	xo	XP_012701256.1	na	na	PR202_maker-Super-Scaffold_128-augustus-gene-4.835-mRNA-1	a	na	na	na	na	PR202_maker-Super-Scaffold_285-augustus-gene-1.10	b2c361dcecffe0dca8a224f720ce9059
0.0	0.0	0.0	0.0	a	na	na	na	na	PR202_augustus_masked-Super-Scaffold_305-processed-gene-6.3-mRNA-1	a	na	na	na	na	PR202_augustus_masked-Super-Scaffold_305-processed-gene-2.58	4aa52ed85f5b2741043230ecf47e0f80
0.7995	0.1262	0.9609	0.1279	a	good	XP_004961732.1	sita:101769308	None	PR202_maker-Super-Scaffold_152-augustus-gene-7.331-mRNA-1	na	xo	XP_004970381.1	sita:101766948	None	PR202_maker-Super-Scaffold_128-augustus-gene-4.874	ba2b817c4e2ee11c1128519d8cfe3e22
0.0203	0.0103	0.0225	0.0099	a	na	na	na	na	PR202_maker-Super-Scaffold_24-augustus-gene-1.49-mRNA-1	b	na	na	na	na	PR202_augustus_masked-Super-Scaffold_19-processed-gene-1.136	b1830be335c049c898bedab7a7e9e83a
0.0188	0.0086	0.0209	0.0083	a	na	na	na	na	PR202_maker-Super-Scaffold_2746-augustus-gene-0.120-mRNA-1	b	na	na	na	na	PR202_maker-Super-Scaffold_301-augustus-gene-1.316	e3ee624007a53920621ec71e46b8f2f5
1.1165	0.2237	1.3198	0.2266	a	good	XP_004952602.1	sita:101763417	K15979	PR202_augustus_masked-Super-Scaffold_252-processed-gene-0.96-mRNA-1	a	na	na	na	na	PR202_maker-Super-Scaffold_7-augustus-gene-1.383	2e7c6fc433c8d15b2aa2aaf2b2648d07
0.7429	0.2487	0.7301	0.2522	b	good	XP_004975471.1	sita:101761549	K07766	PR202_maker-Super-Scaffold_176-augustus-gene-3.465-mRNA-1	a	na	na	na	na	PR202_maker-Super-Scaffold_7-augustus-gene-1.359	3c6bd825584af6104a433012bb8be63c
0.1333	0.014	0.1385	0.0153	a	na	na	na	na	PR202_maker-Super-Scaffold_76-augustus-gene-5.547-mRNA-1	a	good	XP_004962266.1	sita:101781315	K03955	PR202_maker-Super-Scaffold_4927-augustus-gene-0.827	02365a70e3442d04020609820b3c64bd
0.18	0.062	0.2096	0.0588	b	na	na	na	na	PR202_augustus_masked-Super-Scaffold_147-processed-gene-2.351-mRNA-1	a	na	na	na	na	PR202_augustus_masked-Super-Scaffold_210-processed-gene-3.594	4559455c3d07b10be537831fea771113
0.7143	0.3019	0.6327	0.3255	a	na	na	na	na	PR202_maker-Super-Scaffold_39-exonerate_protein2genome-gene-0.154-mRNA-1	a	good	XP_012703894.1	sita:101786413	None	PR202_augustus_masked-Super-Scaffold_81-processed-gene-2.274	b31149797ec6aad9954ecc999051bee4
0.9456	0.2504	0.9914	0.2576	a	na	na	na	na	PR202_augustus_masked-Super-Scaffold_70-processed-gene-4.504-mRNA-1	na	xo	XP_004976649.1	sita:101755077	None	PR202_augustus_masked-Super-Scaffold_39-processed-gene-9.750	398b173ceb2f050dfbbff3b17f600748
0.0341	0.0021	0.0404	0.002	a	good	XP_004972809.1	sita:101770061	K03006	PR202_augustus_masked-Super-Scaffold_52-processed-gene-1.145-mRNA-1	b	na	na	na	na	PR202_maker-Super-Scaffold_17-augustus-gene-4.19	f3e647eda167ea151fd961800a7ca0e2
0.1181	0.0064	0.1081	0.0067	b	na	na	na	na	PR202_augustus_masked-Super-Scaffold_206-processed-gene-2.83-mRNA-1	a	na	na	na	na	PR202_augustus_masked-Super-Scaffold_22-processed-gene-2.73	6937692fae1b8aade58f3dc3c36bbc5b
0.8276	0.3231	0.7175	0.3426	b	xo	XP_004957072.1	sita:101784380	K09338	PR202_maker-Super-Scaffold_10-augustus-gene-4.622-mRNA-1	b	good	XP_004985408.1	sita:101785512	None	PR202_augustus_masked-Super-Scaffold_15-processed-gene-2.975	7d01c7b02a51c9cdbc665b0910de62b2
0.053	0.0106	0.075	0.0093	b	na	na	na	na	PR202_maker-Super-Scaffold_118-augustus-gene-0.30-mRNA-1	a	na	na	na	na	PR202_maker-Super-Scaffold_157-augustus-gene-0.29	4e2b34e98d05d71689e03e37ab169131
0.6508	0.0975	0.7228	0.1006	a	na	na	na	na	PR202_maker-Super-Scaffold_140-augustus-gene-0.695-mRNA-1	b	good	XP_004955654.1	sita:101769537	K00873	PR202_maker-Super-Scaffold_35-augustus-gene-2.141	2434b515b2146817cc3f602b1cd28584
1.6215	0.5671	1.7924	0.5564	a	good	XP_004961644.1	sita:101769711	None	PR202_maker-Super-Scaffold_214-augustus-gene-0.25-mRNA-1	a	good	XP_004961644.1	sita:101769711	None	PR202_maker-Super-Scaffold_152-augustus-gene-2.582	9e86b89f7a8717e6671bfbafd75553b9
0.1	0.0228	0.1094	0.0224	b	xo	XP_004971060.1	na	na	PR202_augustus_masked-Super-Scaffold_128-processed-gene-0.41-mRNA-1	a	xo	XP_004971060.1	na	na	PR202_augustus_masked-Super-Scaffold_2765-processed-gene-0.326	b8b4ed8b8a107f80217f33451a72e40a
0.2076	0.0705	0.2135	0.0715	a	good	XP_022679749.1	na	na	PR202_augustus_masked-Super-Scaffold_66-processed-gene-4.148-mRNA-1	b	good	XP_022679749.1	na	na	PR202_augustus_masked-Super-Scaffold_3-processed-gene-1.26	c981a6751567f95642da076dbb43a3a4
0.0425	0.0246	0.0477	0.0239	b	good	XP_004987153.1	sita:101776504	None	PR202_augustus_masked-Super-Scaffold_15-processed-gene-2.868-mRNA-1	a	na	na	na	na	PR202_augustus_masked-Super-Scaffold_18-processed-gene-3.470	0d7b4420477938513e74224dd177eb54
0.0611	0.009	0.0689	0.0088	a	na	na	na	na	PR202_maker-Super-Scaffold_18-augustus-gene-2.536-mRNA-1	b	good	XP_004985419.1	sita:101755280	None	PR202_maker-Super-Scaffold_15-augustus-gene-2.622	a7b5b6308b99da7cbc8e8ffab699d438
0.6565	0.0836	0.7396	0.0858	b	xo	XP_004976281.1	sita:101771557	K14492	PR202_maker-Super-Scaffold_39-augustus-gene-7.644-mRNA-1	a	na	na	na	na	PR202_maker-Super-Scaffold_7-augustus-gene-6.700	3a5f3bf842ccea1491c06bd747a315c2
0.6712	0.354	0.6951	0.3538	na	good	XP_004978786.1	na	na	PR202_maker-scaffold1772|size85127_obj-augustus-gene-0.16-mRNA-1	a	good	XP_004978931.1	sita:101781438	None	PR202_maker-Super-Scaffold_565-augustus-gene-0.99	467a25c0e92459e9eaf08722464174a3
0.4753	0.2523	0.4518	0.262	a	na	na	na	na	PR202_augustus_masked-Super-Scaffold_202-processed-gene-5.275-mRNA-1	b	na	na	na	na	PR202_augustus_masked-Super-Scaffold_372-processed-gene-0.154	85ac16eb326ce0edeaf7ea06d5f531e1
0.49	0.1511	0.4693	0.1611	a	good	XP_004970145.1	sita:101778150	K02721	PR202_augustus_masked-Super-Scaffold_565-processed-gene-0.217-mRNA-1	a	good	XP_004970145.1	sita:101778150	K02721	PR202_augustus_masked-Super-Scaffold_152-processed-gene-5.94	c10f88bea2f2a6a68bfa10fa5946bd1d
0.0552	0.0116	0.0573	0.0118	a	good	XP_004976834.1	sita:101761559	None	PR202_augustus_masked-Super-Scaffold_184-processed-gene-1.998-mRNA-1	b	good	XP_004976836.1	na	na	PR202_augustus_masked-Super-Scaffold_243-processed-gene-2.265	c8dd99fc8192588e04a88397d2f6acfc
0.1227	0.1207	0.1228	0.1194	b	good	XP_004962787.1	sita:101778501	None	PR202_maker-Super-Scaffold_124-augustus-gene-2.7-mRNA-1	b	na	na	na	na	PR202_maker-Super-Scaffold_105-augustus-gene-6.232	5fcebae3236b3bcbf3a27db793658574
0.0469	0.0146	0.053	0.0141	a	good	XP_004973186.1	sita:101760868	K03715	PR202_augustus_masked-Super-Scaffold_153-processed-gene-0.508-mRNA-1	b	na	na	na	na	PR202_augustus_masked-Super-Scaffold_65-processed-gene-3.422	0cc324e4f0acc6165f3ebbe262ddaf76
0.0449	0.0209	0.0471	0.0206	a	good	XP_004970150.1	sita:101779621	None	PR202_augustus_masked-Super-Scaffold_565-processed-gene-0.212-mRNA-1	na	good	XP_004970150.1	sita:101779621	None	PR202_augustus_masked-scaffold1772_size85127_obj-processed-gene-0.36	389a6e077b9c3d9c9eeb3030fc8d3b15
0.8407	0.3712	0.7291	0.3873	b	good	XP_004967520.1	sita:101780694	None	PR202_augustus_masked-Super-Scaffold_113-processed-gene-1.160-mRNA-1	a	na	na	na	na	PR202_augustus_masked-Super-Scaffold_76-processed-gene-4.57	e8b3acf728e91d6e232c30227f4fb1a1
0.07	0.0097	0.0737	0.0099	a	good	XP_012702492.1	na	na	PR202_maker-Super-Scaffold_37-augustus-gene-0.28-mRNA-1	b	na	na	na	na	PR202_maker-Super-Scaffold_291-augustus-gene-8.474	7f2e546df3cc9585a910246de0147750
0.099	0.023	0.0994	0.024	a	na	na	na	na	PR202_maker-Super-Scaffold_1693-augustus-gene-0.89-mRNA-1	b	na	na	na	na	PR202_augustus_masked-Super-Scaffold_50-processed-gene-0.402	02b773fe0ac14cf7ccaa55787293c948
0.0366	0.0212	0.0343	0.0217	a	na	na	na	na	PR202_maker-Super-Scaffold_18-augustus-gene-0.31-mRNA-1	b	good	XP_004985148.1	sita:101753254	K21777	PR202_augustus_masked-Super-Scaffold_15-processed-gene-0.489	7e66f727669557e20d233f7a59f667fe
0.0886	0.0063	0.0875	0.0065	b	na	na	na	na	PR202_augustus_masked-Super-Scaffold_146-processed-gene-1.490-mRNA-1	a	na	na	na	na	PR202_maker-Super-Scaffold_311-augustus-gene-3.541	96691b633f6535b2ae4c609c35b9a8f9
0.0648	0.018	0.0663	0.0186	a	good	XP_004961628.1	sita:101763218	K09286	PR202_augustus_masked-Super-Scaffold_152-processed-gene-6.111-mRNA-1	a	good	XP_004970251.1	sita:101785539	K09286	PR202_augustus_masked-Super-Scaffold_91-processed-gene-0.706	d31f079357384a3324837e3dd5bc3f1e
0.0533	0.0035	0.0676	0.0033	a	good	XP_022682683.1	sita:101778008	K00789	PR202_augustus_masked-Super-Scaffold_31-processed-gene-0.337-mRNA-1	b	good	XP_022682683.1	sita:101778008	K00789	PR202_augustus_masked-Super-Scaffold_113-processed-gene-3.112	18d9f8dbac92e384f17771290d540cf9
0.0493	0.0156	0.0556	0.0152	b	na	na	na	na	PR202_maker-Super-Scaffold_18-augustus-gene-6.762-mRNA-1	b	good	XP_004986030.1	sita:101785793	None	PR202_maker-Super-Scaffold_389-augustus-gene-0.182	b13ce79b4a5942b2c568e7956880c0e7
0.0126	0.006	0.018	0.0053	b	good	XP_004952583.1	sita:101754629	None	PR202_augustus_masked-Super-Scaffold_453-processed-gene-2.280-mRNA-1	a	na	na	na	na	PR202_augustus_masked-Super-Scaffold_7-processed-gene-7.309	1491a8bd63b1317c8e2c0a774fe6a46d
0.0	0.0	0.0	0.0	a	na	na	na	na	PR202_maker-Super-Scaffold_202-augustus-gene-6.298-mRNA-1	b	na	na	na	na	PR202_maker-Super-Scaffold_202-augustus-gene-2.278	49778b4aa22cb9cbc9428ddf50575d3d
0.7141	0.1393	0.8319	0.139	b	na	na	na	na	PR202_augustus_masked-Super-Scaffold_70-processed-gene-1.541-mRNA-1	a	xo	XP_012702649.1	na	na	PR202_maker-Super-Scaffold_39-augustus-gene-5.94	064b70f7d11e1e2c179223fbdeb0472b
0.6709	0.1885	0.608	0.2038	a	xo	XP_004953949.1	sita:101781644	K01087	PR202_maker-Super-Scaffold_84-augustus-gene-5.499-mRNA-1	na	good	XP_004973406.1	sita:101756806	K01087	PR202_maker-Super-Scaffold_54-augustus-gene-2.234	35e56b8770898140f23522d16cdc9b70
0.1555	0.0226	0.1425	0.0234	a	na	na	na	na	PR202_augustus_masked-Super-Scaffold_4946-processed-gene-1.506-mRNA-1	b	na	na	na	na	PR202_augustus_masked-Super-Scaffold_795-processed-gene-0.157	a4a06cefd89d1f9a6663f0ba3700282a
0.0555	0.0372	0.064	0.0354	b	na	na	na	na	PR202_maker-Super-Scaffold_372-augustus-gene-0.1-mRNA-1	a	na	na	na	na	PR202_maker-Super-Scaffold_202-augustus-gene-9.12	e5dc9994862c13a4f24a0f7397a15999
0.0689	0.0327	0.0741	0.0326	b	na	na	na	na	PR202_maker-Super-Scaffold_307-augustus-gene-4.341-mRNA-1	a	na	na	na	na	PR202_augustus_masked-Super-Scaffold_6-processed-gene-0.342	34cde3c4622eb2f595da8c75adda8ed7
0.486	0.0289	0.4336	0.0317	a	na	na	na	na	PR202_maker-Super-Scaffold_7-augustus-gene-12.22-mRNA-1	a	xo	XP_004976254.1	sita:101761554	K09872	PR202_maker-Super-Scaffold_95-augustus-gene-3.190	c7b9f4b2afa35447298f78b7dc16808c
0.5988	0.0032	0.7065	0.0031	a	na	na	na	na	PR202_augustus_masked-Super-Scaffold_307-processed-gene-3.394-mRNA-1	b	good	XP_004969503.1	sita:101764355	K10580	PR202_maker-Super-Scaffold_69-augustus-gene-1.16	17131083dea2a747f9c84f259c52c75e
0.0679	0.0001	0.0796	0.0	a	na	na	na	na	PR202_maker-Super-Scaffold_7-augustus-gene-2.71-mRNA-1	b	good	XP_004960548.1	sita:101782787	K02155	PR202_maker-Super-Scaffold_453-augustus-gene-2.34	2903edb79df02d87de2ba1bffaad0e06
0.0161	0.0048	0.0172	0.0046	a	na	na	na	na	PR202_augustus_masked-Super-Scaffold_24-processed-gene-9.79-mRNA-1	b	na	na	na	na	PR202_augustus_masked-Super-Scaffold_19-processed-gene-6.35	0257fef1c22c07a087e2a02a5c8e0d58
0.0798	0.0283	0.0933	0.0274	b	good	XP_004968457.1	sita:101774208	None	PR202_augustus_masked-Super-Scaffold_337-processed-gene-0.36-mRNA-1	a	good	XP_004968455.1	sita:101772975	K06947	PR202_maker-Super-Scaffold_792-augustus-gene-0.400	042987d73302c59351ec21d3f057c21c
0.085	0.0064	0.0907	0.0063	a	good	XP_004961916.1	sita:101777409	None	PR202_augustus_masked-Super-Scaffold_152-processed-gene-4.146-mRNA-1	b	na	na	na	na	PR202_augustus_masked-Super-Scaffold_2539-processed-gene-0.477	d4d41cae78fd4ee2c3f06df826508eee
0.6192	0.2574	0.5536	0.2758	b	good	XP_004952440.1	sita:101761788	None	PR202_augustus_masked-Super-Scaffold_453-processed-gene-1.544-mRNA-1	a	na	na	na	na	PR202_augustus_masked-Super-Scaffold_39-processed-gene-3.22	3bce288f814ca205476416447c2bcc58
0.1028	0.0222	0.1078	0.0224	b	good	XP_022679721.1	sita:101753571	K03549	PR202_maker-Super-Scaffold_453-augustus-gene-2.138-mRNA-1	a	na	na	na	na	PR202_maker-Super-Scaffold_7-augustus-gene-8.452	a6ba2d4fce33c35b2828c741aad41bfa
0.0431	0.0071	0.0533	0.0066	a	na	na	na	na	PR202_augustus_masked-Super-Scaffold_6-processed-gene-0.340-mRNA-1	b	na	na	na	na	PR202_maker-Super-Scaffold_307-augustus-gene-4.343	e661e5e0de696db987f60d4066cab552
0.0156	0.0091	0.0207	0.0083	a	na	na	na	na	PR202_maker-Super-Scaffold_24-augustus-gene-1.47-mRNA-1	a	na	na	na	na	PR202_maker-Super-Scaffold_19-augustus-gene-1.550	4a883ee277c34cfe348fe64bec0d1066
0.0945	0.0363	0.0936	0.0381	b	na	na	na	na	PR202_augustus_masked-Super-Scaffold_147-processed-gene-2.287-mRNA-1	a	na	na	na	na	PR202_augustus_masked-Super-Scaffold_210-processed-gene-3.521	d1c071ef7a7f0130616f2be4504af3f5
0.084	0.026	0.0956	0.0253	a	na	na	na	na	PR202_augustus_masked-Super-Scaffold_18-processed-gene-4.262-mRNA-1	b	good	XP_004985736.1	sita:101773107	None	PR202_augustus_masked-Super-Scaffold_5062-processed-gene-0.629	dc14497d93eccf532f5d7450ab343e8c
0.0269	0.0086	0.0376	0.0077	na	na	na	na	na	PR202_maker-scaffold1460|size140740_obj-augustus-gene-0.0-mRNA-1	a	xo	XP_004965518.1	sita:101761878	K11979	PR202_maker-Super-Scaffold_10-augustus-gene-2.203	ca643a03d8aa3595553151c3964b408f
1.3397	0.7965	1.2267	0.8073	a	na	na	na	na	PR202_augustus_masked-Super-Scaffold_22-processed-gene-0.219-mRNA-1	na	na	na	na	na	PR202_augustus_masked-scaffold1158_size209858_obj-processed-gene-0.45	437a72107e9266072d89a82614c10072
0.0	0.0	0.0	0.0	a	na	na	na	na	PR202_maker-Super-Scaffold_395-augustus-gene-2.511-mRNA-1	a	na	na	na	na	PR202_maker-Super-Scaffold_395-augustus-gene-5.705	7905855b8c638d2ca7a32cf7ef55c6b0
0.9853	0.1634	0.9993	0.174	a	xo	XP_004965945.1	sita:101762844	None	PR202_augustus_masked-Super-Scaffold_253-processed-gene-2.697-mRNA-1	a	na	na	na	na	PR202_maker-Super-Scaffold_25-augustus-gene-1.73	474bcc134b8cd3c4f5c024c5512bb0ff
0.0494	0.0113	0.0526	0.0112	a	xo	XP_004953949.1	sita:101781644	K01087	PR202_maker-Super-Scaffold_84-augustus-gene-5.499-mRNA-1	b	xo	XP_004953949.1	sita:101781644	K01087	PR202_maker-Super-Scaffold_84-augustus-gene-1.194	a402ac16be04787b5b0fe4dc162e9b74
1.5453	0.4045	1.5488	0.4184	b	xo	XP_004981932.1	sita:101765128	None	PR202_augustus_masked-Super-Scaffold_147-processed-gene-1.373-mRNA-1	a	xo	XP_004985330.1	sita:101756760	K01875	PR202_maker-Super-Scaffold_210-augustus-gene-1.51	7d7f83dd5ee1ff76c343f44cc1239790
1.4734	0.3381	1.4287	0.3581	b	good	XP_004961714.1	sita:101762269	K13648	PR202_maker-Super-Scaffold_514-augustus-gene-0.539-mRNA-1	b	good	XP_004958714.1	sita:101754817	K13648	PR202_maker-Super-Scaffold_16-augustus-gene-3.1052	aa4b784e01cc24393ada4a07d773cf02
0.0749	0.0234	0.0646	0.0255	b	xo	XP_004986269.1	sita:101767727	None	PR202_maker-Super-Scaffold_147-augustus-gene-1.432-mRNA-1	a	xo	XP_004986269.1	sita:101767727	None	PR202_maker-Super-Scaffold_210-augustus-gene-1.15	5131976b3f257dfe3949da2f229c7fc3
0.7783	0.0415	0.9781	0.0454	a	xo	XP_004951510.1	sita:101755572	K03066	PR202_maker-Super-Scaffold_253-augustus-gene-2.83-mRNA-1	a	xo	XP_004951510.1	sita:101755572	K03066	PR202_augustus_masked-Super-Scaffold_25-processed-gene-1.141	32f8465a5e6d91d5ee65afbd51d2751b
0.2714	0.1776	0.2697	0.1781	a	xo	XP_022680237.1	na	na	PR202_maker-Super-Scaffold_311-augustus-gene-2.660-mRNA-1	b	xo	XP_022680237.1	na	na	PR202_maker-Super-Scaffold_10-augustus-gene-4.567	c54f4ee1b1d525dd726250b7800628d9
0.0491	0.0062	0.0603	0.0057	a	na	na	na	na	PR202_augustus_masked-Super-Scaffold_395-processed-gene-3.367-mRNA-1	b	na	na	na	na	PR202_maker-Super-Scaffold_843-augustus-gene-0.225	d3129bbb4e82b048543b57398f26eb30
0.0618	0.0129	0.0652	0.0127	a	na	na	na	na	PR202_maker-Super-Scaffold_18-augustus-gene-3.658-mRNA-1	b	good	XP_004985572.1	sita:101778527	None	PR202_maker-Super-Scaffold_15-augustus-gene-2.652	a53df192514547a0161a9fce66c6c8e7
0.0831	0.0123	0.0786	0.0126	b	na	na	na	na	PR202_maker-Super-Scaffold_1173-augustus-gene-0.47-mRNA-1	a	na	na	na	na	PR202_maker-Super-Scaffold_13-augustus-gene-0.59	d50140222affd3526191c67aef939c4a
0.1303	0.0548	0.1482	0.0534	a	xo	XP_022683019.1	sita:101771122	None	PR202_maker-Super-Scaffold_50-augustus-gene-1.526-mRNA-1	b	xo	XP_022683019.1	sita:101771122	None	PR202_augustus_masked-Super-Scaffold_12-processed-gene-0.318	413582a31b92c6611dcff69db7bf0aae
1.6038	0.4144	1.5814	0.4374	a	na	na	na	na	PR202_augustus_masked-Super-Scaffold_7-processed-gene-12.953-mRNA-1	a	na	na	na	na	PR202_maker-Super-Scaffold_204-augustus-gene-0.692	211cea3679c1f2fe523691916871eee9
0.0862	0.0288	0.0962	0.0285	a	xo	XP_004954469.1	sita:101775858	K00472	PR202_augustus_masked-Super-Scaffold_158-processed-gene-0.399-mRNA-1	b	na	na	na	na	PR202_maker-Super-Scaffold_302-augustus-gene-0.65	dbec7b8b87812c3a3280ec8a8a4b606b
0.069	0.0139	0.086	0.013	b	na	na	na	na	PR202_augustus_masked-Super-Scaffold_2591-processed-gene-0.129-mRNA-1	a	good	XP_004959909.1	sita:101775358	None	PR202_augustus_masked-Super-Scaffold_411-processed-gene-0.50	c1d8e08c3a24178087c40cf6b81085be
0.5833	0.1733	0.5471	0.1906	b	xo	XP_004953216.1	sita:101771386	None	PR202_augustus_masked-Super-Scaffold_70-processed-gene-2.122-mRNA-1	b	xo	XP_004976301.1	sita:101779142	None	PR202_augustus_masked-Super-Scaffold_39-processed-gene-7.130	ef00cce0e99db895becc4e32e9aedb42
0.1254	0.0721	0.1295	0.0733	a	na	na	na	na	PR202_maker-Super-Scaffold_201-exonerate_protein2genome-gene-1.347-mRNA-1	b	good	XP_022680147.1	na	na	PR202_maker-Super-Scaffold_3-augustus-gene-0.8	5554417b3fbb84acd682567bf4e0259c
0.1139	0.0168	0.1157	0.0173	a	na	na	na	na	PR202_maker-Super-Scaffold_285-augustus-gene-0.473-mRNA-1	b	na	na	na	na	PR202_maker-Super-Scaffold_89-augustus-gene-0.77	6151827c466d1a3c387eb0d5f8db9a64
0.0225	0.0091	0.0237	0.0089	b	na	na	na	na	PR202_augustus_masked-Super-Scaffold_435-processed-gene-1.176-mRNA-1	a	good	XP_004984843.1	sita:101768793	None	PR202_maker-Super-Scaffold_159-augustus-gene-1.30	25cc20dc860cd3e9d2cba14560fc2717
0.7651	0.1096	0.8057	0.117	a	xo	XP_004969840.2	sita:101761641	None	PR202_maker-Super-Scaffold_307-augustus-gene-0.555-mRNA-1	a	good	XP_012700380.2	sita:101786944	None	PR202_augustus_masked-Super-Scaffold_152-processed-gene-0.267	f9973e9742f1ea44d17acefc0913fac2
0.2474	0.2111	0.266	0.2073	b	na	na	na	na	PR202_maker-Super-Scaffold_435-augustus-gene-2.844-mRNA-1	a	good	XP_022685599.1	na	na	PR202_maker-Super-Scaffold_159-augustus-gene-1.126	ff5cb0d119a9a87d111fae0b78b2a288
0.0431	0.0279	0.0475	0.0271	b	na	na	na	na	PR202_maker-Super-Scaffold_436-augustus-gene-1.250-mRNA-1	a	na	na	na	na	PR202_maker-Super-Scaffold_291-augustus-gene-2.17	c9aedddf8500c8dc8c0020fbb0878bfc
0.1897	0.1076	0.1911	0.1084	b	good	XP_014660256.1	na	na	PR202_augustus_masked-Super-Scaffold_16-processed-gene-3.963-mRNA-1	a	good	XP_014660256.1	na	na	PR202_augustus_masked-Super-Scaffold_34-processed-gene-0.23	804bdb4673300c55cc98f5ae542494e4
0.055	0.0072	0.0643	0.0069	b	good	XP_004983585.1	sita:101784708	K00873	PR202_maker-Super-Scaffold_72-augustus-gene-0.32-mRNA-1	a	good	XP_004983585.1	sita:101784708	K00873	PR202_maker-Super-Scaffold_90-augustus-gene-0.212	ff0770f189cd14c7f650ba564f5dc346
0.4578	0.338	0.413	0.3493	b	na	na	na	na	PR202_augustus_masked-Super-Scaffold_63-processed-gene-0.191-mRNA-1	a	xo	XP_004965519.1	sita:101762298	None	PR202_augustus_masked-Super-Scaffold_10-processed-gene-2.106	81d44b2a89da21d409fb645b00d5aada
0.7742	0.0869	0.9589	0.0891	b	xo	XP_004970534.2	sita:101759221	None	PR202_maker-Super-Scaffold_128-augustus-gene-3.787-mRNA-1	b	na	na	na	na	PR202_maker-Super-Scaffold_2539-exonerate_protein2genome-gene-0.161	41eb7811eebf741e6af55d9ec35532ee
0.0811	0.0145	0.091	0.0141	na	na	na	na	na	PR202_augustus_masked-scaffold1208|size198491_obj-processed-gene-0.29-mRNA-1	a	na	na	na	na	PR202_augustus_masked-Super-Scaffold_285-processed-gene-1.282	051ea332357637ac3392333695ac8cdf
0.0835	0.0106	0.0851	0.0107	b	xo	XP_004956956.1	sita:101772358	None	PR202_augustus_masked-Super-Scaffold_146-processed-gene-0.477-mRNA-1	a	xo	XP_004956956.1	sita:101772358	None	PR202_augustus_masked-Super-Scaffold_311-processed-gene-3.748	dca0ca2d51189a55fc244f455157893c
60.3533	0.6795	1.5727	0.7935	b	na	na	na	na	PR202_augustus_masked-Super-Scaffold_89-processed-gene-0.184-mRNA-1	a	na	na	na	na	PR202_maker-Super-Scaffold_76-augustus-gene-1.293	7f3f7033537dd167a7e08f8d521b189e
0.0588	0.0089	0.0705	0.0084	b	na	na	na	na	PR202_augustus_masked-Super-Scaffold_118-processed-gene-0.305-mRNA-1	a	na	na	na	na	PR202_augustus_masked-Super-Scaffold_157-processed-gene-0.255	2d1dc7434598f7e1c3910483854609e1
0.1344	0.0278	0.12	0.0309	a	na	na	na	na	PR202_maker-Super-Scaffold_329-augustus-gene-1.10-mRNA-1	b	na	na	na	na	PR202_maker-Super-Scaffold_529-augustus-gene-0.253	547d7f3a5b47b8aac3125474dea31fa2
0.5533	0.3505	0.539	0.362	a	good	XP_004976517.1	sita:101765610	K17794	PR202_augustus_masked-Super-Scaffold_924-processed-gene-0.684-mRNA-1	b	good	XP_004955147.1	sita:101763311	K17794	PR202_augustus_masked-Super-Scaffold_376-processed-gene-0.239	f953493164ec0adb9712296fedaaaa1a
0.1865	0.0135	0.2267	0.0128	b	good	XP_004961956.1	sita:101759441	K14948	PR202_augustus_masked-Super-Scaffold_595-processed-gene-0.16-mRNA-1	a	good	XP_004961956.1	sita:101759441	K14948	PR202_maker-Super-Scaffold_152-augustus-gene-5.238	11d6fecdf02ee195d30db08ef584eb96
0.0	0.0	0.0	0.0	a	na	na	na	na	PR202_maker-Super-Scaffold_395-augustus-gene-4.539-mRNA-1	a	na	na	na	na	PR202_maker-Super-Scaffold_395-augustus-gene-2.450	e317c1bcebe7aa64fd8c11fc1a436d5d
0.0864	0.0208	0.0882	0.022	a	good	XP_004951233.1	sita:101780835	None	PR202_maker-Super-Scaffold_152-augustus-gene-0.43-mRNA-1	b	good	XP_004951233.1	sita:101780835	None	PR202_maker-Super-Scaffold_3028-augustus-gene-0.447	24e779fd990cc641ce850faf4b6005ed
0.0774	0.0111	0.0943	0.0105	b	good	XP_004969906.1	sita:101753827	K15507	PR202_augustus_masked-Super-Scaffold_332-processed-gene-0.206-mRNA-1	a	good	XP_004969906.1	sita:101753827	K15507	PR202_maker-Super-Scaffold_334-exonerate_protein2genome-gene-0.717	8f8fbc16402b413b3b3f5c94910ea6ab
0.4908	0.2815	0.5451	0.2762	b	na	na	na	na	PR202_augustus_masked-Super-Scaffold_105-processed-gene-1.114-mRNA-1	a	good	XP_004962938.3	sita:101771718	None	PR202_maker-Super-Scaffold_78-augustus-gene-0.12	4dc33004d385e9ccd5dfcbc04b5bfce6
0.4021	0.1882	0.4346	0.1849	a	good	XP_004961320.1	sita:101780640	None	PR202_maker-Super-Scaffold_2499-exonerate_protein2genome-gene-1.163-mRNA-1	b	good	XP_004961320.1	sita:101780640	None	PR202_augustus_masked-Super-Scaffold_69-processed-gene-0.132	571eef16f4622e39610b355b93f93c22
0.739	0.257	0.7863	0.2587	a	good	XP_022683888.1	na	na	PR202_maker-Super-Scaffold_924-augustus-gene-0.101-mRNA-1	b	good	XP_022679157.1	na	na	PR202_maker-Super-Scaffold_376-augustus-gene-0.5	a9191f833acb268277fc47d926fa84c5
0.0299	0.0109	0.0369	0.0103	a	good	XP_004955731.1	sita:101766561	K14411	PR202_augustus_masked-Super-Scaffold_208-processed-gene-0.296-mRNA-1	b	good	XP_004955731.1	sita:101766561	K14411	PR202_maker-Super-Scaffold_35-augustus-gene-0.332	7855499c5b990d7fcee1582e17d64cdb
0.1063	0.0501	0.1111	0.0501	a	xo	XP_004954081.1	sita:101763834	None	PR202_augustus_masked-Super-Scaffold_84-processed-gene-4.127-mRNA-1	b	xo	XP_004954081.1	sita:101763834	None	PR202_augustus_masked-Super-Scaffold_84-processed-gene-2.102	60bab00a731a32bf606501f704af1040
0.0853	0.0314	0.0978	0.0306	a	na	na	na	na	PR202_maker-Super-Scaffold_1173-augustus-gene-1.1144-mRNA-1	b	na	na	na	na	PR202_maker-Super-Scaffold_13-augustus-gene-1.178	85714cceb106bad6f901395d4e062c7f
0.0298	0.0068	0.0338	0.0065	a	na	na	na	na	PR202_augustus_masked-Super-Scaffold_202-processed-gene-7.43-mRNA-1	a	na	na	na	na	PR202_maker-Super-Scaffold_581-augustus-gene-0.359	ccea8c6d28f3dc904fcac3765c785b1e
0.0417	0.0163	0.0476	0.0157	na	na	na	na	na	PR202_augustus_masked-scaffold1781|size84070_obj-processed-gene-0.14-mRNA-1	a	good	XP_004951372.1	na	na	PR202_augustus_masked-Super-Scaffold_593-processed-gene-0.303	f4ea95e7281651c841b08f6b5baeb57b
0.0886	0.0289	0.0874	0.0304	a	good	XP_004963689.1	sita:101785901	None	PR202_augustus_masked-Super-Scaffold_152-processed-gene-2.555-mRNA-1	b	good	XP_004963689.1	sita:101785901	None	PR202_augustus_masked-Super-Scaffold_514-processed-gene-0.68	693060a40a8c8b6c8d008831883efb9f
2.1143	0.7275	1.82	0.763	b	good	XP_004953439.1	sita:101754376	None	PR202_augustus_masked-Super-Scaffold_376-processed-gene-0.150-mRNA-1	a	good	XP_004957403.1	sita:101781415	None	PR202_augustus_masked-Super-Scaffold_66-processed-gene-2.116	4cf685e83c509d6786daebca93df03cd
0.6122	0.1969	0.5674	0.2105	b	xo	XP_004976578.1	sita:101758860	None	PR202_augustus_masked-Super-Scaffold_39-processed-gene-9.696-mRNA-1	b	good	XP_004953454.1	sita:101759913	None	PR202_augustus_masked-Super-Scaffold_376-processed-gene-0.256	4903f6acca67863b743b500ae93a2e5e
0.0824	0.0206	0.097	0.0197	b	good	XP_004985798.1	sita:101762173	None	PR202_maker-Super-Scaffold_389-augustus-gene-0.6-mRNA-1	a	na	na	na	na	PR202_maker-Super-Scaffold_18-augustus-gene-5.15	fcf2306f315ee3573653e478607e7756
0.0477	0.0253	0.0549	0.0245	b	good	XP_014660910.1	na	na	PR202_augustus_masked-Super-Scaffold_149-processed-gene-0.546-mRNA-1	a	good	XP_014660910.1	na	na	PR202_maker-Super-Scaffold_37-augustus-gene-2.770	982fc6648375be4f8f4825438093fedf
0.3915	0.0791	0.3585	0.0884	na	xo	XP_004953832.1	sita:101768307	K01179	PR202_augustus_masked-Super-Scaffold_84-processed-gene-0.570-mRNA-1	a	na	na	na	na	PR202_maker-Super-Scaffold_395-augustus-gene-0.1	35c402c3b7d956f642aae1053308614d
0.8537	0.2247	0.8423	0.2375	a	good	XP_004981376.1	sita:101781459	K19986	PR202_augustus_masked-Super-Scaffold_85-processed-gene-0.36-mRNA-1	b	na	na	na	na	PR202_augustus_masked-Super-Scaffold_110-processed-gene-0.146	b1674149e2f46d05994bcc9e4556290f
0.5135	0.1895	0.5093	0.1952	a	good	XP_004970519.1	sita:101753830	K02879	PR202_maker-Super-Scaffold_214-augustus-gene-0.117-mRNA-1	b	xo	XP_004972244.1	sita:101775722	None	PR202_augustus_masked-Super-Scaffold_128-processed-gene-3.155	1e10ff7ce4e8665f67aa823319ed0931
1.3017	0.2825	1.2747	0.2953	b	xo	XP_004961925.1	sita:101781710	None	PR202_maker-Super-Scaffold_128-augustus-gene-2.45-mRNA-1	a	good	XP_004961925.1	sita:101781710	None	PR202_augustus_masked-Super-Scaffold_152-processed-gene-4.245	654ef2a0229ea8bed9df90c3ca68aae9
0.0001	0.01	0.0	0.0106	a	xo	XP_004975557.1	sita:101761679	None	PR202_maker-Super-Scaffold_39-augustus-gene-0.416-mRNA-1	b	good	XP_004975557.1	sita:101761679	None	PR202_maker-Super-Scaffold_176-augustus-gene-2.314	98aaced6aeed1ca82e411678f8840310
0.063	0.011	0.0697	0.0111	a	good	XP_012699392.1	sita:105913865	None	PR202_maker-Super-Scaffold_66-augustus-gene-3.465-mRNA-1	b	good	XP_012699392.1	sita:105913865	None	PR202_maker-Super-Scaffold_3-augustus-gene-2.26	ba2e4fdb5d0c7be02b86b9b881601e59
0.691	0.0296	0.6549	0.0379	a	good	XP_004961643.1	sita:101769306	None	PR202_augustus_masked-Super-Scaffold_152-processed-gene-2.526-mRNA-1	a	good	XP_004970284.1	sita:101763690	None	PR202_augustus_masked-Super-Scaffold_214-processed-gene-0.1192	cf6cba36b42e711f28922e74e1786fb4
0.7497	0.1383	0.783	0.1466	a	na	na	na	na	PR202_augustus_masked-Super-Scaffold_9-processed-gene-0.245-mRNA-1	a	na	na	na	na	PR202_augustus_masked-Super-Scaffold_24-processed-gene-0.155	d6951a23a2b5ae1ef26b1fdd898480fb
0.0	0.0	0.0	0.0	a	good	XP_004961846.1	sita:101784552	K01883	PR202_maker-Super-Scaffold_152-augustus-gene-8.270-mRNA-1	a	good	XP_004961846.1	sita:101784552	K01883	PR202_maker-Super-Scaffold_152-augustus-gene-4.49	6a215859e3289047d7df4a80e32e4d26
0.0443	0.0185	0.051	0.0177	a	na	na	na	na	PR202_maker-Super-Scaffold_40-augustus-gene-0.40-mRNA-1	b	na	na	na	na	PR202_maker-Super-Scaffold_38-augustus-gene-1.421	3ec238d559e3e8fbaa32ec23fc59ca47
0.6006	0.4402	0.5766	0.4543	a	na	na	na	na	PR202_augustus_masked-Super-Scaffold_186-processed-gene-2.608-mRNA-1	a	na	na	na	na	PR202_augustus_masked-Super-Scaffold_18-processed-gene-4.124	7a8c793b0c2489c32d65769a000ff39f
0.5214	0.2937	0.4963	0.3029	na	xo	XP_004978201.1	sita:101782238	None	PR202_augustus_masked-Super-Scaffold_39-processed-gene-9.634-mRNA-1	a	na	na	na	na	PR202_augustus_masked-Super-Scaffold_70-processed-gene-4.436	3f179bef9bb1a66a3f962ef5159d4a81
0.6639	0.371	0.6323	0.3844	a	good	XP_004961209.1	sita:101771188	None	PR202_augustus_masked-Super-Scaffold_2499-processed-gene-1.521-mRNA-1	a	na	na	na	na	PR202_maker-Super-Scaffold_6-augustus-gene-2.458	99410413583bc5c82e40be76dff48d04
0.0479	0.0077	0.0766	0.0063	a	good	XP_014660232.1	sita:106804175	K17780	PR202_augustus_masked-Super-Scaffold_37-processed-gene-1.450-mRNA-1	b	good	XP_014660232.1	sita:106804175	K17780	PR202_augustus_masked-Super-Scaffold_149-processed-gene-1.545	49ac98b1785c96e2c69c224125cd8d29
0.773	0.2229	0.6683	0.2347	a	good	XP_004955679.1	sita:101779531	K11275	PR202_augustus_masked-Super-Scaffold_183-processed-gene-2.105-mRNA-1	b	na	na	na	na	PR202_augustus_masked-Super-Scaffold_345-processed-gene-0.1005	cb4c2f00ea6ffedd481ee8276a15758e
0.0624	0.0138	0.0733	0.013	a	na	na	na	na	PR202_maker-Super-Scaffold_24-augustus-gene-7.450-mRNA-1	b	na	na	na	na	PR202_maker-Super-Scaffold_19-augustus-gene-4.695	5b17bddb40a7ef898b098eb97d7a94a6
0.0	0.0	0.0	0.0	a	na	na	na	na	PR202_augustus_masked-Super-Scaffold_202-processed-gene-5.274-mRNA-1	a	na	na	na	na	PR202_augustus_masked-Super-Scaffold_202-processed-gene-9.244	b04a815eae5f0c4cf4d10af83d492bcc
0.057	0.0052	0.0661	0.005	b	na	na	na	na	PR202_maker-Super-Scaffold_435-augustus-gene-2.794-mRNA-1	a	na	na	na	na	PR202_maker-Super-Scaffold_285-augustus-gene-1.49	af9071628f243801255e04a58cc39120
0.0373	0.0128	0.0411	0.0128	a	na	na	na	na	PR202_augustus_masked-Super-Scaffold_84-processed-gene-0.543-mRNA-1	b	good	XP_004953768.1	sita:101778981	None	PR202_augustus_masked-Super-Scaffold_692-processed-gene-0.233	a7bac506ed1edc44acbc56b595a01437
0.1528	0.1458	0.1479	0.1501	a	xo	XP_004953382.1	sita:101765448	None	PR202_augustus_masked-scaffold591|size730508_subseq_1:450970_obj-processed-gene-0.39-mRNA-1	b	na	na	na	na	PR202_augustus_masked-Super-Scaffold_70-processed-gene-3.609	bd19b9032c0ecab3146c34523a1c4eec
0.0978	0.0116	0.1101	0.0113	a	good	XP_004961940.1	sita:101753084	None	PR202_maker-Super-Scaffold_152-augustus-gene-8.259-mRNA-1	b	good	XP_004961940.1	sita:101753084	None	PR202_maker-Super-Scaffold_595-augustus-gene-0.532	4c6dda103db3ac4ab40965b86804f6c1
0.7207	0.1783	0.76	0.1837	a	xo	XP_004976314.1	na	na	PR202_maker-Super-Scaffold_95-augustus-gene-3.214-mRNA-1	b	xo	XP_004953234.1	sita:101777751	None	PR202_maker-Super-Scaffold_70-augustus-gene-2.589	bac9d2a1a5eaf6013aee294112ac5e75
0.1161	0.1041	0.1197	0.1037	b	na	na	na	na	PR202_maker-Super-Scaffold_225-augustus-gene-0.530-mRNA-1	a	na	na	na	na	PR202_maker-Super-Scaffold_4-augustus-gene-1.19	d12731d51f5810a494837b7031fec48c
0.1276	0.039	0.1222	0.0412	b	na	na	na	na	PR202_augustus_masked-Super-Scaffold_19-processed-gene-4.135-mRNA-1	a	na	na	na	na	PR202_augustus_masked-Super-Scaffold_24-processed-gene-6.469	4af41f39128e71845fae6a1758c3b57f
0.0972	0.0105	0.0998	0.0107	a	good	XP_004961853.1	sita:101786819	None	PR202_augustus_masked-Super-Scaffold_152-processed-gene-4.190-mRNA-1	b	na	na	na	na	PR202_augustus_masked-Super-Scaffold_2539-processed-gene-0.442	2c4de1d6200213975123f49e2f83405a
0.6884	0.0546	0.7962	0.0556	a	xo	XP_004953257.1	sita:101786376	K12614	PR202_maker-Super-Scaffold_95-augustus-gene-3.234-mRNA-1	b	xo	XP_004953257.1	sita:101786376	K12614	PR202_maker-Super-Scaffold_70-augustus-gene-2.599	e7853aab9684ab7cdf4c4a9b2e7c15f0
0.0	0.0	0.0	0.0	b	na	na	na	na	PR202_maker-Super-Scaffold_202-augustus-gene-2.280-mRNA-1	a	na	na	na	na	PR202_maker-Super-Scaffold_202-augustus-gene-7.262	f639ab062b0a73ac16fd42de7e51f17a
0.0513	0.0097	0.0666	0.0088	a	xo	XP_004976062.1	sita:101758185	K01148	PR202_augustus_masked-Super-Scaffold_95-processed-gene-1.408-mRNA-1	b	xo	XP_004976062.1	sita:101758185	K01148	PR202_maker-Super-Scaffold_39-augustus-gene-5.26	636de6d39d9bbce7d224db95eaea7d59
0.9425	0.1613	1.206	0.1581	b	good	XP_004969835.1	sita:101760028	None	PR202_maker-Super-Scaffold_332-augustus-gene-0.273-mRNA-1	b	good	XP_004961417.1	sita:101786293	None	PR202_maker-Super-Scaffold_3028-augustus-gene-0.449	66b75821306d6f8c6252d88cbcf041b2
0.0444	0.0296	0.05	0.0287	b	xo	XP_022680107.1	sita:101756576	None	PR202_maker-Super-Scaffold_84-exonerate_protein2genome-gene-3.439-mRNA-1	a	xo	XP_022680107.1	sita:101756576	None	PR202_maker-Super-Scaffold_84-augustus-gene-3.68	6e446653123cde7d3aa05fe1cfb72dd1
2.1454	0.8348	1.643	0.8859	a	na	na	na	na	PR202_maker-Super-Scaffold_1263-augustus-gene-0.13-mRNA-1	a	xo	XP_022680709.1	na	na	PR202_maker-Super-Scaffold_76-augustus-gene-5.558	ccf60ba16cff63e24e352ee63aef06e7
0.5147	0.3894	0.5705	0.3749	a	na	na	na	na	PR202_augustus_masked-Super-Scaffold_22-processed-gene-4.272-mRNA-1	b	na	na	na	na	PR202_maker-Super-Scaffold_32-augustus-gene-0.162	6327e07f33853ad3c76587e7f928b51c
0.8024	0.1251	0.9843	0.1232	b	good	XP_022678705.1	sita:101774472	None	PR202_augustus_masked-Super-Scaffold_389-processed-gene-0.298-mRNA-1	b	good	XP_004983816.1	sita:101782008	None	PR202_maker-Super-Scaffold_583-augustus-gene-0.644	f172116992b50e94e555cf31653f959a
1.2278	0.2315	1.1955	0.2515	a	good	XP_004968353.1	sita:101769089	K15283	PR202_maker-Super-Scaffold_792-augustus-gene-1.586-mRNA-1	a	na	na	na	na	PR202_maker-Super-Scaffold_24-augustus-gene-6.536	198834fe793f267bf9ed711324e4c683
0.053	0.0124	0.0635	0.0117	a	good	XP_022679053.1	na	na	PR202_augustus_masked-Super-Scaffold_159-processed-gene-1.742-mRNA-1	b	na	na	na	na	PR202_maker-Super-Scaffold_435-augustus-gene-1.43	2b880345d21ef28aece2bf8609eb0732
1.1578	0.279	1.2181	0.2888	b	na	na	na	na	PR202_maker-Super-Scaffold_1263-augustus-gene-0.52-mRNA-1	b	good	XP_014660119.2	sita:101754153	None	PR202_maker-Super-Scaffold_16-augustus-gene-3.1012	7892e0b2be4807129e673f20f21264e2
4.0493	0.5142	3.0	0.5341	a	good	XP_004961694.1	sita:101754695	None	PR202_augustus_masked-Super-Scaffold_152-processed-gene-6.152-mRNA-1	a	na	na	na	na	PR202_augustus_masked-Super-Scaffold_285-processed-gene-1.343	bce82e0f6eaa5ca771e5de128a66edac
1.5056	0.217	1.3699	0.2392	a	na	na	na	na	PR202_maker-Super-Scaffold_76-augustus-gene-3.351-mRNA-1	a	good	XP_004984882.1	sita:101784579	None	PR202_maker-Super-Scaffold_159-augustus-gene-1.116	d8df3c31f9b6380b57b69b396928ee71
1.3947	0.4581	0.9318	0.5042	b	good	XP_004974250.1	sita:101761408	None	PR202_augustus_masked-Super-Scaffold_149-processed-gene-0.561-mRNA-1	a	na	na	na	na	PR202_augustus_masked-Super-Scaffold_201-processed-gene-0.303	219b60c3ee21e16b73a5cb5111c450e9
2.6301	0.8924	1.9306	0.9334	b	na	na	na	na	PR202_maker-Super-Scaffold_17-exonerate_protein2genome-gene-6.1068-mRNA-1	b	na	na	na	na	PR202_augustus_masked-Super-Scaffold_2591-processed-gene-0.157	e9c212eaadd4a89aa2876cd7618bc9b1
0.0465	0.0156	0.0448	0.0162	a	na	na	na	na	PR202_maker-Super-Scaffold_382-exonerate_protein2genome-gene-0.488-mRNA-1	b	na	na	na	na	PR202_augustus_masked-Super-Scaffold_507-processed-gene-1.687	521b4af92572e5e488905104c5ebe7be
0.3141	0.1983	0.3257	0.1948	a	good	XP_004984836.1	sita:101766227	None	PR202_maker-Super-Scaffold_159-augustus-gene-1.25-mRNA-1	b	na	na	na	na	PR202_maker-Super-Scaffold_435-augustus-gene-1.38	3f039f79fb0abb9c484bf62ef663c3c2
0.3915	0.4626	0.4129	0.4427	b	good	XP_004965708.1	sita:101773100	None	PR202_maker-Super-Scaffold_16-exonerate_protein2genome-gene-1.414-mRNA-1	a	good	XP_004965708.1	sita:101773100	None	PR202_maker-Super-Scaffold_524-exonerate_protein2genome-gene-0.285	7e83d95c54ea5431427a4ace9f860a9e
0.611	0.2919	0.5687	0.3079	b	good	XP_004961303.1	sita:101772796	None	PR202_augustus_masked-Super-Scaffold_69-processed-gene-0.154-mRNA-1	a	na	na	na	na	PR202_augustus_masked-Super-Scaffold_6-processed-gene-3.752	83301a568895cba07a749a0be82d6d81
0.0319	0.0135	0.0379	0.0127	a	good	XP_004976568.1	na	na	PR202_maker-Super-Scaffold_924-augustus-gene-0.33-mRNA-1	b	xo	XP_004976568.1	na	na	PR202_maker-Super-Scaffold_39-augustus-gene-9.872	6363a464329af98e9c2fb2052240acd7
0.1298	0.0341	0.1513	0.0338	a	na	na	na	na	PR202_augustus_masked-Super-Scaffold_581-processed-gene-0.312-mRNA-1	b	na	na	na	na	PR202_augustus_masked-Super-Scaffold_202-processed-gene-3.174	4bf20614e5d56913dcd71d04f7eadf82
2.5518	0.4319	2.4289	0.4635	a	good	XP_012699142.1	sita:101776780	K10406	PR202_augustus_masked-Super-Scaffold_593-processed-gene-0.291-mRNA-1	b	good	XP_004961465.1	sita:101771053	K10406	PR202_augustus_masked-Super-Scaffold_3028-processed-gene-0.530	9921a694d05a12b0a0f6a72321ff3d25
0.4881	0.1565	0.4376	0.1701	a	good	XP_004961991.1	sita:101773626	None	PR202_augustus_masked-Super-Scaffold_4927-processed-gene-0.534-mRNA-1	b	xo	XP_004970749.1	sita:101775714	None	PR202_maker-Super-Scaffold_128-augustus-gene-2.72	b2b3bddeb6afc634e939f046fa77afb4
0.5357	0.1334	0.4972	0.1477	b	good	XP_004961980.1	sita:101769583	K00764	PR202_augustus_masked-Super-Scaffold_595-processed-gene-0.103-mRNA-1	a	na	na	na	na	PR202_augustus_masked-Super-Scaffold_134-processed-gene-1.378	7a7d06dcf0e536e9cf344378cbe6e72e
0.0769	0.0355	0.0936	0.0331	b	na	na	na	na	PR202_maker-Super-Scaffold_234-augustus-gene-10.1-mRNA-1	a	na	na	na	na	PR202_maker-Super-Scaffold_305-augustus-gene-3.137	a5bf5f0408269ee17949dacfa9bd5796
0.2958	0.3759	0.3034	0.3755	b	na	na	na	na	PR202_augustus_masked-Super-Scaffold_1263-processed-gene-0.282-mRNA-1	b	good	XP_004958641.1	sita:101760901	None	PR202_augustus_masked-Super-Scaffold_16-processed-gene-3.710	46a49feaf58e0fcdf09769be57b73ea6
0.0683	0.0231	0.0686	0.0235	a	xo	XP_004957010.1	sita:101758999	K14432	PR202_maker-Super-Scaffold_311-augustus-gene-2.730-mRNA-1	b	xo	XP_004957010.1	sita:101758999	K14432	PR202_maker-Super-Scaffold_10-augustus-gene-4.652	f796ad7a8b37a2e26656efc9c679a80a
1.687	0.3383	1.7079	0.3597	a	good	XP_004961931.1	sita:101784151	None	PR202_maker-Super-Scaffold_152-augustus-gene-4.38-mRNA-1	a	xo	XP_004975570.1	sita:101766428	None	PR202_augustus_masked-Super-Scaffold_39-processed-gene-0.26	cd17e2a27aa4acd45b25bd11e53c0ef9
0.0973	0.0177	0.1104	0.0179	b	na	na	na	na	PR202_augustus_masked-Super-Scaffold_17-processed-gene-3.36-mRNA-1	a	good	XP_004972728.1	sita:101771389	K19476	PR202_augustus_masked-Super-Scaffold_52-processed-gene-3.171	286daa39d4b5402c37caf9a80acc88f6
0.9559	0.3656	0.9062	0.3826	a	na	na	na	na	PR202_augustus_masked-Super-Scaffold_7-processed-gene-6.91-mRNA-1	b	na	na	na	na	PR202_maker-Super-Scaffold_2529-exonerate_protein2genome-gene-0.189	8d5f918563c00b8387c15f5210ad7d6b
0.1073	0.0067	0.0987	0.0071	a	xo	XP_004966273.1	sita:101757699	K16465	PR202_augustus_masked-Super-Scaffold_1173-processed-gene-1.233-mRNA-1	b	xo	XP_004966273.1	sita:101757699	K16465	PR202_augustus_masked-Super-Scaffold_13-processed-gene-1.454	a915b3c8b5e4b0b13d8f1bcd5ed61993
0.0142	0.0171	0.0145	0.0175	b	na	na	na	na	PR202_augustus_masked-Super-Scaffold_65-processed-gene-0.319-mRNA-1	a	na	na	na	na	PR202_augustus_masked-Super-Scaffold_76-processed-gene-2.86	0e8556e7e2b3f6e436cd811b3c57061c
0.8969	0.1428	1.0294	0.1484	a	na	na	na	na	PR202_maker-Super-Scaffold_18-augustus-gene-0.21-mRNA-1	b	good	XP_004983487.1	sita:101776470	K00913	PR202_maker-Super-Scaffold_236-augustus-gene-2.4	de8f4d00f6361edf9703fa84417fb973
0.7728	0.1725	0.6378	0.191	a	good	XP_004975534.1	sita:101753326	None	PR202_maker-Super-Scaffold_252-augustus-gene-0.297-mRNA-1	a	na	na	na	na	PR202_maker-Super-Scaffold_7-augustus-gene-2.51	7f7836ca6bddd2463f463694014923db
0.0611	0.0157	0.075	0.0145	b	good	XP_004958478.1	sita:101763869	K00943	PR202_augustus_masked-Super-Scaffold_16-processed-gene-2.196-mRNA-1	a	good	XP_022680843.1	na	na	PR202_augustus_masked-Super-Scaffold_5-processed-gene-0.30	39d27bdf8082fb0f5e2784600e52f02d
0.0719	0.0019	0.0867	0.0018	a	good	XP_022680551.1	sita:101756186	K03841	PR202_maker-Super-Scaffold_152-augustus-gene-5.188-mRNA-1	b	good	XP_022680551.1	sita:101756186	K03841	PR202_augustus_masked-Super-Scaffold_595-processed-gene-0.8	ded9b9618cd232865dec1c3a2f2a2063
0.0776	0.0314	0.082	0.0313	b	na	na	na	na	PR202_augustus_masked-Super-Scaffold_38-processed-gene-1.166-mRNA-1	a	na	na	na	na	PR202_maker-Super-Scaffold_40-exonerate_protein2genome-gene-0.374	469df4b6d26d6c0d37f5aa4f2ebc9b9c
0.8482	0.1201	0.9376	0.1264	b	good	XP_004952674.1	sita:101759231	K09480	PR202_maker-Super-Scaffold_453-augustus-gene-2.105-mRNA-1	b	good	XP_004975596.1	sita:101776547	K09480	PR202_maker-Super-Scaffold_176-augustus-gene-1.40	6e758c0dbb251f01de14509e5492f688
0.0928	0.023	0.0956	0.0231	a	na	na	na	na	PR202_augustus_masked-Super-Scaffold_210-processed-gene-1.162-mRNA-1	b	na	na	na	na	PR202_augustus_masked-Super-Scaffold_147-processed-gene-1.361	5d94b2ed6c233c7b2e97720cc740a261
0.0736	0.0156	0.0838	0.0151	b	good	XP_004959784.1	sita:101757917	None	PR202_augustus_masked-Super-Scaffold_54-processed-gene-4.207-mRNA-1	a	na	na	na	na	PR202_maker-Super-Scaffold_291-augustus-gene-1.171	9a3ad5dd2b6d6768f946fbdf020523fe
0.0336	0.0072	0.0413	0.0067	a	good	XP_004976524.1	sita:101768615	None	PR202_maker-Super-Scaffold_924-augustus-gene-0.98-mRNA-1	b	xo	XP_004976524.1	sita:101768615	None	PR202_maker-Super-Scaffold_39-augustus-gene-9.805	30808a9cea037b5de6d76b47ae16acc0
0.0461	0.0281	0.0573	0.0259	b	good	XP_004961397.1	sita:101778222	None	PR202_augustus_masked-Super-Scaffold_3028-processed-gene-0.573-mRNA-1	a	good	XP_004961397.1	sita:101778222	None	PR202_augustus_masked-Super-Scaffold_152-processed-gene-0.146	e8ee8cbc9677acde11e7faecaba18a6c
0.0496	0.0046	0.054	0.0045	na	na	na	na	na	PR202_maker-Super-Scaffold_1215-augustus-gene-0.115-mRNA-1	a	na	na	na	na	PR202_maker-Super-Scaffold_307-augustus-gene-0.572	4a3ce71180f14b2a5a9bf643c2bc7ee7
2.4783	0.3848	2.7865	0.4135	a	na	na	na	na	PR202_maker-Super-Scaffold_395-exonerate_protein2genome-gene-5.491-mRNA-1	b	xo	XP_004957066.1	sita:101781951	K18810	PR202_maker-Super-Scaffold_10-augustus-gene-4.632	50c850d96a91349a7e3ba569325f8574
0.7758	0.0827	0.8729	0.087	a	na	na	na	na	PR202_maker-Super-Scaffold_18-augustus-gene-4.27-mRNA-1	b	good	XP_004983001.1	sita:101779986	None	PR202_augustus_masked-Super-Scaffold_667-processed-gene-0.298	c7b82ae2342ba5799685010d17247ff3
0.0	0.0	0.0	0.0	a	na	na	na	na	PR202_maker-Super-Scaffold_7-augustus-gene-5.466-mRNA-1	a	na	na	na	na	PR202_maker-Super-Scaffold_7-augustus-gene-11.481	e98da76c54f80b4a7706cb388e101751
1.3692	0.4605	1.3389	0.4722	b	xo	XP_004953862.1	sita:101781929	None	PR202_maker-Super-Scaffold_84-augustus-gene-1.180-mRNA-1	a	na	na	na	na	PR202_augustus_masked-Super-Scaffold_395-processed-gene-1.425	04852150a32f3aa39c2b0d97438bae1a
1.0713	0.2592	1.1402	0.2668	a	na	na	na	na	PR202_augustus_masked-Super-Scaffold_395-processed-gene-5.86-mRNA-1	b	xo	XP_004954017.1	sita:101774108	K13681	PR202_maker-Super-Scaffold_84-augustus-gene-1.220	0473884af855103f5a3c0e3ee06d5ae8
0.8486	0.074	0.9847	0.0783	b	xo	XP_004951760.1	sita:101752470	K17686	PR202_maker-Super-Scaffold_2412-augustus-gene-2.70-mRNA-1	b	good	XP_004965620.1	sita:101770834	K17686	PR202_maker-Super-Scaffold_107-augustus-gene-0.13	db7b6cbe7021cea50bc794e8b3a0def2
0.4173	0.2698	0.3744	0.2814	b	na	na	na	na	PR202_augustus_masked-Super-Scaffold_39-processed-gene-3.71-mRNA-1	a	na	na	na	na	PR202_augustus_masked-Super-Scaffold_7-processed-gene-9.477	cb5a177eadcb028d5831f5f70a113e34
60.3008	0.2372	3.0	0.2643	a	good	XP_004959833.2	sita:101783864	K00814	PR202_maker-Super-Scaffold_5-augustus-gene-1.496-mRNA-1	a	xo	XP_004959833.2	sita:101783864	K00814	PR202_maker-Super-Scaffold_311-augustus-gene-3.579	4bea1b286780194c5e74751f52d0dc29
0.0	0.0	0.0	0.0	a	good	XP_004961606.1	sita:101754838	None	PR202_augustus_masked-Super-Scaffold_152-processed-gene-2.405-mRNA-1	a	good	XP_004961606.1	sita:101754838	None	PR202_augustus_masked-Super-Scaffold_152-processed-gene-6.88	565c4b25debca5d967370db566564b56
64.8799	0.5999	2.0512	0.7242	a	na	na	na	na	PR202_maker-Super-Scaffold_144-augustus-gene-0.135-mRNA-1	a	na	na	na	na	PR202_maker-Super-Scaffold_182-exonerate_protein2genome-gene-2.373	f216fbdeb6ee9a2e25dc416ef9cd53c0
0.0	0.0	0.0	0.0	a	good	XP_004961927.1	sita:101782513	K03531	PR202_augustus_masked-Super-Scaffold_152-processed-gene-4.156-mRNA-1	a	good	XP_004961927.1	sita:101782513	K03531	PR202_augustus_masked-Super-Scaffold_152-processed-gene-8.61	c24e5c94d2dc67fa1d6e696811eadb89
0.0	0.0	0.0	0.0	a	good	XP_004961504.1	sita:101785747	None	PR202_maker-Super-Scaffold_152-augustus-gene-1.652-mRNA-1	a	good	XP_004961504.1	sita:101785747	None	PR202_maker-Super-Scaffold_152-augustus-gene-5.206	65080f56d84843133c730f67cce42b40
1.0286	0.0907	1.1599	0.0974	b	xo	XP_004976283.1	sita:101772361	None	PR202_maker-Super-Scaffold_39-augustus-gene-7.647-mRNA-1	a	na	na	na	na	PR202_augustus_masked-Super-Scaffold_7-processed-gene-12.839	f02343e96a19dfb8e97e045ba22d4d9a
0.8233	0.3185	0.7535	0.3349	a	na	na	na	na	PR202_augustus_masked-Super-Scaffold_59-processed-gene-1.424-mRNA-1	a	na	na	na	na	PR202_maker-Super-Scaffold_18-augustus-gene-5.72	e81fdb5da64f5ecbca95b5997ba18441
0.1721	0.0587	0.1658	0.0623	b	na	na	na	na	PR202_augustus_masked-Super-Scaffold_19-processed-gene-3.427-mRNA-1	a	na	na	na	na	PR202_augustus_masked-Super-Scaffold_24-processed-gene-5.275	a798536fc09a729009cb3a95d90fe723
0.0733	0.0147	0.0769	0.0146	a	xo	XP_004951752.1	sita:101784069	None	PR202_maker-Super-Scaffold_25-augustus-gene-3.27-mRNA-1	b	xo	XP_004951752.1	sita:101784069	None	PR202_maker-Super-Scaffold_2412-augustus-gene-2.73	3e2d567bace4c9d1acc0f0e22211ff89
1.4573	0.6639	1.4998	0.6751	a	na	na	na	na	PR202_maker-Super-Scaffold_182-augustus-gene-2.497-mRNA-1	b	na	na	na	na	PR202_maker-Super-Scaffold_435-augustus-gene-1.87	d9277a0e6c1d2ca28948928c693ac7b9
0.07	0.0181	0.0798	0.0174	a	na	na	na	na	PR202_maker-Super-Scaffold_40-augustus-gene-4.18-mRNA-1	b	na	na	na	na	PR202_maker-Super-Scaffold_271-augustus-gene-1.393	3f0cb091b5ef720122a364276c1c48b0
0.1101	0.0374	0.1027	0.0391	b	xo	XP_004957172.1	sita:101757114	None	PR202_augustus_masked-Super-Scaffold_10-processed-gene-3.535-mRNA-1	a	xo	XP_004957172.1	sita:101757114	None	PR202_augustus_masked-Super-Scaffold_311-processed-gene-1.563	efc4d3ec4176dea4f37c16059399417c
0.7468	0.3125	0.7185	0.3226	b	na	na	na	na	PR202_maker-Super-Scaffold_146-augustus-gene-1.305-mRNA-1	a	na	na	na	na	PR202_augustus_masked-Super-Scaffold_311-processed-gene-3.672	a5cd11f772bda87d46f9ebe47230c603
0.0834	0.0171	0.0995	0.0161	a	good	XP_004961325.1	na	na	PR202_maker-Super-Scaffold_2499-augustus-gene-1.663-mRNA-1	b	good	XP_004961325.1	na	na	PR202_augustus_masked-Super-Scaffold_69-processed-gene-0.129	a9f81c01bf99928f9ae287cc01eee47e
0.7539	0.1869	0.8063	0.1915	a	good	XP_004961781.1	sita:101756731	K07277	PR202_maker-Super-Scaffold_152-augustus-gene-3.315-mRNA-1	a	good	XP_004970440.1	sita:101756374	K07277	PR202_augustus_masked-Super-Scaffold_214-processed-gene-0.1142	4da48ead7ff1e8d7bede0ce50cb3b97a
0.5845	0.1711	0.5111	0.1844	b	xo	XP_004954013.1	sita:101772599	None	PR202_augustus_masked-Super-Scaffold_84-processed-gene-1.150-mRNA-1	b	na	na	na	na	PR202_maker-Super-Scaffold_122-augustus-gene-0.819	58ff5f497a25b811ff84795e2fe6a0da
0.5761	0.3938	0.5829	0.4008	a	good	XP_004963108.1	sita:101769319	None	PR202_maker-Super-Scaffold_20-augustus-gene-1.0-mRNA-1	b	good	XP_004963108.1	sita:101769319	None	PR202_maker-Super-Scaffold_549-augustus-gene-0.688	791cbf462f70e3172632b7686851c649
0.8083	0.3428	0.7649	0.3556	b	na	na	na	na	PR202_maker-Super-Scaffold_122-augustus-gene-0.787-mRNA-1	b	xo	XP_004953983.1	sita:101760333	None	PR202_augustus_masked-Super-Scaffold_84-processed-gene-1.132	55c4faa061bcd6fe7c99d8d27cd83c71
1.9842	0.3203	2.3239	0.3385	a	good	XP_004970035.1	sita:101770447	None	PR202_augustus_masked-Super-Scaffold_334-processed-gene-0.98-mRNA-1	a	good	XP_004961244.1	sita:101784413	None	PR202_maker-Super-Scaffold_2499-augustus-gene-1.630	705c985686683a697b06495c442e2064
0.0848	0.0203	0.0969	0.0196	b	xo	XP_004957142.1	sita:101779931	None	PR202_maker-Super-Scaffold_10-augustus-gene-3.361-mRNA-1	a	xo	XP_004957142.1	sita:101779931	None	PR202_maker-Super-Scaffold_311-augustus-gene-1.41	87ecade8db51000306b6e89eb1dd6e39
0.1244	0.0219	0.1228	0.0228	a	na	na	na	na	PR202_augustus_masked-Super-Scaffold_204-processed-gene-0.628-mRNA-1	b	good	XP_004983835.1	sita:101754993	None	PR202_augustus_masked-Super-Scaffold_243-processed-gene-0.202	fc3ac7df2420690b87f2463e15908035
0.1964	0.0762	0.1911	0.0763	b	good	XP_012704214.1	na	na	PR202_maker-Super-Scaffold_15-augustus-gene-2.706-mRNA-1	a	na	na	na	na	PR202_maker-Super-Scaffold_18-augustus-gene-2.587	f189f34fe89cf067f9c258c1f84dec0b
0.0855	0.0324	0.0963	0.0316	a	xo	XP_004954239.1	sita:101756804	None	PR202_maker-Super-Scaffold_70-augustus-gene-3.33-mRNA-1	a	xo	XP_004954239.1	sita:101756804	None	PR202_maker-Super-Scaffold_84-augustus-gene-3.83	f75cd9aff8349e52e7914adff1301789
0.1566	0.0144	0.1605	0.0143	a	na	na	na	na	PR202_augustus_masked-Super-Scaffold_100-processed-gene-3.243-mRNA-1	b	na	na	na	na	PR202_maker-Super-Scaffold_538-augustus-gene-0.40	caf5a42e57f2af830fbd24626cee15bb
0.0701	0.0142	0.0891	0.0132	b	xo	XP_004970960.1	sita:101754107	K06674	PR202_maker-scaffold306|size1284463_obj-augustus-gene-0.388-mRNA-1	a	na	na	na	na	PR202_maker-Super-Scaffold_134-augustus-gene-1.185	d950ca89a5a151495b17432a08104b65
0.0866	0.0127	0.0884	0.0127	a	xo	XP_004962224.1	sita:101764160	K17098	PR202_augustus_masked-Super-Scaffold_76-processed-gene-5.191-mRNA-1	b	na	na	na	na	PR202_augustus_masked-Super-Scaffold_65-processed-gene-4.176	77304771e4793c128ddfe0ae56f7632f
0.0872	0.0217	0.0957	0.0216	a	good	XP_004951807.1	sita:101773134	K16251	PR202_maker-Super-Scaffold_28-augustus-gene-0.177-mRNA-1	b	xo	XP_004951807.1	sita:101773134	K16251	PR202_maker-Super-Scaffold_2412-augustus-gene-1.594	569aee512b5801b06b34f864e5fa4d39
0.1179	0.0437	0.1298	0.0428	a	na	na	na	na	PR202_maker-Super-Scaffold_191-augustus-gene-1.241-mRNA-1	b	na	na	na	na	PR202_maker-Super-Scaffold_895-augustus-gene-0.49	0f9b44d491015c4863dee77a5a3b0287
0.0486	0.0065	0.0542	0.0063	a	good	XP_004961246.1	sita:101785215	K02695	PR202_maker-Super-Scaffold_2499-augustus-gene-1.690-mRNA-1	b	good	XP_004961246.1	sita:101785215	K02695	PR202_maker-Super-Scaffold_69-augustus-gene-1.14	3c63dc2e2d810b1f190b0c47f82ca476
0.0706	0.0072	0.0767	0.0071	a	good	XP_004984993.1	sita:101760005	None	PR202_augustus_masked-Super-Scaffold_440-processed-gene-0.132-mRNA-1	b	na	na	na	na	PR202_augustus_masked-Super-Scaffold_435-processed-gene-0.217	fd7b7bd3264525f0d9f95a1070604c71
1.081	0.6571	1.0182	0.6747	a	na	na	na	na	PR202_augustus_masked-Super-Scaffold_39-processed-gene-3.30-mRNA-1	b	good	XP_004975787.1	sita:101786910	None	PR202_augustus_masked-Super-Scaffold_2752-processed-gene-0.845	141105318622a046b29be7803b24b24f
2.1443	0.6694	1.4007	0.7485	a	xo	XP_022683599.1	sita:101753138	None	PR202_augustus_masked-Super-Scaffold_25-processed-gene-2.155-mRNA-1	b	good	XP_022681690.1	na	na	PR202_maker-Super-Scaffold_4803-augustus-gene-0.327	8767870385d64d23d4969ee6b9a9568e
3.8361	0.304	3.0	0.3296	a	na	na	na	na	PR202_maker-Super-Scaffold_7-augustus-gene-6.702-mRNA-1	b	xo	XP_022679114.1	na	na	PR202_maker-Super-Scaffold_39-augustus-gene-7.646	a5489da47bf4d52d5d0821eb35a3f512
0.0584	0.008	0.0672	0.0076	a	na	na	na	na	PR202_maker-Super-Scaffold_23-augustus-gene-0.99-mRNA-1	b	na	na	na	na	PR202_maker-Super-Scaffold_65-augustus-gene-4.7	62ef35825aa132c2ef0879a979ef4c92
0.8357	0.1305	1.0548	0.1329	b	xo	XP_004984272.1	sita:101752573	K08494	PR202_maker-Super-Scaffold_202-augustus-gene-1.516-mRNA-1	a	good	XP_004958461.1	sita:101756429	K08494	PR202_maker-Super-Scaffold_5-augustus-gene-0.247	a4e2d4789fcd571a6268cc9219dfd1c0
1.3612	0.1429	1.2072	0.1737	a	na	na	na	na	PR202_maker-Super-Scaffold_7-augustus-gene-12.87-mRNA-1	a	na	na	na	na	PR202_maker-Super-Scaffold_204-augustus-gene-0.760	ddc3c437243e0b2a3745243b4b667f96
0.1053	0.0692	0.1058	0.07	a	good	XP_004969756.1	sita:101762471	None	PR202_maker-Super-Scaffold_104-augustus-gene-3.315-mRNA-1	b	good	XP_004969756.1	sita:101762471	None	PR202_maker-Super-Scaffold_154-augustus-gene-3.295	2c9bf95f10d92439cd967e1a091bb060
0.2646	0.161	0.2592	0.1635	b	good	XP_022684018.1	na	na	PR202_maker-Super-Scaffold_243-augustus-gene-1.663-mRNA-1	a	good	XP_022684018.1	na	na	PR202_maker-Super-Scaffold_184-augustus-gene-0.85	f460078dcaf4a2c182025df1b5a0f36a
0.0617	0.027	0.068	0.0268	a	good	XP_004959857.2	sita:101761446	K00430	PR202_maker-Super-Scaffold_5-augustus-gene-0.226-mRNA-1	b	good	XP_004959857.2	sita:101761446	K00430	PR202_augustus_masked-Super-Scaffold_16-processed-gene-2.134	69d017b8dc17cf584efb73da1c347d57
0.067	0.0264	0.0772	0.0253	na	na	na	na	na	PR202_augustus_masked-scaffold1958|size58950_obj-processed-gene-0.7-mRNA-1	b	good	XP_004980095.1	sita:101778757	None	PR202_augustus_masked-scaffold821_size331322_obj-processed-gene-0.183	5c52b6147ed78dde7e13bbad681ccef8
0.4261	0.1951	0.4182	0.2011	a	xo	XP_022684481.1	sita:101766558	K10706	PR202_maker-Super-Scaffold_70-augustus-gene-4.362-mRNA-1	b	good	XP_022684481.1	sita:101766558	K10706	PR202_augustus_masked-Super-Scaffold_376-processed-gene-0.269	9495f65645763ddafb0578bc809f80a3
0.0405	0.0085	0.0499	0.0079	a	na	na	na	na	PR202_maker-Super-Scaffold_49-augustus-gene-0.352-mRNA-1	a	na	na	na	na	PR202_augustus_masked-Super-Scaffold_2795-processed-gene-0.151	b90444d7e63d9fb4a6b66747e3f46e1f
0.0	0.0	0.0	0.0	a	good	XP_004961841.1	sita:101782661	K10703	PR202_augustus_masked-Super-Scaffold_152-processed-gene-4.104-mRNA-1	a	good	XP_004961841.1	sita:101782661	K10703	PR202_augustus_masked-Super-Scaffold_152-processed-gene-8.9	8add24aee49596a5ff0e8eb8dd7cad13
1.1914	0.305	1.3224	0.3086	a	na	na	na	na	PR202_maker-Super-Scaffold_6-augustus-gene-2.453-mRNA-1	b	good	XP_004961197.1	sita:101766330	None	PR202_maker-Super-Scaffold_69-augustus-gene-1.21	d223e25a3fb2c00389db960ad9faba00
0.1687	0.113	0.1715	0.1159	a	na	na	na	na	PR202_augustus_masked-Super-Scaffold_9-processed-gene-1.387-mRNA-1	b	na	na	na	na	PR202_maker-Super-Scaffold_118-augustus-gene-4.13	5d31d46f976b4182cf12ae7385c969fe
1.1724	0.1752	1.3012	0.1894	a	na	na	na	na	PR202_maker-Super-Scaffold_6-augustus-gene-0.59-mRNA-1	a	good	XP_004961134.1	sita:101774428	None	PR202_maker-Super-Scaffold_2499-augustus-gene-0.795	f632b23560aedf5d53be86b2d1d064ca
0.063	0.0217	0.069	0.0216	b	na	na	na	na	PR202_augustus_masked-Super-Scaffold_2529-processed-gene-0.305-mRNA-1	a	na	na	na	na	PR202_maker-Super-Scaffold_4946-augustus-gene-1.694	254ba05c3d9ea286bec4e4dd9546f611
0.8463	0.1556	0.7671	0.1762	a	good	XP_004968691.1	sita:101768410	K23025	PR202_maker-Super-Scaffold_31-augustus-gene-3.200-mRNA-1	b	na	na	na	na	PR202_augustus_masked-Super-Scaffold_19-processed-gene-5.9	0419695b061172a30f64dfd1974aac15
0.0636	0.0859	0.083	0.0766	b	good	XP_004985825.1	na	na	PR202_maker-Super-Scaffold_573-exonerate_protein2genome-gene-0.203-mRNA-1	a	good	XP_004985825.1	na	na	PR202_augustus_masked-Super-Scaffold_81-processed-gene-2.193	41f4c862e40dcd70b5dbddd82ad1efcb
0.1125	0.0376	0.1162	0.038	a	na	na	na	na	PR202_augustus_masked-Super-Scaffold_557-processed-gene-0.155-mRNA-1	b	na	na	na	na	PR202_augustus_masked-Super-Scaffold_271-processed-gene-0.445	398ba8497e2da7f95c8442df668da0d3
0.0	0.0	0.0	0.0	a	na	na	na	na	PR202_maker-Super-Scaffold_202-exonerate_protein2genome-gene-8.101-mRNA-1	a	na	na	na	na	PR202_maker-Super-Scaffold_202-exonerate_protein2genome-gene-4.84	8f962bb6440a6d32b86d0e7625ee6b93
0.08	0.0399	0.0848	0.0398	b	xo	XP_004951568.1	na	na	PR202_augustus_masked-Super-Scaffold_25-processed-gene-2.93-mRNA-1	a	xo	XP_004951568.1	na	na	PR202_maker-Super-Scaffold_2412-augustus-gene-3.691	c2ca5ff1475966f4b160bf3dc6399a4b
0.054	0.0036	0.0668	0.0033	b	good	XP_004970184.1	sita:101758810	K19995	PR202_maker-Super-Scaffold_352-augustus-gene-1.314-mRNA-1	a	good	XP_004970184.1	sita:101758810	K19995	PR202_maker-Super-Scaffold_565-augustus-gene-0.87	aeeb32f56e3b520a6bbbdaac1add667c
0.1867	0.0327	0.2013	0.0325	b	xo	XP_014660744.1	sita:101780160	None	PR202_augustus_masked-scaffold306|size1284463_obj-processed-gene-0.142-mRNA-1	a	na	na	na	na	PR202_augustus_masked-Super-Scaffold_134-processed-gene-1.445	cb8b8a13f966f884569fdcd5746d912d
2.5201	0.8127	1.8872	0.8689	a	good	XP_012701256.1	na	na	PR202_maker-Super-Scaffold_152-augustus-gene-2.629-mRNA-1	b	xo	XP_012701256.1	na	na	PR202_maker-Super-Scaffold_128-augustus-gene-4.835	6119c23019a418abaab8978f9b1e296e
1.5656	0.2239	2.0519	0.2292	b	na	na	na	na	PR202_augustus_masked-Super-Scaffold_2539-processed-gene-0.527-mRNA-1	b	xo	XP_004970501.1	sita:101780709	None	PR202_augustus_masked-Super-Scaffold_128-processed-gene-3.168	5bddeadbeffeeed180928cd2e1ea7cae
0.0616	0.0385	0.0706	0.0369	b	good	XP_022684305.1	sita:101753067	None	PR202_augustus_masked-Super-Scaffold_189-processed-gene-0.211-mRNA-1	a	good	XP_022684305.1	sita:101753067	None	PR202_augustus_masked-Super-Scaffold_81-processed-gene-1.108	2b6e7555fbc17f86e9eecf992ee46459
1.4548	0.1687	1.5959	0.1863	b	xo	XP_004971078.1	sita:101765437	K17065	PR202_maker-Super-Scaffold_128-augustus-gene-0.520-mRNA-1	a	good	XP_022684244.1	sita:101762927	K17065	PR202_maker-Super-Scaffold_177-augustus-gene-0.2	4155e9eadd7ec71512b74d312dcf9a1b
0.0603	0.0107	0.0714	0.0101	a	na	na	na	na	PR202_maker-Super-Scaffold_7-augustus-gene-8.483-mRNA-1	b	good	XP_004952674.1	sita:101759231	K09480	PR202_maker-Super-Scaffold_453-augustus-gene-2.105	12cc06d11c54ec64c7c59e0e791f9f51
0.0606	0.012	0.061	0.0123	a	xo	XP_004953467.1	sita:101765449	None	PR202_augustus_masked-Super-Scaffold_70-processed-gene-4.401-mRNA-1	b	good	XP_004953467.1	sita:101765449	None	PR202_augustus_masked-Super-Scaffold_376-processed-gene-0.171	44ffbaa6811de8bc7bb2ec231aea2cbe
0.7584	0.0437	1.009	0.045	a	good	XP_004958578.1	sita:101770900	K04506	PR202_maker-Super-Scaffold_34-augustus-gene-1.664-mRNA-1	b	xo	XP_022685591.1	na	na	PR202_maker-Super-Scaffold_202-augustus-gene-0.18	0188fa226ab6360cae286dc254d78aea
0.0844	0.0401	0.0816	0.0416	a	good	XP_004956507.1	sita:101755337	K00975	PR202_maker-Super-Scaffold_66-augustus-gene-0.381-mRNA-1	b	good	XP_004956507.1	sita:101755337	K00975	PR202_maker-Super-Scaffold_3-augustus-gene-4.648	772e3b979e839a55511ad80868a7edf7
0.4611	0.4339	0.4761	0.4363	a	good	XP_004953495.1	sita:101777341	None	PR202_augustus_masked-Super-Scaffold_924-processed-gene-0.614-mRNA-1	b	good	XP_004953495.1	sita:101777341	None	PR202_augustus_masked-Super-Scaffold_376-processed-gene-0.290	4d619da25283c39c49063d494588ae22
0.1104	0.0111	0.1042	0.0131	b	good	XP_004965529.1	sita:101766364	None	PR202_maker-Super-Scaffold_133-augustus-gene-0.368-mRNA-1	a	xo	XP_004965529.1	sita:101766364	None	PR202_maker-Super-Scaffold_10-augustus-gene-2.200	914b9b569593b5ce9561f034556bfc11
1.4762	0.2896	1.4669	0.3111	b	good	XP_004973408.1	sita:101757610	None	PR202_maker-Super-Scaffold_54-augustus-gene-5.235-mRNA-1	a	good	XP_004956685.1	sita:101758180	None	PR202_maker-Super-Scaffold_603-augustus-gene-0.84	b7e46b02cd1ac0c6e295a9d3185ab184
0.0486	0.0	0.0666	0.0	b	good	XP_004981815.1	sita:101783345	K11251	PR202_maker-Super-Scaffold_154-exonerate_protein2genome-gene-5.234-mRNA-1	a	good	XP_004981815.1	sita:101783345	K11251	PR202_maker-Super-Scaffold_104-est_gff_StringTie-gene-2.258	3ad8eb8eec2f385eacaf9af71b0ef6b6
0.062	0.0059	0.0729	0.0056	a	good	XP_004958764.1	sita:101774407	None	PR202_maker-Super-Scaffold_34-augustus-gene-0.544-mRNA-1	b	good	XP_004958764.1	sita:101774407	None	PR202_maker-Super-Scaffold_16-augustus-gene-3.1141	fd0c128408502bbf6ab6b1ed36e78dd8
0.1807	0.0802	0.1944	0.0792	a	na	na	na	na	PR202_maker-Super-Scaffold_7-augustus-gene-7.360-mRNA-1	b	good	XP_004964722.1	sita:101771339	None	PR202_maker-Super-Scaffold_453-augustus-gene-2.143	7db043b29a714ce0bc1c36315a11740f
0.4976	0.1455	0.4897	0.152	b	good	XP_022681860.1	sita:101755015	None	PR202_maker-Super-Scaffold_107-augustus-gene-0.101-mRNA-1	a	xo	XP_022681860.1	sita:101755015	None	PR202_augustus_masked-Super-Scaffold_253-processed-gene-0.184	3e11951328d5cebec192741ad2d8a9e3
0.1271	0.0821	0.1412	0.0796	b	na	na	na	na	PR202_maker-Super-Scaffold_70-augustus-gene-0.440-mRNA-1	a	na	na	na	na	PR202_maker-Super-Scaffold_7-exonerate_protein2genome-gene-3.277	7536415c9654cf8055ad9d67b8c59c9d
0.0752	0.0689	0.083	0.0663	b	na	na	na	na	PR202_augustus_masked-Super-Scaffold_1001-processed-gene-0.126-mRNA-1	a	good	XP_004972593.1	na	na	PR202_maker-Super-Scaffold_47-augustus-gene-2.332	b2d247d57b1a8e602404d4f4bb2f6414
0.7564	0.2646	0.7995	0.2713	b	xo	XP_004961839.1	sita:101781854	K20472	PR202_maker-Super-Scaffold_128-augustus-gene-3.838-mRNA-1	a	good	XP_004961839.1	sita:101781854	K20472	PR202_augustus_masked-Super-Scaffold_152-processed-gene-4.101	572a0b74568fbc28287f706b0130536b
0.3366	0.2083	0.332	0.2059	a	xo	XP_004956969.1	sita:101777100	None	PR202_maker-Super-Scaffold_311-augustus-gene-3.554-mRNA-1	b	na	na	na	na	PR202_maker-Super-Scaffold_146-augustus-gene-0.331	4d1560017b3aae21cd0844a8a6f25513
0.0208	0.0	0.0305	0.0	b	na	na	na	na	PR202_maker-Super-Scaffold_147-augustus-gene-2.86-mRNA-1	a	na	na	na	na	PR202_augustus_masked-Super-Scaffold_210-processed-gene-3.584	876a7c1e57ffbce0ecf4ca7a07eeaa7e
0.591	0.5327	0.5676	0.5423	a	na	na	na	na	PR202_augustus_masked-Super-Scaffold_291-processed-gene-3.214-mRNA-1	b	good	XP_012702299.1	sita:101765198	None	PR202_augustus_masked-Super-Scaffold_54-processed-gene-0.66	b971a90797dfb8b28cfa15fb7256c450
0.6233	0.4549	0.5696	0.471	a	na	na	na	na	PR202_maker-Super-Scaffold_253-augustus-gene-2.36-mRNA-1	b	na	na	na	na	PR202_maker-Super-Scaffold_19-augustus-gene-4.620	dae47472c51bc98e4dbd0d82e007d687
10.9806	0.6049	3.0	0.6573	b	good	XP_004957375.1	sita:101770362	None	PR202_maker-Super-Scaffold_3-augustus-gene-3.241-mRNA-1	b	good	XP_022683069.1	na	na	PR202_augustus_masked-Super-Scaffold_149-processed-gene-1.505	bcd4a5cace153bb83dd9a7ce0b1e6f80
0.0	0.0	0.0	0.0	a	na	na	na	na	PR202_maker-Super-Scaffold_395-augustus-gene-1.559-mRNA-1	a	na	na	na	na	PR202_maker-Super-Scaffold_395-augustus-gene-4.556	6340e89f0db0709dba4c405d7474aeb0
0.9982	0.5253	0.8917	0.5566	b	good	XP_014660952.1	na	na	PR202_maker-Super-Scaffold_176-augustus-gene-1.41-mRNA-1	b	good	XP_004978330.3	sita:101755907	None	PR202_augustus_masked-Super-Scaffold_475-processed-gene-0.261	649214b07cd3d8e7e004c1fd50357b05
0.7867	0.4124	0.7055	0.4366	b	na	na	na	na	PR202_augustus_masked-Super-Scaffold_70-processed-gene-3.534-mRNA-1	a	xo	XP_004953387.3	sita:101767237	None	PR202_augustus_masked-scaffold591_size730508_subseq_1:450970_obj-processed-gene-0.78	10be28acf571df73836ec97ddd9804e6
0.0991	0.0384	0.1219	0.0353	b	xo	XP_004957100.1	sita:101761820	None	PR202_maker-Super-Scaffold_10-exonerate_protein2genome-gene-4.326-mRNA-1	a	xo	XP_004957100.1	sita:101761820	None	PR202_maker-Super-Scaffold_311-exonerate_protein2genome-gene-2.432	db0a22408ed6a7dd81457f65595a9431
0.8244	0.0634	1.0224	0.0644	b	xo	XP_004976011.1	na	na	PR202_maker-Super-Scaffold_39-augustus-gene-5.4-mRNA-1	a	na	na	na	na	PR202_augustus_masked-Super-Scaffold_7-processed-gene-4.407	672e80b85c0a16b6843cc89a9ff70417
0.0464	0.0315	0.0574	0.0294	a	na	na	na	na	PR202_maker-Super-Scaffold_22-augustus-gene-1.213-mRNA-1	b	na	na	na	na	PR202_augustus_masked-Super-Scaffold_206-processed-gene-0.190	46b4bf74a89c44ef9a5ee9b2001ee082
0.0968	0.0133	0.0971	0.0137	b	xo	XP_004976574.1	sita:101757118	K15746	PR202_maker-Super-Scaffold_39-augustus-gene-9.821-mRNA-1	a	good	XP_004976574.1	sita:101757118	K15746	PR202_maker-Super-Scaffold_924-augustus-gene-0.76	171b69ae519056b46d98b9e4dd6af189
0.0524	0.0091	0.0611	0.0087	a	good	XP_004961648.1	sita:101771055	K09754	PR202_maker-Super-Scaffold_152-augustus-gene-6.54-mRNA-1	b	good	XP_004961648.1	sita:101771055	K09754	PR202_maker-Super-Scaffold_2768-augustus-gene-0.28	57bcf813032bac783262b37f2fe09889
0.0251	0.0026	0.024	0.0027	b	good	XP_004961745.1	sita:101774695	None	PR202_augustus_masked-Super-Scaffold_514-processed-gene-0.104-mRNA-1	a	good	XP_004961745.1	sita:101774695	None	PR202_maker-Super-Scaffold_152-augustus-gene-3.338	da3f990d89b73cd9fdebbfb29523747e
0.0893	0.0398	0.0972	0.0396	a	good	XP_004966928.2	sita:101770702	None	PR202_augustus_masked-Super-Scaffold_2420-processed-gene-0.57-mRNA-1	b	na	na	na	na	PR202_maker-Super-Scaffold_278-augustus-gene-3.299	136755e2f26fbf7c2f52ee7e90da2325
1.1481	0.3229	1.3121	0.3259	b	good	XP_022685138.1	na	na	PR202_augustus_masked-Super-Scaffold_51-processed-gene-0.67-mRNA-1	a	good	XP_022683905.1	sita:101755498	K07195	PR202_maker-Super-Scaffold_81-augustus-gene-1.10	29dff532d653989b9ccd45e597c839e9
0.0993	0.0221	0.1021	0.0231	a	good	XP_004962111.1	sita:101752673	K01662	PR202_augustus_masked-Super-Scaffold_153-processed-gene-0.419-mRNA-1	a	good	XP_004962111.1	sita:101752673	K01662	PR202_maker-Super-Scaffold_4927-augustus-gene-0.774	111b9cb5d484492b1cffb184ad05bc10
0.374	0.1211	0.3924	0.1252	a	good	XP_004956360.1	sita:101762234	None	PR202_augustus_masked-Super-Scaffold_7256-processed-gene-0.9-mRNA-1	na	xo	XP_004956360.1	sita:101762234	None	PR202_augustus_masked-Super-Scaffold_39-processed-gene-9.642	914720b8e6299304a5814659b9006803
0.0725	0.0119	0.0792	0.0117	a	good	XP_022683589.1	sita:101753991	None	PR202_augustus_masked-Super-Scaffold_37-processed-gene-2.139-mRNA-1	b	good	XP_022683589.1	sita:101753991	None	PR202_augustus_masked-Super-Scaffold_149-processed-gene-1.708	6906c32c9fb9544c7cd93bae1a78f6f5
0.0685	0.0026	0.0847	0.0024	a	good	XP_004976769.1	sita:101768063	K00228	PR202_maker-Super-Scaffold_184-augustus-gene-1.155-mRNA-1	b	good	XP_004976769.1	sita:101768063	K00228	PR202_maker-Super-Scaffold_243-augustus-gene-2.111	7364b81a1c18369163be5bd37523d12a
0.0414	0.0166	0.0458	0.0162	b	na	na	na	na	PR202_maker-Super-Scaffold_234-augustus-gene-10.2-mRNA-1	a	na	na	na	na	PR202_maker-Super-Scaffold_305-augustus-gene-6.96	c4a9473cf2c8ccd910b3629d40d31787
0.5557	0.2441	0.5038	0.2599	b	na	na	na	na	PR202_maker-Super-Scaffold_19-augustus-gene-3.30-mRNA-1	b	xo	XP_004967440.1	na	na	PR202_augustus_masked-Super-Scaffold_50-processed-gene-5.136	a3f7b5c04e3e8bc2abb77cacc9ceab6b
0.1106	0.0229	0.1093	0.0238	b	na	na	na	na	PR202_maker-Super-Scaffold_435-augustus-gene-0.4-mRNA-1	a	good	XP_012698542.2	sita:101764883	None	PR202_maker-Super-Scaffold_440-augustus-gene-0.67	8096373329c0af87ccd6e2673f646261
0.0687	0.0078	0.0788	0.0074	a	good	XP_004986599.2	sita:101757977	K15378	PR202_maker-Super-Scaffold_4830-augustus-gene-0.241-mRNA-1	b	good	XP_004986599.2	sita:101757977	K15378	PR202_augustus_masked-Super-Scaffold_267-processed-gene-3.74	d5909ffa058c6aff7611127805524241
0.5779	0.1275	0.5417	0.1393	b	na	na	na	na	PR202_augustus_masked-Super-Scaffold_19-processed-gene-0.15-mRNA-1	b	na	na	na	na	PR202_maker-Super-Scaffold_118-augustus-gene-2.238	cdfef4e53ed7e0e02c080aed33f5f042
1.1456	0.1994	1.303	0.2047	a	na	na	na	na	PR202_augustus_masked-Super-Scaffold_7-processed-gene-9.504-mRNA-1	a	na	na	na	na	PR202_augustus_masked-Super-Scaffold_39-processed-gene-2.452	afe4835cda3bae52f9a0c3fee5d44990
1.4682	0.4202	1.602	0.4149	a	na	na	na	na	PR202_maker-Super-Scaffold_182-augustus-gene-1.26-mRNA-1	a	na	na	na	na	PR202_maker-Super-Scaffold_182-augustus-gene-0.404	630d690c4b644995c92427f6e6db0f2b
3.5592	0.5308	2.4834	0.5542	b	xo	XP_022682954.1	na	na	PR202_augustus_masked-Super-Scaffold_128-processed-gene-4.660-mRNA-1	b	good	XP_004961762.1	sita:101782387	None	PR202_augustus_masked-Super-Scaffold_514-processed-gene-0.96	ef6fd10cc75ce5208d197cc06b78ac4c
0.022	0.0065	0.0257	0.0062	a	xo	XP_004978963.1	sita:101764016	None	PR202_maker-Super-Scaffold_311-augustus-gene-2.719-mRNA-1	b	xo	XP_004978963.1	sita:101764016	None	PR202_maker-Super-Scaffold_10-augustus-gene-4.639	a1988a7de07303a40f03d14c98752e32
0.0356	0.0041	0.0405	0.004	b	xo	XP_004976015.1	sita:101773586	K02537	PR202_maker-Super-Scaffold_39-augustus-gene-5.69-mRNA-1	a	xo	XP_004976015.1	sita:101773586	K02537	PR202_augustus_masked-Super-Scaffold_95-processed-gene-1.464	2b1f645870423ffc261d188f1b56fd60
0.8382	0.3694	0.7054	0.3916	a	xo	XP_004976291.1	sita:101775335	K16297	PR202_maker-Super-Scaffold_95-augustus-gene-3.258-mRNA-1	a	na	na	na	na	PR202_augustus_masked-Super-Scaffold_7-processed-gene-12.845	88a3475942a5c0b2eaebc0da8658f353
0.0774	0.0382	0.0812	0.0386	b	good	XP_004979450.1	sita:101783870	K06287	PR202_augustus_masked-Super-Scaffold_154-processed-gene-1.135-mRNA-1	a	na	na	na	na	PR202_augustus_masked-Super-Scaffold_22-processed-gene-8.297	8c1f92b1684e7ef04e249a8ff91831bb
0.0402	0.0297	0.0466	0.0279	a	good	XP_004983513.1	sita:101753794	None	PR202_augustus_masked-Super-Scaffold_2-processed-gene-0.17-mRNA-1	b	good	XP_004983513.1	sita:101753794	None	PR202_augustus_masked-Super-Scaffold_236-processed-gene-0.83	89b60d2bbbd8d0609f13838683110148
0.9937	0.2196	1.0549	0.2267	b	good	XP_004961330.1	sita:101784821	K01056	PR202_maker-Super-Scaffold_69-augustus-gene-0.506-mRNA-1	b	na	na	na	na	PR202_augustus_masked-Super-Scaffold_6-processed-gene-3.956	e65e596503ce1afd8b0e44cbdc024efb
1.9538	0.2057	1.8312	0.2309	a	good	XP_004964585.1	sita:101782949	K04078	PR202_augustus_masked-Super-Scaffold_387-processed-gene-0.126-mRNA-1	b	xo	XP_004956894.1	sita:101778594	K04078	PR202_augustus_masked-Super-Scaffold_146-processed-gene-1.371	e9ed844fe871be06f961e26d6316da6f
0.2393	0.2175	0.2395	0.2169	a	na	na	na	na	PR202_maker-Super-Scaffold_24-augustus-gene-4.283-mRNA-1	b	na	na	na	na	PR202_maker-Super-Scaffold_19-augustus-gene-2.402	5311dc3ac346dcc1876ff998f698a412
0.0	0.0	0.0	0.0	a	good	XP_004961501.1	sita:101784680	None	PR202_maker-Super-Scaffold_152-augustus-gene-1.699-mRNA-1	a	good	XP_004961501.1	sita:101784680	None	PR202_maker-Super-Scaffold_152-augustus-gene-5.248	e3f3eb558cd63f88e405c8437c841ada
0.0481	0.019	0.0542	0.0185	b	good	XP_012701664.1	sita:101754226	None	PR202_maker-Super-Scaffold_352-augustus-gene-1.309-mRNA-1	a	good	XP_012701664.1	sita:101754226	None	PR202_augustus_masked-Super-Scaffold_565-processed-gene-0.326	43fca53f0569c3316a3147bdcf2f3ee0
0.0469	0.0155	0.056	0.0145	b	good	XP_004957567.1	sita:101779144	K22184	PR202_maker-Super-Scaffold_3-augustus-gene-1.174-mRNA-1	a	good	XP_004957567.1	sita:101779144	K22184	PR202_maker-Super-Scaffold_66-augustus-gene-4.644	dbe549dea9ee56c8620d5f229decc26d
0.0832	0.0374	0.0853	0.0371	a	good	XP_004961775.1	na	na	PR202_augustus_masked-Super-Scaffold_152-processed-gene-3.412-mRNA-1	b	good	XP_004961775.1	na	na	PR202_maker-Super-Scaffold_514-augustus-gene-0.520	dda7c9f057d631a7b9f55126c255e0c1
0.0	0.0	0.0	0.0	a	na	na	na	na	PR202_maker-Super-Scaffold_395-augustus-gene-5.657-mRNA-1	a	na	na	na	na	PR202_maker-Super-Scaffold_395-augustus-gene-2.477	1387884d3d839aa98de286dafe0a8157
2.732	0.3577	3.0	0.375	na	xo	XP_004970368.1	sita:101761780	None	PR202_augustus_masked-Super-Scaffold_128-processed-gene-4.697-mRNA-1	a	good	XP_004961711.1	sita:101760791	None	PR202_maker-Super-Scaffold_152-augustus-gene-6.32	97bb3ce1f2f948e911a9e2266ed26179
0.0537	0.0223	0.0601	0.0216	a	na	na	na	na	PR202_maker-Super-Scaffold_305-augustus-gene-5.14-mRNA-1	b	na	na	na	na	PR202_maker-Super-Scaffold_234-augustus-gene-11.0	d0c5b51a6c072535f7acf7e1498bde7c
0.0258	0.0359	0.0369	0.0311	a	xo	na	na	na	PR202_augustus_masked-Super-Scaffold_291-processed-gene-5.130-mRNA-1	a	na	na	na	na	PR202_augustus_masked-Super-Scaffold_8-processed-gene-1.548	71540a3086448372ce29e8a987ab52d0
0.5922	0.5859	0.5865	0.5922	b	na	na	na	na	PR202_maker-Super-Scaffold_122-augustus-gene-0.775-mRNA-1	a	na	na	na	na	PR202_maker-Super-Scaffold_395-augustus-gene-5.671	403159837a591862a55b31583cdbd9ba
0.1252	0.086	0.1174	0.0859	a	na	na	na	na	PR202_maker-Super-Scaffold_23-augustus-gene-0.165-mRNA-1	b	xo	XP_012698733.1	na	na	PR202_maker-Super-Scaffold_2412-augustus-gene-0.585	16538a1572bc274a293f5aeea98af72c
0.2667	0.1338	0.2527	0.1383	b	na	na	na	na	PR202_maker-Super-Scaffold_122-exonerate_protein2genome-gene-0.403-mRNA-1	a	na	na	na	na	PR202_maker-Super-Scaffold_395-exonerate_protein2genome-gene-2.407	4497d0cf7a2577697fe426231480ba7e
1.6856	0.4072	1.4596	0.4362	a	na	na	na	na	PR202_augustus_masked-Super-Scaffold_504-processed-gene-0.461-mRNA-1	b	na	na	na	na	PR202_augustus_masked-Super-Scaffold_63-processed-gene-0.207	0a5114c8adbc63045a15e6589e01d210
0.0642	0.0203	0.0614	0.0205	a	good	XP_004970013.1	na	na	PR202_augustus_masked-Super-Scaffold_334-processed-gene-0.231-mRNA-1	b	good	XP_004970013.1	na	na	PR202_maker-Super-Scaffold_352-augustus-gene-0.673	8037356600ab07fc068218d2f0582e76
0.6389	0.3118	0.6057	0.3248	a	good	XP_004961910.1	sita:101775372	None	PR202_maker-Super-Scaffold_152-augustus-gene-4.29-mRNA-1	a	na	na	na	na	PR202_augustus_masked-Super-Scaffold_134-processed-gene-0.486	32b5cf476848dffbf910f2f483c235ce
3.5499	0.8387	1.9498	0.8981	b	na	na	na	na	PR202_maker-Super-Scaffold_118-augustus-gene-0.52-mRNA-1	b	na	na	na	na	PR202_augustus_masked-Super-Scaffold_19-processed-gene-0.50	0959337441e416a04c851dd0070cbdfd
0.0634	0.0079	0.0684	0.0078	a	na	na	na	na	PR202_augustus_masked-Super-Scaffold_395-processed-gene-5.147-mRNA-1	b	na	na	na	na	PR202_maker-Super-Scaffold_122-augustus-gene-0.778	930bafe87a291171ba6dad6edc148f8e
0.0336	0.0	0.0405	0.0	a	good	XP_004962152.1	sita:101769584	K01814	PR202_maker-Super-Scaffold_153-augustus-gene-0.63-mRNA-1	b	na	na	na	na	PR202_maker-Super-Scaffold_65-augustus-gene-3.520	9c24da423fc03212cc6981e0da80e567
0.5692	0.1328	0.6311	0.1336	b	na	na	na	na	PR202_maker-Super-Scaffold_121-augustus-gene-0.13-mRNA-1	a	na	na	na	na	PR202_maker-Super-Scaffold_1364-augustus-gene-0.128	fbdd51bbc7f6d2be6c9caf33dc54ba1e
0.1058	0.0317	0.1021	0.033	b	good	XP_004969962.1	sita:101776629	None	PR202_maker-Super-Scaffold_352-augustus-gene-0.623-mRNA-1	a	good	XP_004969962.1	sita:101776629	None	PR202_maker-Super-Scaffold_334-augustus-gene-0.334	2c1a0589cd01a90ce22f67ec0881cf63
0.3603	0.161	0.3411	0.168	a	na	na	na	na	PR202_maker-Super-Scaffold_7-augustus-gene-5.420-mRNA-1	a	xo	XP_004976103.1	sita:101773315	None	PR202_augustus_masked-Super-Scaffold_39-processed-gene-5.196	3eea92762a5db6fe8c59da5a742167d9
0.0695	0.0158	0.0837	0.0148	a	good	XP_004962060.1	sita:101765781	None	PR202_augustus_masked-Super-Scaffold_4927-processed-gene-0.575-mRNA-1	b	good	XP_004962060.1	sita:101765781	None	PR202_augustus_masked-Super-Scaffold_595-processed-gene-0.64	cc826600ba0009c77773baa3f851755b
0.4034	0.1956	0.4062	0.2005	a	xo	na	na	na	PR202_maker-Super-Scaffold_253-augustus-gene-0.645-mRNA-1	b	good	XP_022681854.1	sita:101756221	None	PR202_maker-Super-Scaffold_107-augustus-gene-0.89	8245e8b46b52ba3d14af1811159822ca
0.36	0.192	0.3167	0.1983	a	na	na	na	na	PR202_augustus_masked-Super-Scaffold_395-processed-gene-2.63-mRNA-1	b	na	na	na	na	PR202_augustus_masked-Super-Scaffold_122-processed-gene-0.193	e7a55043a5ed8cc8c790234b5af8618b
0.8972	0.3646	0.8421	0.3773	b	na	na	na	na	PR202_maker-Super-Scaffold_19-augustus-gene-6.705-mRNA-1	b	good	XP_004967585.1	sita:101771368	K09422	PR202_augustus_masked-Super-Scaffold_113-processed-gene-3.172	e0a9c21566141121b281807a807d506f
0.0552	0.0248	0.0549	0.0253	a	good	XP_004972714.1	sita:101765310	None	PR202_maker-Super-Scaffold_52-augustus-gene-3.410-mRNA-1	b	na	na	na	na	PR202_augustus_masked-Super-Scaffold_17-processed-gene-3.19	673ba06a6e1fabc1a09484adeab62f68
0.11	0.0538	0.1185	0.0532	b	xo	XP_004976018.1	sita:101774795	None	PR202_augustus_masked-Super-Scaffold_39-processed-gene-5.138-mRNA-1	a	xo	XP_004976018.1	sita:101774795	None	PR202_augustus_masked-Super-Scaffold_95-processed-gene-1.384	67cda511405e849f61ecb8217392fd7e
0.0376	0.0096	0.0427	0.0092	b	xo	XP_004970502.1	sita:101781109	None	PR202_maker-Super-Scaffold_128-augustus-gene-3.793-mRNA-1	a	good	XP_004970502.1	sita:101781109	None	PR202_maker-Super-Scaffold_214-augustus-gene-0.198	185b02ed681135574465cb0da4082673
0.7397	0.273	0.6875	0.2902	a	na	na	na	na	PR202_augustus_masked-Super-Scaffold_311-processed-gene-0.74-mRNA-1	a	good	XP_004973945.1	sita:101774778	None	PR202_augustus_masked-Super-Scaffold_37-processed-gene-1.464	48ea8c3132a47ec80bf6b7b976d7b899
0.6448	0.0532	0.8126	0.0545	a	na	na	na	na	PR202_maker-Super-Scaffold_95-augustus-gene-2.509-mRNA-1	a	na	na	na	na	PR202_maker-Super-Scaffold_7-augustus-gene-5.427	06fcb652f126b0bd7ba098030e6fb805
0.7476	0.1904	0.7191	0.2017	b	good	XP_004951759.1	sita:101786619	None	PR202_augustus_masked-Super-Scaffold_107-processed-gene-0.221-mRNA-1	b	xo	XP_004951759.1	sita:101786619	None	PR202_maker-Super-Scaffold_2412-augustus-gene-2.22	fce7be2575d147d00312251382f7a1cb
0.1724	0.0502	0.1799	0.0511	a	na	na	na	na	PR202_augustus_masked-Super-Scaffold_7-processed-gene-4.382-mRNA-1	b	xo	XP_004955045.1	sita:101773712	None	PR202_augustus_masked-Super-Scaffold_70-processed-gene-0.53	f9394607a31d63e0a6d45f31a793d30a
0.7625	0.354	0.6902	0.3778	a	na	na	na	na	PR202_augustus_masked-Super-Scaffold_186-processed-gene-2.609-mRNA-1	a	na	na	na	na	PR202_maker-Super-Scaffold_18-augustus-gene-4.10	729e32d8c87892bb70149b84bfeca9ee
1.3968	0.5904	1.2406	0.6177	a	na	na	na	na	PR202_augustus_masked-Super-Scaffold_134-processed-gene-0.618-mRNA-1	a	good	XP_004961935.1	sita:101785753	None	PR202_augustus_masked-Super-Scaffold_152-processed-gene-8.71	b5180ad207bb1cc818aa50a321f5f7a2
0.5941	0.262	0.57	0.2681	b	na	na	na	na	PR202_augustus_masked-Super-Scaffold_202-processed-gene-1.461-mRNA-1	b	good	XP_004958441.1	sita:101783180	K09422	PR202_maker-Super-Scaffold_16-augustus-gene-1.709	13a24ca48b293f18b936c141998f0112
0.032	0.0099	0.0379	0.0094	a	good	XP_004955452.1	sita:101755882	K21989	PR202_maker-Super-Scaffold_88-augustus-gene-0.508-mRNA-1	b	na	na	na	na	PR202_maker-Super-Scaffold_2628-augustus-gene-2.43	4ed37707a9587cb9379b67cd8f7edf2b
0.1746	0.0971	0.1742	0.0987	b	xo	XP_004967948.1	sita:101778950	K03868	PR202_maker-Super-Scaffold_12-augustus-gene-1.674-mRNA-1	a	xo	XP_004967948.1	sita:101778950	K03868	PR202_maker-Super-Scaffold_50-augustus-gene-2.61	1e5841b3b4bb539f35a42f371c64b3fe
0.0376	0.0117	0.0458	0.0109	a	na	na	na	na	PR202_maker-Super-Scaffold_4-augustus-gene-1.70-mRNA-1	b	na	na	na	na	PR202_maker-Super-Scaffold_225-augustus-gene-0.551	e6dc2a22c3208374203826dd48f7a3e5
0.0472	0.0029	0.0629	0.0026	a	na	na	na	na	PR202_maker-Super-Scaffold_182-augustus-gene-0.364-mRNA-1	na	na	na	na	na	PR202_maker-scaffold1605_size112729_obj-augustus-gene-0.30	4d33c44e32f36800bd60a6961c26233b
6.3195	0.5183	2.8834	0.5561	b	na	na	na	na	PR202_augustus_masked-Super-Scaffold_19-processed-gene-0.133-mRNA-1	b	na	na	na	na	PR202_maker-Super-Scaffold_118-augustus-gene-1.3	41823b9167d799c583495ec14dd62837
0.0381	0.0112	0.0417	0.0108	b	na	na	na	na	PR202_maker-Super-Scaffold_291-augustus-gene-8.476-mRNA-1	a	good	XP_022683285.1	na	na	PR202_maker-Super-Scaffold_37-augustus-gene-0.30	848f30308edc14b68fed444a902fb7a6
1.3648	0.4566	1.0947	0.4864	b	good	XP_004978700.1	sita:101755908	K14431	PR202_augustus_masked-Super-Scaffold_475-processed-gene-0.216-mRNA-1	a	na	na	na	na	PR202_maker-Super-Scaffold_134-augustus-gene-0.716	919f3d8fa42e59535f5ac2fff29da605
0.8857	0.2905	0.9572	0.2896	a	na	na	na	na	PR202_maker-Super-Scaffold_191-augustus-gene-0.169-mRNA-1	a	good	XP_004986171.3	sita:101783775	None	PR202_maker-Super-Scaffold_85-augustus-gene-0.386	78c537431c14fe6429a3377a591b1a4e
0.3261	0.0669	0.3088	0.0713	b	good	XP_004965792.1	sita:101774322	K00083	PR202_maker-Super-Scaffold_4803-augustus-gene-0.256-mRNA-1	a	xo	XP_004965792.1	sita:101774322	K00083	PR202_augustus_masked-Super-Scaffold_253-processed-gene-1.453	ef8f3ee779b813f7fd911684b282d17c
0.0955	0.0224	0.1061	0.0219	a	good	XP_004969910.1	sita:101755300	None	PR202_maker-Super-Scaffold_334-augustus-gene-0.309-mRNA-1	b	good	XP_004969910.1	sita:101755300	None	PR202_augustus_masked-Super-Scaffold_332-processed-gene-0.101	bd2044479b679596843d986d7a7c270c
0.0375	0.0068	0.0434	0.0065	b	good	XP_004964691.1	sita:101759997	None	PR202_maker-Super-Scaffold_357-augustus-gene-0.279-mRNA-1	a	na	na	na	na	PR202_maker-Super-Scaffold_4-augustus-gene-0.495	41bcbd37d7fb59f99e8b7bf689aad369
64.7257	0.6756	2.7	0.787	a	na	na	na	na	PR202_maker-Super-Scaffold_182-exonerate_protein2genome-gene-2.373-mRNA-1	b	na	na	na	na	PR202_maker-Super-Scaffold_266-augustus-gene-1.500	c869467f8337de1a82a11d7a4d64d864
0.7778	0.2621	0.7285	0.28	a	xo	XP_004967376.1	sita:101757188	None	PR202_augustus_masked-Super-Scaffold_12-processed-gene-4.131-mRNA-1	b	na	na	na	na	PR202_augustus_masked-Super-Scaffold_19-processed-gene-2.93	474ce784e1552c8eeb2359334f348cef
0.9353	0.3412	0.905	0.3554	na	xo	XP_022679749.1	na	na	PR202_augustus_masked-Super-Scaffold_266-processed-gene-2.217-mRNA-1	a	good	XP_022679749.1	na	na	PR202_augustus_masked-Super-Scaffold_81-processed-gene-2.210	b7c9786815527c12ae78f47b70eef91d
0.1542	0.0306	0.1693	0.0298	b	xo	XP_022683826.1	na	na	PR202_maker-Super-Scaffold_2412-augustus-gene-2.11-mRNA-1	a	xo	XP_022683826.1	na	na	PR202_maker-Super-Scaffold_25-augustus-gene-3.93	561a91c350bb1cf61aee2388dfd1fb7e
1.0661	0.377	1.0008	0.4032	na	xo	XP_022683582.1	sita:101779252	None	PR202_maker-Super-Scaffold_25-augustus-gene-2.28-mRNA-1	b	good	XP_004965768.1	sita:101765010	None	PR202_maker-Super-Scaffold_4803-augustus-gene-0.248	cdfca2317c96e9e042d82c0a6d6b82ac
0.2159	0.0987	0.2266	0.1004	a	good	XP_012704247.1	sita:101782275	None	PR202_augustus_masked-Super-Scaffold_152-processed-gene-0.266-mRNA-1	b	good	XP_012704247.1	sita:101782275	None	PR202_augustus_masked-Super-Scaffold_3028-processed-gene-0.497	9d95067eaf2fc0f0bf4563abf006cb6a
0.7391	0.5348	0.6781	0.5506	a	na	na	na	na	PR202_maker-Super-Scaffold_12-augustus-gene-4.1001-mRNA-1	b	good	XP_004969995.1	sita:101755160	K19038	PR202_augustus_masked-Super-Scaffold_352-processed-gene-0.25	23c0bc2d97260cd826da2f9edd96c219
0.1305	0.0346	0.1287	0.0358	b	good	XP_004969893.1	sita:101783136	None	PR202_maker-Super-Scaffold_332-augustus-gene-0.292-mRNA-1	a	good	XP_012701990.1	na	na	PR202_augustus_masked-Super-Scaffold_334-processed-gene-0.5	b716bb0951c689b50836e0ddb4a005e8
3.54	0.6738	2.3045	0.7178	a	na	na	na	na	PR202_maker-Super-Scaffold_24-augustus-gene-5.18-mRNA-1	a	good	XP_014660789.1	na	na	PR202_maker-Super-Scaffold_792-augustus-gene-0.361	cb1744ba424959f7bf4090dcd7f3de18
0.0557	0.0396	0.0679	0.0372	a	good	XP_004961719.1	sita:101764293	None	PR202_augustus_masked-Super-Scaffold_152-processed-gene-6.241-mRNA-1	b	good	XP_004961719.1	sita:101764293	None	PR202_augustus_masked-Super-Scaffold_514-processed-gene-0.49	2ee3cd0f0a3ddd3649e0f2d277d6cde1
0.0739	0.0565	0.0712	0.0585	b	good	XP_022679893.1	na	na	PR202_maker-Super-Scaffold_3-augustus-gene-4.570-mRNA-1	a	good	XP_022679893.1	na	na	PR202_maker-Super-Scaffold_66-augustus-gene-1.383	8dc2338e6565748a21d291b704213121
0.0251	0.0045	0.0335	0.0041	a	na	na	na	na	PR202_augustus_masked-Super-Scaffold_204-processed-gene-0.575-mRNA-1	b	na	na	na	na	PR202_augustus_masked-Super-Scaffold_2591-processed-gene-0.190	c038a0ab02f5f7f173e1dfcd82ad545e
0.0911	0.0257	0.1001	0.0259	a	good	XP_004976894.1	sita:101783979	K09338	PR202_maker-Super-Scaffold_184-augustus-gene-1.19-mRNA-1	b	good	XP_004976894.1	sita:101783979	K09338	PR202_maker-Super-Scaffold_243-augustus-gene-1.647	bbc06e3650e1530d784b7161224da51d
0.124	0.0636	0.1507	0.0596	a	na	na	na	na	PR202_augustus_masked-Super-Scaffold_302-processed-gene-0.559-mRNA-1	b	na	na	na	na	PR202_augustus_masked-Super-Scaffold_158-processed-gene-0.370	f138a8b7d3781922390fd52a51dc1c18
0.2957	0.1884	0.2774	0.1918	a	na	na	na	na	PR202_augustus_masked-Super-Scaffold_2539-processed-gene-0.414-mRNA-1	a	good	XP_004961899.1	sita:101770514	K17800	PR202_augustus_masked-Super-Scaffold_152-processed-gene-8.150	d56cd910010b89dedf552438fef26fc8
0.0633	0.0001	0.0543	0.0	a	na	na	na	na	PR202_maker-Super-Scaffold_328-augustus-gene-0.16-mRNA-1	b	na	na	na	na	PR202_maker-Super-Scaffold_1191-augustus-gene-1.5	1b4a9142db3d5c7a59769c392e43c2fa
1.4118	0.3889	1.3835	0.4025	a	xo	XP_004973795.1	sita:101782337	K10523	PR202_maker-Super-Scaffold_311-augustus-gene-1.43-mRNA-1	b	na	na	na	na	PR202_maker-Super-Scaffold_8-augustus-gene-2.44	236e0a21cee16bea91c1000dfcc6390b
1.4622	0.8602	1.1865	0.9077	b	na	na	na	na	PR202_maker-Super-Scaffold_146-augustus-gene-0.304-mRNA-1	a	na	na	na	na	PR202_maker-Super-Scaffold_291-augustus-gene-6.192	007d0bbc8dd80dd0e429279975cd934b
1.0444	0.4219	1.0283	0.4301	a	xo	XP_004956913.1	sita:101785711	K09286	PR202_maker-Super-Scaffold_311-augustus-gene-3.578-mRNA-1	a	na	na	na	na	PR202_maker-Super-Scaffold_84-augustus-gene-2.241	02049cd7cefeaaab3dc80ee75a8b29b0
0.0976	0.0289	0.1068	0.0291	a	good	XP_022681075.1	sita:101756863	None	PR202_augustus_masked-Super-Scaffold_223-processed-gene-0.44-mRNA-1	b	na	na	na	na	PR202_maker-Super-Scaffold_891-augustus-gene-1.83	e2c6df80ed5ac294a36162f39df58bb5
0.7077	0.3329	0.6169	0.3626	b	good	XP_004962838.1	sita:101764705	K03676	PR202_augustus_masked-Super-Scaffold_124-processed-gene-1.100-mRNA-1	a	na	na	na	na	PR202_augustus_masked-Super-Scaffold_105-processed-gene-4.197	1d77fced2239a35c7ef9a70408f99a02
0.0145	0.0361	0.0174	0.033	b	na	na	na	na	PR202_augustus_masked-Super-Scaffold_169-processed-gene-0.95-mRNA-1	a	na	na	na	na	PR202_augustus_masked-Super-Scaffold_264-processed-gene-1.66	591a0e9f94fe8b2ea6dd09293224fc50
0.1126	0.0436	0.1144	0.0441	b	good	XP_004962879.1	na	na	PR202_maker-Super-Scaffold_124-augustus-gene-1.26-mRNA-1	a	xo	XP_004962879.1	na	na	PR202_maker-Super-Scaffold_105-augustus-gene-4.320	5051f5ed5cc4074677a81890aacde555
0.2612	0.0495	0.2814	0.0493	b	na	na	na	na	PR202_augustus_masked-Super-Scaffold_509-processed-gene-4.67-mRNA-1	a	na	na	na	na	PR202_augustus_masked-Super-Scaffold_33-processed-gene-0.161	1c95f4fc64ec86888988974520346dee
65.0196	0.3802	2.3929	0.4507	a	na	na	na	na	PR202_maker-Super-Scaffold_24-augustus-gene-10.12-mRNA-1	b	na	na	na	na	PR202_augustus_masked-Super-Scaffold_435-processed-gene-1.159	0aa4bcfda9ad6398b38a41d70b7d7255
0.0985	0.0209	0.1055	0.0207	a	na	na	na	na	PR202_maker-Super-Scaffold_100-augustus-gene-3.140-mRNA-1	b	xo	XP_004978572.1	sita:101773453	K05909	PR202_augustus_masked-Super-Scaffold_266-processed-gene-1.63	dd88ea1ccefefadb91821b90201321d9
0.0266	0.0109	0.0305	0.0105	b	na	na	na	na	PR202_maker-Super-Scaffold_304-augustus-gene-2.88-mRNA-1	a	na	na	na	na	PR202_maker-Super-Scaffold_211-augustus-gene-1.0	83e8647b5c6e7224684f9d268ecef5b8
0.6876	0.3689	0.6136	0.3879	a	good	XP_004951387.1	sita:101773683	K09286	PR202_augustus_masked-Super-Scaffold_593-processed-gene-0.289-mRNA-1	a	xo	XP_004968548.2	sita:101776627	K09286	PR202_augustus_masked-Super-Scaffold_50-processed-gene-5.196	25e15cc3d316633fbcdda3ef30740e78
0.066	0.0001	0.0659	0.0	a	na	na	na	na	PR202_maker-Super-Scaffold_40-augustus-gene-4.7-mRNA-1	b	na	na	na	na	PR202_maker-Super-Scaffold_271-augustus-gene-1.404	02eb6819cf914cb47bac9cbb5d653ac6
0.217	0.0662	0.251	0.0646	b	good	XP_004961654.1	sita:101773624	None	PR202_augustus_masked-Super-Scaffold_2768-processed-gene-0.264-mRNA-1	a	good	XP_004961654.1	sita:101773624	None	PR202_augustus_masked-Super-Scaffold_152-processed-gene-2.540	552f56ef79067a4aa6e11b0eeeea7585
0.2505	0.1004	0.2523	0.1031	b	good	XP_004987153.1	sita:101776504	None	PR202_augustus_masked-Super-Scaffold_15-processed-gene-2.871-mRNA-1	a	na	na	na	na	PR202_augustus_masked-Super-Scaffold_18-processed-gene-3.473	bea3000ba2f912a58d382b32035c97fc
0.4816	0.1348	0.4692	0.1431	a	na	na	na	na	PR202_augustus_masked-Super-Scaffold_7-processed-gene-12.843-mRNA-1	b	xo	XP_004976290.1	sita:101774931	K01358	PR202_augustus_masked-Super-Scaffold_39-processed-gene-7.20	05465b4de7217ea69b45e73443559d0d
0.0974	0.0198	0.1009	0.0198	b	na	na	na	na	PR202_maker-Super-Scaffold_291-augustus-gene-8.555-mRNA-1	a	good	XP_004973936.1	sita:101771141	None	PR202_maker-Super-Scaffold_37-augustus-gene-1.55	0315c1d466ccbfd6c8b5499a96daab35
1.5753	0.7673	1.5203	0.7756	a	xo	XP_022682887.1	na	na	PR202_maker-Super-Scaffold_84-augustus-gene-3.9-mRNA-1	b	good	XP_004964661.1	sita:101782133	K11855	PR202_augustus_masked-Super-Scaffold_357-processed-gene-0.150	b38258dc1ea09fe357a9d4c792213e86
0.2584	0.1422	0.2542	0.1465	b	good	XP_004983156.1	sita:101773086	K01051	PR202_maker-Super-Scaffold_267-augustus-gene-2.86-mRNA-1	a	good	XP_004983156.1	sita:101773086	K01051	PR202_augustus_masked-Super-Scaffold_4830-processed-gene-0.198	932bb4e642ec035aaf9211d7eb5cc243
1.2757	0.3224	1.0959	0.3509	a	na	na	na	na	PR202_maker-Super-Scaffold_18-augustus-gene-5.14-mRNA-1	b	xo	XP_004966488.1	na	na	PR202_maker-Super-Scaffold_1173-augustus-gene-0.97	bd2f4883602be7a4b7e30ef83f397216
62.08	0.5958	2.1446	0.6685	b	good	XP_004983160.1	sita:101774588	None	PR202_augustus_masked-Super-Scaffold_267-processed-gene-2.140-mRNA-1	a	na	na	na	na	PR202_maker-Super-Scaffold_18-exonerate_protein2genome-gene-3.374	ce25f943ca71965c31c61ae232878bb9
0.0878	0.0455	0.0893	0.0462	a	na	na	na	na	PR202_augustus_masked-Super-Scaffold_311-processed-gene-0.74-mRNA-1	b	na	na	na	na	PR202_augustus_masked-Super-Scaffold_10-processed-gene-3.405	06e00399e9d1bfc8c99ba71c15e5e9f5
0.1603	0.0576	0.1475	0.0603	a	na	na	na	na	PR202_maker-Super-Scaffold_63-augustus-gene-2.33-mRNA-1	b	na	na	na	na	PR202_maker-Super-Scaffold_893-augustus-gene-0.37	2fbb371b8f20daac43a4333c43119753
0.0511	0.0134	0.0637	0.0125	b	good	XP_004958597.1	sita:101778598	K14564	PR202_maker-Super-Scaffold_16-augustus-gene-2.36-mRNA-1	a	good	XP_004958597.1	sita:101778598	K14564	PR202_augustus_masked-Super-Scaffold_34-processed-gene-1.176	795d49343ff5876328fa0fa7e127047f
0.1296	0.0274	0.1348	0.0298	a	na	na	na	na	PR202_augustus_masked-Super-Scaffold_24-processed-gene-2.200-mRNA-1	b	na	na	na	na	PR202_maker-Super-Scaffold_19-augustus-gene-2.372	1396b1056e15182c91cbc51a49811d59
0.0715	0.0145	0.0933	0.013	b	na	na	na	na	PR202_maker-Super-Scaffold_435-augustus-gene-2.799-mRNA-1	a	na	na	na	na	PR202_maker-Super-Scaffold_285-augustus-gene-1.44	1d95d318da488488fe0d01d7e57d2925
0.0731	0.0159	0.0735	0.0164	a	na	na	na	na	PR202_maker-Super-Scaffold_1173-augustus-gene-1.1071-mRNA-1	b	na	na	na	na	PR202_augustus_masked-Super-Scaffold_13-processed-gene-1.320	90154da96903c9ba687b22cfce27ed6e
0.0688	0.0178	0.0797	0.0171	a	xo	XP_004967760.1	sita:101772037	K18757	PR202_maker-Super-Scaffold_50-augustus-gene-3.671-mRNA-1	b	xo	XP_004967760.1	sita:101772037	K18757	PR202_augustus_masked-Super-Scaffold_12-processed-gene-2.506	724ec31afb9b26307aa8edd543c5e098
0.0611	0.0309	0.069	0.0301	b	xo	XP_004951890.1	sita:101773135	None	PR202_augustus_masked-Super-Scaffold_2412-processed-gene-1.61-mRNA-1	a	good	XP_004951890.1	sita:101773135	None	PR202_augustus_masked-Super-Scaffold_28-processed-gene-0.35	3dc9dea44716b4a07b6868766018871b
0.5448	0.1761	0.4759	0.1935	a	na	na	na	na	PR202_augustus_masked-Super-Scaffold_7-processed-gene-6.75-mRNA-1	b	xo	XP_004976373.1	sita:101773025	K14488	PR202_augustus_masked-Super-Scaffold_39-processed-gene-7.88	0f800f19b5e1aa586ed5a26fb380b676
0.0156	0.0104	0.0198	0.0093	a	na	na	na	na	PR202_maker-Super-Scaffold_7-augustus-gene-9.662-mRNA-1	b	good	XP_004956989.1	sita:101784378	None	PR202_maker-Super-Scaffold_453-augustus-gene-1.366	6eb3bab749e1e93c096858582f6bf1db
0.082	0.0509	0.0851	0.0512	a	na	na	na	na	PR202_maker-Super-Scaffold_204-augustus-gene-0.761-mRNA-1	b	na	na	na	na	PR202_maker-Super-Scaffold_2591-augustus-gene-0.995	463b8f56dc8813cfdeb5a76292899d28
0.9677	0.4056	0.8777	0.4242	a	good	XP_004961443.1	sita:101763625	K14165	PR202_augustus_masked-Super-Scaffold_152-processed-gene-1.471-mRNA-1	a	good	XP_004969890.1	sita:101781911	K14165	PR202_maker-Super-Scaffold_334-augustus-gene-0.301	3897524a5be5829395d5e1190d89326e
0.1091	0.0054	0.1118	0.0055	a	na	na	na	na	PR202_augustus_masked-Super-Scaffold_395-processed-gene-1.432-mRNA-1	b	na	na	na	na	PR202_augustus_masked-Super-Scaffold_843-processed-gene-0.133	8ddb4c8a6859f35f590dc6c8aec2af3c
1.6779	0.2741	3.1779	0.2718	b	na	na	na	na	PR202_augustus_masked-Super-Scaffold_128-processed-gene-4.750-mRNA-1	na	na	na	na	na	PR202_augustus_masked-scaffold420_size905318_subseq_1:107833_obj-processed-gene-0.53	189db5cd1fd4e99490af73f70dd73f73
0.0	0.0	0.0	0.0	a	na	na	na	na	PR202_maker-Super-Scaffold_7-augustus-gene-3.39-mRNA-1	a	na	na	na	na	PR202_maker-Super-Scaffold_7-augustus-gene-9.635	40e74e11148c7ecca416426f46b359e8
0.8599	0.1095	1.0334	0.118	b	xo	XP_022684066.1	na	na	PR202_augustus_masked-Super-Scaffold_39-processed-gene-5.256-mRNA-1	a	na	na	na	na	PR202_maker-Super-Scaffold_7-augustus-gene-11.459	fee1173f6c5935be3e2420346b5a4ea9
0.0	0.0	0.0	0.0	a	na	na	na	na	PR202_maker-Super-Scaffold_7-augustus-gene-10.70-mRNA-1	a	na	na	na	na	PR202_maker-Super-Scaffold_7-augustus-gene-4.64	8a31e76867fb66f52ff9019a384ac7c2
0.3282	0.3554	0.3328	0.3597	b	na	na	na	na	PR202_augustus_masked-Super-Scaffold_10-processed-gene-2.69-mRNA-1	a	good	XP_014660867.1	sita:101753163	None	PR202_augustus_masked-Super-Scaffold_37-processed-gene-1.501	fce31b079aaab4f90dff21e3a8ae0702
0.0521	0.0074	0.0615	0.007	b	xo	XP_004951644.1	sita:101775307	None	PR202_augustus_masked-Super-Scaffold_2412-processed-gene-3.563-mRNA-1	a	xo	XP_004951644.1	sita:101775307	None	PR202_augustus_masked-Super-Scaffold_25-processed-gene-2.163	e145706cdc051e0bce3ab1de5fac02e9
0.2038	0.0237	0.231	0.0226	b	good	XP_004956179.1	sita:101782213	None	PR202_maker-Super-Scaffold_96-augustus-gene-0.394-mRNA-1	a	na	na	na	na	PR202_maker-Super-Scaffold_201-augustus-gene-1.558	9b9e46b2b01a17320b88467e25442eb7
1.0042	0.0644	1.1254	0.0708	a	na	na	na	na	PR202_maker-Super-Scaffold_186-augustus-gene-0.16-mRNA-1	b	good	XP_004985723.2	sita:101768267	K07910	PR202_maker-Super-Scaffold_5062-augustus-gene-0.744	c5473b7924e8de7a427c4ec8081b8da2
0.0876	0.0592	0.0923	0.058	a	na	na	na	na	PR202_maker-Super-Scaffold_100-augustus-gene-2.173-mRNA-1	a	na	na	na	na	PR202_maker-Super-Scaffold_266-augustus-gene-2.1013	8406d73f90317e7806d9af3e35053779
0.2551	0.282	0.2905	0.2724	a	na	na	na	na	PR202_maker-Super-Scaffold_395-augustus-gene-4.564-mRNA-1	b	na	na	na	na	PR202_maker-Super-Scaffold_122-exonerate_protein2genome-gene-0.476	46ee4846c1f36b06b3eb1b6afb59f456
0.0251	0.0049	0.0291	0.0046	a	good	XP_004981034.1	sita:101781184	None	PR202_maker-Super-Scaffold_91-augustus-gene-0.33-mRNA-1	a	good	XP_004981034.1	sita:101781184	None	PR202_maker-Super-Scaffold_152-augustus-gene-5.260	1269c84a5da2733151f4d26d8f02be11
0.0603	0.0121	0.0674	0.0117	b	na	na	na	na	PR202_augustus_masked-Super-Scaffold_291-processed-gene-8.653-mRNA-1	a	good	XP_004973919.1	sita:101764238	K01214	PR202_augustus_masked-Super-Scaffold_37-processed-gene-0.464	90bc798b380a119c5ed565933ae3e89d
1.0032	0.1364	0.9858	0.153	a	na	na	na	na	PR202_maker-Super-Scaffold_8-augustus-gene-1.403-mRNA-1	b	xo	XP_004956941.1	sita:101765479	None	PR202_augustus_masked-Super-Scaffold_146-processed-gene-0.409	09092d8fd59edb08bef15a1b59e12062
1.3474	0.4934	1.2198	0.5124	a	good	XP_022682190.1	sita:101783659	None	PR202_augustus_masked-Super-Scaffold_214-processed-gene-0.1070-mRNA-1	a	na	na	na	na	PR202_maker-Super-Scaffold_285-augustus-gene-1.29	aef9bf03605f949dff1de6880c08ad1e
0.0547	0.0058	0.0547	0.006	b	good	XP_022679547.1	sita:101769270	None	PR202_augustus_masked-Super-Scaffold_364-processed-gene-0.254-mRNA-1	a	na	na	na	na	PR202_augustus_masked-Super-Scaffold_375-processed-gene-0.86	fe5b6cea51f83c948c836932331861c1
0.0	0.0	0.0	0.0	a	good	XP_004980734.1	sita:101756052	None	PR202_maker-Super-Scaffold_152-augustus-gene-7.380-mRNA-1	a	good	XP_004980734.1	sita:101756052	None	PR202_maker-Super-Scaffold_152-augustus-gene-3.341	f20afa372b99091c72209bb4781a38c3
0.9157	0.4218	0.9157	0.4333	b	xo	XP_012701112.2	sita:101767648	K15032	PR202_augustus_masked-Super-Scaffold_84-processed-gene-1.25-mRNA-1	a	na	na	na	na	PR202_augustus_masked-Super-Scaffold_395-processed-gene-4.87	2af6b59fd33a52468069d49a289a1729
0.8037	0.3646	0.7552	0.3778	a	na	na	na	na	PR202_augustus_masked-Super-Scaffold_100-processed-gene-3.226-mRNA-1	b	good	XP_004958718.1	sita:101755758	None	PR202_maker-Super-Scaffold_16-augustus-gene-3.1127	501c8ce02b5ab076e7cc6798f105844e
0.0375	0.0059	0.0453	0.0055	a	na	na	na	na	PR202_maker-Super-Scaffold_7-augustus-gene-0.27-mRNA-1	b	good	XP_004952500.1	sita:101753293	K16904	PR202_maker-Super-Scaffold_27-augustus-gene-0.450	4d84c29e909b320df0ad023c789a4f4e
1.1804	0.3414	1.2606	0.35	a	xo	XP_004951841.1	sita:101754361	None	PR202_augustus_masked-Super-Scaffold_25-processed-gene-3.316-mRNA-1	a	xo	XP_022681478.1	sita:101760548	None	PR202_maker-Super-Scaffold_1173-augustus-gene-1.1050	0810eb34be60275d4971da12635a0890
0.0609	0.0256	0.0626	0.0253	b	good	XP_004986047.1	sita:101758114	K15691	PR202_maker-Super-Scaffold_389-augustus-gene-0.193-mRNA-1	a	na	na	na	na	PR202_maker-Super-Scaffold_18-augustus-gene-6.770	d81cf09af7a6c8a66a85d6d383d44423
0.0404	0.0182	0.0491	0.0169	b	xo	XP_004970402.1	sita:101776111	K07198	PR202_augustus_masked-Super-Scaffold_128-processed-gene-4.665-mRNA-1	a	good	XP_004970402.1	sita:101776111	K07198	PR202_augustus_masked-Super-Scaffold_214-processed-gene-0.1116	f5891f30581854290070fb2b51fb6964
1.2894	0.27	1.3487	0.2852	a	good	XP_004961073.1	sita:101785471	None	PR202_maker-Super-Scaffold_2499-augustus-gene-0.723-mRNA-1	a	na	na	na	na	PR202_maker-Super-Scaffold_504-augustus-gene-0.680	bd5e280828fd8e58f433a253669d579a
0.4942	0.293	0.4806	0.307	b	good	XP_022681103.1	na	na	PR202_maker-Super-Scaffold_2768-augustus-gene-0.20-mRNA-1	a	good	XP_004970336.1	sita:101785540	None	PR202_augustus_masked-Super-Scaffold_214-processed-gene-0.1075	5b0629e50d442e09c02a8526dd901f98
0.6875	0.4674	0.5764	0.492	b	good	XP_004977346.1	sita:101756306	None	PR202_augustus_masked-Super-Scaffold_475-processed-gene-0.265-mRNA-1	b	xo	XP_004970677.1	na	na	PR202_augustus_masked-Super-Scaffold_128-processed-gene-2.275	50596df409c5b2d5048ba858b64f1be6
0.0919	0.0243	0.0972	0.0248	a	good	XP_004984252.1	na	na	PR202_maker-Super-Scaffold_524-augustus-gene-0.9-mRNA-1	b	na	na	na	na	PR202_maker-Super-Scaffold_202-augustus-gene-1.503	8dd26179369ba4ddc7a185df02b0f8eb
0.0594	0.0123	0.0618	0.0131	a	xo	XP_004981595.1	sita:101762554	None	PR202_augustus_masked-Super-Scaffold_210-processed-gene-3.625-mRNA-1	b	na	na	na	na	PR202_maker-Super-Scaffold_345-augustus-gene-0.158	0af1fb0c6aa703d5e22bd00580fe976b
0.0631	0.0089	0.0713	0.0086	a	good	XP_004968486.1	sita:101785805	None	PR202_maker-Super-Scaffold_792-augustus-gene-0.396-mRNA-1	b	good	XP_004968486.1	sita:101785805	None	PR202_maker-Super-Scaffold_337-augustus-gene-0.114	852a5a1a2ee32338e062575f96590338
2.0524	0.8968	1.802	0.9197	b	na	na	na	na	PR202_augustus_masked-Super-Scaffold_323-processed-gene-0.132-mRNA-1	a	na	na	na	na	PR202_augustus_masked-Super-Scaffold_191-processed-gene-4.91	24e2783b554895ee9481ad9c8cc8a0cc
0.059	0.0229	0.0737	0.0213	b	na	na	na	na	PR202_maker-Super-Scaffold_105-augustus-gene-2.137-mRNA-1	a	good	XP_004962931.2	sita:101768905	K03243	PR202_maker-Super-Scaffold_78-augustus-gene-0.23	83a190eba6346c5d9890b2e2f43dc9a7
0.1424	0.055	0.1412	0.0564	a	good	XP_012700380.2	sita:101786944	None	PR202_augustus_masked-Super-Scaffold_152-processed-gene-0.267-mRNA-1	b	good	XP_012700380.2	sita:101786944	None	PR202_augustus_masked-Super-Scaffold_3028-processed-gene-0.496	1ea5b75103abe640ecd78a329dfde9f9
1.2377	0.1856	0.9772	0.2095	b	xo	XP_004953959.1	sita:101785692	K09422	PR202_maker-Super-Scaffold_84-augustus-gene-1.242-mRNA-1	b	na	na	na	na	PR202_maker-Super-Scaffold_8-augustus-gene-2.96	bb7c0556895eec2be8e0c93ca55d8540
0.0239	0.0161	0.0268	0.0157	a	na	na	na	na	PR202_maker-Super-Scaffold_70-augustus-gene-4.379-mRNA-1	b	good	XP_004970948.1	sita:101783660	None	PR202_augustus_masked-Super-Scaffold_376-processed-gene-0.301	0789dbc33b4e0446e06e1d20d683ec43
0.7106	0.3454	0.5907	0.3723	b	good	XP_004970017.1	sita:101763810	None	PR202_augustus_masked-Super-Scaffold_352-processed-gene-0.134-mRNA-1	a	na	na	na	na	PR202_augustus_masked-Super-Scaffold_307-processed-gene-3.482	18321ed8b089ac39440b5b2f69249847
0.0504	0.0267	0.0678	0.0242	a	na	na	na	na	PR202_maker-Super-Scaffold_76-augustus-gene-3.343-mRNA-1	na	na	na	na	na	PR202_maker-scaffold1611_size111749_obj-augustus-gene-0.29	7143fadfff74132bde6c32739fa72619
0.1129	0.0197	0.1166	0.0198	b	xo	XP_004970740.1	sita:101772177	K09422	PR202_maker-Super-Scaffold_128-augustus-gene-2.77-mRNA-1	a	na	na	na	na	PR202_augustus_masked-Super-Scaffold_134-processed-gene-1.225	82747fe0144473bd2859e66a820b8c50
0.0524	0.0107	0.0549	0.0109	a	good	XP_004984427.1	sita:101778651	None	PR202_augustus_masked-Super-Scaffold_637-processed-gene-0.10-mRNA-1	b	na	na	na	na	PR202_augustus_masked-Super-Scaffold_89-processed-gene-0.207	6254da8f14befda20122086c4a2077c5
0.1387	0.0376	0.1419	0.0374	b	na	na	na	na	PR202_augustus_masked-Super-Scaffold_158-processed-gene-0.359-mRNA-1	a	na	na	na	na	PR202_maker-Super-Scaffold_302-augustus-gene-0.92	b7ca417e8ccbc63a7cf74c502c7d4287
0.5138	0.2636	0.4846	0.274	na	good	XP_004971452.1	sita:101776785	None	PR202_augustus_masked-Super-Scaffold_179-processed-gene-0.170-mRNA-1	na	good	XP_022682659.1	sita:106804320	None	PR202_augustus_masked-scaffold1517_size127354_obj-processed-gene-0.3	cbf4f81447720c5e178878e624b950ec
0.0642	0.0212	0.077	0.0202	na	na	na	na	na	PR202_maker-scaffold1230|size411393_subseq_1:93411_obj-augustus-gene-0.47-mRNA-1	a	good	XP_004970126.1	sita:101770979	K18588	PR202_maker-Super-Scaffold_565-augustus-gene-0.109	992ad55832a13876a276e9e96ad16cbd
1.4179	1.0921	1.1857	1.1024	a	na	na	na	na	PR202_maker-Super-Scaffold_18-augustus-gene-0.9-mRNA-1	na	na	na	na	na	PR202_maker-Super-Scaffold_2827-augustus-gene-0.118	ebc2d575af7845485657444454717e13
1.6965	0.657	1.6846	0.6666	a	na	na	na	na	PR202_augustus_masked-Super-Scaffold_204-processed-gene-0.461-mRNA-1	a	na	na	na	na	PR202_augustus_masked-Super-Scaffold_408-processed-gene-0.95	dba4d61c65417d0b2861e33fcf15d873
0.7467	0.2703	0.8519	0.264	a	good	XP_004964607.1	sita:101758093	K09286	PR202_maker-Super-Scaffold_387-augustus-gene-0.17-mRNA-1	a	na	na	na	na	PR202_maker-Super-Scaffold_84-augustus-gene-2.241	b1c5b27616e3ab1e063c619254c8a738
0.0992	0.0143	0.0953	0.0174	b	na	na	na	na	PR202_augustus_masked-Super-Scaffold_39-processed-gene-5.281-mRNA-1	b	na	na	na	na	PR202_maker-Super-Scaffold_95-exonerate_protein2genome-gene-1.314	db721eb7f1952c509a55ef618e49d125
0.0548	0.0187	0.0594	0.0185	a	na	na	na	na	PR202_augustus_masked-Super-Scaffold_202-processed-gene-8.244-mRNA-1	b	na	na	na	na	PR202_augustus_masked-Super-Scaffold_101-processed-gene-1.102	904900312e67ee58a8493456913ce847
0.0401	0.0179	0.0473	0.017	b	good	XP_004968646.1	sita:101785806	None	PR202_maker-Super-Scaffold_113-augustus-gene-1.17-mRNA-1	a	good	XP_004968646.1	sita:101785806	None	PR202_maker-Super-Scaffold_31-augustus-gene-2.166	7aaf63bf847570a61f5f28ccfb407ec8
2.3875	0.1761	3.0	0.1993	b	good	XP_004985875.1	sita:101759475	K11000	PR202_maker-Super-Scaffold_389-augustus-gene-0.34-mRNA-1	na	xo	XP_012703098.1	sita:101765589	K11000	PR202_augustus_masked-Super-Scaffold_13-processed-gene-0.145	5e92d5793aae430e0c8b8093d58c17ea
1.1014	0.058	1.2766	0.0628	a	na	na	na	na	PR202_maker-Super-Scaffold_158-augustus-gene-0.152-mRNA-1	b	good	XP_004964695.1	sita:101761609	K23025	PR202_maker-Super-Scaffold_357-augustus-gene-0.229	0e212de63ab954ac26a647b9d7bdea88
0.7274	0.1496	0.7472	0.1532	a	na	na	na	na	PR202_augustus_masked-Super-Scaffold_7-processed-gene-12.901-mRNA-1	na	xo	XP_004956408.1	sita:101783969	K05609	PR202_maker-Super-Scaffold_95-augustus-gene-4.683	18bc8d47531bc1bc0423976e1c7a5ecb
1.6892	0.4331	1.7394	0.446	b	xo	XP_004970938.1	na	na	PR202_maker-scaffold306|size1284463_obj-augustus-gene-0.379-mRNA-1	b	xo	XP_004976021.2	sita:101775607	None	PR202_maker-Super-Scaffold_39-augustus-gene-5.74	d39bb91679f3c15db7ad67726a0d69f1
0.0533	0.02	0.0572	0.0196	a	na	na	na	na	PR202_maker-Super-Scaffold_18-augustus-gene-0.27-mRNA-1	b	good	XP_022679308.1	na	na	PR202_maker-Super-Scaffold_15-augustus-gene-0.392	c6ccc149a6fa1c1ea9bec69afac8996e
0.0418	0.025	0.0543	0.0228	a	na	na	na	na	PR202_maker-Super-Scaffold_838-augustus-gene-0.92-mRNA-1	b	good	XP_004983632.1	sita:101768524	None	PR202_maker-Super-Scaffold_72-augustus-gene-1.44	31b929d27ae17821858a390244434280
0.0658	0.0096	0.072	0.0093	a	good	XP_004973886.1	sita:101785975	K05956	PR202_maker-Super-Scaffold_37-augustus-gene-0.20-mRNA-1	b	na	na	na	na	PR202_maker-Super-Scaffold_291-augustus-gene-8.468	fa6b4c879838949e7e7c75976a3ebf66
0.1142	0.0643	0.1217	0.0639	b	good	XP_004969039.1	na	na	PR202_maker-Super-Scaffold_55-augustus-gene-1.194-mRNA-1	a	na	na	na	na	PR202_maker-Super-Scaffold_472-augustus-gene-0.42	18603ae2ed396c5e168b16faae8dd856
0.379	0.1565	0.3474	0.1679	a	good	XP_004961771.1	sita:101786686	K14496	PR202_augustus_masked-Super-Scaffold_152-processed-gene-3.411-mRNA-1	b	xo	XP_004970455.1	sita:101762326	K14496	PR202_augustus_masked-Super-Scaffold_128-processed-gene-4.549	cf029a856f86d8d0b63f1ef50868d7cb
1.4637	0.2921	1.5609	0.3101	a	good	XP_004969936.1	sita:101765837	None	PR202_maker-Super-Scaffold_334-augustus-gene-0.397-mRNA-1	a	good	XP_004961482.1	sita:101777133	None	PR202_maker-Super-Scaffold_152-augustus-gene-5.240	8c07c803619f311fdc3d9e8e8a53ba3b
0.0782	0.0264	0.0862	0.0257	na	na	na	na	na	PR202_augustus_masked-scaffold262|size819152_subseq_1:109164_obj-processed-gene-0.64-mRNA-1	a	good	XP_022681262.1	sita:101775252	None	PR202_maker-Super-Scaffold_152-augustus-gene-7.364	499b0b12cbcda123f5e574adc7ca43cf
0.7066	0.0535	0.6942	0.064	b	xo	XP_004976521.1	sita:101767529	None	PR202_maker-Super-Scaffold_39-augustus-gene-9.804-mRNA-1	b	good	XP_004953426.1	sita:101783813	None	PR202_maker-Super-Scaffold_376-augustus-gene-0.11	61f1b0a75833f74ecd9366dc77cccdd7
1.2119	0.4159	1.1052	0.4435	a	na	na	na	na	PR202_augustus_masked-Super-Scaffold_302-processed-gene-0.559-mRNA-1	a	na	na	na	na	PR202_augustus_masked-Super-Scaffold_9585-processed-gene-0.166	541b9e25e7e697ec87a66fd28c4baac1
0.512	0.0931	0.4799	0.1017	a	na	na	na	na	PR202_augustus_masked-Super-Scaffold_7-processed-gene-4.423-mRNA-1	b	xo	XP_004975870.1	sita:101783972	K17080	PR202_augustus_masked-Super-Scaffold_39-processed-gene-4.536	e6c2823f5c15287a81a2fea45f805daf
1.7605	0.154	3.0919	0.1557	b	good	XP_004965626.1	na	na	PR202_maker-Super-Scaffold_107-augustus-gene-0.16-mRNA-1	b	xo	XP_004951752.1	sita:101784069	None	PR202_maker-Super-Scaffold_2412-augustus-gene-2.73	73ff4d650b3ebc20a23e9ec52f04cf8d
0.7706	0.1865	0.8433	0.1864	b	good	XP_004968338.1	sita:101762588	None	PR202_maker-Super-Scaffold_4858-augustus-gene-0.493-mRNA-1	a	na	na	na	na	PR202_maker-Super-Scaffold_24-augustus-gene-6.509	6be6e8f504c41cd1741b85f0cbd1b6fc
0.0814	0.005	0.0779	0.0053	b	good	XP_004952570.1	sita:101782859	K03676	PR202_augustus_masked-Super-Scaffold_453-processed-gene-2.440-mRNA-1	a	na	na	na	na	PR202_augustus_masked-Super-Scaffold_7-processed-gene-1.237	3b60ab6e29596eaad40354d6e2584fdc
0.0	0.0	0.0	0.0	b	na	na	na	na	PR202_augustus_masked-Super-Scaffold_21-processed-gene-1.173-mRNA-1	b	na	na	na	na	PR202_augustus_masked-Super-Scaffold_21-processed-gene-0.61	f6ffb5a4226459e6e1f1131de6db43f7
0.8709	0.3098	0.7739	0.3343	a	good	XP_004984832.1	sita:101764594	K20869	PR202_augustus_masked-Super-Scaffold_159-processed-gene-1.728-mRNA-1	b	good	XP_004958808.3	sita:101756565	K20869	PR202_maker-Super-Scaffold_16-augustus-gene-3.1151	dcd24df44165797d9de849aa02f23fd7
0.1607	0.0528	0.1639	0.0547	a	na	na	na	na	PR202_augustus_masked-Super-Scaffold_291-processed-gene-3.153-mRNA-1	b	good	XP_004973459.1	sita:101778843	None	PR202_augustus_masked-Super-Scaffold_54-processed-gene-0.6	8f79a176925f7d35cf5085b3f8ecd34b
0.037	0.0175	0.0437	0.0164	b	xo	XP_004953770.1	na	na	PR202_maker-Super-Scaffold_84-augustus-gene-6.594-mRNA-1	a	na	na	na	na	PR202_maker-Super-Scaffold_84-augustus-gene-0.484	fb8e924494322ab718c94ecff6de6525
0.1029	0.0147	0.1015	0.0151	a	na	na	na	na	PR202_augustus_masked-Super-Scaffold_18-processed-gene-6.490-mRNA-1	b	good	XP_004985952.1	sita:101755829	None	PR202_maker-Super-Scaffold_389-augustus-gene-0.58	3d30e1474b8e07562f6e2fc44976abb2
0.0408	0.0253	0.0418	0.0256	b	na	na	na	na	PR202_augustus_masked-Super-Scaffold_49-processed-gene-0.29-mRNA-1	a	na	na	na	na	PR202_augustus_masked-Super-Scaffold_59-processed-gene-3.109	204d1260013a0dfb2d1f8d557bb642c5
0.0543	0.0115	0.0536	0.0123	a	na	na	na	na	PR202_maker-Super-Scaffold_134-augustus-gene-1.42-mRNA-1	b	xo	XP_004970789.1	sita:101756651	K15382	PR202_maker-Super-Scaffold_128-augustus-gene-2.59	5e5e456d1e8717573467d55a0dd0384f
0.0738	0.0008	0.0839	0.0008	a	good	XP_004964325.1	sita:101783622	K20924	PR202_maker-Super-Scaffold_467-augustus-gene-0.89-mRNA-1	b	na	na	na	na	PR202_augustus_masked-Super-Scaffold_21-processed-gene-0.22	191303a868f849b544e856264161e564
0.0653	0.019	0.0724	0.0184	b	na	na	na	na	PR202_augustus_masked-Super-Scaffold_795-processed-gene-0.114-mRNA-1	a	na	na	na	na	PR202_maker-Super-Scaffold_2414-augustus-gene-0.329	de78b2812f6925c8c71b0da20861c7dd
0.4351	0.0158	0.3566	0.0199	a	good	XP_004970520.1	sita:101754228	K11252	PR202_augustus_masked-Super-Scaffold_214-processed-gene-0.1335-mRNA-1	a	good	XP_004970520.1	sita:101754228	K11252	PR202_augustus_masked-Super-Scaffold_152-processed-gene-8.112	d5ee78f7e31c3383691b325f487f5ae8
0.6949	0.3561	0.6235	0.3793	a	na	na	na	na	PR202_augustus_masked-Super-Scaffold_18-processed-gene-6.643-mRNA-1	a	na	na	na	na	PR202_augustus_masked-Super-Scaffold_59-processed-gene-0.310	33b1aff304b75f03e8827fb28934bc7e
0.1323	0.0564	0.1462	0.0554	a	na	na	na	na	PR202_maker-Super-Scaffold_291-exonerate_protein2genome-gene-6.273-mRNA-1	b	na	na	na	na	PR202_maker-Super-Scaffold_8-exonerate_protein2genome-gene-2.376	e878b746886e4b9514e96b758c573ce3
0.7465	0.2016	0.7444	0.2103	a	good	XP_022680573.1	sita:101781705	None	PR202_augustus_masked-Super-Scaffold_2499-processed-gene-1.600-mRNA-1	a	na	na	na	na	PR202_maker-Super-Scaffold_6-augustus-gene-3.112	61101219aa1a4665499f1cc6a39edd25
0.0898	0.0754	0.0926	0.0754	a	good	XP_004964616.2	sita:101760953	None	PR202_maker-Super-Scaffold_387-augustus-gene-0.19-mRNA-1	b	good	XP_004964616.2	sita:101760953	None	PR202_augustus_masked-Super-Scaffold_357-processed-gene-0.91	f5bb19bf2f9d29b033d0275f31665fce
0.0139	0.022	0.0167	0.0209	b	na	na	na	na	PR202_maker-Super-Scaffold_158-augustus-gene-0.89-mRNA-1	a	na	na	na	na	PR202_maker-Super-Scaffold_302-augustus-gene-0.85	990764117a8094a9d9ebea608071ae29
0.0584	0.0227	0.0625	0.0231	a	good	XP_004984231.1	na	na	PR202_maker-Super-Scaffold_524-augustus-gene-0.33-mRNA-1	a	na	na	na	na	PR202_maker-Super-Scaffold_202-augustus-gene-6.276	888bf3cd262c60fda6e2633a3ffa006e
0.0669	0.0195	0.0671	0.0197	b	good	XP_004951387.1	sita:101773683	K09286	PR202_augustus_masked-Super-Scaffold_133-processed-gene-0.185-mRNA-1	a	xo	XP_014660287.1	sita:101774498	None	PR202_augustus_masked-Super-Scaffold_10-processed-gene-1.665	fa171ee94a0fc174b8972be628eb8c08
1.728	0.3977	1.6061	0.4204	a	good	XP_022680802.1	na	na	PR202_augustus_masked-Super-Scaffold_152-processed-gene-2.445-mRNA-1	a	good	XP_004970290.1	sita:101766947	None	PR202_maker-Super-Scaffold_214-augustus-gene-0.30	16a0378d1419fe78494c559c020051ce
0.0312	0.0089	0.0381	0.0085	a	na	na	na	na	PR202_maker-Super-Scaffold_24-augustus-gene-11.111-mRNA-1	na	good	XP_004963494.1	sita:101777010	K10638	PR202_augustus_masked-scaffold1083_size232329_obj-processed-gene-0.1	d136567feef055495ecff6172d8b47d9
0.0789	0.0114	0.0829	0.0115	a	good	XP_004961704.1	sita:101758224	K02896	PR202_maker-Super-Scaffold_152-augustus-gene-2.596-mRNA-1	b	good	XP_004961704.1	sita:101758224	K02896	PR202_maker-Super-Scaffold_514-augustus-gene-0.544	e21f27c0895cf7182c5f6c1da8ee341f
0.1602	0.0367	0.1858	0.0357	a	good	XP_004977492.1	na	na	PR202_maker-Super-Scaffold_81-augustus-gene-2.75-mRNA-1	b	na	na	na	na	PR202_maker-Super-Scaffold_100-augustus-gene-3.97	0cdbbe3968df573ae98ac62b719bd412
0.8189	0.1353	0.8919	0.1372	a	na	na	na	na	PR202_maker-Super-Scaffold_291-augustus-gene-2.16-mRNA-1	a	good	XP_004956736.1	sita:101782072	None	PR202_augustus_masked-Super-Scaffold_603-processed-gene-0.644	0dc7f4074981a0120b47efb912324be3
0.0648	0.018	0.0663	0.0186	a	good	XP_004961628.1	sita:101763218	K09286	PR202_augustus_masked-Super-Scaffold_152-processed-gene-2.428-mRNA-1	a	good	XP_004970251.1	sita:101785539	K09286	PR202_augustus_masked-Super-Scaffold_91-processed-gene-0.706	03fb941e056c00b5670d4d07b04c2129
0.512	0.1082	0.5566	0.1085	a	xo	XP_004951616.1	sita:101763546	K01076	PR202_maker-Super-Scaffold_25-augustus-gene-2.15-mRNA-1	a	xo	XP_004965813.1	na	na	PR202_maker-Super-Scaffold_253-augustus-gene-1.653	49eb1b4ab3c40aa19e38eb803c94b77f
0.0104	0.009	0.012	0.0086	a	na	na	na	na	PR202_augustus_masked-Super-Scaffold_341-processed-gene-1.648-mRNA-1	b	good	XP_012698631.1	sita:101763534	None	PR202_augustus_masked-Super-Scaffold_1136-processed-gene-0.190	1982bd71c8eba7df8de412b7b8df9059
0.6842	0.1745	0.6113	0.1894	b	good	NP_001296983.1	sita:101755645	None	PR202_augustus_masked-Super-Scaffold_69-processed-gene-1.385-mRNA-1	b	na	na	na	na	PR202_maker-Super-Scaffold_254-augustus-gene-0.695	0d0835e2e08ab9676084fd56456e5e62
1.2331	0.478	1.1362	0.4967	b	good	XP_004985420.1	sita:101755687	None	PR202_maker-Super-Scaffold_15-augustus-gene-2.702-mRNA-1	b	good	XP_004975780.1	sita:101784377	None	PR202_augustus_masked-Super-Scaffold_2752-processed-gene-0.708	ef0073b7ff2a6ee6fa11c11aeebc6d25
0.0646	0.0309	0.0764	0.0292	a	na	na	na	na	PR202_maker-Super-Scaffold_395-augustus-gene-5.719-mRNA-1	b	na	na	na	na	PR202_maker-Super-Scaffold_122-augustus-gene-0.766	ef60580864d746f5d69ab91314d860f9
0.0711	0.0218	0.0729	0.0224	a	good	XP_004976528.1	sita:101770623	None	PR202_maker-Super-Scaffold_924-augustus-gene-0.41-mRNA-1	b	xo	XP_004976528.1	sita:101770623	None	PR202_maker-Super-Scaffold_39-augustus-gene-9.863	b15f26703dff0db883c21b2b5563e3c9
0.5501	0.3639	0.5132	0.3719	a	na	na	na	na	PR202_maker-Super-Scaffold_7-exonerate_protein2genome-gene-4.191-mRNA-1	b	xo	XP_004955027.1	sita:101763977	None	PR202_maker-Super-Scaffold_39-augustus-gene-3.737	31939dfd485b4100db346f22d2a1717e
0.1275	0.0514	0.1493	0.0494	a	good	XP_022683712.1	na	na	PR202_augustus_masked-Super-Scaffold_91-processed-gene-0.802-mRNA-1	a	good	XP_022683712.1	na	na	PR202_augustus_masked-Super-Scaffold_152-processed-gene-1.488	a0eb90752df5474e4b24bc10b938ebf2
0.0553	0.0264	0.0537	0.0274	a	na	na	na	na	PR202_maker-Super-Scaffold_76-augustus-gene-3.339-mRNA-1	b	na	na	na	na	PR202_maker-Super-Scaffold_65-augustus-gene-1.16	4f5ffd8ff9899cbb69ce64b332213fb7
0.3781	0.1725	0.4227	0.1685	a	na	na	na	na	PR202_augustus_masked-Super-Scaffold_22-processed-gene-8.185-mRNA-1	b	good	XP_004974468.1	sita:101768446	K21407	PR202_augustus_masked-Super-Scaffold_154-processed-gene-0.324	d686aa2d8f2d98eede509030641943a2
0.077	0.0325	0.0811	0.0326	a	na	na	na	na	PR202_augustus_masked-Super-Scaffold_828-processed-gene-0.188-mRNA-1	b	good	XP_004975565.1	sita:101764798	None	PR202_augustus_masked-Super-Scaffold_700-processed-gene-0.36	f25b547f561c5d4dd45c64023df5e4fd
0.6216	0.0806	0.6062	0.0872	a	good	XP_004955646.1	sita:101763849	K02930	PR202_maker-Super-Scaffold_183-augustus-gene-1.2-mRNA-1	b	na	na	na	na	PR202_maker-Super-Scaffold_345-augustus-gene-0.29	d7119c63c411d4dc7d9957f5f672d881
1.1304	0.1582	1.2578	0.1682	a	good	XP_004958377.2	sita:101756305	None	PR202_maker-Super-Scaffold_5-augustus-gene-1.475-mRNA-1	a	na	na	na	na	PR202_augustus_masked-Super-Scaffold_202-processed-gene-7.4	a9b9c567854f2ed74755c12c3bb0f618
0.085	0.034	0.0813	0.0353	b	na	na	na	na	PR202_maker-Super-Scaffold_345-augustus-gene-0.111-mRNA-1	a	na	na	na	na	PR202_maker-Super-Scaffold_140-augustus-gene-0.762	8960f090cc1fa9932d875554859ae191
0.5291	0.2916	0.5081	0.2974	b	good	XP_004967561.1	sita:101762459	None	PR202_augustus_masked-Super-Scaffold_113-processed-gene-3.156-mRNA-1	b	na	na	na	na	PR202_augustus_masked-Super-Scaffold_19-processed-gene-6.88	007d83ee4413ed57b47d6a4247bd06bd
0.689	0.1568	0.6417	0.1694	a	good	XP_004973867.1	sita:101777762	None	PR202_maker-Super-Scaffold_37-augustus-gene-0.11-mRNA-1	b	xo	XP_004957179.1	na	na	PR202_maker-Super-Scaffold_10-augustus-gene-3.384	bddc30540ee4cf9b404d001546e9ed9d
0.0639	0.0206	0.0689	0.0204	a	na	na	na	na	PR202_maker-Super-Scaffold_24-augustus-gene-7.451-mRNA-1	b	na	na	na	na	PR202_maker-Super-Scaffold_19-augustus-gene-4.696	6cafdfcbab0ea49657ad8dd0f48e00d1
0.5332	0.3081	0.4927	0.3242	b	na	na	na	na	PR202_maker-Super-Scaffold_685-augustus-gene-0.8-mRNA-1	a	na	na	na	na	PR202_maker-Super-Scaffold_539-augustus-gene-0.1	655a2798d96b83a935015968d6904d39
0.0	0.0	0.0	0.0	a	na	na	na	na	PR202_augustus_masked-Super-Scaffold_7-processed-gene-11.135-mRNA-1	a	na	na	na	na	PR202_augustus_masked-Super-Scaffold_7-processed-gene-5.119	0ac9302d7fd9b509705b35adedf13ca3
0.0549	0.016	0.0663	0.015	b	good	XP_004952615.1	sita:101769248	None	PR202_augustus_masked-Super-Scaffold_453-processed-gene-2.400-mRNA-1	a	na	na	na	na	PR202_augustus_masked-Super-Scaffold_7-processed-gene-1.275	86916de09193301c327835f205656ba0
0.0168	0.0081	0.0227	0.0072	a	xo	XP_004956798.1	sita:101771953	None	PR202_maker-scaffold93|size1230182_subseq_1:987274_obj-augustus-gene-0.530-mRNA-1	b	xo	XP_004956798.1	sita:101771953	None	PR202_maker-Super-Scaffold_146-augustus-gene-2.10	d7fd779a2c5573ce41183d2b879ade4c
0.0389	0.0	0.056	0.0	na	good	XP_004960977.1	sita:101783736	K12627	PR202_maker-scaffold1513|size128307_obj-augustus-gene-0.27-mRNA-1	b	xo	XP_004960977.1	sita:101783736	K12627	PR202_maker-Super-Scaffold_84-augustus-gene-6.669	ad432d9adb588c87fcdaaff56c7643fd
0.2348	0.0126	0.2595	0.0129	a	na	na	na	na	PR202_maker-Super-Scaffold_395-augustus-gene-3.427-mRNA-1	b	na	na	na	na	PR202_maker-Super-Scaffold_843-augustus-gene-0.226	4509e229a2fd9f800e482c6dfe1cb84e
0.126	0.0321	0.1296	0.0323	b	na	na	na	na	PR202_maker-Super-Scaffold_102-augustus-gene-0.75-mRNA-1	a	na	na	na	na	PR202_maker-Super-Scaffold_100-augustus-gene-2.167	b7149055988d27e8310f0d6cc9d87b5a
0.0145	0.0221	0.02	0.0196	a	na	na	na	na	PR202_augustus_masked-scaffold1472|size275750_obj-processed-gene-0.36-mRNA-1	b	na	na	na	na	PR202_augustus_masked-Super-Scaffold_685-processed-gene-0.28	15eba7abb88ebffeef69edbde468d14d
0.1241	0.0001	0.141	0.0	b	xo	XP_004952953.1	sita:101763554	None	PR202_augustus_masked-Super-Scaffold_70-processed-gene-0.43-mRNA-1	a	na	na	na	na	PR202_augustus_masked-Super-Scaffold_7-processed-gene-10.418	745f4e0ddeea289d8fa960bc0bdd9e58
0.5901	0.1535	0.5914	0.1577	na	xo	XP_004953303.1	na	na	PR202_maker-Super-Scaffold_70-augustus-gene-3.46-mRNA-1	b	xo	XP_022680025.1	sita:101754264	None	PR202_augustus_masked-Super-Scaffold_39-processed-gene-8.502	bfbd4b25d93b9be188b7f3c5de6a5e82
0.0938	0.0238	0.1021	0.0239	b	good	XP_004959605.1	sita:101762396	K07748	PR202_augustus_masked-Super-Scaffold_3-processed-gene-4.8-mRNA-1	a	good	XP_004959605.1	sita:101762396	K07748	PR202_maker-Super-Scaffold_66-augustus-gene-1.381	7f41c1962bcdc1db435ae3bde7fd54e6
0.0494	0.0086	0.0531	0.0084	b	na	na	na	na	PR202_maker-Super-Scaffold_2765-augustus-gene-0.4-mRNA-1	b	na	na	na	na	PR202_maker-Super-Scaffold_1263-augustus-gene-0.76	b26f63ff5af4987d4eeab51f56fc00be
0.4266	0.1692	0.4304	0.1742	b	na	na	na	na	PR202_augustus_masked-Super-Scaffold_21-processed-gene-0.107-mRNA-1	a	good	XP_004964317.1	sita:101780523	K09422	PR202_maker-Super-Scaffold_467-augustus-gene-0.28	840dd00b419c02cfd42ba7a591f1b760
0.0427	0.0454	0.0484	0.0432	b	good	XP_004962691.1	sita:101771717	K12900	PR202_maker-Super-Scaffold_149-augustus-gene-1.458-mRNA-1	a	good	XP_004962691.1	sita:101771717	K12900	PR202_maker-Super-Scaffold_37-augustus-gene-1.79	7bb2e130578848fb307a2f8fa842b580
0.9805	0.2814	1.0745	0.2783	a	na	na	na	na	PR202_augustus_masked-Super-Scaffold_24-processed-gene-6.348-mRNA-1	b	na	na	na	na	PR202_augustus_masked-Super-Scaffold_19-processed-gene-4.15	d7f49cf9455242766900ff4d665bb1d4
1.2388	0.3275	1.4657	0.3246	a	na	na	na	na	PR202_augustus_masked-Super-Scaffold_452-processed-gene-1.65-mRNA-1	b	good	XP_004976751.1	sita:101761965	None	PR202_augustus_masked-Super-Scaffold_243-processed-gene-2.329	72de2b039ebe19d96bf0ce6d31ae5fbd
0.1463	0.0671	0.131	0.0693	a	good	XP_012698691.1	sita:101777480	K22824	PR202_maker-Super-Scaffold_322-augustus-gene-0.124-mRNA-1	b	good	XP_012698691.1	sita:101777480	K22824	PR202_maker-Super-Scaffold_299-augustus-gene-0.65	4776fcb76d2042294778a5a17419570c
0.0925	0.0317	0.0869	0.034	a	xo	XP_004973608.1	sita:101773707	K13447	PR202_augustus_masked-Super-Scaffold_291-processed-gene-5.53-mRNA-1	a	na	na	na	na	PR202_maker-Super-Scaffold_8-augustus-gene-1.381	915021f7a95d7634935297a4628a0547
0.1651	0.1054	0.2018	0.0989	b	good	XP_004970426.1	sita:101784747	K20359	PR202_maker-Super-Scaffold_161-augustus-gene-2.272-mRNA-1	a	good	XP_004970426.1	sita:101784747	K20359	PR202_maker-Super-Scaffold_2680-augustus-gene-0.244	90334a0136f71944e0e98ad31e41376c
0.9332	0.2676	0.9156	0.2851	a	xo	XP_004956917.1	sita:101753052	None	PR202_maker-Super-Scaffold_311-augustus-gene-3.580-mRNA-1	b	na	na	na	na	PR202_augustus_masked-Super-Scaffold_8-processed-gene-1.435	c7f3820c5953806fa4b2364286f89e61
1.1901	0.3681	1.2425	0.3719	b	good	XP_022680343.1	na	na	PR202_maker-Super-Scaffold_16-augustus-gene-3.1140-mRNA-1	a	na	na	na	na	PR202_maker-Super-Scaffold_285-augustus-gene-1.5	b3daf0c3a1328c80123df4713d0984df
0.381	0.2157	0.3283	0.2247	a	na	na	na	na	PR202_maker-Super-Scaffold_95-augustus-gene-0.520-mRNA-1	b	xo	XP_022684375.1	na	na	PR202_augustus_masked-Super-Scaffold_39-processed-gene-4.557	2834be7adb53a8c068f7e8b023af4074
0.1468	0.0317	0.1364	0.0365	a	good	XP_004964603.2	sita:101755401	None	PR202_maker-Super-Scaffold_387-augustus-gene-0.14-mRNA-1	b	good	XP_004964603.2	sita:101755401	None	PR202_maker-Super-Scaffold_357-augustus-gene-0.257	0707c76a44df54a47bb434b3cc46b5cc
0.7109	0.1447	0.7429	0.1475	a	xo	XP_012698798.1	na	na	PR202_maker-Super-Scaffold_311-augustus-gene-1.27-mRNA-1	b	xo	XP_004974837.1	sita:101773425	K10277	PR202_maker-Super-Scaffold_291-augustus-gene-8.521	1198350f9c477f82126c93b1c5162c16
0.5428	0.2549	0.5032	0.2693	b	na	na	na	na	PR202_augustus_masked-Super-Scaffold_8-processed-gene-2.304-mRNA-1	b	xo	XP_004957082.1	sita:101754940	K10664	PR202_augustus_masked-Super-Scaffold_10-processed-gene-4.713	e19875c654b6ad76a2c47064cd91fde9
0.0341	0.0	0.0457	0.0	a	na	na	na	na	PR202_maker-Super-Scaffold_24-exonerate_protein2genome-gene-10.221-mRNA-1	b	na	na	na	na	PR202_maker-Super-Scaffold_19-exonerate_protein2genome-gene-6.390	8c242378a5fa7e9db303c51c548556b1
0.7752	0.1256	0.7708	0.1317	a	xo	XP_004965953.1	sita:101766367	None	PR202_maker-Super-Scaffold_25-augustus-gene-1.25-mRNA-1	a	good	XP_004968371.1	sita:101775291	None	PR202_maker-Super-Scaffold_792-augustus-gene-1.549	46344366ba58bd4319497369255bdb83
0.0	0.0	0.0	0.0	a	good	XP_004961799.1	sita:101766060	None	PR202_maker-Super-Scaffold_152-augustus-gene-7.357-mRNA-1	a	good	XP_004961799.1	sita:101766060	None	PR202_maker-Super-Scaffold_152-augustus-gene-3.323	59420852ebc5b46e0a979671e87008c7
0.0779	0.0135	0.0873	0.0129	b	xo	XP_004976556.1	sita:101783976	None	PR202_maker-Super-Scaffold_39-augustus-gene-9.813-mRNA-1	a	good	XP_004976556.1	sita:101783976	None	PR202_maker-Super-Scaffold_924-augustus-gene-0.84	bb57d0bd8994db827fc4f5135d89303d
3.0611	0.7902	3.5984	0.8208	a	good	XP_004972616.1	sita:101760449	None	PR202_augustus_masked-Super-Scaffold_47-processed-gene-1.128-mRNA-1	a	na	na	na	na	PR202_maker-Super-Scaffold_11-augustus-gene-1.5	f60163aa69373b2248c4909284d79ae3
0.0	0.0	0.0	0.0	a	na	na	na	na	PR202_augustus_masked-Super-Scaffold_202-processed-gene-4.277-mRNA-1	a	na	na	na	na	PR202_augustus_masked-Super-Scaffold_202-processed-gene-8.333	add17e6a1c71945103b9bf4bd12d3062
0.0248	0.0072	0.0313	0.0067	a	na	na	na	na	PR202_maker-Super-Scaffold_408-augustus-gene-0.4-mRNA-1	a	na	na	na	na	PR202_augustus_masked-Super-Scaffold_49-processed-gene-0.245	45e4ae03472b3b2cd94d41af898202b2
0.0	0.0	0.0	0.0	a	na	na	na	na	PR202_augustus_masked-Super-Scaffold_202-processed-gene-7.92-mRNA-1	b	na	na	na	na	PR202_augustus_masked-Super-Scaffold_202-processed-gene-3.253	6435d20b8910bf65fafbf545bf1ce018
0.0811	0.0462	0.0901	0.0448	a	na	na	na	na	PR202_augustus_masked-Super-Scaffold_6-processed-gene-0.399-mRNA-1	b	na	na	na	na	PR202_augustus_masked-Super-Scaffold_254-processed-gene-0.15	b4dc1ebf73735ecc2962761110aaa47a
0.5159	0.2129	0.5115	0.2185	a	good	XP_004971293.1	sita:101785274	None	PR202_augustus_masked-Super-Scaffold_179-processed-gene-0.72-mRNA-1	a	xo	XP_004962234.1	sita:101768101	None	PR202_augustus_masked-Super-Scaffold_76-processed-gene-5.90	69fe4ef943e7ea118a6653cc3bf8e5ad
0.1324	0.046	0.1528	0.0454	a	na	na	na	na	PR202_augustus_masked-Super-Scaffold_1173-processed-gene-1.245-mRNA-1	b	na	na	na	na	PR202_maker-Super-Scaffold_13-augustus-gene-1.165	d871c383fe0f7b5710c593ee4ad6864e
1.226	0.2559	1.2527	0.2706	a	good	XP_004961782.1	sita:101757151	K10666	PR202_augustus_masked-Super-Scaffold_152-processed-gene-7.538-mRNA-1	b	xo	XP_004970444.1	sita:101757988	K10666	PR202_augustus_masked-Super-Scaffold_128-processed-gene-3.92	c2d823376cff10ce482cc0a1ab86b41f
0.0972	0.0088	0.1101	0.0085	b	xo	XP_004972311.1	sita:101784078	None	PR202_maker-Super-Scaffold_128-augustus-gene-0.519-mRNA-1	a	xo	XP_004972311.1	sita:101784078	None	PR202_augustus_masked-Super-Scaffold_2765-processed-gene-0.311	ddcfd696e2074b564dd400670c9a4906
2.3371	0.4999	1.6262	0.5563	a	na	na	na	na	PR202_maker-Super-Scaffold_12-augustus-gene-4.916-mRNA-1	a	na	na	na	na	PR202_augustus_masked-Super-Scaffold_6-processed-gene-1.81	8910718ebd12b6a54ff8390e2141add0
0.0665	0.0122	0.083	0.0111	na	na	na	na	na	PR202_maker-scaffold1208|size198491_obj-augustus-gene-0.47-mRNA-1	a	na	na	na	na	PR202_maker-Super-Scaffold_285-augustus-gene-1.30	a97ccd26d182f1992024f33204737f48
0.0393	0.0201	0.046	0.0194	a	na	na	na	na	PR202_maker-Super-Scaffold_507-augustus-gene-1.1057-mRNA-1	a	good	XP_014660026.1	sita:101779316	None	PR202_maker-Super-Scaffold_85-augustus-gene-0.493	89e5166d8b408d68521c6ca62127ff93
2.3934	0.1943	3.0	0.2184	b	xo	XP_004970723.1	sita:101764618	K14498	PR202_augustus_masked-Super-Scaffold_128-processed-gene-2.253-mRNA-1	b	na	na	na	na	PR202_maker-Super-Scaffold_2591-augustus-gene-0.949	e1b4909af2c16da9737be52c291e934b
61.953	0.7564	3.0	0.7904	b	good	XP_012698561.1	na	na	PR202_augustus_masked-Super-Scaffold_583-processed-gene-0.596-mRNA-1	a	na	na	na	na	PR202_augustus_masked-Super-Scaffold_18-processed-gene-5.739	a7d04d587f584560e19425173032e8ef
0.0915	0.0445	0.1055	0.0427	b	na	na	na	na	PR202_maker-Super-Scaffold_100-augustus-gene-2.202-mRNA-1	a	na	na	na	na	PR202_augustus_masked-Super-Scaffold_266-processed-gene-2.111	48444df0448d5e00cd99ddb3dde369d1
0.3661	0.4288	0.374	0.4351	b	na	na	na	na	PR202_augustus_masked-Super-Scaffold_101-processed-gene-0.204-mRNA-1	b	good	XP_004959832.1	sita:101783460	None	PR202_augustus_masked-Super-Scaffold_16-processed-gene-1.7	5351713c3d980c048b748c179a576a34
1.0696	0.5041	1.0119	0.5176	b	good	XP_012702767.1	na	na	PR202_augustus_masked-Super-Scaffold_243-processed-gene-2.322-mRNA-1	a	na	na	na	na	PR202_maker-Super-Scaffold_452-augustus-gene-2.266	0c1485ce907176cfa4faacaf13910613
0.0839	0.0079	0.1086	0.0073	b	good	XP_004952649.1	sita:101782181	K12251	PR202_maker-Super-Scaffold_453-augustus-gene-2.121-mRNA-1	a	na	na	na	na	PR202_maker-Super-Scaffold_7-augustus-gene-2.13	10b7571a50850a24c152d679aaf5aeb7
0.3438	0.2182	0.3225	0.2249	b	good	XP_004966042.1	sita:101767590	None	PR202_maker-Super-Scaffold_133-augustus-gene-0.257-mRNA-1	a	na	na	na	na	PR202_maker-Super-Scaffold_25-augustus-gene-0.379	cd7dea2fd38795f0a64cebfc65de1125
0.0675	0.0159	0.0696	0.016	b	na	na	na	na	PR202_maker-Super-Scaffold_26-augustus-gene-1.151-mRNA-1	a	na	na	na	na	PR202_maker-Super-Scaffold_4800-augustus-gene-0.30	bb75eb118e6e2e758b100bc5b47ebedc
0.1695	0.0855	0.1788	0.0855	a	na	na	na	na	PR202_maker-Super-Scaffold_7-augustus-gene-3.73-mRNA-1	b	good	XP_004952849.1	sita:101756387	K14652	PR202_maker-Super-Scaffold_453-augustus-gene-1.355	c1d05f5e67f3352c312caef60e2751ab
0.0782	0.0139	0.0837	0.0138	b	na	na	na	na	PR202_maker-Super-Scaffold_146-augustus-gene-0.298-mRNA-1	a	xo	XP_004956992.1	sita:101785850	K03100	PR202_maker-Super-Scaffold_311-augustus-gene-3.499	1b0110abe447ca375aa426dab4493363
0.6002	0.1786	0.6054	0.1825	a	na	na	na	na	PR202_maker-Super-Scaffold_134-augustus-gene-0.678-mRNA-1	a	good	XP_004961866.1	na	na	PR202_augustus_masked-Super-Scaffold_152-processed-gene-4.200	a69102173468262ffa230cc49300b158
1.1855	0.3319	1.1568	0.3426	a	good	XP_004961925.1	sita:101781710	None	PR202_augustus_masked-Super-Scaffold_152-processed-gene-8.171-mRNA-1	a	na	na	na	na	PR202_maker-Super-Scaffold_134-augustus-gene-0.715	ba09b9ef9c01f3a015b655f2330623a7
0.0197	0.0147	0.026	0.0132	a	na	na	na	na	PR202_augustus_masked-Super-Scaffold_436-processed-gene-1.2-mRNA-1	b	na	na	na	na	PR202_maker-Super-Scaffold_242-augustus-gene-0.196	b8ae67f67ba38ba46ce5e904822d71a8
0.0804	0.0226	0.0796	0.0231	b	xo	XP_004967409.1	sita:101768954	K17362	PR202_maker-Super-Scaffold_50-augustus-gene-5.1137-mRNA-1	a	xo	XP_004967409.1	sita:101768954	K17362	PR202_maker-Super-Scaffold_12-augustus-gene-4.968	71d12412243f8e2223328c3e803d9b3e
0.093	0.0187	0.0961	0.0191	b	na	na	na	na	PR202_augustus_masked-Super-Scaffold_146-processed-gene-1.506-mRNA-1	a	na	na	na	na	PR202_maker-Super-Scaffold_311-augustus-gene-3.528	f73a65f82c8bc8c09580e643b9c952f9
0.0904	0.0176	0.1069	0.0168	b	na	na	na	na	PR202_maker-Super-Scaffold_345-augustus-gene-0.66-mRNA-1	a	na	na	na	na	PR202_maker-Super-Scaffold_140-augustus-gene-0.736	b3962d7cb03cc5522dfcbbb1003f3e00
0.0982	0.0579	0.1065	0.0566	a	xo	na	na	na	PR202_maker-Super-Scaffold_1173-exonerate_protein2genome-gene-1.788-mRNA-1	b	xo	na	na	na	PR202_maker-Super-Scaffold_13-exonerate_protein2genome-gene-1.1083	49fb09fe520749b383cb4e917842ea09
0.0659	0.0154	0.0773	0.0146	b	good	XP_004965336.1	sita:101780671	K03797	PR202_maker-Super-Scaffold_874-augustus-gene-0.144-mRNA-1	a	good	XP_004965336.1	sita:101780671	K03797	PR202_augustus_masked-Super-Scaffold_2420-processed-gene-0.116	8896ced457c7d2f3f33c1bfe0557145a
0.4165	0.3313	0.3982	0.3415	b	good	XP_004965595.1	sita:101761226	None	PR202_augustus_masked-Super-Scaffold_133-processed-gene-0.59-mRNA-1	a	good	XP_004965595.1	sita:101761226	None	PR202_augustus_masked-Super-Scaffold_593-processed-gene-0.367	f622e7cd7bcb41179c92b413c2a8ef91
0.1597	0.0335	0.1581	0.0351	a	good	XP_004973025.1	sita:101757087	None	PR202_maker-Super-Scaffold_1536-augustus-gene-0.41-mRNA-1	b	na	na	na	na	PR202_maker-Super-Scaffold_17-augustus-gene-6.115	d724e1130094e5864b271c27daf57ba4
0.1756	0.1078	0.1636	0.1107	a	good	XP_004961477.1	sita:101775636	K06027	PR202_maker-Super-Scaffold_91-augustus-gene-0.112-mRNA-1	a	good	XP_004961477.1	sita:101775636	K06027	PR202_augustus_masked-Super-Scaffold_152-processed-gene-1.477	85b2da9f75764cc298aa488d766dbe58
0.3832	0.1953	0.3504	0.2058	na	xo	XP_004970372.1	sita:101763405	None	PR202_augustus_masked-Super-Scaffold_128-processed-gene-4.691-mRNA-1	a	good	XP_004961716.1	sita:101763081	None	PR202_augustus_masked-Super-Scaffold_152-processed-gene-2.481	5579ca365d6d25ffcb990e2d098f2e07
0.104	0.0293	0.0982	0.0307	a	na	na	na	na	PR202_augustus_masked-Super-Scaffold_2488-processed-gene-0.326-mRNA-1	b	na	na	na	na	PR202_maker-Super-Scaffold_2628-augustus-gene-1.187	34389f68cf33a83608f3acf30633573c
0.0592	0.0188	0.0553	0.0201	b	na	na	na	na	PR202_augustus_masked-Super-Scaffold_435-processed-gene-2.276-mRNA-1	a	na	na	na	na	PR202_augustus_masked-Super-Scaffold_285-processed-gene-1.319	9b4aaff6feb21a43c868715973f16aca
0.1311	0.0093	0.1333	0.0093	a	xo	XP_022682919.1	sita:101770987	None	PR202_augustus_masked-Super-Scaffold_12-processed-gene-4.52-mRNA-1	b	xo	XP_022682919.1	sita:101770987	None	PR202_augustus_masked-Super-Scaffold_50-processed-gene-5.102	2fcd50f142e78c80d9f65b48aa3b88bb
0.5438	0.0765	0.6515	0.0747	a	na	na	na	na	PR202_maker-Super-Scaffold_182-augustus-gene-2.503-mRNA-1	b	xo	XP_004977623.1	sita:101769284	None	PR202_maker-Super-Scaffold_266-augustus-gene-1.520	4e184cbc1192db639b80c6308a9658a2
1.274	0.2144	1.5454	0.2219	b	na	na	na	na	PR202_maker-Super-Scaffold_19-augustus-gene-0.413-mRNA-1	a	good	XP_004958954.1	sita:101758459	None	PR202_augustus_masked-Super-Scaffold_88-processed-gene-0.356	48603ff45a32da3817ada62bafa6f52a
0.134	0.0513	0.1363	0.0517	a	good	XP_004968365.1	sita:101772974	None	PR202_augustus_masked-Super-Scaffold_792-processed-gene-1.189-mRNA-1	b	good	XP_004968365.1	sita:101772974	None	PR202_augustus_masked-Super-Scaffold_4858-processed-gene-0.354	c0770dc2acb2f932d457bb8b1e502ea3
0.8059	0.3117	0.7313	0.3277	b	na	na	na	na	PR202_maker-Super-Scaffold_19-augustus-gene-4.617-mRNA-1	b	good	XP_004968429.1	sita:101762187	None	PR202_maker-Super-Scaffold_337-augustus-gene-0.120	08464fcf1019871e1d524745c59df440
0.6508	0.0433	0.7351	0.0474	b	good	XP_004969932.1	sita:101764358	K06027	PR202_augustus_masked-Super-Scaffold_332-processed-gene-0.118-mRNA-1	a	good	XP_004961477.1	sita:101775636	K06027	PR202_augustus_masked-Super-Scaffold_152-processed-gene-1.477	79427e53158d38ac8c284062ea3e619b
0.5408	0.2324	0.5709	0.2344	a	good	XP_004987312.1	sita:101778014	None	PR202_maker-Super-Scaffold_443-augustus-gene-0.133-mRNA-1	b	good	XP_004987312.1	sita:101778014	None	PR202_maker-Super-Scaffold_519-augustus-gene-0.276	ad7f608fa63125807aa7b15fdaa4e410
0.0986	0.0154	0.0943	0.0158	a	good	XP_004963648.1	sita:101758363	None	PR202_augustus_masked-Super-Scaffold_91-processed-gene-0.691-mRNA-1	b	good	XP_004963648.1	sita:101758363	None	PR202_augustus_masked-Super-Scaffold_3028-processed-gene-0.464	a663abc32028e48c0a432bf208984e34
0.1654	0.0698	0.1803	0.0689	a	na	na	na	na	PR202_augustus_masked-Super-Scaffold_186-processed-gene-2.603-mRNA-1	b	na	na	na	na	PR202_augustus_masked-Super-Scaffold_98-processed-gene-0.79	2515b0742e8b42f9bacaa32f237d009d
0.9926	0.2105	0.8453	0.2342	b	xo	XP_004976342.1	sita:101761555	K09422	PR202_augustus_masked-Super-Scaffold_39-processed-gene-7.77-mRNA-1	a	na	na	na	na	PR202_maker-Super-Scaffold_7-augustus-gene-6.681	fd163a4c530394bd608a334cc4ef861b
1.4461	0.6708	1.4128	0.6738	b	good	XP_012704504.2	sita:105915158	None	PR202_maker-Super-Scaffold_243-augustus-gene-0.105-mRNA-1	a	good	na	na	na	PR202_maker-Super-Scaffold_184-augustus-gene-0.71	b79f0248a7d007b469861804f29892ee
0.8234	0.128	0.8721	0.1312	b	good	XP_004974019.1	sita:101769399	None	PR202_maker-Super-Scaffold_149-augustus-gene-1.404-mRNA-1	b	xo	XP_012699396.1	sita:101776415	None	PR202_maker-Super-Scaffold_311-augustus-gene-0.494	295707488420bf93e193b7e9466b7950
0.3957	0.3063	0.3673	0.322	a	good	XP_004961943.1	sita:101754297	None	PR202_maker-Super-Scaffold_152-augustus-gene-5.186-mRNA-1	b	good	XP_004961943.1	sita:101754297	None	PR202_augustus_masked-Super-Scaffold_595-processed-gene-0.5	0cf9cbc13626e56a28c5199bba3b6155
0.9054	0.1671	0.9503	0.1773	a	na	na	na	na	PR202_maker-Super-Scaffold_472-augustus-gene-0.43-mRNA-1	b	good	XP_004969043.1	sita:101785264	None	PR202_maker-Super-Scaffold_69-augustus-gene-1.75	4d7967ce6c4fa0f1b9c1bbfb6a5ab2e8
0.105	0.0705	0.1138	0.0698	b	good	XP_014660132.1	sita:101786789	K00767	PR202_augustus_masked-Super-Scaffold_3-processed-gene-0.393-mRNA-1	a	good	XP_014660132.1	sita:101786789	K00767	PR202_maker-Super-Scaffold_66-augustus-gene-4.631	3a09daba9723296da39b31b1785c17a4
0.6171	0.5195	0.6161	0.5282	b	na	na	na	na	PR202_augustus_masked-Super-Scaffold_210-processed-gene-2.448-mRNA-1	b	na	na	na	na	PR202_augustus_masked-Super-Scaffold_345-processed-gene-0.839	6e80844a47231d93347b373245ffa84e
0.0723	0.0194	0.0765	0.0194	a	na	na	na	na	PR202_augustus_masked-Super-Scaffold_142-processed-gene-0.370-mRNA-1	b	na	na	na	na	PR202_augustus_masked-Super-Scaffold_4946-processed-gene-0.344	7778c6a085f7f17ff044d95caf1b49b6
0.5054	0.0539	0.5257	0.0595	a	good	XP_012698237.1	sita:101786167	K07937	PR202_maker-Super-Scaffold_85-augustus-gene-0.407-mRNA-1	a	na	na	na	na	PR202_maker-Super-Scaffold_191-augustus-gene-2.3	804baebd8620b4cd83a99e253f80d868
0.0418	0.0024	0.0529	0.0022	b	good	XP_004965533.1	sita:101768260	None	PR202_maker-Super-Scaffold_133-augustus-gene-0.305-mRNA-1	a	xo	XP_004965533.1	sita:101768260	None	PR202_maker-Super-Scaffold_10-augustus-gene-2.161	bb2f4848bb7fb8cb4bde0d166441082e
0.0818	0.0205	0.0966	0.0195	b	na	na	na	na	PR202_maker-Super-Scaffold_1173-augustus-gene-0.117-mRNA-1	a	na	na	na	na	PR202_maker-Super-Scaffold_13-augustus-gene-0.111	ccd4c5eec45e7bbc2781551aff97d0d1
1.0001	0.4913	0.9277	0.515	a	na	na	na	na	PR202_augustus_masked-Super-Scaffold_396-processed-gene-1.92-mRNA-1	a	na	na	na	na	PR202_augustus_masked-Super-Scaffold_6-processed-gene-3.1022	d4090a457201e5ea1b7822f0a6d8b8c5
0.9048	0.1938	0.9392	0.2007	b	good	XP_004985542.1	sita:101767460	K15378	PR202_maker-Super-Scaffold_15-augustus-gene-2.644-mRNA-1	b	good	XP_004986599.2	sita:101757977	K15378	PR202_augustus_masked-Super-Scaffold_267-processed-gene-3.74	b17ab9879b3ebb5b9f9f37b4103e8943
0.244	0.0903	0.2259	0.0967	a	good	XP_022684168.1	na	na	PR202_maker-Super-Scaffold_184-augustus-gene-1.33-mRNA-1	b	good	XP_022684168.1	na	na	PR202_maker-Super-Scaffold_243-augustus-gene-2.9	b2014519aa3fbc46c0cc9480f99c3f5d
0.0302	0.0094	0.0349	0.0088	b	na	na	na	na	PR202_augustus_masked-Super-Scaffold_101-processed-gene-0.164-mRNA-1	a	na	na	na	na	PR202_maker-Super-Scaffold_202-augustus-gene-5.2	c65d15bfd11c52b11cb38e72ba3549cd
2.1544	0.2934	2.5281	0.316	b	na	na	na	na	PR202_maker-Super-Scaffold_89-augustus-gene-0.92-mRNA-1	na	xo	XP_004970381.1	sita:101766948	None	PR202_maker-Super-Scaffold_128-augustus-gene-4.874	8925776af9d6bc20adab22dcbbfded1b
0.0686	0.0166	0.0781	0.016	a	xo	XP_022684478.1	sita:101765339	K21867	PR202_augustus_masked-Super-Scaffold_39-processed-gene-2.533-mRNA-1	b	good	XP_022684478.1	sita:101765339	K21867	PR202_augustus_masked-Super-Scaffold_2752-processed-gene-0.797	c1fae58979bc8591ad729d20957a8c9c
0.9309	0.1132	1.0455	0.123	b	good	XP_004957374.1	sita:101769955	None	PR202_augustus_masked-Super-Scaffold_3-processed-gene-3.438-mRNA-1	b	good	XP_004974098.1	sita:101768595	None	PR202_maker-Super-Scaffold_149-augustus-gene-1.433	a6680fc4bee1a8e7b7b3873f6c97ea16
1.9164	0.2692	2.3525	0.2842	a	good	XP_004963222.1	sita:101780785	None	PR202_maker-Super-Scaffold_20-augustus-gene-0.456-mRNA-1	b	na	na	na	na	PR202_maker-Super-Scaffold_13-augustus-gene-1.86	cb5da73faa408e6db5b9dda2acca1682
0.0763	0.0613	0.0854	0.0593	a	na	na	na	na	PR202_augustus_masked-Super-Scaffold_828-processed-gene-0.172-mRNA-1	b	good	XP_004974333.1	sita:101764651	None	PR202_augustus_masked-Super-Scaffold_700-processed-gene-0.55	72e451df1628be7e1f2f10c053c133b3
0.1252	0.0645	0.135	0.0637	a	xo	XP_022682014.1	sita:101779218	None	PR202_maker-Super-Scaffold_50-augustus-gene-1.502-mRNA-1	b	xo	XP_022682014.1	sita:101779218	None	PR202_augustus_masked-Super-Scaffold_12-processed-gene-0.277	ed640ab3dc3f1551761c883d170b6a32
0.8565	0.4843	0.74	0.5084	na	xo	XP_004968540.1	sita:101773674	None	PR202_augustus_masked-Super-Scaffold_50-processed-gene-4.68-mRNA-1	a	na	na	na	na	PR202_augustus_masked-Super-Scaffold_24-processed-gene-5.392	57415844ea160aececdb186b79a2580f
0.0559	0.0001	0.0669	0.0	b	xo	XP_004953842.1	sita:101772334	K01915	PR202_maker-Super-Scaffold_84-augustus-gene-6.565-mRNA-1	a	xo	XP_004953842.1	sita:101772334	K01915	PR202_maker-Super-Scaffold_84-augustus-gene-0.509	462cd44a908b6b02c11832853d3c7c17
0.0421	0.0068	0.0422	0.0072	b	na	na	na	na	PR202_maker-Super-Scaffold_17-augustus-gene-3.392-mRNA-1	a	good	XP_012702210.1	sita:101767375	K22061	PR202_augustus_masked-Super-Scaffold_52-processed-gene-3.10	a579f3bc613493336468bf75af398f09
0.0997	0.0248	0.1064	0.0251	a	xo	XP_022681925.1	sita:101781754	None	PR202_maker-Super-Scaffold_253-augustus-gene-2.54-mRNA-1	b	good	XP_022681925.1	sita:101781754	None	PR202_augustus_masked-Super-Scaffold_4803-processed-gene-0.189	9363ed1fba460d37b9f39273a86b62ae
0.429	0.1716	0.4084	0.1796	a	na	na	na	na	PR202_augustus_masked-Super-Scaffold_134-processed-gene-0.579-mRNA-1	b	na	na	na	na	PR202_maker-Super-Scaffold_2539-augustus-gene-0.582	76f6402fd613e0430af7f7a96027bf2d
0.1998	0.0707	0.2232	0.07	a	na	na	na	na	PR202_maker-Super-Scaffold_828-augustus-gene-0.127-mRNA-1	b	good	XP_004951188.2	sita:101762192	None	PR202_augustus_masked-Super-Scaffold_700-processed-gene-0.42	9413a9431f372528d9e0d9d9fac11b6b
1.382	0.6375	1.2791	0.6676	b	good	XP_004970252.1	sita:101785948	None	PR202_augustus_masked-Super-Scaffold_4803-processed-gene-0.154-mRNA-1	b	xo	XP_004951621.1	sita:101765573	K09286	PR202_maker-Super-Scaffold_2412-augustus-gene-3.722	fa01237d529035c7a91072ea6127fe9a
0.6267	0.1361	0.5822	0.1464	b	xo	XP_004970551.1	sita:101766120	K20029	PR202_maker-Super-Scaffold_128-augustus-gene-3.781-mRNA-1	a	good	XP_004961866.1	na	na	PR202_augustus_masked-Super-Scaffold_152-processed-gene-8.127	d3bb5b715e51a727c9562bb6a969f8ce
0.0744	0.0828	0.0815	0.0792	a	good	XP_022680913.1	na	na	PR202_maker-Super-Scaffold_152-augustus-gene-8.250-mRNA-1	b	na	na	na	na	PR202_maker-Super-Scaffold_2539-augustus-gene-0.576	dad9904954c728c0431c0c0bff681d18
1.0343	0.4666	0.8569	0.4923	a	good	XP_004970362.1	sita:101759759	None	PR202_maker-Super-Scaffold_214-augustus-gene-0.148-mRNA-1	b	na	na	na	na	PR202_maker-Super-Scaffold_538-augustus-gene-0.16	7d8da055b7fdfa53f13cd9abdda34fba
0.0	0.0	0.0	0.0	a	good	XP_004961675.1	sita:101782103	K20367	PR202_maker-Super-Scaffold_152-augustus-gene-6.59-mRNA-1	a	good	XP_004961675.1	sita:101782103	K20367	PR202_maker-Super-Scaffold_152-augustus-gene-2.630	908c9f9783e2c0df9e7aa7abddaf7e27
0.0701	0.021	0.0818	0.0197	b	na	na	na	na	PR202_augustus_masked-Super-Scaffold_118-processed-gene-1.38-mRNA-1	a	na	na	na	na	PR202_maker-Super-Scaffold_157-augustus-gene-0.18	91b2a2b4689010e070e49149dc751e58
0.0635	0.0162	0.0746	0.0154	a	good	XP_004969943.1	sita:101769094	None	PR202_augustus_masked-Super-Scaffold_334-processed-gene-0.182-mRNA-1	b	good	XP_004969943.1	sita:101769094	None	PR202_augustus_masked-Super-Scaffold_332-processed-gene-0.232	70f756e1d3a85706b96480d2389d940e
1.4316	0.4898	1.4723	0.4943	b	xo	XP_004956913.1	sita:101785711	K09286	PR202_maker-Super-Scaffold_146-augustus-gene-1.341-mRNA-1	b	na	na	na	na	PR202_augustus_masked-Super-Scaffold_8-processed-gene-1.443	d5cc1a9d26b2f826023d97dc06d7ba62
1.0229	0.2586	1.0472	0.2652	a	na	na	na	na	PR202_maker-Super-Scaffold_134-exonerate_protein2genome-gene-1.614-mRNA-1	a	good	XP_004962001.1	sita:101777550	K12831	PR202_maker-Super-Scaffold_4927-augustus-gene-0.743	c8ec34c3cb62f49eec9a16ce707daedf
0.5873	0.4015	0.5918	0.4047	b	xo	XP_022679754.1	sita:101778481	None	PR202_augustus_masked-Super-Scaffold_10-processed-gene-4.836-mRNA-1	a	na	na	na	na	PR202_maker-Super-Scaffold_395-augustus-gene-2.500	1edf665603347e1865656b33d0cea659
0.0837	0.029	0.1032	0.0274	b	good	XP_004970555.1	sita:101767746	K17943	PR202_augustus_masked-scaffold821|size331322_obj-processed-gene-0.206-mRNA-1	a	good	XP_004970555.1	sita:101767746	K17943	PR202_augustus_masked-Super-Scaffold_62-processed-gene-0.394	9346b50b8326b548b370e4cbf385a8fb
0.9726	0.1385	1.1505	0.1428	a	na	na	na	na	PR202_maker-Super-Scaffold_285-augustus-gene-0.493-mRNA-1	a	na	na	na	na	PR202_maker-Super-Scaffold_100-augustus-gene-3.64	002166fe6cb3a96bc8e8090716df1bd2
0.1587	0.0706	0.1841	0.0677	b	na	na	na	na	PR202_augustus_masked-Super-Scaffold_795-processed-gene-0.89-mRNA-1	a	na	na	na	na	PR202_augustus_masked-Super-Scaffold_4946-processed-gene-1.636	167b67beff6373bf7f58bdf0376ec792
0.0775	0.0392	0.0886	0.0378	b	na	na	na	na	PR202_maker-Super-Scaffold_147-augustus-gene-2.145-mRNA-1	a	na	na	na	na	PR202_maker-Super-Scaffold_210-augustus-gene-3.871	381bed5c82fb84255fa0d204a8a03858
0.0827	0.0074	0.0859	0.0073	a	good	XP_004972804.1	sita:101767366	K10878	PR202_maker-Super-Scaffold_52-augustus-gene-2.328-mRNA-1	b	na	na	na	na	PR202_maker-Super-Scaffold_17-augustus-gene-4.16	6c36abefb1eef5a692ce8a27903c3dac
1.7288	0.2536	1.8606	0.271	a	na	na	na	na	PR202_augustus_masked-Super-Scaffold_204-processed-gene-0.484-mRNA-1	a	na	na	na	na	PR202_augustus_masked-Super-Scaffold_7-processed-gene-6.34	66e3364a3b9560f957bac4eb4cdb9c56
0.1233	0.0639	0.1234	0.0665	b	good	XP_022682184.1	na	na	PR202_augustus_masked-Super-Scaffold_552-processed-gene-0.276-mRNA-1	a	good	XP_022682184.1	na	na	PR202_augustus_masked-Super-Scaffold_711-processed-gene-0.331	7efd4c250da99096c53ac7f8f7e37ace
0.0402	0.0046	0.041	0.0046	b	na	na	na	na	PR202_maker-Super-Scaffold_122-augustus-gene-0.864-mRNA-1	a	na	na	na	na	PR202_maker-Super-Scaffold_395-augustus-gene-1.537	dcb8b90e50231a461cf1b92b254d011b
0.1125	0.0089	0.131	0.0085	a	xo	XP_004953696.1	sita:101786234	None	PR202_maker-Super-Scaffold_70-augustus-gene-5.48-mRNA-1	b	good	XP_004953696.1	sita:101786234	None	PR202_maker-Super-Scaffold_692-augustus-gene-0.89	9442d6dd74d5e81183bcb1d37d3c9f7d
0.1307	0.0263	0.1285	0.0272	b	na	na	na	na	PR202_maker-Super-Scaffold_507-augustus-gene-1.1069-mRNA-1	a	good	XP_004981338.1	sita:101765125	None	PR202_maker-Super-Scaffold_85-augustus-gene-0.479	061267ec55a29303aa6db6aeb0cea9c5
0.1192	0.0139	0.1374	0.0133	a	na	na	na	na	PR202_augustus_masked-Super-Scaffold_25-processed-gene-3.125-mRNA-1	b	na	na	na	na	PR202_maker-Super-Scaffold_2412-augustus-gene-2.93	021ecad31e8c0ed1a2bc34aa617e5e61
0.9784	0.2644	1.0308	0.2648	b	xo	XP_012698418.1	sita:101760332	None	PR202_maker-Super-Scaffold_84-augustus-gene-6.579-mRNA-1	a	na	na	na	na	PR202_maker-Super-Scaffold_598-augustus-gene-0.374	b49be650eb5296421f3fabc6de0892f2
0.1048	0.0142	0.115	0.0141	b	na	na	na	na	PR202_maker-Super-Scaffold_372-augustus-gene-0.18-mRNA-1	a	na	na	na	na	PR202_maker-Super-Scaffold_202-augustus-gene-9.31	104f9678606e82cf1b057e0be880fd73
0.0	0.0	0.0	0.0	a	na	na	na	na	PR202_maker-Super-Scaffold_395-augustus-gene-4.566-mRNA-1	a	na	na	na	na	PR202_maker-Super-Scaffold_395-augustus-gene-2.495	c2ef9e16bbbd70b665100ff0d72f9d63
0.1638	0.0633	0.1607	0.0687	b	xo	XP_004970721.1	sita:101763815	None	PR202_augustus_masked-Super-Scaffold_128-processed-gene-2.256-mRNA-1	a	na	na	na	na	PR202_maker-Super-Scaffold_134-augustus-gene-1.10	40bba624e4921e4c00e5925f2a5b1e01
0.0762	0.0155	0.0848	0.0158	b	good	XP_014660057.1	sita:101763383	K07374	PR202_maker-Super-Scaffold_15-augustus-gene-0.403-mRNA-1	a	na	na	na	na	PR202_augustus_masked-Super-Scaffold_18-processed-gene-1.389	f9e7de328b1c0a7cffe6294f0f81c1ce
0.0627	0.0179	0.0734	0.0171	b	good	XP_004983708.1	sita:101767578	None	PR202_augustus_masked-Super-Scaffold_4833-processed-gene-0.268-mRNA-1	a	na	na	na	na	PR202_maker-Super-Scaffold_59-augustus-gene-0.40	0f977adf206ae9cd829db75386045278
0.0	0.0	0.0	0.0	na	good	XP_004973424.1	sita:101764925	None	PR202_augustus_masked-Super-Scaffold_54-processed-gene-1.236-mRNA-1	b	good	XP_004973424.1	sita:101764925	None	PR202_augustus_masked-Super-Scaffold_54-processed-gene-4.228	6b7fbebb922d20a9a2cbbc80961ceac7
0.8461	0.2519	0.8724	0.2596	a	na	na	na	na	PR202_augustus_masked-Super-Scaffold_395-processed-gene-2.146-mRNA-1	b	xo	XP_004953999.1	sita:101766828	K05864	PR202_maker-Super-Scaffold_84-augustus-gene-1.213	9f19dbbecda75ecc810849112946140a
0.7367	0.0465	0.8763	0.0509	a	na	na	na	na	PR202_maker-Super-Scaffold_7-augustus-gene-10.9-mRNA-1	b	xo	XP_004975868.1	sita:101782762	K06630	PR202_maker-Super-Scaffold_39-augustus-gene-4.5	747ff699026ffe723f49c3a3d2e88546
0.1592	0.1055	0.1511	0.108	a	na	na	na	na	PR202_maker-Super-Scaffold_134-augustus-gene-1.104-mRNA-1	b	xo	XP_004970711.1	na	na	PR202_augustus_masked-Super-Scaffold_128-processed-gene-2.166	bd8ac4c21831790b6c2d4304b359361b
0.0	0.0	0.0	0.0	a	na	na	na	na	PR202_maker-Super-Scaffold_395-augustus-gene-1.530-mRNA-1	a	na	na	na	na	PR202_maker-Super-Scaffold_395-augustus-gene-4.527	f49731301b451710afb449e53f4407a8
0.0176	0.0	0.0169	0.0	b	good	na	na	na	PR202_maker-Super-Scaffold_352-exonerate_protein2genome-gene-1.264-mRNA-1	a	good	na	na	na	PR202_maker-Super-Scaffold_565-exonerate_protein2genome-gene-0.508	99431e1c1c0815f102110f4e698a6705
0.0517	0.0389	0.0593	0.0369	a	na	na	na	na	PR202_maker-Super-Scaffold_210-augustus-gene-3.870-mRNA-1	b	na	na	na	na	PR202_maker-Super-Scaffold_147-augustus-gene-2.144	2d867b803e0c0883bcbd408fff4acb97
0.5801	0.1752	0.623	0.1767	b	na	na	na	na	PR202_augustus_masked-Super-Scaffold_271-processed-gene-1.63-mRNA-1	a	na	na	na	na	PR202_augustus_masked-Super-Scaffold_40-processed-gene-4.176	a94e1286bd3f4cd087a7d48194c6fa64
0.0614	0.0101	0.0681	0.0102	b	good	XP_004973341.1	sita:101764645	K14611	PR202_maker-Super-Scaffold_469-augustus-gene-2.65-mRNA-1	a	good	XP_004973341.1	sita:101764645	K14611	PR202_augustus_masked-Super-Scaffold_97-processed-gene-0.155	1b0899287a34bcb30bb89f3ac0798392
1.838	0.7917	1.8346	0.808	a	na	na	na	na	PR202_augustus_masked-Super-Scaffold_10-processed-gene-4.768-mRNA-1	a	xo	XP_004954017.1	sita:101774108	K13681	PR202_augustus_masked-Super-Scaffold_84-processed-gene-5.511	3536b1f3e9ad3f42dc58d2f1cf47a17f
0.0734	0.0261	0.0869	0.0249	b	na	na	na	na	PR202_augustus_masked-Super-Scaffold_435-processed-gene-1.151-mRNA-1	a	good	XP_004984802.1	sita:101753802	None	PR202_maker-Super-Scaffold_159-augustus-gene-1.18	71f20b8a8c176364d60ea4737af36493
0.0676	0.0193	0.0694	0.0195	a	na	na	na	na	PR202_augustus_masked-Super-Scaffold_4-processed-gene-1.442-mRNA-1	b	na	na	na	na	PR202_augustus_masked-Super-Scaffold_21-processed-gene-1.452	c39fa675be710ac48f5de1feb2e040c8
0.75	0.0761	0.9165	0.0807	b	na	na	na	na	PR202_maker-Super-Scaffold_13-augustus-gene-1.85-mRNA-1	a	xo	XP_004951864.1	sita:101763291	None	PR202_maker-Super-Scaffold_25-augustus-gene-3.40	c48c64ebfc4b088b5777ca6561596db0
0.5807	0.1796	0.5259	0.2003	a	na	na	na	na	PR202_augustus_masked-Super-Scaffold_7-processed-gene-6.140-mRNA-1	a	xo	XP_004976301.1	sita:101779142	None	PR202_augustus_masked-Super-Scaffold_95-processed-gene-3.141	133525c4855845de8fa19935ceabeb03
0.0175	0.0155	0.0184	0.0152	b	good	XP_022681126.1	na	na	PR202_maker-Super-Scaffold_243-augustus-gene-0.72-mRNA-1	a	na	na	na	na	PR202_augustus_masked-Super-Scaffold_1053-processed-gene-0.35	2b97135408083964f51770b47158ea53
2.7948	0.9773	1.9387	1.0295	a	na	na	na	na	PR202_maker-Super-Scaffold_24-augustus-gene-7.403-mRNA-1	b	na	na	na	na	PR202_maker-Super-Scaffold_19-augustus-gene-4.690	95424f7f750fd32872e460d47c9009c8
0.1248	0.0293	0.1233	0.0311	b	good	XP_004977309.1	sita:101776555	None	PR202_augustus_masked-Super-Scaffold_51-processed-gene-0.38-mRNA-1	a	na	na	na	na	PR202_augustus_masked-Super-Scaffold_100-processed-gene-1.192	b282ce668c2e35a9b2e73e3b782b7b6c
0.207	0.0875	0.1952	0.0927	b	good	XP_004952635.2	sita:101776929	K07213	PR202_augustus_masked-Super-Scaffold_453-processed-gene-2.248-mRNA-1	a	na	na	na	na	PR202_maker-Super-Scaffold_7-augustus-gene-8.511	d3ef97a82699ed8ad285dbf9b5a87c2f
0.0721	0.005	0.0867	0.0047	a	good	XP_004979882.1	sita:101760097	K02835	PR202_maker-Super-Scaffold_62-augustus-gene-1.329-mRNA-1	b	good	XP_004979882.1	sita:101760097	K02835	PR202_maker-Super-Scaffold_230-augustus-gene-0.78	3762a13a8e623855df8b638c93f1a2bb
1.5725	0.847	1.296	0.8877	a	good	XP_004974039.1	sita:101777354	K22374	PR202_augustus_masked-Super-Scaffold_223-processed-gene-1.153-mRNA-1	b	good	XP_004980373.1	sita:101753896	None	PR202_maker-Super-Scaffold_51-augustus-gene-6.36	9894a320ec5c6e2b5655037d53d6fe34
0.0823	0.0267	0.0899	0.0261	a	good	XP_004951397.1	sita:101778027	K14484	PR202_augustus_masked-Super-Scaffold_593-processed-gene-0.293-mRNA-1	b	na	na	na	na	PR202_augustus_masked-Super-Scaffold_893-processed-gene-2.866	4f3a7c9606bf409eba6a21efc5b0f6b2
0.0371	0.0243	0.0483	0.0221	a	good	XP_004951915.1	na	na	PR202_augustus_masked-Super-Scaffold_28-processed-gene-0.18-mRNA-1	na	xo	XP_004951914.1	sita:101783143	K21842	PR202_maker-Super-Scaffold_2412-augustus-gene-1.523	fd403052f6a1608c96bd6a23a78a3e6e
0.4228	0.0004	0.372	0.004	b	good	XP_014660475.1	sita:101782969	K11253	PR202_augustus_masked-Super-Scaffold_453-processed-gene-2.348-mRNA-1	a	na	na	na	na	PR202_augustus_masked-Super-Scaffold_39-processed-gene-0.70	998f89808d476a6cfadf939fcb290403
0.0656	0.0246	0.0725	0.0241	b	na	na	na	na	PR202_maker-Super-Scaffold_206-augustus-gene-0.10-mRNA-1	a	na	na	na	na	PR202_augustus_masked-Super-Scaffold_1201-processed-gene-0.92	ff3083041e3f3c8785231d73bbafed07
0.7462	0.1068	0.8132	0.1116	a	good	XP_004951919.1	sita:101784886	K12446	PR202_maker-Super-Scaffold_28-augustus-gene-0.167-mRNA-1	b	na	na	na	na	PR202_maker-Super-Scaffold_13-augustus-gene-1.112	4271ade39579f59b2fa735c01f5a34fd
0.1032	0.0444	0.111	0.0436	b	na	na	na	na	PR202_maker-Super-Scaffold_26-augustus-gene-1.164-mRNA-1	a	na	na	na	na	PR202_maker-Super-Scaffold_4800-augustus-gene-0.18	c1acbaae81cd3550d3faee851960e668
0.7794	0.2272	0.6355	0.2558	b	na	na	na	na	PR202_augustus_masked-Super-Scaffold_118-processed-gene-2.210-mRNA-1	a	na	na	na	na	PR202_augustus_masked-Super-Scaffold_24-processed-gene-0.62	df816a321175dd3685234bc815dc14c7
0.0398	0.0106	0.0491	0.0098	a	good	XP_022679542.1	na	na	PR202_maker-Super-Scaffold_5-augustus-gene-2.24-mRNA-1	b	good	XP_022679542.1	na	na	PR202_maker-Super-Scaffold_16-augustus-gene-0.595	d59c10490a05995f9f28bd0efea171e4
0.1714	0.0326	0.1652	0.034	na	xo	XP_004953823.1	sita:101764380	K15397	PR202_augustus_masked-Super-Scaffold_84-processed-gene-0.566-mRNA-1	b	xo	XP_004953823.1	sita:101764380	K15397	PR202_augustus_masked-Super-Scaffold_84-processed-gene-6.878	b5e05f485be25f03ce7ea7c740ec09c4
0.0946	0.0125	0.1032	0.0124	b	na	na	na	na	PR202_augustus_masked-Super-Scaffold_307-processed-gene-2.117-mRNA-1	a	na	na	na	na	PR202_maker-Super-Scaffold_6-augustus-gene-3.5	7e57525c49b7fe83c42ea0f15bfd2dc8
0.1259	0.0256	0.1222	0.0276	a	na	na	na	na	PR202_augustus_masked-Super-Scaffold_157-processed-gene-0.178-mRNA-1	b	na	na	na	na	PR202_maker-Super-Scaffold_118-augustus-gene-0.51	da4c628c31d4d3bddca01eaaab256be9
0.3312	0.0946	0.3363	0.0981	a	good	na	na	na	PR202_maker-Super-Scaffold_31-augustus-gene-1.28-mRNA-1	a	na	na	na	na	PR202_maker-Super-Scaffold_76-augustus-gene-4.315	a14a89d72433bd2e6619b08dee9c7050
0.1887	0.1065	0.1896	0.1078	a	good	XP_004961517.1	na	na	PR202_augustus_masked-Super-Scaffold_152-processed-gene-1.610-mRNA-1	a	good	XP_004961516.1	sita:101756184	K22733	PR202_augustus_masked-Super-Scaffold_91-processed-gene-0.650	b676c9fbac23758c962063147aa1f80c
0.0737	0.0204	0.0891	0.019	b	xo	XP_004952117.1	sita:101758408	K08339	PR202_maker-Super-Scaffold_2412-augustus-gene-0.629-mRNA-1	a	na	na	na	na	PR202_maker-Super-Scaffold_23-augustus-gene-0.88	2f4771d625e0734c4c3a7ff4b16eb0e3
0.5693	0.2417	0.5456	0.2509	a	na	na	na	na	PR202_augustus_masked-Super-Scaffold_6-processed-gene-2.34-mRNA-1	a	good	XP_012700168.1	sita:101765792	K04125	PR202_maker-Super-Scaffold_2499-augustus-gene-1.628	1a23a6e0c3936e5cd06afd40a6e4e3a7
0.074	0.0119	0.0929	0.011	a	good	XP_004970329.1	sita:101782447	K12190	PR202_augustus_masked-Super-Scaffold_214-processed-gene-0.1220-mRNA-1	b	xo	XP_004970329.1	sita:101782447	K12190	PR202_augustus_masked-Super-Scaffold_128-processed-gene-4.600	7c9c2a45a1425a05efab6d4a11e7494c
0.0625	0.007	0.0733	0.0067	a	na	na	na	na	PR202_maker-Super-Scaffold_134-augustus-gene-0.674-mRNA-1	b	xo	XP_004970702.1	sita:101755852	K03841	PR202_maker-Super-Scaffold_128-augustus-gene-2.101	024c90b2bda26c8ca9472f54ba132165
0.0507	0.0099	0.053	0.0099	na	xo	XP_022680309.1	na	na	PR202_augustus_masked-Super-Scaffold_253-processed-gene-2.790-mRNA-1	b	good	XP_022680309.1	na	na	PR202_augustus_masked-Super-Scaffold_4803-processed-gene-0.201	8976df8fb097bd8e5e4edb99b6bcc6e1
0.0201	0.0059	0.0264	0.0053	b	na	na	na	na	PR202_maker-Super-Scaffold_893-augustus-gene-0.39-mRNA-1	a	na	na	na	na	PR202_maker-Super-Scaffold_63-augustus-gene-2.31	88ed4ea353aed2214a9a522a01dc0d9c
0.0844	0.028	0.0943	0.0272	a	good	XP_012698362.1	na	na	PR202_maker-Super-Scaffold_159-augustus-gene-0.577-mRNA-1	b	na	na	na	na	PR202_maker-Super-Scaffold_435-augustus-gene-0.35	499b23bd3fa767df3b384653f4b772a6
0.1581	0.0167	0.1525	0.0185	a	na	na	na	na	PR202_maker-Super-Scaffold_1173-augustus-gene-1.1074-mRNA-1	b	na	na	na	na	PR202_maker-Super-Scaffold_13-augustus-gene-1.89	8190f28291c47fa5d19346adf15027f6
0.0897	0.0194	0.0983	0.019	a	na	na	na	na	PR202_maker-Super-Scaffold_201-exonerate_protein2genome-gene-1.492-mRNA-1	b	good	XP_004957618.1	sita:101765206	None	PR202_maker-Super-Scaffold_3-augustus-gene-0.37	6e5811041397687c69d46064cba0bf0f
1.1431	0.3402	1.0003	0.3523	b	good	na	na	na	PR202_maker-Super-Scaffold_453-exonerate_protein2genome-gene-2.680-mRNA-1	a	good	XP_004971095.1	sita:101772582	None	PR202_augustus_masked-Super-Scaffold_177-processed-gene-1.164	61aceff3110695e3c98ebc0324271360
1.1245	0.2348	1.2413	0.2418	b	xo	XP_004970841.1	sita:101777468	None	PR202_maker-scaffold306|size1284463_obj-augustus-gene-0.348-mRNA-1	b	good	XP_004962059.1	sita:101765375	None	PR202_maker-Super-Scaffold_595-augustus-gene-0.612	057144ea897ec36420e9e9bfc8e0601f
1.1781	0.1781	1.3556	0.1807	a	good	XP_004973890.1	na	na	PR202_maker-Super-Scaffold_37-augustus-gene-0.63-mRNA-1	a	xo	XP_004957209.1	sita:101770224	None	PR202_maker-Super-Scaffold_311-augustus-gene-1.20	8767c5eaf173417712d2d43aa97dca86
1.1623	0.5027	1.0107	0.5268	b	good	XP_004986003.1	sita:101774871	None	PR202_augustus_masked-Super-Scaffold_389-processed-gene-0.503-mRNA-1	a	na	na	na	na	PR202_maker-Super-Scaffold_18-augustus-gene-6.754	e38e29bb2bd2267f33f8335d1e0239ba
1.7451	0.9284	1.419	0.9624	b	good	XP_004965825.1	sita:101786454	K03549	PR202_augustus_masked-Super-Scaffold_4803-processed-gene-0.55-mRNA-1	a	xo	XP_004965826.1	sita:101786847	None	PR202_maker-Super-Scaffold_253-augustus-gene-1.620	58c5d900234d442d53c7b6ccaff3a2c2
0.1081	0.0466	0.1113	0.0475	a	na	na	na	na	PR202_augustus_masked-Super-Scaffold_24-processed-gene-7.34-mRNA-1	b	na	na	na	na	PR202_augustus_masked-Super-Scaffold_19-processed-gene-4.78	ad61778510ccb7bb2d2d158364d03dbb
0.8391	0.3772	0.7645	0.3984	a	na	na	na	na	PR202_augustus_masked-Super-Scaffold_6-processed-gene-0.399-mRNA-1	a	good	XP_004961108.1	sita:101764694	None	PR202_augustus_masked-Super-Scaffold_2499-processed-gene-0.655	ed647b4c1134a32ffa4e63a2274dc77d
0.7549	0.258	0.7997	0.2607	na	good	XP_004973443.1	sita:101771536	None	PR202_maker-Super-Scaffold_54-augustus-gene-1.1-mRNA-1	a	na	na	na	na	PR202_maker-Super-Scaffold_291-augustus-gene-1.170	c9d62ec2932582cea366b508bedb7e33
3.6893	0.4925	3.0	0.5135	na	xo	XP_022682525.1	sita:111257372	None	PR202_maker-Super-Scaffold_12-augustus-gene-4.988-mRNA-1	b	na	na	na	na	PR202_augustus_masked-Super-Scaffold_19-processed-gene-2.22	a380aa144ca7dfaedc574e1e20b8ad40
0.317	0.129	0.2978	0.1353	a	xo	XP_004976063.1	sita:101758592	None	PR202_maker-Super-Scaffold_95-augustus-gene-1.76-mRNA-1	a	na	na	na	na	PR202_maker-Super-Scaffold_7-augustus-gene-11.462	03743115dcd7b9627facb5105c1d01e0
0.8519	0.1258	0.9415	0.133	a	na	na	na	na	PR202_maker-Super-Scaffold_18-augustus-gene-4.85-mRNA-1	a	na	na	na	na	PR202_maker-Super-Scaffold_186-augustus-gene-0.15	3a766fc799b2b4731a629956e3074c2b
0.0382	0.0049	0.0444	0.0048	b	na	na	na	na	PR202_maker-Super-Scaffold_147-augustus-gene-2.74-mRNA-1	a	na	na	na	na	PR202_maker-Super-Scaffold_210-augustus-gene-3.812	2e5cf7e4469ea20ed4a540d728ba2630
3.0005	0.3239	3.3168	0.3507	b	na	na	na	na	PR202_augustus_masked-Super-Scaffold_89-processed-gene-0.292-mRNA-1	a	na	na	na	na	PR202_augustus_masked-Super-Scaffold_100-processed-gene-3.384	2ee4dca31ff353dd773a492c6317b94f
0.0952	0.0288	0.1073	0.028	b	na	na	na	na	PR202_augustus_masked-Super-Scaffold_8-processed-gene-2.125-mRNA-1	a	na	na	na	na	PR202_augustus_masked-Super-Scaffold_291-processed-gene-6.24	6b62b1a3f5e839b8350ce414f20a3b9f
0.8638	0.117	0.9821	0.1207	a	xo	XP_004973620.1	sita:101778986	K00951	PR202_maker-Super-Scaffold_291-augustus-gene-5.182-mRNA-1	b	xo	XP_004956944.1	sita:101766711	K00951	PR202_maker-Super-Scaffold_146-augustus-gene-0.339	bd3e89fbf66cf10010b343f1d1309a97
0.0561	0.0086	0.0562	0.0087	b	na	na	na	na	PR202_maker-Super-Scaffold_435-augustus-gene-0.91-mRNA-1	a	good	XP_004984665.1	sita:101770545	K03841	PR202_maker-Super-Scaffold_159-augustus-gene-0.627	3882357fe6db3a97f0851a1a2d42ff26
0.0	0.0	0.0	0.0	b	na	na	na	na	PR202_maker-Super-Scaffold_197-augustus-gene-4.3-mRNA-1	b	na	na	na	na	PR202_maker-Super-Scaffold_197-augustus-gene-2.4	9e396c0649e1124e305f4d8a7028d5eb
0.0	0.0	0.0	0.0	a	na	na	na	na	PR202_augustus_masked-Super-Scaffold_7-processed-gene-2.126-mRNA-1	a	na	na	na	na	PR202_augustus_masked-Super-Scaffold_7-processed-gene-8.343	25ea065212bddbc6a25751c3aa13cd13
0.4253	0.015	0.4736	0.0181	a	na	na	na	na	PR202_maker-Super-Scaffold_7-augustus-gene-10.14-mRNA-1	b	xo	XP_004975918.1	sita:101769276	K07877	PR202_maker-Super-Scaffold_39-augustus-gene-4.19	1ef72ee00f056a0c505f0d37323dee7e
0.7024	0.1352	0.7449	0.1401	a	good	XP_004961800.1	sita:101766464	None	PR202_augustus_masked-Super-Scaffold_152-processed-gene-7.479-mRNA-1	b	xo	XP_004970488.1	sita:101775304	None	PR202_maker-Super-Scaffold_128-augustus-gene-3.796	f88db99f29abd7f3c0a9d91d47bdd042
0.0583	0.0027	0.0582	0.0028	b	na	na	na	na	PR202_maker-Super-Scaffold_507-augustus-gene-0.120-mRNA-1	a	na	na	na	na	PR202_augustus_masked-Super-Scaffold_382-processed-gene-0.777	6bdef2631dc66f2b32d8491036b7388a
0.0601	0.0043	0.0738	0.004	na	xo	XP_004970311.1	sita:101775302	K02727	PR202_maker-Super-Scaffold_95-augustus-gene-4.680-mRNA-1	b	xo	XP_004970311.1	sita:101775302	K02727	PR202_maker-Super-Scaffold_39-augustus-gene-8.593	dd7cca82a540d682cdda17cefa12ccf0
0.0716	0.0159	0.0841	0.0151	b	xo	XP_022680513.1	na	na	PR202_augustus_masked-Super-Scaffold_12-processed-gene-1.9-mRNA-1	a	xo	XP_022680513.1	na	na	PR202_augustus_masked-Super-Scaffold_50-processed-gene-2.111	7f0cb16a83d36e8d30da4643159b0c80
0.7339	0.2349	0.6576	0.252	b	xo	XP_004976400.1	sita:101782764	K00128	PR202_maker-Super-Scaffold_39-augustus-gene-7.756-mRNA-1	na	na	na	na	na	PR202_maker-scaffold1271_size181379_obj-augustus-gene-0.8	484d7ab7d8a8c459183d2b9047e80b04
0.0161	0.0041	0.0217	0.0036	b	na	na	na	na	PR202_maker-Super-Scaffold_13-augustus-gene-1.28-mRNA-1	a	na	na	na	na	PR202_maker-Super-Scaffold_1173-augustus-gene-1.1001	122d012f22ecdd872271f61a3ce1d34a
0.0767	0.0255	0.0753	0.0258	na	na	na	na	na	PR202_augustus_masked-scaffold1611|size111749_obj-processed-gene-0.23-mRNA-1	a	na	na	na	na	PR202_augustus_masked-Super-Scaffold_76-processed-gene-3.89	12748b24c469a717f024ba165b10c31e
0.0392	0.0089	0.048	0.0083	a	na	na	na	na	PR202_augustus_masked-Super-Scaffold_18-processed-gene-3.543-mRNA-1	b	good	XP_004985476.1	sita:101776355	K22913	PR202_augustus_masked-Super-Scaffold_15-processed-gene-2.1006	1209d0778727c7a021c990ea21c9e6b9
1.1982	0.0328	1.4742	0.043	b	good	XP_004965921.1	sita:101753930	K03064	PR202_maker-Super-Scaffold_4803-augustus-gene-0.370-mRNA-1	b	good	XP_004951547.1	sita:101770572	K03064	PR202_maker-Super-Scaffold_4802-augustus-gene-0.8	252f552b8bef6b2b7eaa1056025d69aa
0.0581	0.0327	0.0713	0.0305	a	na	na	na	na	PR202_augustus_masked-Super-Scaffold_7-processed-gene-12.1028-mRNA-1	na	na	na	na	na	PR202_augustus_masked-scaffold1271_size181379_obj-processed-gene-0.20	9a0be55a1576eda76de8f7d4f465b3bd
0.6283	0.2796	0.5857	0.293	a	na	na	na	na	PR202_maker-Super-Scaffold_395-augustus-gene-2.492-mRNA-1	a	xo	XP_004953916.1	sita:101768989	None	PR202_augustus_masked-Super-Scaffold_84-processed-gene-5.597	95ddd656f77e011a7b227fcf0dc8227f
1.7349	0.4974	1.4036	0.5421	a	na	na	na	na	PR202_maker-Super-Scaffold_395-augustus-gene-0.6-mRNA-1	a	na	na	na	na	PR202_maker-Super-Scaffold_395-augustus-gene-3.401	e25b22885757eb1b02bef8e05f8e76b5
0.0583	0.0044	0.0556	0.0045	a	good	XP_004959863.1	sita:101765502	None	PR202_maker-Super-Scaffold_34-augustus-gene-1.620-mRNA-1	b	good	XP_004959863.1	sita:101765502	None	PR202_maker-Super-Scaffold_16-augustus-gene-2.78	cfa540d254080907fa61475815c32ee2
0.1337	0.0877	0.1206	0.0919	b	good	XP_004985647.1	sita:101774063	None	PR202_augustus_masked-Super-Scaffold_5062-processed-gene-0.482-mRNA-1	a	na	na	na	na	PR202_augustus_masked-Super-Scaffold_18-processed-gene-4.133	0c6e7dd113da462745b69608260370e8
3.4363	0.4727	3.0	0.51	b	good	XP_012703959.1	sita:101766750	K11594	PR202_maker-Super-Scaffold_154-augustus-gene-7.4-mRNA-1	b	good	XP_004980011.1	na	na	PR202_maker-Super-Scaffold_230-augustus-gene-0.53	b6d66aabe59f5aa82644d6cac9593cc6
0.0752	0.0065	0.0931	0.0061	b	na	na	na	na	PR202_maker-Super-Scaffold_2591-augustus-gene-0.993-mRNA-1	a	na	na	na	na	PR202_augustus_masked-Super-Scaffold_204-processed-gene-0.604	5ac8bcb0959a12416bca53e946d28eec
0.0147	0.009	0.0197	0.0081	a	na	na	na	na	PR202_maker-Super-Scaffold_24-augustus-gene-7.405-mRNA-1	b	na	na	na	na	PR202_augustus_masked-Super-Scaffold_19-processed-gene-4.60	e264f8f8ce84a8811304cecadf6fa479
0.4973	0.2277	0.4541	0.2402	a	xo	XP_004957024.1	sita:101764668	None	PR202_augustus_masked-Super-Scaffold_311-processed-gene-2.182-mRNA-1	b	na	na	na	na	PR202_augustus_masked-Super-Scaffold_8-processed-gene-2.151	976f137795cb797b5ffdb7395e49f11e
0.7835	0.0431	0.8165	0.0496	a	good	XP_004976604.1	sita:101771161	K13412	PR202_maker-Super-Scaffold_924-augustus-gene-0.66-mRNA-1	b	good	XP_004953480.1	sita:101770198	K13412	PR202_augustus_masked-Super-Scaffold_376-processed-gene-0.176	af983c7e2a8f00d0e5622d0b74cfc07f
0.4631	0.193	0.4183	0.2058	a	good	XP_004976579.1	sita:101759261	K16281	PR202_augustus_masked-Super-Scaffold_924-processed-gene-0.654-mRNA-1	b	good	XP_004953456.1	sita:101760735	K16281	PR202_augustus_masked-Super-Scaffold_376-processed-gene-0.257	ad38cbacdb4eb1c299b07158fc9e4f22
0.1588	0.0408	0.1755	0.0418	b	good	XP_004983864.1	sita:101766358	None	PR202_maker-Super-Scaffold_583-augustus-gene-0.667-mRNA-1	a	na	na	na	na	PR202_maker-Super-Scaffold_59-augustus-gene-2.526	5ff607fe119e907df652877f3d60f112
0.0	0.0	0.0	0.0	b	na	na	na	na	PR202_maker-Super-Scaffold_202-augustus-gene-3.2-mRNA-1	a	na	na	na	na	PR202_maker-Super-Scaffold_202-augustus-gene-7.247	cb6d38e30bffe81d9ad4f8675f5cfa62
0.3862	0.456	0.3911	0.4588	na	xo	XP_004953818.1	sita:101762608	None	PR202_maker-Super-Scaffold_84-augustus-gene-0.444-mRNA-1	b	good	XP_004965194.1	sita:101757429	None	PR202_augustus_masked-Super-Scaffold_371-processed-gene-1.63	06ab994633b9ab4ec795dd634f957cdf
0.082	0.007	0.097	0.0065	a	na	na	na	na	PR202_maker-Super-Scaffold_7-augustus-gene-1.334-mRNA-1	b	good	XP_004952551.1	sita:101775026	None	PR202_maker-Super-Scaffold_453-augustus-gene-2.159	777d4080c8a36ee514b301316debd3d5
1.9095	0.4614	2.04	0.473	a	na	na	na	na	PR202_maker-Super-Scaffold_4-augustus-gene-2.573-mRNA-1	a	na	na	na	na	PR202_augustus_masked-Super-Scaffold_17-processed-gene-6.233	ac9edf88e110d1a4eb600753bcd0de3b
0.0584	0.0291	0.0632	0.0286	b	good	XP_004983839.1	na	na	PR202_maker-Super-Scaffold_332-augustus-gene-0.277-mRNA-1	a	na	na	na	na	PR202_augustus_masked-Super-Scaffold_307-processed-gene-0.95	68da0ac43d34607078217f19e93a34c9
0.0363	0.0049	0.0484	0.0044	b	na	na	na	na	PR202_maker-Super-Scaffold_89-augustus-gene-0.30-mRNA-1	a	na	na	na	na	PR202_maker-Super-Scaffold_285-augustus-gene-0.486	a3f6b704c75b3a671068ffba95e829fd
0.0571	0.0148	0.0616	0.0146	b	na	na	na	na	PR202_maker-Super-Scaffold_21-augustus-gene-0.497-mRNA-1	a	good	XP_012700617.2	sita:101754466	K14270	PR202_maker-Super-Scaffold_467-augustus-gene-0.61	78f045979e0aa264dcdeb328b3c41870
3.3586	0.3705	3.8927	0.4078	b	xo	XP_004957066.1	sita:101781951	K18810	PR202_maker-Super-Scaffold_10-augustus-gene-4.632-mRNA-1	b	na	na	na	na	PR202_maker-Super-Scaffold_122-exonerate_protein2genome-gene-0.403	89c4e448dfc4eac71d42a7cc53e15a5c
0.0286	0.0117	0.0335	0.011	b	na	na	na	na	PR202_maker-Super-Scaffold_1383-augustus-gene-0.98-mRNA-1	a	na	na	na	na	PR202_maker-Super-Scaffold_171-augustus-gene-0.167	b59e6b86444c880ae18b01125d2f8a74
0.0583	0.0455	0.0687	0.0429	b	xo	XP_004953242.1	sita:101780846	None	PR202_augustus_masked-Super-Scaffold_70-processed-gene-2.51-mRNA-1	a	na	na	na	na	PR202_maker-Super-Scaffold_7-augustus-gene-6.677	4c42fdeaa54ecf25460bbd7b61a196e7
0.0471	0.0179	0.0584	0.0166	a	na	na	na	na	PR202_maker-Super-Scaffold_395-augustus-gene-4.539-mRNA-1	b	na	na	na	na	PR202_maker-Super-Scaffold_122-augustus-gene-0.859	6792edab4f6c93301bcdca014ac73e62
0.0242	0.0	0.0375	0.0	b	xo	XP_012704665.1	sita:101761529	None	PR202_augustus_masked-Super-Scaffold_84-processed-gene-2.24-mRNA-1	a	xo	XP_012704665.1	sita:101761529	None	PR202_maker-Super-Scaffold_84-augustus-gene-4.73	1d87eda25cfe3e2e1f711675a84d86b1
0.0183	0.0179	0.0233	0.0166	b	good	XP_004975692.1	sita:101783706	None	PR202_maker-Super-Scaffold_2752-augustus-gene-0.6-mRNA-1	a	xo	XP_004975692.1	sita:101783706	None	PR202_augustus_masked-Super-Scaffold_39-processed-gene-2.405	7f0690bb2dddcf5d5b1ca836ab4aaea0
0.0414	0.0397	0.0547	0.0354	a	good	XP_004961351.1	sita:101759035	K11864	PR202_maker-Super-Scaffold_152-augustus-gene-0.49-mRNA-1	b	good	XP_004961351.1	sita:101759035	K11864	PR202_maker-Super-Scaffold_69-augustus-gene-0.495	5065f41301ff7584d8a8f99ec8b5af13
0.118	0.0807	0.1192	0.0813	a	na	na	na	na	PR202_maker-Super-Scaffold_24-augustus-gene-11.104-mRNA-1	na	good	XP_004960576.1	sita:101758881	K21768	PR202_maker-scaffold1083_size232329_obj-augustus-gene-0.115	1115769b2566bc790189cc40e4d24842
0.0311	0.0085	0.0373	0.008	b	na	na	na	na	PR202_maker-Super-Scaffold_271-augustus-gene-3.377-mRNA-1	a	na	na	na	na	PR202_maker-Super-Scaffold_40-augustus-gene-2.45	9d3d2b8536ffcf83365caa0679674cba
0.4558	0.1849	0.4191	0.1993	b	good	XP_004965177.1	sita:101784026	None	PR202_augustus_masked-Super-Scaffold_371-processed-gene-2.315-mRNA-1	na	xo	XP_004953825.1	sita:101765453	None	PR202_maker-Super-Scaffold_84-augustus-gene-0.447	72307ff5f18ed2a8373681b85711790d
0.0275	0.0012	0.0326	0.0011	a	good	XP_022681295.1	na	na	PR202_augustus_masked-Super-Scaffold_2499-processed-gene-0.553-mRNA-1	b	good	XP_022681295.1	na	na	PR202_augustus_masked-Super-Scaffold_69-processed-gene-1.374	2bd517bda5195ec9ff9e5de6a00ca117
0.114	0.0585	0.1116	0.0606	a	na	na	na	na	PR202_augustus_masked-Super-Scaffold_100-processed-gene-3.208-mRNA-1	a	na	na	na	na	PR202_augustus_masked-Super-Scaffold_76-processed-gene-0.292	48a9e994f53e2fce33a0ffe65a58c205
0.0556	0.0167	0.0478	0.0183	a	good	XP_004958620.1	sita:101752933	None	PR202_maker-Super-Scaffold_34-augustus-gene-1.591-mRNA-1	b	good	XP_004958620.1	sita:101752933	None	PR202_maker-Super-Scaffold_16-augustus-gene-3.1097	7381e9373452ffc66e52f341aeb55070
0.0167	0.0095	0.0219	0.0085	b	na	na	na	na	PR202_augustus_masked-Super-Scaffold_32-processed-gene-0.8-mRNA-1	a	good	XP_012704071.1	na	na	PR202_augustus_masked-Super-Scaffold_62-processed-gene-2.204	0c22231377b5e74847541dbde45e0306
0.7266	0.2573	0.6507	0.2745	a	na	na	na	na	PR202_maker-Super-Scaffold_395-augustus-gene-5.711-mRNA-1	b	xo	XP_004954033.1	sita:101780184	None	PR202_maker-Super-Scaffold_84-augustus-gene-1.268	c21b8c42cda6815dc3a2880bc74cca23
1.675	0.2443	1.7595	0.2633	a	good	XP_004970488.1	sita:101775304	None	PR202_augustus_masked-Super-Scaffold_214-processed-gene-0.1319-mRNA-1	a	good	XP_004984799.2	sita:101752577	None	PR202_maker-Super-Scaffold_159-augustus-gene-1.17	ebf9421906f085bae418ad28c305ba2f
0.0694	0.0095	0.0742	0.0093	b	good	XP_004972814.1	sita:101771787	K14561	PR202_maker-Super-Scaffold_3-augustus-gene-3.229-mRNA-1	a	good	XP_004972814.1	sita:101771787	K14561	PR202_maker-Super-Scaffold_66-augustus-gene-2.356	65290c8071d0185dcb6583893b1c2dc1
1.0693	0.5098	0.9657	0.5383	a	na	na	na	na	PR202_augustus_masked-Super-Scaffold_4-processed-gene-1.478-mRNA-1	a	na	na	na	na	PR202_maker-Super-Scaffold_12-augustus-gene-4.1001	f8932fb7f18e9cba119ce742ad9e3a4f
0.1667	0.1448	0.1631	0.1433	a	na	na	na	na	PR202_maker-Super-Scaffold_285-augustus-gene-1.9-mRNA-1	na	na	na	na	na	PR202_augustus_masked-scaffold1208_size198491_obj-processed-gene-0.19	c46ad39272653398a6d42054e671a924
0.885	0.1467	1.0626	0.1479	a	na	na	na	na	PR202_maker-Super-Scaffold_140-augustus-gene-0.750-mRNA-1	b	good	XP_004955676.1	sita:101778313	K00558	PR202_maker-Super-Scaffold_35-augustus-gene-2.135	ebba7cc091614a6581119f46ab142244
0.3885	0.2605	0.3619	0.2717	b	good	XP_004952677.1	sita:101760443	K20725	PR202_augustus_masked-Super-Scaffold_453-processed-gene-2.360-mRNA-1	a	na	na	na	na	PR202_augustus_masked-Super-Scaffold_39-processed-gene-0.128	6bf029c8fa66488cc97438b1e8cbe0c0
0.0298	0.005	0.0365	0.0049	a	good	XP_004984685.1	sita:101777849	K13463	PR202_maker-Super-Scaffold_159-augustus-gene-0.572-mRNA-1	b	na	na	na	na	PR202_maker-Super-Scaffold_435-augustus-gene-0.27	e2a3c90fed8fde8143074d388edbb238
0.0607	0.0239	0.0653	0.0238	a	na	na	na	na	PR202_augustus_masked-Super-Scaffold_18-processed-gene-6.576-mRNA-1	b	good	XP_022678485.1	sita:101784039	None	PR202_augustus_masked-Super-Scaffold_389-processed-gene-0.469	92e0ff2c6cebc1da5744c56cf84d921e
0.0497	0.0134	0.0666	0.0122	b	na	na	na	na	PR202_augustus_masked-Super-Scaffold_202-processed-gene-2.104-mRNA-1	a	good	XP_004984205.1	sita:101759466	None	PR202_augustus_masked-Super-Scaffold_524-processed-gene-0.160	aaa00496908961c193c8a4890c352c14
1.8025	0.7036	1.5528	0.7439	a	na	na	na	na	PR202_augustus_masked-Super-Scaffold_6-processed-gene-3.777-mRNA-1	a	good	XP_004961322.1	sita:101781309	K15498	PR202_augustus_masked-Super-Scaffold_2499-processed-gene-1.484	8387af248c076d3516c35edbacc3678e
0.0448	0.0073	0.0404	0.008	b	good	XP_004963491.1	sita:101774581	None	PR202_augustus_masked-Super-Scaffold_5467-processed-gene-0.231-mRNA-1	a	good	XP_004963491.1	sita:101774581	None	PR202_augustus_masked-Super-Scaffold_467-processed-gene-0.341	f3379b8aa0c42611af03e1823ad2cf84
1.5027	0.1893	1.8511	0.1979	a	na	na	na	na	PR202_maker-Super-Scaffold_24-augustus-gene-6.483-mRNA-1	a	good	XP_004968460.1	sita:101775414	K00844	PR202_augustus_masked-Super-Scaffold_792-processed-gene-0.44	926e4345eee47a9e74ea18dfd23e79ad
1.1324	0.2596	1.136	0.2735	a	good	XP_004961782.1	sita:101757151	K10666	PR202_augustus_masked-Super-Scaffold_152-processed-gene-3.495-mRNA-1	a	good	XP_004970444.1	sita:101757988	K10666	PR202_augustus_masked-Super-Scaffold_214-processed-gene-0.1301	4ba370c1213a80b5dd69df00be7cd7b7
0.0	0.0	0.0	0.0	b	na	na	na	na	PR202_maker-Super-Scaffold_182-augustus-gene-1.35-mRNA-1	a	na	na	na	na	PR202_maker-Super-Scaffold_182-augustus-gene-1.21	c85be2eea4e1533d1302a465dc14dde3
1.2526	0.375	1.1976	0.3888	a	na	na	na	na	PR202_maker-Super-Scaffold_285-augustus-gene-1.13-mRNA-1	b	good	XP_022679205.1	na	na	PR202_maker-Super-Scaffold_16-augustus-gene-3.1131	0a30da0a2fa3cd4fc04a39e93e4b4cf6
0.5612	0.2601	0.5076	0.2718	b	xo	XP_012699251.1	na	na	PR202_augustus_masked-Super-Scaffold_39-processed-gene-7.183-mRNA-1	b	xo	XP_012699251.1	na	na	PR202_augustus_masked-Super-Scaffold_70-processed-gene-3.569	dc7b6dcaccdec3f9ca650be1902a0166
0.966	0.4523	0.7925	0.4738	a	xo	XP_004953421.1	sita:101781789	K05925	PR202_augustus_masked-scaffold591|size730508_subseq_1:450970_obj-processed-gene-0.53-mRNA-1	b	good	XP_004953421.1	sita:101781789	K05925	PR202_augustus_masked-Super-Scaffold_376-processed-gene-0.135	9737e97938ebd246035445bf4d2c44ed
0.0795	0.0079	0.0863	0.0079	b	xo	XP_004976549.1	sita:101780348	None	PR202_augustus_masked-Super-Scaffold_39-processed-gene-9.571-mRNA-1	a	good	XP_004976549.1	sita:101780348	None	PR202_augustus_masked-Super-Scaffold_924-processed-gene-0.763	33f2491740ef430609de0069e4ab10f0
0.0359	0.0108	0.0459	0.0099	b	na	na	na	na	PR202_maker-Super-Scaffold_266-augustus-gene-0.478-mRNA-1	b	na	na	na	na	PR202_augustus_masked-Super-Scaffold_182-processed-gene-2.131	cf44388f7fe602ceae9bd39b3832cd35
0.035	0.0303	0.0453	0.0277	a	na	na	na	na	PR202_maker-Super-Scaffold_140-augustus-gene-0.748-mRNA-1	b	na	na	na	na	PR202_maker-Super-Scaffold_345-augustus-gene-0.98	ea869efdbc59325dc94c2987ee7411ca
0.0	0.0	0.0	0.0	b	good	XP_022682387.1	sita:106804371	None	PR202_augustus_masked-Super-Scaffold_54-processed-gene-6.54-mRNA-1	na	good	XP_022682387.1	sita:106804371	None	PR202_augustus_masked-Super-Scaffold_54-processed-gene-3.42	b8c073055fd7400a236f00a1ec5ae721
0.5418	0.3201	0.5295	0.3268	a	xo	XP_022681563.1	sita:101779211	None	PR202_maker-Super-Scaffold_10-augustus-gene-0.690-mRNA-1	a	na	na	na	na	PR202_maker-Super-Scaffold_25-augustus-gene-0.375	37d293565c5d50bd502ca540b6823f68
0.099	0.0042	0.1098	0.0041	a	xo	XP_004954050.1	sita:101786498	K14488	PR202_augustus_masked-Super-Scaffold_84-processed-gene-4.230-mRNA-1	b	xo	XP_004954050.1	sita:101786498	K14488	PR202_augustus_masked-Super-Scaffold_84-processed-gene-2.9	a860d78f6aec0ba2ab564bc3f75ec063
1.4803	0.6782	1.241	0.707	b	xo	XP_004978090.1	sita:101786927	None	PR202_augustus_masked-Super-Scaffold_39-processed-gene-5.139-mRNA-1	a	na	na	na	na	PR202_augustus_masked-Super-Scaffold_7-processed-gene-11.96	4a00235fe81cd0f98ba9cf3917f34292
1.2373	0.2227	1.2476	0.2399	b	na	na	na	na	PR202_maker-Super-Scaffold_39-augustus-gene-6.10-mRNA-1	a	na	na	na	na	PR202_maker-Super-Scaffold_7-augustus-gene-5.438	015b37c9b71febe84a6fa41eaf85e3f9
0.0694	0.0136	0.0747	0.0135	b	good	XP_004965946.1	sita:101763663	K20725	PR202_augustus_masked-Super-Scaffold_4803-processed-gene-0.121-mRNA-1	a	xo	XP_004965946.1	sita:101763663	K20725	PR202_augustus_masked-Super-Scaffold_253-processed-gene-2.706	ab11133fac5c7ea22ee086ea6c88ac74
0.029	0.0067	0.0352	0.0063	a	good	XP_004958456.2	sita:101754539	K07198	PR202_augustus_masked-Super-Scaffold_5-processed-gene-0.131-mRNA-1	b	good	XP_004958456.2	sita:101754539	K07198	PR202_augustus_masked-Super-Scaffold_16-processed-gene-1.99	e3f4509c3a375813d7c29ccb39ed341f
4.0121	0.502	3.0	0.5361	a	good	XP_022682954.1	na	na	PR202_maker-Super-Scaffold_214-augustus-gene-0.83-mRNA-1	b	good	XP_004961762.1	sita:101782387	None	PR202_augustus_masked-Super-Scaffold_514-processed-gene-0.96	8ce8adf27d41ce04417e4a8bac01658b
0.9179	0.3259	1.0259	0.3231	b	xo	XP_004957142.1	sita:101779931	None	PR202_maker-Super-Scaffold_10-augustus-gene-3.361-mRNA-1	a	na	na	na	na	PR202_maker-Super-Scaffold_8-augustus-gene-2.107	086511f40de6e65c7d9c162506ff54ba
0.0364	0.0336	0.0416	0.0324	b	na	na	na	na	PR202_maker-Super-Scaffold_2539-augustus-gene-0.577-mRNA-1	a	good	XP_004961918.1	sita:101778225	K00685	PR202_maker-Super-Scaffold_152-augustus-gene-4.32	ba818a1bb960cfdc30a82c534a7dd757
0.1006	0.0164	0.1014	0.0178	a	xo	XP_004957024.1	sita:101764668	None	PR202_augustus_masked-Super-Scaffold_311-processed-gene-2.182-mRNA-1	b	xo	XP_004957024.1	sita:101764668	None	PR202_augustus_masked-Super-Scaffold_10-processed-gene-4.877	30e9dec756d4f8c8c2f49e9a3ce83663
0.1742	0.0562	0.1762	0.0591	b	na	na	na	na	PR202_augustus_masked-Super-Scaffold_345-processed-gene-0.853-mRNA-1	a	na	na	na	na	PR202_augustus_masked-Super-Scaffold_140-processed-gene-0.594	5fad7bef1e69debe11c45474f0980141
0.0	0.0	0.0	0.0	a	na	na	na	na	PR202_augustus_masked-Super-Scaffold_202-processed-gene-9.283-mRNA-1	a	xo	XP_004984060.1	sita:101773503	None	PR202_augustus_masked-Super-Scaffold_202-processed-gene-5.309	befa2014ccd66c6821c0dce31ab84ddd
0.0518	0.0056	0.0668	0.0051	b	xo	XP_004970886.2	sita:101761253	K08057	PR202_maker-scaffold306|size1284463_obj-augustus-gene-0.362-mRNA-1	b	na	na	na	na	PR202_augustus_masked-Super-Scaffold_134-processed-gene-1.464	821039f3ff8e491fc070331db5681bd0
0.1118	0.059	0.1128	0.0592	a	na	na	na	na	PR202_maker-Super-Scaffold_266-augustus-gene-2.907-mRNA-1	b	na	na	na	na	PR202_augustus_masked-Super-Scaffold_100-processed-gene-3.326	2f1c1322a8eefcc11d5505603eae5b91
0.9783	0.4297	1.0066	0.4344	a	xo	XP_004957094.1	sita:101759536	None	PR202_augustus_masked-Super-Scaffold_311-processed-gene-2.34-mRNA-1	b	na	na	na	na	PR202_maker-Super-Scaffold_8-augustus-gene-2.29	f1d856a14d4c35eb6841c24ed60346fe
1.6607	0.4401	1.5966	0.4559	b	good	XP_004961232.1	sita:101779964	None	PR202_augustus_masked-Super-Scaffold_69-processed-gene-1.170-mRNA-1	b	good	XP_004969990.1	sita:101753414	None	PR202_maker-Super-Scaffold_352-augustus-gene-0.668	3ed02470e5007ea3daf80042ad6f3876
0.4622	0.1697	0.4148	0.1906	b	good	XP_004958667.1	sita:101770628	None	PR202_augustus_masked-Super-Scaffold_16-processed-gene-3.905-mRNA-1	b	na	na	na	na	PR202_augustus_masked-Super-Scaffold_89-processed-gene-0.207	c1ec307a53db9e040d795d8bcb2fdcf8
0.0709	0.0205	0.0716	0.0214	b	xo	XP_004959885.1	sita:101777245	None	PR202_augustus_masked-scaffold306|size1284463_obj-processed-gene-0.69-mRNA-1	b	na	na	na	na	PR202_augustus_masked-Super-Scaffold_134-processed-gene-1.328	480d3f5ea091253b6658f8824b54cd42
0.6278	0.3949	0.5995	0.4077	a	good	XP_004970304.1	sita:101772574	None	PR202_augustus_masked-Super-Scaffold_214-processed-gene-0.1051-mRNA-1	a	good	XP_004961660.1	sita:101775919	None	PR202_augustus_masked-Super-Scaffold_152-processed-gene-2.452	8dc4dbd8aa736b0deb83f4a82416b486
0.2051	0.1277	0.2033	0.1282	b	na	na	na	na	PR202_augustus_masked-Super-Scaffold_19-processed-gene-1.98-mRNA-1	a	na	na	na	na	PR202_augustus_masked-Super-Scaffold_24-processed-gene-1.435	54b828306045e1ff09d478802ce92e0d
63.8154	0.2542	3.0	0.301	b	good	XP_004961440.1	sita:101762411	K00850	PR202_maker-Super-Scaffold_3028-augustus-gene-0.394-mRNA-1	b	na	na	na	na	PR202_augustus_masked-Super-Scaffold_19-processed-gene-3.523	710f5464d3dd403e9d8e9f346c3eb8d8
0.1041	0.0514	0.1046	0.053	b	na	na	na	na	PR202_maker-Super-Scaffold_372-augustus-gene-0.9-mRNA-1	a	na	na	na	na	PR202_maker-Super-Scaffold_202-augustus-gene-9.18	15c7bd0590b8be68849d00113014f4a7
0.0784	0.0037	0.0846	0.0037	na	na	na	na	na	PR202_maker-scaffold1379|size156809_obj-augustus-gene-0.5-mRNA-1	b	good	XP_004965462.1	sita:101771871	K09873	PR202_augustus_masked-Super-Scaffold_3-processed-gene-4.68	6ee3c06c05721a494fc29d569c9ad2c3
0.0168	0.0	0.0167	0.0	b	na	na	na	na	PR202_maker-Super-Scaffold_18-augustus-gene-6.695-mRNA-1	b	good	XP_004982827.1	sita:101780662	K01527	PR202_maker-Super-Scaffold_389-augustus-gene-0.80	7d74a7e3c0e4ac8897a366c673ebbfb1
0.0443	0.0187	0.0545	0.0175	b	na	na	na	na	PR202_maker-Super-Scaffold_17-augustus-gene-3.362-mRNA-1	a	good	XP_004972737.3	sita:101774768	K16252	PR202_maker-Super-Scaffold_52-augustus-gene-3.402	fba627044feb082e5eb137c41f1e97f1
0.0614	0.005	0.0712	0.005	b	na	na	na	na	PR202_maker-Super-Scaffold_254-augustus-gene-1.441-mRNA-1	a	good	XP_004969129.1	sita:101785945	None	PR202_augustus_masked-Super-Scaffold_190-processed-gene-0.64	8a4eee5035e41ff234026d75572f1070
0.9517	0.4208	0.9644	0.4345	b	good	XP_004974892.1	sita:101771280	None	PR202_augustus_masked-Super-Scaffold_149-processed-gene-1.647-mRNA-1	a	xo	XP_004957319.1	sita:101783302	None	PR202_augustus_masked-Super-Scaffold_10-processed-gene-2.125	e2260b13037e6182c103085fbdf3879b
0.0142	0.0	0.02	0.0	b	na	na	na	na	PR202_maker-Super-Scaffold_147-augustus-gene-2.54-mRNA-1	a	na	na	na	na	PR202_maker-Super-Scaffold_210-augustus-gene-3.798	3a17048529f9c1db52a38005022e02bd
0.0932	0.0412	0.0975	0.0421	b	na	na	na	na	PR202_maker-Super-Scaffold_134-augustus-gene-1.171-mRNA-1	b	xo	XP_022682953.1	sita:101771920	None	PR202_maker-scaffold306_size1284463_obj-augustus-gene-0.372	e4308251df818f6d591e4ed325956e8e
0.6096	0.1306	0.5843	0.1391	a	good	XP_004961595.1	sita:101784949	None	PR202_augustus_masked-Super-Scaffold_152-processed-gene-2.494-mRNA-1	a	good	XP_004970197.1	sita:101764207	None	PR202_augustus_masked-Super-Scaffold_565-processed-gene-0.176	e21e3d1a864e702218961289551230c7
0.9618	0.519	0.9192	0.5308	b	good	XP_022685076.1	na	na	PR202_maker-Super-Scaffold_154-augustus-gene-0.7-mRNA-1	a	na	na	na	na	PR202_maker-Super-Scaffold_22-augustus-gene-8.328	89949fff3e319105b46d69685edfe4e4
0.4946	0.2172	0.4666	0.2291	a	good	XP_004969292.2	sita:101783389	K13947	PR202_augustus_masked-Super-Scaffold_2499-processed-gene-0.569-mRNA-1	a	na	na	na	na	PR202_maker-Super-Scaffold_6-augustus-gene-0.23	8d117f8f10cbf8cfd49bc6d60c6c553d
0.3066	0.1069	0.2645	0.1153	a	good	XP_004985837.1	sita:101778662	None	PR202_maker-Super-Scaffold_159-augustus-gene-1.54-mRNA-1	b	na	na	na	na	PR202_maker-Super-Scaffold_435-augustus-gene-2.761	94f93be22d0bbdb69ad7a645141c3e8f
0.0289	0.0192	0.0364	0.0175	a	good	XP_004984216.1	sita:101763918	K05283	PR202_maker-Super-Scaffold_524-augustus-gene-0.16-mRNA-1	b	na	na	na	na	PR202_maker-Super-Scaffold_202-augustus-gene-2.275	0b470c36b6869ce68a24a45188ff58ba
0.1729	0.0521	0.1727	0.0529	a	na	na	na	na	PR202_maker-Super-Scaffold_395-augustus-gene-5.687-mRNA-1	b	na	na	na	na	PR202_maker-Super-Scaffold_122-augustus-gene-0.806	02c086fe1f994daf7fa1870a0aff703e
0.5747	0.2189	0.6232	0.2173	b	xo	XP_004974838.1	sita:101773844	None	PR202_maker-Super-Scaffold_291-augustus-gene-8.522-mRNA-1	a	xo	XP_004957197.1	sita:101766166	None	PR202_maker-Super-Scaffold_311-augustus-gene-1.24	5518b7c6a84504864d9605a798f7f00f
0.0485	0.0238	0.0521	0.0237	a	xo	XP_004953403.1	sita:101774104	None	PR202_maker-scaffold591|size730508_subseq_1:450970_obj-augustus-gene-0.276-mRNA-1	a	na	na	na	na	PR202_maker-Super-Scaffold_70-augustus-gene-3.73	3fea33d2c10c9124199c722796e8d56a
0.6979	0.3755	0.6232	0.3895	a	xo	XP_012702011.1	na	na	PR202_maker-Super-Scaffold_12-augustus-gene-4.1006-mRNA-1	b	na	na	na	na	PR202_augustus_masked-Super-Scaffold_307-processed-gene-4.376	03476b3416ee1634ad23dc615d661f32
0.0778	0.0195	0.086	0.0192	b	na	na	na	na	PR202_augustus_masked-Super-Scaffold_271-processed-gene-3.481-mRNA-1	a	na	na	na	na	PR202_augustus_masked-Super-Scaffold_40-processed-gene-1.138	b1d4822e2a384899409fe5de23bb497f
0.0853	0.0161	0.0995	0.0162	b	good	XP_004977011.1	sita:101761966	None	PR202_augustus_masked-Super-Scaffold_243-processed-gene-1.512-mRNA-1	a	good	XP_004977011.1	sita:101761966	None	PR202_augustus_masked-Super-Scaffold_184-processed-gene-0.623	560322a578e591cff2a75880d09646e9
0.8688	0.1867	1.0363	0.185	b	xo	XP_004953235.1	sita:101778165	K18998	PR202_maker-Super-Scaffold_70-augustus-gene-2.591-mRNA-1	b	xo	XP_004976316.1	sita:101785183	K18998	PR202_augustus_masked-Super-Scaffold_39-processed-gene-7.38	5d74ca8a07e981e334f492c16be189e4
3.4134	0.9298	3.0	0.9465	a	xo	XP_004978589.1	na	na	PR202_augustus_masked-Super-Scaffold_76-processed-gene-1.350-mRNA-1	b	xo	XP_004977632.1	na	na	PR202_augustus_masked-Super-Scaffold_266-processed-gene-1.139	b22bb60bd0e46a5f7d3910e8eb5128bd
0.0	0.0	0.0	0.0	a	na	na	na	na	PR202_maker-Super-Scaffold_7-exonerate_protein2genome-gene-4.145-mRNA-1	a	na	na	na	na	PR202_maker-Super-Scaffold_7-exonerate_protein2genome-gene-10.205	679d767d88e11dd811348b09d1ca78f5
0.0659	0.0139	0.072	0.0138	a	good	XP_004969378.1	sita:101784203	K22068	PR202_maker-Super-Scaffold_2499-augustus-gene-0.802-mRNA-1	b	good	XP_004969378.1	sita:101784203	K22068	PR202_maker-Super-Scaffold_69-augustus-gene-1.34	6b1ff948d67edd836a23a2dacfd72749
0.1674	0.1041	0.1637	0.1049	a	na	na	na	na	PR202_maker-Super-Scaffold_4946-augustus-gene-1.728-mRNA-1	b	na	na	na	na	PR202_maker-Super-Scaffold_2529-augustus-gene-0.40	515b7db2a865397d10ee3c438da72676
0.0282	0.0039	0.0336	0.0037	a	good	XP_004975019.1	sita:101757890	K09578	PR202_maker-Super-Scaffold_711-augustus-gene-0.13-mRNA-1	b	na	na	na	na	PR202_maker-Super-Scaffold_7219-augustus-gene-0.306	64ba611bcb9d4ed353c51b3c34d8992a
0.0623	0.0249	0.069	0.0245	b	na	na	na	na	PR202_maker-Super-Scaffold_13-augustus-gene-1.112-mRNA-1	a	na	na	na	na	PR202_augustus_masked-Super-Scaffold_1173-processed-gene-1.141	62537e45c96e3467fa100335a13906e0
0.1274	0.0632	0.1222	0.0641	b	na	na	na	na	PR202_augustus_masked-Super-Scaffold_345-processed-gene-0.1032-mRNA-1	a	na	na	na	na	PR202_maker-Super-Scaffold_140-augustus-gene-0.767	564963b4d8dbbe1b5f0977cecf34b50e
61.8027	0.97	3.0	1.0567	a	na	na	na	na	PR202_augustus_masked-Super-Scaffold_23-processed-gene-0.198-mRNA-1	b	na	na	na	na	PR202_augustus_masked-Super-Scaffold_65-processed-gene-4.208	e05a566f2026d460b23f0b06dd9f2e18
0.15	0.0169	0.1491	0.0173	b	na	na	na	na	PR202_augustus_masked-Super-Scaffold_8-processed-gene-2.162-mRNA-1	a	na	na	na	na	PR202_augustus_masked-Super-Scaffold_291-processed-gene-6.76	c69c4494ae28a8b4cf8d49e695a5a519
0.0981	0.0419	0.1012	0.042	a	good	XP_004963664.3	sita:101769324	None	PR202_augustus_masked-Super-Scaffold_152-processed-gene-1.605-mRNA-1	a	good	XP_004963664.3	sita:101769324	None	PR202_augustus_masked-Super-Scaffold_91-processed-gene-0.656	4a98c62ef8ca0ee481b0a52565a5a0ba
0.0746	0.0111	0.0861	0.0107	b	good	XP_004973441.1	sita:101770748	None	PR202_augustus_masked-Super-Scaffold_54-processed-gene-4.217-mRNA-1	a	na	na	na	na	PR202_augustus_masked-Super-Scaffold_291-processed-gene-1.7	413fadca2f13b7e53056cc82b7c13199
0.0866	0.0108	0.0814	0.0113	b	xo	XP_004953151.1	sita:101779241	None	PR202_augustus_masked-Super-Scaffold_70-processed-gene-2.5-mRNA-1	a	na	na	na	na	PR202_augustus_masked-Super-Scaffold_7-processed-gene-12.817	700f9a7724263f1dbc9d2d425ab9ab40
0.0184	0.0165	0.0237	0.0152	a	na	na	na	na	PR202_augustus_masked-Super-Scaffold_211-processed-gene-1.223-mRNA-1	b	na	na	na	na	PR202_augustus_masked-Super-Scaffold_304-processed-gene-1.78	7c90f54070c8c9a9cc748cbb20bd91ec
0.7989	0.5118	0.782	0.5149	b	good	XP_004961711.1	sita:101760791	None	PR202_augustus_masked-Super-Scaffold_514-processed-gene-0.139-mRNA-1	a	good	XP_004961711.1	sita:101760791	None	PR202_maker-Super-Scaffold_152-augustus-gene-6.32	868650a43efd380bdccda84616d0e46d
0.3147	0.1709	0.32	0.1696	b	na	na	na	na	PR202_maker-scaffold306|size1284463_obj-exonerate_protein2genome-gene-0.725-mRNA-1	b	na	na	na	na	PR202_maker-Super-Scaffold_134-augustus-gene-1.191	92554b2ce3759e373a2f17c8c507167a
0.0947	0.0097	0.0726	0.0125	b	good	XP_004975732.1	sita:101763728	None	PR202_maker-Super-Scaffold_453-augustus-gene-1.372-mRNA-1	a	na	na	na	na	PR202_maker-Super-Scaffold_7-augustus-gene-3.12	f322cd7b23df24438a444d8ac069374f
0.2649	0.0873	0.2695	0.0907	b	na	na	na	na	PR202_maker-Super-Scaffold_266-augustus-gene-0.462-mRNA-1	a	na	na	na	na	PR202_augustus_masked-Super-Scaffold_182-processed-gene-0.128	4834b3aa325669a6072540b88eea221d
0.3047	0.0254	0.2577	0.0276	b	na	na	na	na	PR202_augustus_masked-Super-Scaffold_435-processed-gene-1.131-mRNA-1	a	good	XP_004970520.1	sita:101754228	K11252	PR202_augustus_masked-Super-Scaffold_214-processed-gene-0.1335	f35941c3033ffb3e58f2e021fdb0f786
1.5216	0.9618	1.2466	0.9969	b	na	na	na	na	PR202_augustus_masked-Super-Scaffold_435-processed-gene-1.198-mRNA-1	a	good	XP_004970526.1	sita:101756252	K03283	PR202_maker-Super-Scaffold_214-augustus-gene-0.118	5bef537cd92ff6d742ac5e07de717cc8
0.0367	0.0173	0.034	0.0182	a	na	na	na	na	PR202_maker-Super-Scaffold_285-augustus-gene-1.12-mRNA-1	b	na	na	na	na	PR202_maker-Super-Scaffold_435-augustus-gene-2.865	1e5079702938e06c2ad1e825c6657f2c
0.0	0.0	0.0	0.0	a	good	XP_004961944.1	sita:101754698	None	PR202_augustus_masked-Super-Scaffold_152-processed-gene-5.102-mRNA-1	a	good	XP_004961944.1	sita:101754698	None	PR202_augustus_masked-Super-Scaffold_152-processed-gene-8.193	94f5a99848d094d8ec7d5e719c588e6b
0.0676	0.0482	0.0734	0.0468	b	na	na	na	na	PR202_augustus_masked-Super-Scaffold_435-processed-gene-1.129-mRNA-1	a	good	XP_004984754.1	sita:101769879	None	PR202_maker-Super-Scaffold_159-augustus-gene-1.6	e6a52ff54f17892fa724c76f2f2bd80e
0.0653	0.0102	0.0736	0.0098	a	na	na	na	na	PR202_augustus_masked-Super-Scaffold_341-processed-gene-1.535-mRNA-1	b	na	na	na	na	PR202_augustus_masked-Super-Scaffold_2628-processed-gene-0.464	ea9fa7c01df3d28dbc3cffeaff7e28d7
1.9383	0.8164	1.7325	0.853	a	na	na	na	na	PR202_augustus_masked-Super-Scaffold_291-processed-gene-6.24-mRNA-1	a	xo	XP_004956971.1	sita:101777924	None	PR202_augustus_masked-Super-Scaffold_311-processed-gene-3.731	f0dd56ceb157eed37b8679420f56d538
0.0382	0.0086	0.0461	0.0081	a	good	XP_004957455.1	sita:101767929	None	PR202_maker-Super-Scaffold_66-augustus-gene-3.442-mRNA-1	b	good	XP_004957456.1	na	na	PR202_maker-Super-Scaffold_3-augustus-gene-2.49	ebda0d05f35c31a907ee0070676b91cc
0.0504	0.0341	0.0571	0.0331	b	na	na	na	na	PR202_augustus_masked-Super-Scaffold_291-processed-gene-8.661-mRNA-1	a	good	XP_004973926.1	sita:101766973	None	PR202_augustus_masked-Super-Scaffold_37-processed-gene-0.471	4c665e8cad0240eceefcc036b9e4902f
0.1012	0.0213	0.1026	0.0216	b	xo	XP_004971126.1	na	na	PR202_maker-Super-Scaffold_2765-augustus-gene-0.43-mRNA-1	a	xo	XP_004971126.1	na	na	PR202_augustus_masked-Super-Scaffold_128-processed-gene-0.89	d93984b2739027651055496e16f7ff5d
0.6857	0.3167	0.7268	0.3131	a	good	XP_004963038.1	sita:101777824	None	PR202_maker-Super-Scaffold_20-augustus-gene-2.419-mRNA-1	b	na	na	na	na	PR202_maker-Super-Scaffold_99-augustus-gene-2.387	901fb369b292d9297d34020f4c1fb8c6
0.0777	0.0045	0.0718	0.0046	b	good	XP_004985390.1	sita:101778794	None	PR202_augustus_masked-Super-Scaffold_15-processed-gene-2.799-mRNA-1	a	na	na	na	na	PR202_augustus_masked-Super-Scaffold_18-processed-gene-2.377	99237715e662108c782c476de9cc403c
0.0827	0.0237	0.0804	0.0251	a	good	XP_004985658.1	na	na	PR202_augustus_masked-Super-Scaffold_52-processed-gene-1.25-mRNA-1	b	na	na	na	na	PR202_maker-Super-Scaffold_17-augustus-gene-5.28	7c6bcb9e31e16d034017d073203a680f
0.0664	0.0369	0.0666	0.0374	a	xo	XP_004976055.1	sita:101754144	K08150	PR202_augustus_masked-Super-Scaffold_95-processed-gene-1.483-mRNA-1	b	xo	XP_004976055.1	sita:101754144	K08150	PR202_maker-Super-Scaffold_39-augustus-gene-5.85	5f15b90c165b7f17e3c2ace04141204d
0.0744	0.0061	0.094	0.0056	a	good	XP_004984398.1	sita:101766631	K15382	PR202_maker-Super-Scaffold_637-augustus-gene-0.410-mRNA-1	b	na	na	na	na	PR202_augustus_masked-Super-Scaffold_89-processed-gene-0.366	bb4d5a10be75dea99b6a17145db3a9b4
0.5528	0.7464	0.516	0.7432	b	good	XP_004977991.1	sita:101762791	None	PR202_augustus_masked-Super-Scaffold_176-processed-gene-1.373-mRNA-1	a	na	na	na	na	PR202_maker-Super-Scaffold_7-augustus-gene-8.525	4711de2dccd1b5f49e5a4956d23aeab0
0.0798	0.0239	0.0861	0.0252	a	na	na	na	na	PR202_augustus_masked-Super-Scaffold_40-processed-gene-1.128-mRNA-1	b	na	na	na	na	PR202_maker-Super-Scaffold_271-augustus-gene-3.384	4b0c2a31b49dc3cc2641ae55e068f7bd
0.0574	0.0267	0.0608	0.0268	a	good	XP_004981375.1	sita:101781055	None	PR202_augustus_masked-Super-Scaffold_85-processed-gene-0.35-mRNA-1	b	na	na	na	na	PR202_augustus_masked-Super-Scaffold_345-processed-gene-0.973	b1341ea2837528422c809de7560763f9
1.0684	0.3449	0.9853	0.3637	b	xo	XP_004954303.1	sita:101783153	None	PR202_augustus_masked-Super-Scaffold_84-processed-gene-3.282-mRNA-1	a	na	na	na	na	PR202_maker-Super-Scaffold_7-augustus-gene-12.15	d5d40c446a07b6e935d1a7a3cc19592e
0.7523	0.271	0.8482	0.2636	a	good	XP_022679894.1	sita:101773955	None	PR202_maker-Super-Scaffold_28-augustus-gene-0.149-mRNA-1	a	xo	XP_004966170.1	na	na	PR202_maker-Super-Scaffold_1173-augustus-gene-1.1039	3c1372d34eff87995c924d3ee65c8522
0.0607	0.0126	0.065	0.0128	a	good	XP_004963132.1	sita:101779180	K08790	PR202_maker-Super-Scaffold_20-augustus-gene-0.473-mRNA-1	b	good	XP_004963132.1	sita:101779180	K08790	PR202_maker-Super-Scaffold_549-augustus-gene-0.741	8e282f05256ff26ebdf2fce38778e773
0.527	0.2195	0.5041	0.2283	b	xo	XP_004957172.1	sita:101757114	None	PR202_augustus_masked-Super-Scaffold_10-processed-gene-3.535-mRNA-1	b	na	na	na	na	PR202_augustus_masked-Super-Scaffold_291-processed-gene-8.598	112d478d43317c16850ddbb4ef434202
0.3574	0.164	0.3425	0.1699	a	na	na	na	na	PR202_maker-Super-Scaffold_76-augustus-gene-0.56-mRNA-1	b	xo	XP_012698022.1	na	na	PR202_maker-Super-Scaffold_266-augustus-gene-2.867	1cb587f48b2d9ec056c0ed32fecf53fd
0.0762	0.0103	0.0816	0.0102	a	good	XP_004961817.1	sita:101773060	None	PR202_maker-Super-Scaffold_152-augustus-gene-7.365-mRNA-1	na	na	na	na	na	PR202_maker-scaffold262_size819152_subseq_1:109164_obj-augustus-gene-0.7	f4eb9c5dff0563c10b53a9f6011cb8d6
0.1592	0.0713	0.1617	0.0734	a	na	na	na	na	PR202_augustus_masked-Super-Scaffold_7-processed-gene-11.96-mRNA-1	b	na	na	na	na	PR202_augustus_masked-Super-Scaffold_70-processed-gene-1.413	daf8cc16175f3fad985fb89f4319bb14
1.9573	0.404	3.5701	0.4129	a	na	na	na	na	PR202_augustus_masked-Super-Scaffold_39-processed-gene-1.458-mRNA-1	a	na	na	na	na	PR202_augustus_masked-Super-Scaffold_134-processed-gene-1.381	1464b74c1626011522aab91ea554c741
0.0779	0.0302	0.0805	0.0308	a	na	na	na	na	PR202_maker-Super-Scaffold_4-augustus-gene-0.488-mRNA-1	b	good	XP_012700877.1	sita:101786575	K11000	PR202_maker-Super-Scaffold_357-augustus-gene-0.285	81abbb884c203fd110c0d8618f3420c7
0.0646	0.0177	0.0769	0.0168	b	na	na	na	na	PR202_augustus_masked-Super-Scaffold_291-processed-gene-8.709-mRNA-1	a	good	XP_004973834.1	sita:101765067	None	PR202_augustus_masked-Super-Scaffold_37-processed-gene-0.489	a7f54fda75ce684849d17a9b04045773
0.1328	0.0148	0.1495	0.0145	a	na	na	na	na	PR202_augustus_masked-Super-Scaffold_204-processed-gene-0.541-mRNA-1	b	good	XP_004960207.1	sita:101786017	None	PR202_augustus_masked-Super-Scaffold_243-processed-gene-0.114	2b671356d6d421ec16c20fd1ef802d72
0.6859	0.2059	0.6546	0.2167	a	xo	XP_004953972.1	sita:101756271	None	PR202_augustus_masked-Super-Scaffold_84-processed-gene-5.566-mRNA-1	b	xo	XP_004953971.1	sita:101755869	None	PR202_augustus_masked-Super-Scaffold_84-processed-gene-1.127	40a03eebbf7273c895c9e6027aad53cf
0.6258	0.1879	0.6416	0.1928	b	good	XP_004977058.1	sita:101780616	None	PR202_augustus_masked-Super-Scaffold_243-processed-gene-0.272-mRNA-1	a	good	XP_004977058.1	sita:101780616	None	PR202_augustus_masked-Super-Scaffold_184-processed-gene-0.581	f33d001add2d139727cb85c23b567763
0.0197	0.0025	0.0186	0.0026	a	na	na	na	na	PR202_maker-Super-Scaffold_201-augustus-gene-1.546-mRNA-1	b	good	XP_004957601.1	sita:101758318	K12948	PR202_maker-Super-Scaffold_3-augustus-gene-0.12	4131b5703832d93c64e54521381e9dd0
0.0668	0.0111	0.0711	0.0111	a	na	na	na	na	PR202_augustus_masked-Super-Scaffold_7-processed-gene-3.480-mRNA-1	b	good	XP_004952809.1	na	na	PR202_maker-Super-Scaffold_453-augustus-gene-2.76	c6dac1782b1c5f41f076a8f580426d78
0.0735	0.0455	0.0781	0.0453	a	good	XP_004955694.1	sita:101785701	K03671	PR202_maker-Super-Scaffold_183-augustus-gene-2.26-mRNA-1	b	good	XP_004955694.1	sita:101785701	K03671	PR202_maker-Super-Scaffold_35-augustus-gene-2.115	105f89dac2165a89ce94a28b000c495f
0.0621	0.0471	0.0674	0.0461	b	na	na	na	na	PR202_maker-Super-Scaffold_98-augustus-gene-0.288-mRNA-1	a	na	na	na	na	PR202_maker-Super-Scaffold_186-augustus-gene-2.643	b7c764a2af78a8846e1ae7d6b64f5409
0.0589	0.005	0.0694	0.0048	a	na	na	na	na	PR202_augustus_masked-Super-Scaffold_285-processed-gene-0.39-mRNA-1	b	na	na	na	na	PR202_augustus_masked-Super-Scaffold_89-processed-gene-0.311	71f6bc293977b437f2d4d1bbff23aeaf
0.0384	0.0366	0.0419	0.0354	b	na	na	na	na	PR202_maker-Super-Scaffold_146-exonerate_protein2genome-gene-0.19-mRNA-1	a	xo	XP_012699305.1	na	na	PR202_augustus_masked-Super-Scaffold_311-processed-gene-3.614	8ec73ae49743c34c650e9b5de85f7a1c
0.0529	0.0055	0.0645	0.0052	a	good	XP_004975397.1	sita:101765335	None	PR202_maker-Super-Scaffold_177-augustus-gene-1.17-mRNA-1	b	good	XP_004975397.1	sita:101765335	None	PR202_augustus_masked-Super-Scaffold_719-processed-gene-0.111	e34bb71d78a05c1b139a5633caae1982
0.0549	0.0206	0.0567	0.021	a	xo	XP_022684460.1	sita:101776793	None	PR202_augustus_masked-Super-Scaffold_70-processed-gene-3.546-mRNA-1	a	xo	XP_022684460.1	sita:101776793	None	PR202_augustus_masked-scaffold591_size730508_subseq_1:450970_obj-processed-gene-0.67	107e95243d6b2061e6ac381266bcab3d
0.8223	0.2572	0.752	0.2806	b	good	XP_004967558.1	sita:101761111	None	PR202_augustus_masked-Super-Scaffold_113-processed-gene-2.197-mRNA-1	b	na	na	na	na	PR202_augustus_masked-Super-Scaffold_435-processed-gene-2.102	4e8dd2577e9aee3171db53447e98c510
2.2641	0.163	2.6768	0.1906	b	good	XP_004970007.1	sita:101760171	K07767	PR202_augustus_masked-Super-Scaffold_352-processed-gene-0.32-mRNA-1	a	na	na	na	na	PR202_maker-Super-Scaffold_6-augustus-gene-2.468	8169a85d3c0304ec4a97662a0a55e3e3
0.0825	0.0141	0.0979	0.0133	a	na	na	na	na	PR202_maker-Super-Scaffold_24-augustus-gene-9.7-mRNA-1	b	na	na	na	na	PR202_augustus_masked-Super-Scaffold_19-processed-gene-6.30	1a5638946aff89313b09584f735e1728
0.1223	0.0438	0.1183	0.0466	a	na	na	na	na	PR202_maker-Super-Scaffold_100-augustus-gene-2.186-mRNA-1	b	na	na	na	na	PR202_maker-Super-Scaffold_102-augustus-gene-0.88	21eb6680afaf4968e3e2bc8e2c1ab512
18.2694	0.537	3.0	0.5988	b	good	XP_004968654.1	na	na	PR202_maker-Super-Scaffold_113-augustus-gene-1.13-mRNA-1	a	good	XP_004968657.2	na	na	PR202_maker-Super-Scaffold_31-augustus-gene-3.210	267d312c716bb5a79f8897e4ffd96e55
0.1466	0.0475	0.1378	0.0501	a	na	na	na	na	PR202_maker-Super-Scaffold_7-augustus-gene-3.33-mRNA-1	b	na	na	na	na	PR202_maker-Super-Scaffold_70-augustus-gene-0.439	4379e0b7b146308d2613f7f00c9b3d42
0.0974	0.0193	0.1253	0.0175	b	xo	XP_004967303.1	sita:101754605	None	PR202_augustus_masked-Super-Scaffold_1173-processed-gene-0.276-mRNA-1	a	xo	XP_004967303.1	sita:101754605	None	PR202_augustus_masked-Super-Scaffold_13-processed-gene-0.241	6a5c09169d29f6c5c156b20a56857fe4
9.916	0.54	1.602	0.5823	b	good	XP_022682091.1	na	na	PR202_augustus_masked-Super-Scaffold_4858-processed-gene-0.443-mRNA-1	b	xo	XP_004967201.1	sita:101763801	None	PR202_augustus_masked-Super-Scaffold_10-processed-gene-0.453	7230dc8fad8403201211895f424cc97d
0.0638	0.0114	0.0679	0.0113	a	good	XP_004961386.1	sita:101773759	None	PR202_maker-Super-Scaffold_152-augustus-gene-0.27-mRNA-1	b	good	XP_004961386.1	sita:101773759	None	PR202_maker-Super-Scaffold_3028-augustus-gene-0.459	4a7bcbc0ebbf4d7066ff361da77c6ad1
0.3382	0.0976	0.3832	0.0963	a	na	na	na	na	PR202_maker-Super-Scaffold_7-augustus-gene-4.27-mRNA-1	a	xo	XP_004976000.1	sita:101766988	None	PR202_maker-Super-Scaffold_95-augustus-gene-0.508	24a53c1bf7b37f4b9866f24f7545d10d
0.433	0.0234	0.4401	0.0254	a	good	XP_004957486.1	sita:101780216	K02731	PR202_maker-Super-Scaffold_66-augustus-gene-3.453-mRNA-1	b	good	XP_004974145.1	sita:101753039	K02731	PR202_maker-Super-Scaffold_149-augustus-gene-0.386	d500a97b4e35b7763e8821564a3b5681
0.2815	0.1129	0.2886	0.114	b	na	na	na	na	PR202_augustus_masked-Super-Scaffold_2628-processed-gene-2.498-mRNA-1	a	na	na	na	na	PR202_augustus_masked-Super-Scaffold_4957-processed-gene-0.251	c8d2a861c34880009fc7e88e2fa59516
0.098	0.0352	0.0982	0.0375	a	good	XP_004955157.2	sita:101767778	None	PR202_augustus_masked-Super-Scaffold_152-processed-gene-4.168-mRNA-1	b	na	na	na	na	PR202_augustus_masked-Super-Scaffold_2539-processed-gene-0.461	83fd8120c5e467d1da8302d905491af0
0.0729	0.0181	0.0811	0.0179	a	good	XP_004961401.1	sita:101779830	None	PR202_augustus_masked-Super-Scaffold_152-processed-gene-0.151-mRNA-1	b	good	XP_004961401.1	sita:101779830	None	PR202_augustus_masked-Super-Scaffold_3028-processed-gene-0.571	fd508b45fdab89d6e6e6b9f543b65d80
0.4241	0.1911	0.4437	0.1898	b	good	XP_004972601.1	sita:101754240	K15201	PR202_maker-Super-Scaffold_80-augustus-gene-5.253-mRNA-1	a	good	XP_004972601.1	sita:101754240	K15201	PR202_maker-Super-Scaffold_47-augustus-gene-2.325	3dee2a244c90b92ddd9342389bf6919c
0.1175	0.0079	0.1197	0.0079	a	na	na	na	na	PR202_augustus_masked-Super-Scaffold_24-processed-gene-4.210-mRNA-1	b	na	na	na	na	PR202_maker-Super-Scaffold_19-augustus-gene-3.4	01a4216a7eb236a7158abdee4713d9c6
0.7554	0.151	0.7448	0.1613	b	xo	XP_004978185.1	sita:101772100	K09338	PR202_maker-Super-Scaffold_39-augustus-gene-9.865-mRNA-1	b	good	XP_004968002.1	na	na	PR202_maker-Super-Scaffold_376-augustus-gene-0.74	ff35be31f632e533997c5a9d4980b141
0.0785	0.0095	0.0957	0.0089	b	good	XP_004965945.1	sita:101762844	None	PR202_maker-Super-Scaffold_4803-augustus-gene-0.311-mRNA-1	a	xo	XP_004965945.1	sita:101762844	None	PR202_augustus_masked-Super-Scaffold_253-processed-gene-2.697	35fd5645eaafdf20530858d4977082b3
1.7879	0.5066	1.6966	0.5209	b	xo	XP_012699577.1	sita:101763863	None	PR202_augustus_masked-Super-Scaffold_10-processed-gene-4.815-mRNA-1	a	na	na	na	na	PR202_maker-Super-Scaffold_84-augustus-gene-0.484	abf1b21fb6f01fd317bdad8553f67349
0.0527	0.0123	0.0566	0.0124	a	good	XP_004963778.1	sita:101779584	None	PR202_augustus_masked-Super-Scaffold_153-processed-gene-0.422-mRNA-1	b	na	na	na	na	PR202_augustus_masked-Super-Scaffold_65-processed-gene-3.329	02e4690ea5a46bb66c803645a9259038
0.0788	0.027	0.0897	0.0262	a	xo	XP_004971048.1	na	na	PR202_maker-Super-Scaffold_2765-augustus-gene-0.75-mRNA-1	a	xo	XP_004971048.1	na	na	PR202_maker-scaffold306_size1284463_obj-augustus-gene-0.340	b53be6f50518b80a4a88b2a75cb94575
0.0335	0.0199	0.0415	0.0185	b	xo	XP_004967967.1	sita:101785664	None	PR202_maker-Super-Scaffold_128-augustus-gene-3.818-mRNA-1	b	na	na	na	na	PR202_augustus_masked-Super-Scaffold_134-processed-gene-0.458	27c034591e28eb17f4b3cc8a3b5facc7
0.3257	0.1408	0.2922	0.1481	b	good	XP_004986067.2	sita:101765815	None	PR202_maker-Super-Scaffold_389-augustus-gene-0.85-mRNA-1	a	na	na	na	na	PR202_maker-Super-Scaffold_18-augustus-gene-6.702	7db9323770f6030cb8ac9e3af6df35ee
0.0192	0.0056	0.0209	0.0054	a	na	na	na	na	PR202_augustus_masked-Super-Scaffold_285-processed-gene-1.334-mRNA-1	b	na	na	na	na	PR202_augustus_masked-Super-Scaffold_435-processed-gene-2.264	e97faf25c6d3ec0a69a074b6919fd75a
0.0549	0.0106	0.0612	0.0104	b	good	XP_004979391.1	sita:101760249	K00660	PR202_maker-Super-Scaffold_113-augustus-gene-0.326-mRNA-1	a	good	XP_004979391.1	sita:101760249	K00660	PR202_maker-Super-Scaffold_31-augustus-gene-3.219	49bde73ed751e62073fd7b3a3eea7f9b
0.0506	0.0303	0.0542	0.0299	b	na	na	na	na	PR202_maker-Super-Scaffold_435-augustus-gene-0.77-mRNA-1	a	good	XP_004984943.1	sita:101773512	None	PR202_augustus_masked-Super-Scaffold_159-processed-gene-0.474	27717d8df4e7dd021ae7824acfc23967
0.0757	0.0338	0.0725	0.0355	b	na	na	na	na	PR202_augustus_masked-Super-Scaffold_291-processed-gene-8.699-mRNA-1	a	na	na	na	na	PR202_maker-Super-Scaffold_8-augustus-gene-2.119	088ff3f7a6004a7d9afdc0db97487bbd
0.151	0.071	0.1633	0.0709	b	na	na	na	na	PR202_augustus_masked-Super-Scaffold_1285-processed-gene-0.48-mRNA-1	a	na	na	na	na	PR202_maker-Super-Scaffold_73-augustus-gene-0.159	5806b5e5ab0f4718dd020348c9ee8f1c
0.0083	0.0074	0.0096	0.0069	a	good	XP_004984757.1	sita:101770956	K02109	PR202_augustus_masked-Super-Scaffold_159-processed-gene-1.859-mRNA-1	b	na	na	na	na	PR202_augustus_masked-Super-Scaffold_435-processed-gene-1.212	3febe9869f5a0a87da26293682487536
0.1167	0.0301	0.1278	0.0301	b	good	XP_022680426.1	sita:101770093	K17098	PR202_augustus_masked-Super-Scaffold_16-processed-gene-2.249-mRNA-1	a	good	XP_022680426.1	sita:101770093	K17098	PR202_maker-Super-Scaffold_34-augustus-gene-1.612	19774ad6aa8fcd8b2c25574895986bf1
0.0	0.0	0.0	0.0	a	na	na	na	na	PR202_augustus_masked-Super-Scaffold_7-processed-gene-1.273-mRNA-1	a	na	na	na	na	PR202_augustus_masked-Super-Scaffold_7-processed-gene-8.297	cdf7b418bad908abce6884b2e7220ba1
0.0	0.0	0.0	0.0	a	na	na	na	na	PR202_augustus_masked-Super-Scaffold_202-processed-gene-5.238-mRNA-1	a	na	na	na	na	PR202_augustus_masked-Super-Scaffold_202-processed-gene-9.208	7f19aa7798ff41d687cca2aba69cb1c6
0.5948	0.0281	0.5825	0.0314	b	na	na	na	na	PR202_maker-Super-Scaffold_507-augustus-gene-1.1155-mRNA-1	a	na	na	na	na	PR202_maker-Super-Scaffold_191-augustus-gene-1.234	256f67c571399aec0b00d6fe0f04a6f2
0.1709	0.0726	0.1747	0.0739	a	good	XP_004974049.1	sita:101781261	None	PR202_maker-Super-Scaffold_37-augustus-gene-1.29-mRNA-1	b	good	XP_004974049.1	sita:101781261	None	PR202_maker-Super-Scaffold_149-augustus-gene-1.397	5b55094ebae82937feadb537857d230a
0.6278	0.2968	0.5824	0.3159	a	na	na	na	na	PR202_augustus_masked-Super-Scaffold_100-processed-gene-2.229-mRNA-1	a	na	na	na	na	PR202_augustus_masked-Super-Scaffold_7-processed-gene-2.196	c4acfa94675b0ae1ba945b55a6b52a81
0.0	0.0	0.0	0.0	a	na	na	na	na	PR202_augustus_masked-Super-Scaffold_7-processed-gene-10.470-mRNA-1	a	na	na	na	na	PR202_augustus_masked-Super-Scaffold_7-processed-gene-4.433	68b458111dc69884ef37bf3690abd7c2
0.588	0.1823	0.4812	0.2012	b	na	na	na	na	PR202_augustus_masked-Super-Scaffold_146-processed-gene-0.463-mRNA-1	a	xo	XP_004954061.1	sita:101756803	K05933	PR202_maker-Super-Scaffold_84-augustus-gene-4.78	506291c8c81371c01770be1daee311c6
0.1151	0.0555	0.1068	0.0599	b	good	XP_004982106.1	sita:101766073	None	PR202_maker-Super-Scaffold_255-augustus-gene-0.42-mRNA-1	a	good	XP_004982106.1	sita:101766073	None	PR202_augustus_masked-Super-Scaffold_523-processed-gene-1.561	2b08a3faa909b6305c435eae07c88751
1.0064	0.1234	1.026	0.1295	a	good	XP_004984443.1	sita:101785373	None	PR202_maker-Super-Scaffold_34-augustus-gene-0.624-mRNA-1	a	na	na	na	na	PR202_maker-Super-Scaffold_285-augustus-gene-0.452	1aca0abc4cb402970285abb918303601
0.0668	0.0138	0.0826	0.0128	b	xo	XP_022680113.1	na	na	PR202_maker-Super-Scaffold_146-augustus-gene-0.340-mRNA-1	a	xo	XP_022680113.1	na	na	PR202_maker-Super-Scaffold_311-augustus-gene-3.562	3496f06094af617966669ef2f0334701
0.6901	0.1358	0.7922	0.1338	a	na	na	na	na	PR202_maker-Super-Scaffold_291-augustus-gene-4.176-mRNA-1	a	xo	XP_004956825.1	sita:101782891	K08495	PR202_maker-Super-Scaffold_146-augustus-gene-2.1	917cee4202b0f5dc413705b9fc64e201
0.0	0.0	0.0	0.0	a	na	na	na	na	PR202_augustus_masked-Super-Scaffold_7-processed-gene-12.878-mRNA-1	a	na	na	na	na	PR202_augustus_masked-Super-Scaffold_7-processed-gene-6.72	aea843d48d43816a01c2ec1cb522c87a
0.0474	0.0291	0.0477	0.0292	a	xo	XP_004954517.1	sita:101759239	None	PR202_maker-Super-Scaffold_158-augustus-gene-0.123-mRNA-1	a	na	na	na	na	PR202_maker-Super-Scaffold_302-augustus-gene-0.56	f356c4aafaed4239947d57efc49b828d
2.2717	0.5495	3.0	0.5335	b	good	XP_004965709.1	sita:101773510	K17499	PR202_maker-Super-Scaffold_107-augustus-gene-0.41-mRNA-1	b	na	na	na	na	PR202_augustus_masked-Super-Scaffold_2412-processed-gene-2.192	91d7aaa22ff555103f95a7af59c559d5
0.2943	0.1667	0.2877	0.1696	a	na	na	na	na	PR202_maker-Super-Scaffold_182-augustus-gene-0.394-mRNA-1	b	na	na	na	na	PR202_maker-Super-Scaffold_266-augustus-gene-0.445	4ecb63dc69e28b90165a2fcd1303a5b4
1.6641	0.5708	1.5702	0.5983	a	na	na	na	na	PR202_augustus_masked-Super-Scaffold_18-processed-gene-4.151-mRNA-1	b	na	na	na	na	PR202_augustus_masked-Super-Scaffold_158-processed-gene-0.370	9cbb9931846ca696ce4d2a5f383c462f
0.0724	0.0291	0.0814	0.0282	a	xo	XP_004953614.1	sita:101754377	None	PR202_maker-Super-Scaffold_70-augustus-gene-5.68-mRNA-1	b	good	XP_004953614.1	sita:101754377	None	PR202_maker-Super-Scaffold_692-augustus-gene-0.55	1abab4e2a946af895d947c986fdce3f6
1.1184	0.3291	1.287	0.3233	a	na	na	na	na	PR202_augustus_masked-Super-Scaffold_202-processed-gene-5.286-mRNA-1	b	good	XP_004958458.1	sita:101755349	None	PR202_augustus_masked-Super-Scaffold_16-processed-gene-1.198	a1055362270188e4fe18e055a7d48cb1
0.1068	0.0343	0.1244	0.0332	b	good	XP_004977524.1	sita:101763601	None	PR202_maker-Super-Scaffold_475-augustus-gene-0.182-mRNA-1	a	good	XP_004977524.1	sita:101763601	None	PR202_maker-Super-Scaffold_81-augustus-gene-2.58	02495a3d3d34af70735f41356a694a76
0.0233	0.0088	0.0257	0.0085	a	good	XP_004965363.1	sita:101759063	None	PR202_maker-Super-Scaffold_2680-augustus-gene-0.253-mRNA-1	b	good	XP_004965363.1	sita:101759063	None	PR202_maker-Super-Scaffold_161-augustus-gene-2.284	7d7c7fcb10915923fd305b0b9fd1bc50
0.0737	0.0251	0.0731	0.0257	a	na	na	na	na	PR202_maker-Super-Scaffold_254-augustus-gene-1.423-mRNA-1	a	good	XP_004969168.1	sita:101767739	None	PR202_maker-Super-Scaffold_190-augustus-gene-0.278	93df6199ef479a09b91f661025fec4ce
0.0453	0.0043	0.058	0.004	a	good	XP_004964279.1	sita:101765799	None	PR202_maker-Super-Scaffold_467-augustus-gene-0.47-mRNA-1	b	good	XP_004964279.1	sita:101765799	None	PR202_maker-Super-Scaffold_5467-augustus-gene-0.41	0a54ab29a3fe2d55f41d0652a7ae1926
0.0906	0.0123	0.1116	0.0115	b	good	XP_004957549.1	sita:101772362	None	PR202_maker-Super-Scaffold_3-augustus-gene-1.197-mRNA-1	a	good	XP_004957549.1	sita:101772362	None	PR202_maker-Super-Scaffold_66-augustus-gene-4.611	65b2e8cbe5e59eeab85ed99bd4c1477c
0.035	0.0242	0.0413	0.023	a	na	na	na	na	PR202_maker-Super-Scaffold_7-exonerate_protein2genome-gene-7.86-mRNA-1	b	good	XP_004952580.1	na	na	PR202_maker-Super-Scaffold_453-exonerate_protein2genome-gene-2.933	8a551611730ea937768e0703debc89eb
0.181	0.1291	0.177	0.131	b	good	XP_004985788.1	sita:101757840	None	PR202_maker-Super-Scaffold_389-augustus-gene-0.108-mRNA-1	a	na	na	na	na	PR202_augustus_masked-Super-Scaffold_18-processed-gene-5.673	c39d4a393d52dd4f68f70575a0680a04
0.4956	0.1324	0.454	0.1424	b	xo	XP_004953867.1	sita:101783680	K09874	PR202_maker-Super-Scaffold_84-augustus-gene-1.178-mRNA-1	a	na	na	na	na	PR202_maker-Super-Scaffold_395-augustus-gene-4.534	50e6cb51b24e64a574fc92a9ed95c3e0
0.1205	0.0275	0.1156	0.0304	a	na	na	na	na	PR202_maker-Super-Scaffold_7-augustus-gene-11.459-mRNA-1	b	na	na	na	na	PR202_augustus_masked-Super-Scaffold_70-processed-gene-1.527	3bc9796f52957df0a31b2c6dacce094c
0.6499	0.1045	0.6195	0.1179	a	na	na	na	na	PR202_augustus_masked-Super-Scaffold_25-processed-gene-3.208-mRNA-1	b	xo	XP_022681405.1	na	na	PR202_augustus_masked-Super-Scaffold_13-processed-gene-1.424	7b3919c003d040488d9d6ce769a6127a
0.0168	0.0064	0.0181	0.0063	b	good	XP_004969974.1	sita:101781623	None	PR202_augustus_masked-Super-Scaffold_352-processed-gene-0.112-mRNA-1	a	good	XP_004969974.1	sita:101781623	None	PR202_maker-Super-Scaffold_334-augustus-gene-0.415	0e6f0c16e6da180c488394089e2d85a1
0.072	0.0081	0.0724	0.0081	a	good	XP_004974148.2	sita:101754254	None	PR202_maker-Super-Scaffold_37-augustus-gene-2.785-mRNA-1	b	good	XP_004974148.2	sita:101754254	None	PR202_maker-Super-Scaffold_149-augustus-gene-0.388	03cf51ed895c94b293064170ba178d5a
0.1268	0.0524	0.1296	0.0527	b	na	na	na	na	PR202_augustus_masked-Super-Scaffold_147-processed-gene-2.392-mRNA-1	a	na	na	na	na	PR202_augustus_masked-Super-Scaffold_210-processed-gene-2.541	bc5bc5309d2c02cf69ee897d5a3b0818
0.0652	0.0236	0.0706	0.0235	a	good	XP_004972231.1	sita:101767235	None	PR202_augustus_masked-Super-Scaffold_214-processed-gene-0.1252-mRNA-1	na	xo	XP_004972231.1	sita:101767235	None	PR202_augustus_masked-Super-Scaffold_128-processed-gene-4.581	cacf13acf8791ae5a4245dd9607f4cfb
0.0512	0.0034	0.0583	0.0033	b	na	na	na	na	PR202_augustus_masked-Super-Scaffold_1248-processed-gene-0.207-mRNA-1	a	na	na	na	na	PR202_augustus_masked-Super-Scaffold_1092-processed-gene-0.74	58485b4e20e0615af783bd9a2ce7dafd
0.0871	0.0178	0.0957	0.0177	a	good	XP_004951448.1	sita:101763818	None	PR202_maker-Super-Scaffold_593-augustus-gene-0.394-mRNA-1	a	na	na	na	na	PR202_maker-Super-Scaffold_25-augustus-gene-0.379	2aae6bb07a52bf313ed25663894971fb
0.0547	0.0336	0.0557	0.0339	b	good	XP_022684926.1	na	na	PR202_maker-Super-Scaffold_230-augustus-gene-0.50-mRNA-1	a	good	XP_022684926.1	na	na	PR202_augustus_masked-Super-Scaffold_62-processed-gene-0.463	484500fac382b2380d770a29847b0c2c
0.0943	0.0489	0.1018	0.0482	a	na	na	na	na	PR202_maker-Super-Scaffold_100-augustus-gene-1.242-mRNA-1	b	good	XP_004978770.1	sita:101784667	None	PR202_augustus_masked-Super-Scaffold_51-processed-gene-1.115	02ca985bda2a6ab65e04f49329c3b426
0.0419	0.015	0.0514	0.0139	a	good	XP_014661073.1	na	na	PR202_maker-Super-Scaffold_184-augustus-gene-1.161-mRNA-1	b	good	XP_014661073.1	na	na	PR202_maker-Super-Scaffold_243-augustus-gene-2.117	06364d8c017951ee4fb18cc488136f1e
0.5804	0.191	0.5433	0.2039	a	good	XP_004974002.1	sita:101762082	None	PR202_augustus_masked-Super-Scaffold_37-processed-gene-2.122-mRNA-1	na	xo	XP_004971091.1	sita:101770983	None	PR202_augustus_masked-Super-Scaffold_2765-processed-gene-0.365	60ff0ed607c2eefd5722382bc3282c98
1.6493	0.5239	1.7204	0.5383	a	good	XP_004984655.1	sita:101766497	None	PR202_maker-Super-Scaffold_159-exonerate_protein2genome-gene-1.644-mRNA-1	b	good	XP_004958778.1	sita:101779673	None	PR202_maker-Super-Scaffold_16-augustus-gene-3.1144	6f0172c827e6fbf8c45ed63b520e2b84
3.3694	0.8782	3.0	0.899	a	good	XP_004958713.1	sita:101754414	K03654	PR202_augustus_masked-Super-Scaffold_34-processed-gene-0.128-mRNA-1	na	good	XP_012699478.1	sita:101783321	None	PR202_maker-Super-Scaffold_16-augustus-gene-3.1048	388dfd3b8fe3b2b169f5be4430b7b0d6
0.8759	0.2548	1.0073	0.2529	a	good	XP_004958689.1	sita:101780355	None	PR202_maker-Super-Scaffold_34-augustus-gene-0.617-mRNA-1	a	na	na	na	na	PR202_maker-Super-Scaffold_285-augustus-gene-0.455	659179bcd4b8b599903740b0afc8a4a4
0.1529	0.0474	0.1636	0.0479	b	good	XP_012699208.1	sita:105913820	K10523	PR202_augustus_masked-Super-Scaffold_15-processed-gene-1.292-mRNA-1	a	na	na	na	na	PR202_augustus_masked-Super-Scaffold_18-processed-gene-1.456	7247f9a3693f7a613b743d039b2b80e8
0.0569	0.0183	0.0766	0.0162	b	xo	XP_004954044.1	sita:101784361	K20352	PR202_maker-Super-Scaffold_84-augustus-gene-2.218-mRNA-1	a	xo	XP_004954044.1	sita:101784361	K20352	PR202_maker-Super-Scaffold_84-augustus-gene-5.425	65abebedfa866cad33081007f15ea07f
0.045	0.0141	0.0594	0.0127	a	good	XP_012703918.1	sita:105915041	None	PR202_maker-Super-Scaffold_62-exonerate_protein2genome-gene-0.280-mRNA-1	b	good	XP_012703918.1	sita:105915041	None	PR202_maker-Super-Scaffold_230-augustus-gene-0.57	a9d2b88e86a7c30efb8e609b87c5d3e8
0.0844	0.0132	0.0952	0.0131	a	na	na	na	na	PR202_augustus_masked-Super-Scaffold_7-processed-gene-5.154-mRNA-1	b	xo	XP_004953128.1	sita:101769789	K15404	PR202_maker-Super-Scaffold_70-augustus-gene-2.604	d128ccf709548abbfc88b9aa3e028385
0.0651	0.0361	0.0739	0.0346	a	xo	na	na	na	PR202_augustus_masked-Super-Scaffold_84-processed-gene-3.232-mRNA-1	b	xo	na	na	na	PR202_maker-Super-Scaffold_158-exonerate_protein2genome-gene-0.940	f58684ebf594532d4ad8831555ddcb9a
0.0	0.0	0.0	0.0	a	good	XP_004961661.1	sita:101776321	None	PR202_maker-Super-Scaffold_152-augustus-gene-2.587-mRNA-1	a	good	XP_004961661.1	sita:101776321	None	PR202_maker-Super-Scaffold_152-augustus-gene-6.20	72555f21fb76876eb4dd9bc0c8c5cab4
0.9259	0.6163	0.8312	0.6388	na	xo	XP_004955235.2	sita:101780200	None	PR202_augustus_masked-Super-Scaffold_84-processed-gene-2.116-mRNA-1	b	xo	XP_004956950.1	sita:101769136	None	PR202_augustus_masked-Super-Scaffold_146-processed-gene-0.482	7a74073675259cdb889988c330b1fae4
0.1089	0.0256	0.1094	0.0271	a	good	XP_004965434.1	sita:101759874	None	PR202_augustus_masked-Super-Scaffold_66-processed-gene-0.18-mRNA-1	b	good	XP_004965434.1	sita:101759874	None	PR202_augustus_masked-Super-Scaffold_3-processed-gene-4.182	984a278078ce9e0fd18752ebfa3afdbb
0.3571	0.1865	0.3491	0.1909	a	na	na	na	na	PR202_maker-Super-Scaffold_2539-augustus-gene-0.542-mRNA-1	a	good	XP_004961903.1	sita:101771709	None	PR202_augustus_masked-Super-Scaffold_152-processed-gene-4.226	0fc054c7579ac3b11b0334b9c2cf8378
0.0424	0.0	0.0516	0.0	a	good	XP_012700237.1	na	na	PR202_maker-Super-Scaffold_152-augustus-gene-7.362-mRNA-1	na	na	na	na	na	PR202_augustus_masked-scaffold262_size819152_subseq_1:109164_obj-processed-gene-0.63	148817d0e44abde8299553fd675c96f2
0.9531	0.0095	1.4031	0.0133	na	xo	XP_012700297.1	na	na	PR202_maker-Super-Scaffold_128-augustus-gene-4.873-mRNA-1	a	good	XP_012700297.1	na	na	PR202_maker-Super-Scaffold_152-augustus-gene-3.298	b7afa5f12c0a925a7f6f1a059047e850
0.0	0.0	0.0	0.0	a	na	na	na	na	PR202_augustus_masked-Super-Scaffold_305-processed-gene-4.167-mRNA-1	a	na	na	na	na	PR202_augustus_masked-Super-Scaffold_305-processed-gene-1.156	72655ad22594da29406ccc81321cba8e
0.8453	0.7556	0.7691	0.7629	na	xo	XP_004956406.2	sita:101783166	K09286	PR202_augustus_masked-Super-Scaffold_95-processed-gene-4.144-mRNA-1	a	na	na	na	na	PR202_augustus_masked-Super-Scaffold_7-processed-gene-12.903	33800dd0d648d43335be57d41a8044e9
0.1974	0.1183	0.2038	0.116	b	good	XP_012698193.1	na	na	PR202_maker-Super-Scaffold_389-augustus-gene-0.198-mRNA-1	a	na	na	na	na	PR202_maker-Super-Scaffold_18-augustus-gene-6.775	53b1b2b37e669bcc3e4dcfd9c77258ea
0.0803	0.0151	0.0996	0.0141	a	na	na	na	na	PR202_maker-Super-Scaffold_100-augustus-gene-3.33-mRNA-1	na	xo	XP_004978469.1	sita:101765910	K09285	PR202_maker-Super-Scaffold_266-augustus-gene-2.964	fbb828a2748c8dc91df7785e68c30d9a
0.0478	0.0126	0.0509	0.0125	b	na	na	na	na	PR202_augustus_masked-Super-Scaffold_291-processed-gene-8.743-mRNA-1	a	good	XP_022679172.1	sita:111255858	None	PR202_augustus_masked-Super-Scaffold_37-processed-gene-0.539	fb59b948366a59aed1b2de8127a0844d
0.6336	0.2961	0.5946	0.3132	a	good	XP_012698666.1	sita:101786102	None	PR202_augustus_masked-Super-Scaffold_2978-processed-gene-0.28-mRNA-1	b	good	XP_004983700.1	sita:101764178	None	PR202_augustus_masked-Super-Scaffold_72-processed-gene-1.488	d69287e51d8d3c5e5d06959378cdc71b
0.3288	0.0938	0.2995	0.1	a	xo	XP_004965917.1	sita:101786978	K12194	PR202_augustus_masked-Super-Scaffold_253-processed-gene-2.807-mRNA-1	b	good	XP_004965917.1	sita:101786978	K12194	PR202_maker-Super-Scaffold_4803-augustus-gene-0.367	b111e18dd104b74e2ac6d552e22fc30c
2.0613	0.4203	2.2332	0.435	na	na	na	na	na	PR202_maker-scaffold262|size819152_subseq_1:109164_obj-augustus-gene-0.0-mRNA-1	a	na	na	na	na	PR202_augustus_masked-Super-Scaffold_24-processed-gene-10.176	8c1c146540ae90b285717563826f0f98
0.0	0.0	0.0	0.0	a	na	na	na	na	PR202_augustus_masked-Super-Scaffold_7-processed-gene-3.502-mRNA-1	a	na	na	na	na	PR202_augustus_masked-Super-Scaffold_7-processed-gene-9.451	b159ddf2368fcf008350153245d40caa
0.0	0.0	0.0	0.0	a	good	XP_004961952.1	sita:101757658	None	PR202_maker-Super-Scaffold_152-augustus-gene-8.264-mRNA-1	a	good	XP_004961952.1	sita:101757658	None	PR202_maker-Super-Scaffold_152-augustus-gene-5.189	4acb612edf5c26b60811fb90a9c7eb76
0.0508	0.0185	0.0607	0.0175	a	good	XP_004970360.1	sita:101758955	None	PR202_maker-Super-Scaffold_214-augustus-gene-0.48-mRNA-1	b	xo	XP_004970360.1	sita:101758955	None	PR202_augustus_masked-Super-Scaffold_128-processed-gene-4.701	df1de8ea8a1d2a38b431299bc51fbed8
0.0806	0.0229	0.091	0.0224	b	xo	XP_022682834.1	na	na	PR202_maker-Super-Scaffold_2412-augustus-gene-0.589-mRNA-1	a	na	na	na	na	PR202_maker-Super-Scaffold_23-augustus-gene-0.160	cf170a74e36db81ea8605904f820c450
0.7656	0.1418	0.8254	0.1454	a	na	na	na	na	PR202_augustus_masked-Super-Scaffold_305-processed-gene-6.27-mRNA-1	b	na	na	na	na	PR202_maker-Super-Scaffold_234-augustus-gene-9.148	c7900972be27576fa1c1375135057040
0.0361	0.0098	0.042	0.0094	b	good	XP_004953682.2	sita:101780847	K20308	PR202_augustus_masked-Super-Scaffold_692-processed-gene-0.296-mRNA-1	a	xo	XP_004953682.2	sita:101780847	K20308	PR202_augustus_masked-Super-Scaffold_70-processed-gene-5.507	3c573c221060819d2158862cef6ef8c7
0.8936	0.1024	1.038	0.1069	b	xo	XP_004976011.1	na	na	PR202_maker-Super-Scaffold_39-augustus-gene-5.4-mRNA-1	b	na	na	na	na	PR202_maker-Super-Scaffold_70-augustus-gene-1.41	e36d895e16e5e2872b4419e7c831067e
0.0344	0.0039	0.0437	0.0036	a	na	na	na	na	PR202_maker-Super-Scaffold_436-augustus-gene-0.175-mRNA-1	b	na	na	na	na	PR202_augustus_masked-Super-Scaffold_242-processed-gene-0.94	b375a12c8083223fbb884431e60a5aa6
0.0722	0.0267	0.0805	0.026	b	xo	XP_004953150.1	sita:101778832	None	PR202_augustus_masked-Super-Scaffold_70-processed-gene-2.4-mRNA-1	a	na	na	na	na	PR202_augustus_masked-Super-Scaffold_7-processed-gene-6.11	8b2ac1cf068274b17950e59228c7e929
7.1228	0.5377	1.6896	0.5708	a	xo	XP_004967201.1	sita:101763801	None	PR202_augustus_masked-Super-Scaffold_253-processed-gene-2.723-mRNA-1	b	good	XP_022682091.1	na	na	PR202_augustus_masked-Super-Scaffold_4858-processed-gene-0.443	001fc4ba8138d3d05d45362f2c96cc2b
0.0942	0.0749	0.109	0.0707	a	good	XP_012700154.2	sita:101781326	None	PR202_augustus_masked-Super-Scaffold_2499-processed-gene-0.578-mRNA-1	b	good	XP_012700119.2	sita:101786172	None	PR202_augustus_masked-Super-Scaffold_69-processed-gene-1.351	7c68ea375f4504ab949bd5257a3912a0
0.0313	0.0116	0.0434	0.0103	a	na	na	na	na	PR202_augustus_masked-Super-Scaffold_63-processed-gene-1.125-mRNA-1	b	na	na	na	na	PR202_augustus_masked-Super-Scaffold_893-processed-gene-1.103	94e6c6b0390f46b8645daa0d3eaa9427
0.5937	0.0841	0.5231	0.0937	b	xo	XP_012700294.1	sita:101775503	K13412	PR202_maker-Super-Scaffold_128-augustus-gene-4.902-mRNA-1	a	good	XP_012700294.1	sita:101775503	K13412	PR202_augustus_masked-Super-Scaffold_152-processed-gene-6.134	8687c0c0d47dd2c60ff105b6dede64f6
0.0	0.0	0.0	0.0	a	good	XP_004961572.1	sita:101776171	K03671	PR202_augustus_masked-Super-Scaffold_152-processed-gene-5.88-mRNA-1	a	good	XP_004961572.1	sita:101776171	K03671	PR202_augustus_masked-Super-Scaffold_152-processed-gene-1.546	0c56b29d222c0705b63c6595b9d09371
61.9955	0.9183	3.0	0.9884	a	good	XP_012699935.2	sita:101761596	None	PR202_maker-Super-Scaffold_152-augustus-gene-1.698-mRNA-1	b	na	na	na	na	PR202_maker-Super-Scaffold_307-augustus-gene-3.316	b0c8e1e183d5368abb47d26989c520c0
0.1718	0.0463	0.1691	0.0483	b	na	na	na	na	PR202_augustus_masked-Super-Scaffold_147-processed-gene-0.122-mRNA-1	a	na	na	na	na	PR202_augustus_masked-Super-Scaffold_210-processed-gene-0.233	12d2372e7647381222822a3f80161a87
0.0708	0.0176	0.0727	0.0185	b	good	XP_004955721.1	sita:101762504	K01535	PR202_maker-Super-Scaffold_35-augustus-gene-0.354-mRNA-1	a	good	XP_004955721.1	sita:101762504	K01535	PR202_augustus_masked-Super-Scaffold_208-processed-gene-0.428	de695ba6e0a6e2704954d647a428c4db
0.0257	0.0	0.0291	0.0	a	xo	XP_004967837.1	sita:101766651	K07953	PR202_maker-Super-Scaffold_50-augustus-gene-3.694-mRNA-1	b	xo	XP_004967837.1	sita:101766651	K07953	PR202_maker-Super-Scaffold_12-augustus-gene-1.716	3a166eed7c0854503de49a3830e0b6ed
0.0442	0.006	0.0449	0.006	b	good	XP_004961067.1	sita:101783198	K14684	PR202_maker-Super-Scaffold_69-augustus-gene-1.134-mRNA-1	a	good	XP_004961067.1	sita:101783198	K14684	PR202_augustus_masked-Super-Scaffold_2499-processed-gene-0.534	dfe5fa06119018dac2f54cd726effd85
0.0493	0.0096	0.047	0.0099	na	xo	XP_004970369.1	sita:101762191	K00423	PR202_maker-Super-Scaffold_128-augustus-gene-4.882-mRNA-1	a	good	XP_004970369.1	sita:101762191	K00423	PR202_augustus_masked-Super-Scaffold_214-processed-gene-0.1084	91381e4efa42a4eef3561b85723eedf3
0.0898	0.0439	0.0846	0.0464	b	good	XP_004972520.1	sita:101756799	None	PR202_augustus_masked-Super-Scaffold_80-processed-gene-2.229-mRNA-1	a	na	na	na	na	PR202_augustus_masked-Super-Scaffold_452-processed-gene-0.86	a051b3510f310fd4e780cf06af53a804
3.2268	0.2528	3.0	0.2753	b	xo	XP_004970335.1	sita:101784604	None	PR202_maker-Super-Scaffold_128-augustus-gene-4.826-mRNA-1	a	na	na	na	na	PR202_maker-Super-Scaffold_100-augustus-gene-3.113	29824905e64f22fc0120443a5115d944
0.4069	0.2483	0.3856	0.2565	b	na	na	na	na	PR202_maker-Super-Scaffold_19-augustus-gene-4.682-mRNA-1	a	good	XP_004968374.1	sita:101776223	None	PR202_maker-Super-Scaffold_792-augustus-gene-1.583	f25e6465c13f8eaee32f274b83865c8c
0.2744	0.1823	0.2683	0.1865	a	good	XP_004978707.1	na	na	PR202_augustus_masked-Super-Scaffold_81-processed-gene-2.93-mRNA-1	a	na	na	na	na	PR202_augustus_masked-Super-Scaffold_100-processed-gene-2.245	e9180938ccc6f875150cc07d6926490f
0.0419	0.0332	0.047	0.0319	a	na	na	na	na	PR202_augustus_masked-Super-Scaffold_7-processed-gene-0.50-mRNA-1	b	good	XP_012699496.1	sita:101782179	None	PR202_augustus_masked-Super-Scaffold_27-processed-gene-0.156	c3baa68da7a0e50d7b0ff20e8c910831
0.5831	0.1405	0.5459	0.1511	a	na	na	na	na	PR202_augustus_masked-Super-Scaffold_291-processed-gene-4.48-mRNA-1	a	xo	XP_004956812.1	sita:101777784	K09422	PR202_augustus_masked-Super-Scaffold_146-processed-gene-2.230	cd058d7c112f1cc72aaa01cdb6158d58
0.1063	0.011	0.1121	0.0111	a	na	na	na	na	PR202_maker-Super-Scaffold_186-augustus-gene-1.6-mRNA-1	b	good	XP_022678576.1	na	na	PR202_maker-Super-Scaffold_667-augustus-gene-0.19	118e7e18605027fe1a6bbd79b418c48e
0.0	0.0	0.0	0.0	a	na	na	na	na	PR202_augustus_masked-Super-Scaffold_395-processed-gene-5.181-mRNA-1	a	na	na	na	na	PR202_augustus_masked-Super-Scaffold_395-processed-gene-3.333	39fed2f75ccc15d5cb0d179406dc5bf1
1.0291	0.1126	1.3877	0.1144	a	na	na	na	na	PR202_augustus_masked-Super-Scaffold_395-processed-gene-5.106-mRNA-1	na	xo	XP_014660111.1	na	na	PR202_maker-Super-Scaffold_84-augustus-gene-2.179	9c1e746cce8334dd03bdb31cdba7abe7
0.9663	0.4429	0.7915	0.4819	b	na	na	na	na	PR202_maker-Super-Scaffold_146-exonerate_protein2genome-gene-0.37-mRNA-1	b	na	na	na	na	PR202_maker-Super-Scaffold_8-exonerate_protein2genome-gene-2.376	cd718a5eb271836c0ebe66cb83c57754
0.0939	0.0319	0.0967	0.0322	b	na	na	na	na	PR202_maker-Super-Scaffold_2591-augustus-gene-0.865-mRNA-1	a	good	XP_004963364.2	sita:101768774	None	PR202_maker-Super-Scaffold_411-augustus-gene-0.363	115a659fefb9af5ac93c087a8a3ce3cb
0.0	0.0	0.0	0.0	a	na	na	na	na	PR202_maker-Super-Scaffold_7-augustus-gene-9.640-mRNA-1	a	na	na	na	na	PR202_maker-Super-Scaffold_7-augustus-gene-3.44	1fe98b6b7b56b0296289e94135ad745a
0.0888	0.0047	0.0937	0.0047	a	na	na	na	na	PR202_augustus_masked-Super-Scaffold_7-processed-gene-10.498-mRNA-1	b	na	na	na	na	PR202_augustus_masked-Super-Scaffold_70-processed-gene-0.111	6d67e50a8bd82931585eebb9b3b9ae08
0.0429	0.0165	0.0474	0.0163	b	xo	XP_004969349.1	sita:101772045	K00031	PR202_maker-Super-Scaffold_307-augustus-gene-4.289-mRNA-1	a	na	na	na	na	PR202_maker-Super-Scaffold_6-augustus-gene-1.480	3df9026be46a9cd0b248ded0ed65e71a
0.0701	0.017	0.0804	0.0169	b	na	na	na	na	PR202_augustus_masked-Super-Scaffold_307-processed-gene-4.381-mRNA-1	a	na	na	na	na	PR202_augustus_masked-Super-Scaffold_6-processed-gene-1.81	8dc187dfa6f99202cbc801a14449718a
0.0442	0.0094	0.053	0.0089	b	good	XP_022684379.1	na	na	PR202_augustus_masked-Super-Scaffold_552-processed-gene-0.293-mRNA-1	a	good	XP_022684379.1	na	na	PR202_augustus_masked-Super-Scaffold_711-processed-gene-0.320	c6062aaed3573633a37ef9f476a3af78
0.0355	0.0125	0.0441	0.0116	b	na	na	na	na	PR202_augustus_masked-Super-Scaffold_271-processed-gene-1.3-mRNA-1	a	na	na	na	na	PR202_maker-Super-Scaffold_40-augustus-gene-4.53	58a9202cc7121441b66693216b5b56c1
0.8601	0.3563	0.9428	0.3436	b	good	XP_004977307.1	sita:101775892	None	PR202_maker-Super-Scaffold_189-augustus-gene-0.464-mRNA-1	b	good	XP_022684934.1	sita:101768227	None	PR202_maker-Super-Scaffold_51-augustus-gene-0.240	dd5dd9b39eb318e9da8ed78ff37c94f9
0.0	0.0	0.0	0.0	a	na	na	na	na	PR202_augustus_masked-Super-Scaffold_7-processed-gene-6.167-mRNA-1	a	na	na	na	na	PR202_augustus_masked-Super-Scaffold_7-processed-gene-12.1014	064a15408cf12d60852974eefacf627b
0.0562	0.0041	0.0756	0.0037	b	na	na	na	na	PR202_augustus_masked-Super-Scaffold_118-processed-gene-2.120-mRNA-1	a	na	na	na	na	PR202_augustus_masked-Super-Scaffold_9-processed-gene-0.246	75ff81604a105d0ed237b0d6333cdc1c
0.0142	0.0099	0.0162	0.0095	a	na	na	na	na	PR202_maker-Super-Scaffold_1241-augustus-gene-0.1-mRNA-1	b	na	na	na	na	PR202_maker-Super-Scaffold_30-augustus-gene-0.90	241e2722a21981b0c059fdbda611e7a8
0.0738	0.0211	0.0784	0.0211	a	na	na	na	na	PR202_maker-Super-Scaffold_396-augustus-gene-0.260-mRNA-1	b	na	na	na	na	PR202_maker-Super-Scaffold_331-augustus-gene-1.284	0d045ae2a8494844860a176b7e019586
0.7784	0.2849	0.7084	0.3068	b	na	na	na	na	PR202_maker-Super-Scaffold_2914-augustus-gene-0.154-mRNA-1	b	good	XP_004986014.1	sita:101779482	None	PR202_augustus_masked-Super-Scaffold_389-processed-gene-0.335	e8fb76153e09dadefd39eb920c2b685b
0.2859	0.0971	0.326	0.0945	b	good	XP_004977524.1	sita:101763601	None	PR202_maker-Super-Scaffold_475-augustus-gene-0.182-mRNA-1	b	na	na	na	na	PR202_maker-Super-Scaffold_100-augustus-gene-2.200	14cf4414baf320a67ddcb752246f75a9
0.8506	0.5827	0.8208	0.593	b	na	na	na	na	PR202_augustus_masked-Super-Scaffold_50-processed-gene-5.257-mRNA-1	b	na	na	na	na	PR202_augustus_masked-Super-Scaffold_19-processed-gene-3.427	3dda907a18d414702253348ea38987a7
0.8877	0.4481	0.7405	0.4779	b	good	XP_004975573.1	sita:101767657	None	PR202_augustus_masked-Super-Scaffold_453-processed-gene-2.241-mRNA-1	a	na	na	na	na	PR202_augustus_masked-Super-Scaffold_100-processed-gene-2.245	e9c55f35113170a826305bfeb353486f
0.5743	0.1593	0.541	0.1719	a	good	XP_004975508.1	sita:101775742	None	PR202_augustus_masked-Super-Scaffold_252-processed-gene-0.105-mRNA-1	a	na	na	na	na	PR202_augustus_masked-Super-Scaffold_7-processed-gene-8.384	e1d39f7dae096748419c755efead4f7b
0.8175	0.1066	0.8273	0.1137	a	na	na	na	na	PR202_maker-Super-Scaffold_4-augustus-gene-0.480-mRNA-1	a	xo	XP_004954215.1	sita:101782333	None	PR202_maker-Super-Scaffold_84-augustus-gene-3.12	8f902f4443ed0eed56ba0845229adde4
7.3127	1.0931	3.4417	1.1029	a	na	na	na	na	PR202_augustus_masked-Super-Scaffold_84-processed-gene-4.188-mRNA-1	a	xo	XP_004956923.1	sita:101756418	None	PR202_augustus_masked-Super-Scaffold_311-processed-gene-3.793	20c0e7919664f5e5ea8655182fd4d0e6
0.7108	0.0347	0.8095	0.0378	a	na	na	na	na	PR202_augustus_masked-Super-Scaffold_24-processed-gene-0.57-mRNA-1	b	na	na	na	na	PR202_augustus_masked-Super-Scaffold_118-processed-gene-2.214	b59b01e4a4f541d6c931e8ab29a6a33d
1.9069	0.3064	1.3086	0.3622	a	xo	XP_004966273.1	sita:101757699	K16465	PR202_augustus_masked-Super-Scaffold_1173-processed-gene-1.233-mRNA-1	a	good	XP_004970199.3	sita:101764903	None	PR202_augustus_masked-Super-Scaffold_565-processed-gene-0.175	98649a862b588e9c0597101d12c09a01
0.9872	0.4855	1.0426	0.4762	a	good	XP_004961917.1	sita:101777816	None	PR202_augustus_masked-Super-Scaffold_152-processed-gene-8.52-mRNA-1	b	xo	XP_004970631.1	sita:101763691	None	PR202_maker-Super-Scaffold_128-augustus-gene-2.120	4f7740d2cffc4e3084ee712bf5e0df12
0.0613	0.0092	0.0663	0.0091	a	na	na	na	na	PR202_augustus_masked-Super-Scaffold_119-processed-gene-0.193-mRNA-1	b	na	na	na	na	PR202_maker-Super-Scaffold_278-augustus-gene-1.71	f8f20ce9b0b83bb56d5e3f6bc5acae1a
0.0641	0.0099	0.0926	0.0088	b	good	XP_004958595.3	sita:101777524	None	PR202_maker-Super-Scaffold_16-augustus-gene-2.93-mRNA-1	a	good	XP_004958595.3	sita:101777524	None	PR202_augustus_masked-Super-Scaffold_34-processed-gene-1.66	a16cb84ad62350f2304a30800f12859b
0.044	0.0197	0.0474	0.0199	a	good	XP_012704671.1	sita:101752847	K15032	PR202_augustus_masked-Super-Scaffold_153-processed-gene-0.468-mRNA-1	a	good	XP_012704671.1	sita:101752847	K15032	PR202_augustus_masked-Super-Scaffold_4927-processed-gene-0.695	e65fdb6cd24a7b8ca2f7a91903404da9
0.0553	0.009	0.0574	0.0091	a	good	XP_004968406.1	sita:101753686	None	PR202_maker-Super-Scaffold_792-augustus-gene-1.535-mRNA-1	b	good	XP_004968406.1	sita:101753686	None	PR202_maker-Super-Scaffold_4858-augustus-gene-0.513	cf08193a154e61929c38b9c4f24fb663
0.7631	0.0904	0.8771	0.0948	a	good	XP_004968416.1	sita:101756915	K11584	PR202_maker-Super-Scaffold_792-augustus-gene-1.533-mRNA-1	b	na	na	na	na	PR202_maker-Super-Scaffold_19-augustus-gene-4.623	b6dee4e549f33e1a9bd5c331e3e41e65
0.3171	0.1233	0.2939	0.1286	na	xo	XP_004976103.1	sita:101773315	None	PR202_augustus_masked-Super-Scaffold_95-processed-gene-1.434-mRNA-1	a	na	na	na	na	PR202_maker-Super-Scaffold_7-augustus-gene-5.420	af9946fc81a7ffac188143c55bab98fa
1.3769	0.1431	1.4835	0.1558	a	na	na	na	na	PR202_maker-Super-Scaffold_2539-augustus-gene-0.548-mRNA-1	b	xo	XP_004970579.1	sita:101778026	None	PR202_maker-Super-Scaffold_128-augustus-gene-3.769	2a20d9c903861b58592a20c4ffc8409f
0.0375	0.0023	0.0441	0.0022	a	na	na	na	na	PR202_maker-Super-Scaffold_380-augustus-gene-1.141-mRNA-1	b	na	na	na	na	PR202_maker-Super-Scaffold_534-augustus-gene-1.125	61e17c737f3895ca1ac3c0b2a4a6020f
0.3478	0.2618	0.3386	0.2605	a	na	na	na	na	PR202_maker-Super-Scaffold_566-augustus-gene-1.751-mRNA-1	b	na	na	na	na	PR202_maker-Super-Scaffold_50-augustus-gene-0.468	ff3a4ff877826eedeedc629d8031eeb2
0.5971	0.3931	0.5988	0.3972	b	na	na	na	na	PR202_maker-Super-Scaffold_122-augustus-gene-0.787-mRNA-1	a	xo	XP_022679754.1	sita:101778481	None	PR202_augustus_masked-Super-Scaffold_311-processed-gene-2.136	9efabf3ce56a7b96230429997b87f2a0
1.2459	1.0346	1.1234	1.0527	a	na	na	na	na	PR202_augustus_masked-Super-Scaffold_24-processed-gene-9.93-mRNA-1	b	na	na	na	na	PR202_augustus_masked-Super-Scaffold_19-processed-gene-6.163	98a5490bbdeda32c662994e270d2eb98
0.0655	0.008	0.063	0.0116	b	na	na	na	na	PR202_augustus_masked-Super-Scaffold_234-processed-gene-4.80-mRNA-1	a	na	na	na	na	PR202_augustus_masked-Super-Scaffold_305-processed-gene-3.37	54457256eda9d2de087deb7982b17230
0.0864	0.0134	0.0948	0.0131	a	na	na	na	na	PR202_maker-Super-Scaffold_7-augustus-gene-4.10-mRNA-1	b	na	na	na	na	PR202_maker-Super-Scaffold_70-augustus-gene-0.449	c55d6ee35bc760e40a666a4027189dc4
0.4944	0.1867	0.4901	0.1936	b	xo	XP_004970291.1	sita:101767346	None	PR202_augustus_masked-Super-Scaffold_128-processed-gene-4.734-mRNA-1	a	good	XP_004970290.1	sita:101766947	None	PR202_maker-Super-Scaffold_214-augustus-gene-0.30	12cf842c2f206f2d7cee61e3dbc31e35
0.0394	0.0078	0.041	0.0078	a	na	na	na	na	PR202_maker-Super-Scaffold_142-augustus-gene-0.207-mRNA-1	b	na	na	na	na	PR202_maker-Super-Scaffold_4946-augustus-gene-0.376	7810bebe29e2c06ad6a802354cb95009
0.6036	0.7456	0.6069	0.7401	a	na	na	na	na	PR202_augustus_masked-Super-Scaffold_39-processed-gene-3.10-mRNA-1	a	na	na	na	na	PR202_maker-Super-Scaffold_18-augustus-gene-2.586	410e17e40738b8a3ce448def8006f031
0.5973	0.0121	0.6039	0.018	b	good	XP_004965571.1	sita:101784578	K02936	PR202_maker-Super-Scaffold_149-augustus-gene-1.410-mRNA-1	a	xo	XP_004965571.1	sita:101784578	K02936	PR202_maker-Super-Scaffold_10-augustus-gene-2.184	0dab61ee3d628460cc22784833862004
0.6368	0.0671	0.7071	0.0678	a	good	XP_004970524.1	na	na	PR202_maker-Super-Scaffold_214-augustus-gene-0.203-mRNA-1	a	good	XP_004970524.1	na	na	PR202_maker-Super-Scaffold_152-augustus-gene-8.269	3fca3493a52bad7e04f496741dea9a97
0.0805	0.0064	0.0848	0.0064	b	good	XP_004970017.1	sita:101763810	None	PR202_augustus_masked-Super-Scaffold_352-processed-gene-0.134-mRNA-1	a	good	XP_004970017.1	sita:101763810	None	PR202_augustus_masked-Super-Scaffold_334-processed-gene-0.234	90f6f1e1e148eec9c37abbe047abd348
0.0744	0.0542	0.0738	0.0541	a	good	XP_004958566.1	na	na	PR202_augustus_masked-Super-Scaffold_34-processed-gene-1.187-mRNA-1	b	good	XP_004958566.1	na	na	PR202_maker-Super-Scaffold_16-augustus-gene-2.32	2707257a2c0cb6a5472590320b17cb07
0.5498	0.074	0.5362	0.0804	b	good	XP_004955646.1	sita:101763849	K02930	PR202_maker-Super-Scaffold_35-augustus-gene-2.142-mRNA-1	b	na	na	na	na	PR202_maker-Super-Scaffold_345-augustus-gene-0.29	9bb0ec31ebae3cc26a7073c1fbd34915
1.3022	0.5432	1.3217	0.541	b	na	na	na	na	PR202_maker-Super-Scaffold_538-augustus-gene-0.32-mRNA-1	a	na	na	na	na	PR202_maker-Super-Scaffold_76-augustus-gene-1.249	7496e765a2b7ba9675d5f2c1bdba0432
61.4157	0.6368	2.1832	0.7071	a	xo	XP_004954083.1	sita:101764642	None	PR202_maker-Super-Scaffold_84-augustus-gene-4.20-mRNA-1	a	xo	XP_012702616.1	na	na	PR202_maker-Super-Scaffold_291-augustus-gene-5.181	40bc38162b107b43a92632789eb4c025
0.025	0.0044	0.0271	0.0044	a	xo	XP_022684359.1	na	na	PR202_maker-Super-Scaffold_39-augustus-gene-2.62-mRNA-1	b	good	XP_022684359.1	na	na	PR202_maker-Super-Scaffold_2752-augustus-gene-0.73	4be937a2296906fd4c607100d4974f6c
0.0473	0.0035	0.0576	0.0033	a	na	na	na	na	PR202_maker-Super-Scaffold_24-augustus-gene-10.51-mRNA-1	b	good	XP_004985982.2	sita:101767056	K16908	PR202_maker-Super-Scaffold_2761-augustus-gene-0.43	c5155bc505383608ffa8b15c070fd63e
0.0293	0.0117	0.0269	0.0126	a	good	XP_004953741.1	sita:101768580	None	PR202_augustus_masked-Super-Scaffold_1274-processed-gene-0.45-mRNA-1	b	good	XP_004953741.1	sita:101768580	None	PR202_augustus_masked-Super-Scaffold_692-processed-gene-0.250	f15640b32ded5c4151776d56c8b79936
0.029	0.0101	0.039	0.009	a	good	XP_004962283.1	sita:101753776	None	PR202_augustus_masked-Super-Scaffold_179-processed-gene-0.201-mRNA-1	b	na	na	na	na	PR202_maker-Super-Scaffold_1263-augustus-gene-0.53	105ec1aad74a9e55d9d385e1293e75e4
0.218	0.14	0.2409	0.1362	b	na	na	na	na	PR202_augustus_masked-Super-Scaffold_225-processed-gene-0.95-mRNA-1	a	na	na	na	na	PR202_maker-Super-Scaffold_4-augustus-gene-0.542	82f4075bbcc37e5b57887f3ae02d022f
0.1329	0.0534	0.1359	0.0546	a	good	XP_004972875.1	sita:101762078	None	PR202_augustus_masked-Super-Scaffold_52-processed-gene-1.85-mRNA-1	b	na	na	na	na	PR202_augustus_masked-Super-Scaffold_17-processed-gene-5.264	3cfdbc7953c8cf8d5cd2c47063a0093c
0.0	0.0	0.0	0.0	a	na	na	na	na	PR202_augustus_masked-Super-Scaffold_7-processed-gene-5.33-mRNA-1	a	na	na	na	na	PR202_augustus_masked-Super-Scaffold_7-processed-gene-11.50	f54b90c142bf8f01104987ad3b50f8fe
0.1415	0.0187	0.1575	0.0183	b	na	na	na	na	PR202_maker-Super-Scaffold_2591-augustus-gene-0.997-mRNA-1	a	na	na	na	na	PR202_maker-Super-Scaffold_204-augustus-gene-0.762	b41c49d11eb2f99ceaba902f39424491
0.0945	0.0105	0.1014	0.0107	b	good	XP_004953697.1	sita:101786630	None	PR202_maker-Super-Scaffold_692-augustus-gene-0.27-mRNA-1	a	xo	XP_004953697.1	sita:101786630	None	PR202_maker-Super-Scaffold_70-augustus-gene-5.97	64f87cd0f67b14b94305ae4511357eca
0.6737	0.3624	0.619	0.3762	a	good	XP_004956678.1	sita:101755201	K09286	PR202_maker-Super-Scaffold_603-augustus-gene-0.37-mRNA-1	b	xo	XP_004953948.1	sita:101781253	K09286	PR202_augustus_masked-Super-Scaffold_84-processed-gene-1.35	a241c48c80b7fcb07a2b492fc5ecb7f4
0.1284	0.0192	0.1229	0.0206	a	good	XP_004961935.1	sita:101785753	None	PR202_augustus_masked-Super-Scaffold_152-processed-gene-4.166-mRNA-1	b	na	na	na	na	PR202_augustus_masked-Super-Scaffold_2539-processed-gene-0.462	d8651f52b15e54cb3c34809257fb2d4a
0.2127	0.031	0.2224	0.0333	b	good	XP_004978642.1	sita:101767679	K01649	PR202_maker-Super-Scaffold_573-augustus-gene-0.16-mRNA-1	a	na	na	na	na	PR202_maker-Super-Scaffold_266-augustus-gene-2.913	16afa1a8dc196026324c8aabe3999553
0.3731	0.1852	0.3589	0.1901	b	good	XP_004965530.1	sita:101766775	K03152	PR202_maker-Super-Scaffold_133-augustus-gene-0.308-mRNA-1	a	xo	XP_004965530.1	sita:101766775	K03152	PR202_maker-Super-Scaffold_10-augustus-gene-2.163	9abf7e2a67d05fdec09ea653d6d63e92
0.6169	0.259	0.5879	0.2705	a	na	na	na	na	PR202_maker-Super-Scaffold_25-augustus-gene-3.53-mRNA-1	a	xo	XP_012701154.1	sita:101771477	K07297	PR202_maker-Super-Scaffold_253-augustus-gene-0.599	99b0eaa7b8015aac78065586ca2dcaaa
0.1161	0.0433	0.1229	0.0436	b	na	na	na	na	PR202_augustus_masked-Super-Scaffold_656-processed-gene-0.76-mRNA-1	a	na	na	na	na	PR202_maker-Super-Scaffold_492-augustus-gene-0.155	99d891a96bed24c11536b64d7b7e94ac
0.16	0.0434	0.1654	0.0447	b	xo	XP_004970342.1	na	na	PR202_augustus_masked-Super-Scaffold_128-processed-gene-4.595-mRNA-1	a	good	XP_004970342.1	na	na	PR202_augustus_masked-Super-Scaffold_214-processed-gene-0.1230	4b1e3b096b4553a537d8448001ff1109
0.0	0.0	0.0	0.0	a	na	na	na	na	PR202_maker-Super-Scaffold_202-augustus-gene-5.35-mRNA-1	a	na	na	na	na	PR202_maker-Super-Scaffold_202-augustus-gene-9.30	cfba3d78f679c6c5cbff59839cdc810c
0.083	0.0108	0.0899	0.011	a	good	XP_004956748.1	sita:101786515	None	PR202_augustus_masked-Super-Scaffold_603-processed-gene-0.653-mRNA-1	b	xo	XP_004956748.1	sita:101786515	None	PR202_augustus_masked-Super-Scaffold_146-processed-gene-2.279	b3b62874353e821625f6d3d8287e3e88
0.1034	0.0001	0.1021	0.0	b	good	XP_014660475.1	sita:101782969	K11253	PR202_augustus_masked-Super-Scaffold_595-processed-gene-0.7-mRNA-1	a	good	XP_014660475.1	sita:101782969	K11253	PR202_augustus_masked-Super-Scaffold_152-processed-gene-5.6	093c211e74f622568022bdf80d354edb
0.0322	0.0041	0.0341	0.0041	b	na	na	na	na	PR202_augustus_masked-Super-Scaffold_2529-processed-gene-0.467-mRNA-1	a	na	na	na	na	PR202_augustus_masked-Super-Scaffold_4946-processed-gene-1.629	ee8c1633d96d1ebec174c284b9488ab9
0.0968	0.0204	0.1135	0.0196	b	xo	XP_004975979.1	sita:101758446	None	PR202_augustus_masked-Super-Scaffold_39-processed-gene-4.631-mRNA-1	a	xo	XP_004975979.1	sita:101758446	None	PR202_augustus_masked-Super-Scaffold_95-processed-gene-0.156	327583e857796f11cf153719bc0f4041
1.4815	0.1937	1.9158	0.2074	a	na	na	na	na	PR202_augustus_masked-Super-Scaffold_2539-processed-gene-0.414-mRNA-1	b	xo	XP_004970595.1	sita:101783943	None	PR202_maker-Super-Scaffold_128-augustus-gene-3.763	8a35bc628cfba3151285f52fccba120d
0.0238	0.0093	0.0279	0.0089	b	na	na	na	na	PR202_augustus_masked-Super-Scaffold_65-processed-gene-0.313-mRNA-1	a	na	na	na	na	PR202_augustus_masked-Super-Scaffold_76-processed-gene-1.463	e36ec8889bbc61025727669441a0d665
0.9887	0.2535	0.9767	0.2682	b	good	XP_022678586.1	na	na	PR202_maker-Super-Scaffold_255-augustus-gene-0.32-mRNA-1	a	good	XP_004982083.1	sita:101757274	K15718	PR202_augustus_masked-Super-Scaffold_523-processed-gene-1.588	d1b18a201f52575944be41f51dcc167f
0.0493	0.0551	0.0509	0.0546	a	xo	XP_022681733.1	na	na	PR202_augustus_masked-Super-Scaffold_10-processed-gene-2.114-mRNA-1	b	na	na	na	na	PR202_augustus_masked-Super-Scaffold_311-processed-gene-0.87	f42842eb152e5de6dbd2bd942350ee15
62.2937	0.6486	3.0	0.7052	b	na	na	na	na	PR202_augustus_masked-Super-Scaffold_19-processed-gene-5.74-mRNA-1	b	good	XP_004968692.1	sita:101768811	K17491	PR202_maker-Super-Scaffold_113-augustus-gene-0.320	abc196deff58a7da85a279fb7bb38749
0.024	0.0081	0.0299	0.0076	a	good	XP_012703789.1	na	na	PR202_maker-Super-Scaffold_81-exonerate_protein2genome-gene-2.467-mRNA-1	b	good	XP_022684756.1	na	na	PR202_maker-Super-Scaffold_573-exonerate_protein2genome-gene-0.205	35ff97d956f11cfaef70178ab41c7bea
0.0759	0.064	0.0848	0.0618	b	na	na	na	na	PR202_augustus_masked-Super-Scaffold_202-processed-gene-2.97-mRNA-1	a	good	XP_004970396.1	sita:101772983	None	PR202_augustus_masked-Super-Scaffold_524-processed-gene-0.94	d3104a9b0d22dba8b8c60a9dbc421071
0.2632	0.0003	0.2267	0.0044	b	xo	XP_004985949.1	sita:101754599	K11254	PR202_augustus_masked-Super-Scaffold_39-processed-gene-9.721-mRNA-1	a	na	na	na	na	PR202_augustus_masked-Super-Scaffold_18-processed-gene-6.583	9f3c615888e0bf5d3f72f448af7d2fbe
2.0944	0.4839	2.2539	0.5081	b	xo	XP_004978526.1	sita:101754029	None	PR202_maker-Super-Scaffold_266-augustus-gene-2.938-mRNA-1	a	na	na	na	na	PR202_augustus_masked-Super-Scaffold_285-processed-gene-0.107	9902aa0b5ce4545ef6598964d13776da
0.6961	0.2478	0.5941	0.2681	a	na	na	na	na	PR202_augustus_masked-Super-Scaffold_18-processed-gene-6.576-mRNA-1	b	good	XP_004953463.1	sita:101763559	None	PR202_augustus_masked-Super-Scaffold_376-processed-gene-0.264	a439b57857eaa4a04e7358188bd7edae
0.0	0.0	0.0	0.0	a	na	na	na	na	PR202_maker-Super-Scaffold_202-augustus-gene-8.4-mRNA-1	a	na	na	na	na	PR202_maker-Super-Scaffold_202-augustus-gene-4.3	51b27f196a0269e070dab9792437f376
0.4885	0.3322	0.4376	0.3473	b	na	na	na	na	PR202_augustus_masked-Super-Scaffold_19-processed-gene-0.123-mRNA-1	a	na	na	na	na	PR202_augustus_masked-Super-Scaffold_9-processed-gene-0.230	e6f3ad62fe9aeaf84db14aa7a0ad6544
0.1342	0.0422	0.1464	0.0413	a	na	na	na	na	PR202_maker-Super-Scaffold_140-augustus-gene-0.754-mRNA-1	b	na	na	na	na	PR202_maker-Super-Scaffold_345-augustus-gene-0.27	091dcc3bea3fed31a5794c0c2013114e
0.729	0.221	0.6724	0.2361	na	good	XP_004973389.1	sita:101785161	None	PR202_maker-Super-Scaffold_54-augustus-gene-3.155-mRNA-1	a	good	XP_004956674.1	sita:101753325	None	PR202_augustus_masked-Super-Scaffold_603-processed-gene-0.576	2cef4758193bd4f310b3cb6b3d7eb641
0.0868	0.0372	0.0974	0.037	a	good	XP_012698421.1	na	na	PR202_augustus_masked-Super-Scaffold_637-processed-gene-0.34-mRNA-1	b	na	na	na	na	PR202_maker-Super-Scaffold_89-augustus-gene-0.58	963f21fe0152684222daca433fff5b83
0.0436	0.0105	0.0543	0.0098	b	good	XP_004973992.1	sita:101758015	K00876	PR202_maker-Super-Scaffold_149-augustus-gene-1.476-mRNA-1	a	good	XP_004973992.1	sita:101758015	K00876	PR202_maker-Super-Scaffold_37-augustus-gene-2.751	4728278fd7c4d3d10819fd17288f4c08
0.8077	0.5358	0.7404	0.5491	b	good	XP_004974888.2	sita:101768850	None	PR202_augustus_masked-Super-Scaffold_149-processed-gene-1.566-mRNA-1	b	xo	XP_004971120.1	sita:101781779	K14488	PR202_augustus_masked-Super-Scaffold_2765-processed-gene-0.300	794df20c986e68900f6a667abee69fa4
0.214	0.0822	0.2138	0.0863	b	good	XP_012702886.1	sita:105914766	None	PR202_augustus_masked-Super-Scaffold_176-processed-gene-1.508-mRNA-1	a	xo	XP_012702886.1	sita:105914766	None	PR202_augustus_masked-Super-Scaffold_39-processed-gene-0.24	43cd45f9f6c618d3bca32f557995d898
0.1017	0.0996	0.106	0.099	a	good	XP_004977012.1	sita:101762381	None	PR202_augustus_masked-Super-Scaffold_440-processed-gene-0.238-mRNA-1	b	good	XP_004977012.1	sita:101762381	None	PR202_augustus_masked-Super-Scaffold_243-processed-gene-1.511	3292aefc04d42cdbd13730348ad8925a
0.052	0.0101	0.0613	0.0095	a	na	na	na	na	PR202_maker-Super-Scaffold_23-augustus-gene-0.43-mRNA-1	b	xo	XP_004951991.1	sita:101776924	None	PR202_maker-Super-Scaffold_2412-augustus-gene-0.672	7830dbf3c3e60d572484337de4ac926a
1.4052	0.205	1.4574	0.2218	a	na	na	na	na	PR202_maker-Super-Scaffold_191-augustus-gene-1.251-mRNA-1	b	na	na	na	na	PR202_maker-Super-Scaffold_507-augustus-gene-1.1072	092661c18650acaaf763cd7f530e7fb8
0.0544	0.0054	0.0568	0.0052	b	good	XP_004976729.1	sita:101786918	K01230	PR202_augustus_masked-Super-Scaffold_243-processed-gene-2.215-mRNA-1	a	good	XP_004976729.1	sita:101786918	K01230	PR202_maker-Super-Scaffold_184-augustus-gene-1.79	964ca10f104d31c1ae5fe4d49642da7d
0.0	0.0	0.0	0.0	a	na	na	na	na	PR202_maker-Super-Scaffold_7-augustus-gene-8.522-mRNA-1	a	na	na	na	na	PR202_maker-Super-Scaffold_7-augustus-gene-2.64	e1acab0fb5de72b52c344c56a91278de
0.0944	0.0505	0.0981	0.0508	na	na	na	na	na	PR202_augustus_masked-scaffold1208|size198491_obj-processed-gene-0.35-mRNA-1	a	na	na	na	na	PR202_augustus_masked-Super-Scaffold_285-processed-gene-1.275	72ab9e360cf9215c7051cd4a247ffa88
1.6004	0.2829	1.618	0.2989	a	good	XP_014660651.1	na	na	PR202_maker-Super-Scaffold_214-augustus-gene-0.125-mRNA-1	a	good	XP_004961650.1	sita:101772257	K21777	PR202_augustus_masked-Super-Scaffold_152-processed-gene-6.211	a398c61627b1f63fe5dda765a45de519
1.6285	0.5218	1.4468	0.5439	b	na	na	na	na	PR202_maker-Super-Scaffold_118-augustus-gene-4.24-mRNA-1	a	na	na	na	na	PR202_augustus_masked-Super-Scaffold_9-processed-gene-1.453	081de1332d4ffbba510803371e42e523
0.0	0.0	0.0	0.0	b	na	na	na	na	PR202_augustus_masked-Super-Scaffold_234-processed-gene-11.96-mRNA-1	b	na	na	na	na	PR202_augustus_masked-Super-Scaffold_234-processed-gene-5.100	b434aee8c3f91fbdc38ebe65c9c258ed
0.0603	0.012	0.0692	0.0116	a	na	na	na	na	PR202_maker-Super-Scaffold_305-augustus-gene-6.93-mRNA-1	b	na	na	na	na	PR202_maker-Super-Scaffold_234-augustus-gene-5.105	5920b8416bca74cfa58321770d68aca8
0.1336	0.0383	0.1287	0.0403	a	na	na	na	na	PR202_augustus_masked-Super-Scaffold_105-processed-gene-3.94-mRNA-1	na	na	na	na	na	PR202_augustus_masked-scaffold1719_size93680_obj-processed-gene-0.13	c630ea9cc8fceb8891d842c162b24c27
2.6829	0.3416	3.0	0.355	a	good	XP_004961655.1	sita:101774029	None	PR202_augustus_masked-Super-Scaffold_152-processed-gene-2.543-mRNA-1	b	xo	XP_004970300.1	sita:101771116	None	PR202_augustus_masked-Super-Scaffold_128-processed-gene-4.611	6214f9a0563097eb0aab55f64cca6ae2
3.4677	0.4126	3.0	0.4434	a	na	na	na	na	PR202_augustus_masked-Super-Scaffold_7-processed-gene-8.317-mRNA-1	a	na	na	na	na	PR202_maker-Super-Scaffold_100-augustus-gene-2.191	abd8d1d7aa8d28db9f91b85e8d04f8df
0.0486	0.0128	0.0511	0.0128	b	good	XP_004983810.1	sita:101779059	None	PR202_augustus_masked-Super-Scaffold_583-processed-gene-0.609-mRNA-1	a	na	na	na	na	PR202_augustus_masked-Super-Scaffold_59-processed-gene-1.362	b71c5d9fc166be70f7e08998c91fefdc
0.0603	0.014	0.0618	0.0143	b	na	na	na	na	PR202_maker-Super-Scaffold_271-augustus-gene-1.374-mRNA-1	a	na	na	na	na	PR202_maker-Super-Scaffold_40-augustus-gene-4.33	96403289807c3e143d19fabaaf4e84b3
0.5169	0.2129	0.4849	0.2268	a	na	na	na	na	PR202_maker-Super-Scaffold_134-augustus-gene-0.705-mRNA-1	a	good	XP_004961909.1	sita:101774962	K13508	PR202_maker-Super-Scaffold_152-augustus-gene-4.77	28cb4a16865d1e9b4ad53addb7bc105a
0.5683	0.2253	0.5075	0.2362	b	good	XP_004972522.2	sita:101757604	None	PR202_augustus_masked-Super-Scaffold_243-processed-gene-2.218-mRNA-1	b	good	XP_004972523.1	sita:101758005	None	PR202_augustus_masked-Super-Scaffold_80-processed-gene-2.151	a0bc67b656087c62a7d211a6ece630c9
0.061	0.0243	0.0599	0.0256	a	xo	XP_004976447.1	sita:101768613	None	PR202_augustus_masked-Super-Scaffold_95-processed-gene-4.77-mRNA-1	na	xo	XP_004976447.1	sita:101768613	None	PR202_augustus_masked-Super-Scaffold_39-processed-gene-8.449	d0b3209160a216b0c1486d688df16510
1.1036	0.1889	1.3442	0.194	a	good	XP_004974003.1	sita:101762495	None	PR202_augustus_masked-Super-Scaffold_37-processed-gene-2.121-mRNA-1	b	na	na	na	na	PR202_maker-Super-Scaffold_311-augustus-gene-0.537	3b1d955d0158a81f0974950eb64450b6
0.0	0.0	0.0	0.0	a	na	na	na	na	PR202_maker-Super-Scaffold_7-exonerate_protein2genome-gene-3.100-mRNA-1	a	na	na	na	na	PR202_maker-Super-Scaffold_7-exonerate_protein2genome-gene-9.74	ddcb58389f54cdd42011196aedf69968
0.0325	0.0129	0.0434	0.0115	a	na	na	na	na	PR202_augustus_masked-Super-Scaffold_285-processed-gene-1.439-mRNA-1	b	na	na	na	na	PR202_augustus_masked-Super-Scaffold_435-processed-gene-2.110	468adb53a138f366982e17a9225dee0a
0.0476	0.0428	0.0497	0.0433	b	na	na	na	na	PR202_augustus_masked-Super-Scaffold_19-processed-gene-2.77-mRNA-1	a	na	na	na	na	PR202_maker-Super-Scaffold_24-augustus-gene-3.20	bc876a90485f63bb197eb76a327adaf4
0.1042	0.0094	0.0948	0.0119	a	na	na	na	na	PR202_maker-Super-Scaffold_305-augustus-gene-3.132-mRNA-1	b	na	na	na	na	PR202_maker-Super-Scaffold_234-augustus-gene-10.3	57b4cb3717e12cad481d3596c47be2f5
0.0559	0.0234	0.0612	0.0229	b	good	XP_004972563.2	na	na	PR202_maker-Super-Scaffold_243-augustus-gene-2.38-mRNA-1	a	good	XP_004976756.2	sita:101763734	None	PR202_maker-Super-Scaffold_184-augustus-gene-1.66	ef0ecad46df1285139a8168cb06491ef
0.0711	0.0149	0.0785	0.0149	b	xo	XP_004967691.1	sita:101778272	K04505	PR202_augustus_masked-Super-Scaffold_12-processed-gene-3.82-mRNA-1	a	xo	XP_004967691.1	sita:101778272	K04505	PR202_augustus_masked-Super-Scaffold_50-processed-gene-4.114	07c8090604e48a5f469a954b2c82f800
0.0399	0.0	0.0447	0.0	a	na	na	na	na	PR202_maker-Super-Scaffold_382-exonerate_protein2genome-gene-0.216-mRNA-1	b	na	na	na	na	PR202_maker-Super-Scaffold_507-exonerate_protein2genome-gene-1.346	40e303a33462a7ab11487a5f49da2c18
0.3257	0.2803	0.3258	0.2761	b	good	XP_004952530.1	sita:101766131	None	PR202_maker-Super-Scaffold_27-augustus-gene-0.466-mRNA-1	a	na	na	na	na	PR202_maker-Super-Scaffold_7-augustus-gene-7.330	d1223dfd789cf30ea4bd09199d843692
1.0426	0.1675	1.0159	0.1818	b	good	XP_012704635.1	sita:101772711	K01115	PR202_augustus_masked-Super-Scaffold_389-processed-gene-0.317-mRNA-1	b	good	XP_004983867.1	sita:101767580	K01115	PR202_augustus_masked-Super-Scaffold_583-processed-gene-0.557	8df3b92f189d90062a746913758adc0b
0.1265	0.0774	0.124	0.0782	a	na	na	na	na	PR202_maker-Super-Scaffold_40-augustus-gene-1.355-mRNA-1	b	na	na	na	na	PR202_maker-Super-Scaffold_271-augustus-gene-4.380	7f8fac8a931fe9e4511092cef95b848a
0.494	0.373	0.4924	0.3851	a	good	XP_004959378.1	sita:101786134	None	PR202_maker-Super-Scaffold_193-augustus-gene-0.411-mRNA-1	b	good	XP_022683165.1	sita:101756670	None	PR202_augustus_masked-Super-Scaffold_469-processed-gene-2.188	de85f055263d0aeec0461291bb47667a
0.0	0.0	0.0	0.0	a	na	na	na	na	PR202_maker-Super-Scaffold_7-augustus-gene-3.52-mRNA-1	a	na	na	na	na	PR202_maker-Super-Scaffold_7-augustus-gene-9.648	9678a9312cdc689193de7687e98dddcf
0.0526	0.0292	0.0597	0.0281	a	na	na	na	na	PR202_maker-Super-Scaffold_24-augustus-gene-7.430-mRNA-1	b	na	na	na	na	PR202_augustus_masked-Super-Scaffold_19-processed-gene-5.6	93bf60500cb664f74c84fcccb2a775b1
0.1315	0.0159	0.1357	0.0165	b	good	XP_004955566.1	sita:101767514	None	PR202_maker-Super-Scaffold_35-augustus-gene-4.211-mRNA-1	a	good	XP_004955566.1	sita:101767514	None	PR202_augustus_masked-Super-Scaffold_183-processed-gene-0.7	57942392bd3b7ab8de8ad66fc5447487
0.0559	0.0179	0.0631	0.0174	b	na	na	na	na	PR202_augustus_masked-Super-Scaffold_1388-processed-gene-0.121-mRNA-1	a	na	na	na	na	PR202_augustus_masked-Super-Scaffold_186-processed-gene-3.480	4901249d4039d2d59bb5b8817fffd8da
0.1179	0.0139	0.1126	0.0146	b	na	na	na	na	PR202_maker-Super-Scaffold_89-augustus-gene-0.29-mRNA-1	a	na	na	na	na	PR202_augustus_masked-Super-Scaffold_285-processed-gene-0.95	1f9d5eb038cb3f14cc93333a90f4e993
1.6438	0.3224	1.7268	0.3363	b	na	na	na	na	PR202_augustus_masked-Super-Scaffold_122-processed-gene-0.241-mRNA-1	a	xo	XP_022681892.1	na	na	PR202_maker-Super-Scaffold_84-augustus-gene-6.610	f19f6700115f83cf75231d860938ba5e
0.0457	0.007	0.0514	0.0068	a	na	na	na	na	PR202_augustus_masked-Super-Scaffold_210-processed-gene-0.241-mRNA-1	b	na	na	na	na	PR202_maker-Super-Scaffold_147-augustus-gene-0.19	ad8296423b0778d3f8f62daae546550a
0.5268	0.1877	0.5026	0.1971	b	xo	XP_022682022.1	na	na	PR202_maker-Super-Scaffold_84-augustus-gene-1.203-mRNA-1	a	na	na	na	na	PR202_augustus_masked-Super-Scaffold_395-processed-gene-2.40	4b7de1043101c7f82dc0f5687c958add
0.0557	0.0464	0.0562	0.0462	a	na	na	na	na	PR202_maker-Super-Scaffold_24-augustus-gene-2.8-mRNA-1	b	na	na	na	na	PR202_maker-Super-Scaffold_19-augustus-gene-2.377	a03af05f121d2e31f23798013f2d5f70
0.8302	0.3299	0.7453	0.3511	a	na	na	na	na	PR202_maker-Super-Scaffold_202-augustus-gene-9.10-mRNA-1	b	good	XP_004959824.1	sita:101779823	K03133	PR202_maker-Super-Scaffold_16-augustus-gene-0.623	9c810ef828d9433442202568d34f8ae7
2.0187	0.5504	2.0202	0.5687	a	xo	XP_004971104.1	sita:101775561	None	PR202_maker-Super-Scaffold_128-augustus-gene-0.552-mRNA-1	a	na	na	na	na	PR202_augustus_masked-Super-Scaffold_7-processed-gene-7.229	b4546b456d9c5941d27b48152cb0b65a
0.1513	0.0533	0.1546	0.0536	a	na	na	na	na	PR202_maker-Super-Scaffold_291-augustus-gene-7.266-mRNA-1	b	na	na	na	na	PR202_augustus_masked-Super-Scaffold_8-processed-gene-2.328	d76d2e45f25945f93ca4df11ab383e51
0.0398	0.0181	0.0447	0.0175	b	good	XP_004957465.1	sita:101772089	None	PR202_maker-Super-Scaffold_3-augustus-gene-2.19-mRNA-1	a	good	XP_004957465.1	sita:101772089	None	PR202_maker-Super-Scaffold_66-augustus-gene-3.473	a56362db4f15416dba9638a58f5f7f08
0.8082	0.4281	0.7105	0.4414	b	good	XP_022678830.1	na	na	PR202_augustus_masked-Super-Scaffold_1008-processed-gene-0.110-mRNA-1	na	na	na	na	na	PR202_maker-Super-Scaffold_2827-augustus-gene-0.127	b07b9a8f71350a86b8af44dabaaacd8c
0.032	0.0	0.045	0.0	a	na	na	na	na	PR202_augustus_masked-Super-Scaffold_105-processed-gene-7.291-mRNA-1	b	na	na	na	na	PR202_maker-Super-Scaffold_99-augustus-gene-0.29	56a1c081f002508f3a4132fba71d492c
0.2393	0.0956	0.2295	0.0989	a	good	XP_004973991.1	sita:101757615	K01052	PR202_maker-Super-Scaffold_37-augustus-gene-2.689-mRNA-1	b	good	XP_004973991.1	sita:101757615	K01052	PR202_augustus_masked-Super-Scaffold_149-processed-gene-1.581	b15859ac93c98058dd66c0c9ddf23b0f
3.2337	0.4903	3.2672	0.5554	b	na	na	na	na	PR202_augustus_masked-Super-Scaffold_17-processed-gene-4.115-mRNA-1	a	good	XP_022683136.1	sita:101759643	None	PR202_augustus_masked-Super-Scaffold_52-processed-gene-1.56	4e6ad9d6e0681d105946d428d40cfae8
0.0317	0.0154	0.0345	0.0149	a	na	na	na	na	PR202_augustus_masked-Super-Scaffold_95-processed-gene-2.101-mRNA-1	b	na	na	na	na	PR202_maker-Super-Scaffold_39-augustus-gene-6.36	5bfc04e4d8fe7e6520bc2a10b503bc57
0.1529	0.0601	0.158	0.0606	a	good	XP_004984417.1	sita:101774319	K14842	PR202_maker-Super-Scaffold_637-augustus-gene-0.409-mRNA-1	b	na	na	na	na	PR202_maker-Super-Scaffold_89-augustus-gene-0.113	6289bc80bbee4d0a2ba80649a06f03dd
0.0378	0.0026	0.0467	0.0024	a	na	na	na	na	PR202_maker-Super-Scaffold_211-augustus-gene-1.25-mRNA-1	b	na	na	na	na	PR202_maker-Super-Scaffold_628-augustus-gene-1.12	2c9af9e2da5ceb27b1bb068c8027438e
0.0	0.0	0.0	0.0	a	na	na	na	na	PR202_maker-Super-Scaffold_202-augustus-gene-6.264-mRNA-1	b	na	na	na	na	PR202_maker-Super-Scaffold_202-augustus-gene-1.500	6983ae9d45c9bf43459cd51cdb0e22b4
0.0738	0.0033	0.0873	0.0031	b	xo	XP_004970953.1	sita:101785544	None	PR202_maker-scaffold306|size1284463_obj-augustus-gene-0.383-mRNA-1	b	na	na	na	na	PR202_maker-Super-Scaffold_134-augustus-gene-1.180	52b54bd506d1064cfe6d3d507221f904
0.0528	0.0435	0.0511	0.0441	a	na	na	na	na	PR202_maker-Super-Scaffold_18-augustus-gene-1.0-mRNA-1	b	good	XP_022679337.1	sita:101760296	None	PR202_augustus_masked-Super-Scaffold_15-processed-gene-0.503	4180e579e6c9e0ceaae90bb7391d36c9
0.0783	0.0198	0.0904	0.0192	b	good	XP_004980079.1	sita:101770251	None	PR202_augustus_masked-scaffold821|size331322_obj-processed-gene-0.213-mRNA-1	a	good	XP_004980079.1	sita:101770251	None	PR202_augustus_masked-Super-Scaffold_62-processed-gene-0.400	71895f4621419b93001659a75bf1e719
0.9956	0.237	1.0775	0.2427	a	good	XP_004965503.1	na	na	PR202_augustus_masked-Super-Scaffold_66-processed-gene-1.13-mRNA-1	b	na	na	na	na	PR202_augustus_masked-Super-Scaffold_63-processed-gene-0.207	ecfa880097e4beffabdc668bc63f964d
0.6563	0.2833	0.6295	0.3003	b	xo	XP_004978574.1	sita:101774271	K20359	PR202_augustus_masked-Super-Scaffold_266-processed-gene-1.59-mRNA-1	b	xo	XP_004970426.1	sita:101784747	K20359	PR202_augustus_masked-Super-Scaffold_128-processed-gene-4.655	53444dcbba8df4f24563983d0f10e4d5
0.5901	0.2392	0.5653	0.2527	a	good	XP_004974189.1	sita:101772750	None	PR202_maker-Super-Scaffold_37-exonerate_protein2genome-gene-2.397-mRNA-1	b	good	XP_004956196.1	sita:101754795	None	PR202_maker-Super-Scaffold_96-exonerate_protein2genome-gene-0.216	bf7daa724b1fdb8be61f05394cebed7f
0.9154	0.0626	1.1113	0.0615	b	good	XP_004975647.1	sita:101765886	None	PR202_maker-Super-Scaffold_176-exonerate_protein2genome-gene-0.245-mRNA-1	a	na	na	na	na	PR202_augustus_masked-Super-Scaffold_7-processed-gene-2.233	e3f2483a9b73b03203e7d7c9fca176d8
0.0499	0.0143	0.0594	0.0135	b	na	na	na	na	PR202_maker-Super-Scaffold_893-augustus-gene-2.7-mRNA-1	b	na	na	na	na	PR202_maker-Super-Scaffold_63-augustus-gene-0.54	fff36d075719edbceccfb4b6ef69b344
1.7954	0.6052	1.7108	0.6251	b	good	XP_022684952.1	na	na	PR202_augustus_masked-Super-Scaffold_230-processed-gene-0.291-mRNA-1	a	good	XP_022681138.1	na	na	PR202_maker-Super-Scaffold_62-augustus-gene-1.315	059df8ddbf47b263d80f53e7f920a656
1.5567	0.2428	1.9677	0.2555	a	na	na	na	na	PR202_maker-Super-Scaffold_147-augustus-gene-2.112-mRNA-1	b	na	na	na	na	PR202_maker-Super-Scaffold_345-augustus-gene-0.108	11f3da4fcdbc73bd82975b719d01e20c
1.7535	0.2779	1.8393	0.2977	b	na	na	na	na	PR202_maker-Super-Scaffold_2529-augustus-gene-0.14-mRNA-1	b	xo	XP_004976275.1	sita:101769142	K00279	PR202_maker-Super-Scaffold_39-augustus-gene-7.643	03a56e5cc82519d90dc6553a56ee7ffa
0.0352	0.0172	0.0433	0.0164	a	na	na	na	na	PR202_maker-Super-Scaffold_6-augustus-gene-3.87-mRNA-1	b	xo	XP_004969426.1	sita:101767340	K06268	PR202_maker-Super-Scaffold_307-augustus-gene-1.422	4f76c80ccc95871c17f9f6e7df06486f
0.0644	0.0126	0.0682	0.0129	b	na	na	na	na	PR202_maker-Super-Scaffold_1001-augustus-gene-0.10-mRNA-1	a	good	XP_004972597.1	na	na	PR202_maker-Super-Scaffold_47-augustus-gene-2.333	afc6c742211de15cca3bf612c91c4ee3
0.0661	0.0255	0.0693	0.0254	b	na	na	na	na	PR202_maker-Super-Scaffold_99-augustus-gene-2.382-mRNA-1	a	good	XP_004963027.1	sita:101773476	None	PR202_maker-Super-Scaffold_20-augustus-gene-2.456	3a50f66109c7dfc4a8bd714656c4b350
1.1076	0.1714	1.3681	0.1716	b	xo	XP_022683892.1	na	na	PR202_augustus_masked-Super-Scaffold_39-processed-gene-7.26-mRNA-1	a	na	na	na	na	PR202_augustus_masked-Super-Scaffold_7-processed-gene-12.856	a9a91836456b5b5e247bf7b658beeb83
0.0565	0.0165	0.064	0.016	b	na	na	na	na	PR202_maker-Super-Scaffold_101-augustus-gene-0.78-mRNA-1	a	na	na	na	na	PR202_maker-Super-Scaffold_202-augustus-gene-9.9	3b2558b7928467263fba20e2eef8dbc9
1.4977	0.3047	1.7595	0.3126	a	good	XP_004961714.1	sita:101762269	K13648	PR202_maker-Super-Scaffold_152-augustus-gene-6.33-mRNA-1	b	na	na	na	na	PR202_maker-Super-Scaffold_266-augustus-gene-2.956	fa9bd776166790acff57b645e7657870
1.3912	0.6067	1.3075	0.6261	na	xo	XP_004970372.1	sita:101763405	None	PR202_augustus_masked-Super-Scaffold_128-processed-gene-4.691-mRNA-1	a	na	na	na	na	PR202_maker-Super-Scaffold_100-augustus-gene-3.51	f3008937a6689bab8c4f1eb94841dc33
0.1017	0.0266	0.1049	0.0279	b	xo	XP_004970587.1	sita:101781236	K05909	PR202_maker-Super-Scaffold_128-augustus-gene-3.814-mRNA-1	b	na	na	na	na	PR202_augustus_masked-Super-Scaffold_134-processed-gene-0.463	48a1a0869ee59e4d1d40a22a6c2403b6
0.1285	0.0616	0.1349	0.0619	a	na	na	na	na	PR202_maker-Super-Scaffold_24-augustus-gene-10.3-mRNA-1	b	na	na	na	na	PR202_augustus_masked-Super-Scaffold_19-processed-gene-6.101	c9d51f510ff57423f4f20cde58933206
0.1699	0.0252	0.1668	0.0268	a	good	XP_004974509.1	sita:101759386	None	PR202_maker-Super-Scaffold_1536-augustus-gene-0.13-mRNA-1	b	na	na	na	na	PR202_maker-Super-Scaffold_17-augustus-gene-6.43	ac9036a6eb7ecc0c64b14bfe3e068607
0.9626	0.4554	0.9056	0.4678	na	xo	XP_004953837.1	sita:101770337	K17991	PR202_maker-Super-Scaffold_84-augustus-gene-0.454-mRNA-1	a	na	na	na	na	PR202_augustus_masked-Super-Scaffold_395-processed-gene-0.190	2dd58526b7655e228f92af865bf3d731
0.0519	0.0017	0.0611	0.0017	a	good	XP_004984974.1	na	na	PR202_maker-Super-Scaffold_440-augustus-gene-0.26-mRNA-1	b	na	na	na	na	PR202_maker-Super-Scaffold_435-augustus-gene-0.57	a1fdcceee8e5e3131e77ed33e5f575d6
0.9091	0.3811	0.8574	0.3962	a	na	na	na	na	PR202_maker-Super-Scaffold_409-augustus-gene-0.41-mRNA-1	a	good	XP_004959853.1	sita:101759022	None	PR202_augustus_masked-Super-Scaffold_5-processed-gene-0.111	413108098ea32fd0184e60e881340e98
0.0893	0.0479	0.0925	0.0484	a	xo	XP_004981927.1	sita:101763236	None	PR202_augustus_masked-Super-Scaffold_210-processed-gene-1.106-mRNA-1	b	xo	XP_004981927.1	sita:101763236	None	PR202_augustus_masked-Super-Scaffold_147-processed-gene-1.296	302a3f8d4e1cf16d23ace43f36af33ab
0.1326	0.0049	0.1346	0.005	a	na	na	na	na	PR202_augustus_masked-Super-Scaffold_18-processed-gene-1.550-mRNA-1	b	good	XP_004985266.1	sita:101765680	None	PR202_augustus_masked-Super-Scaffold_15-processed-gene-1.376	8515bbf51b003197a75395d903cf117b
0.0405	0.005	0.0454	0.0048	na	good	XP_004973427.1	sita:101765726	K16055	PR202_augustus_masked-Super-Scaffold_54-processed-gene-1.154-mRNA-1	a	na	na	na	na	PR202_augustus_masked-Super-Scaffold_291-processed-gene-0.254	20b1b6b69fd9bf0d4ff92ffc30e06e09
0.6956	0.094	0.6626	0.101	b	good	XP_022678630.1	na	na	PR202_maker-Super-Scaffold_389-augustus-gene-0.38-mRNA-1	b	good	XP_022678691.1	na	na	PR202_maker-Super-Scaffold_583-augustus-gene-0.639	cf3ce2cf0a9412db5182c297cdf0047b
0.5342	0.2375	0.5049	0.2453	b	na	na	na	na	PR202_augustus_masked-Super-Scaffold_2539-processed-gene-0.465-mRNA-1	a	na	na	na	na	PR202_maker-Super-Scaffold_134-augustus-gene-0.670	7112e684b3a8f0d817f8451996c01fc9
0.1068	0.0789	0.1025	0.0818	b	xo	XP_022683824.1	sita:101782487	None	PR202_augustus_masked-Super-Scaffold_39-processed-gene-8.549-mRNA-1	a	xo	XP_022683824.1	sita:101782487	None	PR202_augustus_masked-Super-Scaffold_95-processed-gene-4.185	a18b056731839c6b83b944f23dab7c73
0.0	0.0	0.0	0.0	a	good	XP_004961804.1	sita:101768096	None	PR202_maker-Super-Scaffold_152-augustus-gene-7.360-mRNA-1	a	good	XP_004961804.1	sita:101768096	None	PR202_maker-Super-Scaffold_152-augustus-gene-3.326	9092bc97fa797c7280880663702e65bc
0.9512	0.2626	0.8786	0.2786	b	na	na	na	na	PR202_augustus_masked-Super-Scaffold_893-processed-gene-2.686-mRNA-1	a	good	XP_004965509.1	sita:101758103	K20558	PR202_maker-Super-Scaffold_66-augustus-gene-1.347	d8d44e2e6f33cda7a980a8985facfc22
0.0402	0.0075	0.0474	0.007	a	na	na	na	na	PR202_augustus_masked-Super-Scaffold_95-processed-gene-4.197-mRNA-1	b	xo	XP_004976488.2	sita:101752773	K11450	PR202_maker-Super-Scaffold_39-augustus-gene-8.673	2d837758d24ed3536a673f2bc1da2b0c
1.2024	0.6236	1.0802	0.6309	b	good	XP_004979881.1	sita:101759691	None	PR202_maker-Super-Scaffold_230-augustus-gene-0.24-mRNA-1	a	good	XP_004979881.1	sita:101759691	None	PR202_maker-Super-Scaffold_62-augustus-gene-1.306	d07d1aa815f20a0d8056aa0b77ef5c5a
0.0	0.0	0.0	0.0	a	na	na	na	na	PR202_augustus_masked-Super-Scaffold_7-processed-gene-3.507-mRNA-1	a	na	na	na	na	PR202_augustus_masked-Super-Scaffold_7-processed-gene-9.456	75ae6fef38504a6306f231079c7b8558
3.0758	0.7175	2.571	0.7426	b	good	XP_004979476.1	sita:101760500	None	PR202_maker-Super-Scaffold_352-augustus-gene-0.701-mRNA-1	a	good	XP_004961533.1	sita:101762135	None	PR202_maker-Super-Scaffold_152-augustus-gene-1.663	9431cd276bf9754f7446c76b06490725
0.0	0.0	0.0	0.0	a	na	na	na	na	PR202_maker-Super-Scaffold_305-augustus-gene-1.3-mRNA-1	a	na	na	na	na	PR202_maker-Super-Scaffold_305-augustus-gene-4.5	5f1acf53ca2f04b59fe623ae181a2c83
0.8564	0.1636	0.9481	0.167	b	good	XP_004965912.1	na	na	PR202_maker-Super-Scaffold_4803-augustus-gene-0.363-mRNA-1	b	xo	XP_004951559.1	sita:101775162	K12486	PR202_maker-Super-Scaffold_25-augustus-gene-1.79	814037bdb151fdd07abb547337237571
0.1096	0.0321	0.1117	0.0328	a	good	XP_004964307.1	sita:101776198	None	PR202_augustus_masked-Super-Scaffold_467-processed-gene-0.321-mRNA-1	b	good	XP_004964307.1	sita:101776198	None	PR202_augustus_masked-Super-Scaffold_5467-processed-gene-0.247	19d660f792ad920e91f590bb9c0594fa
0.0387	0.0069	0.0502	0.0062	a	na	na	na	na	PR202_maker-Super-Scaffold_18-augustus-gene-6.738-mRNA-1	b	good	XP_004985950.1	sita:101755010	K11000	PR202_maker-Super-Scaffold_389-augustus-gene-0.153	9ad237ac8ad82d6e04fd95c3cde40b2e
0.524	0.0185	0.6745	0.0194	a	xo	XP_004966031.1	sita:101762976	K04382	PR202_maker-Super-Scaffold_10-augustus-gene-0.685-mRNA-1	a	xo	XP_004951436.1	sita:101759356	K04382	PR202_maker-Super-Scaffold_25-augustus-gene-1.8	346012729e9dd1bfe1d434c86cea36f2
0.0392	0.0097	0.0474	0.0092	a	xo	XP_004966275.1	sita:101758521	K02895	PR202_augustus_masked-Super-Scaffold_1173-processed-gene-1.96-mRNA-1	b	xo	XP_004966275.1	sita:101758521	K02895	PR202_augustus_masked-Super-Scaffold_13-processed-gene-1.288	a1bc0603e82917bcb2e5adf7f3fa7616
0.0441	0.014	0.0489	0.0136	a	na	na	na	na	PR202_maker-Super-Scaffold_210-augustus-gene-3.872-mRNA-1	b	na	na	na	na	PR202_maker-Super-Scaffold_147-augustus-gene-2.146	c6d307730f067fae1d0b43c00d608088
0.639	0.062	0.6998	0.0688	a	na	na	na	na	PR202_maker-Super-Scaffold_396-augustus-gene-1.29-mRNA-1	b	good	XP_004960993.1	sita:101755509	K02218	PR202_augustus_masked-Super-Scaffold_69-processed-gene-1.429	aeb2561a62614664082903018371dfba
0.079	0.021	0.0781	0.0219	b	xo	XP_004956709.1	sita:101770618	None	PR202_augustus_masked-Super-Scaffold_146-processed-gene-2.313-mRNA-1	a	good	XP_004956709.1	sita:101770618	None	PR202_augustus_masked-Super-Scaffold_603-processed-gene-0.616	375f9644b0ec40a6e5742163f5d60dbd
0.0442	0.0054	0.0516	0.0051	a	na	na	na	na	PR202_augustus_masked-Super-Scaffold_6-processed-gene-2.157-mRNA-1	b	xo	XP_004969557.1	na	na	PR202_augustus_masked-Super-Scaffold_307-processed-gene-2.50	9931660d12b1baa2244722b6cc536193
0.1469	0.0147	0.1453	0.0158	a	na	na	na	na	PR202_augustus_masked-Super-Scaffold_24-processed-gene-5.317-mRNA-1	b	na	na	na	na	PR202_augustus_masked-Super-Scaffold_19-processed-gene-3.445	fa4fea896b8c8c2d27bc021f16ea6553
1.694	0.1928	3.0	0.1816	a	good	XP_004961796.2	sita:101764437	None	PR202_augustus_masked-Super-Scaffold_152-processed-gene-3.439-mRNA-1	a	good	XP_004970463.1	sita:101765839	None	PR202_augustus_masked-Super-Scaffold_214-processed-gene-0.1151	9047bb1926a42965e205c4cad2599d7b
1.109	0.663	1.0945	0.6774	a	na	na	na	na	PR202_maker-Super-Scaffold_63-augustus-gene-1.31-mRNA-1	b	na	na	na	na	PR202_augustus_masked-Super-Scaffold_893-processed-gene-1.93	5ecac291f60c2471c4ef9199c3435761
0.0405	0.0046	0.053	0.0042	a	na	na	na	na	PR202_maker-Super-Scaffold_302-augustus-gene-0.93-mRNA-1	a	na	na	na	na	PR202_maker-Super-Scaffold_158-augustus-gene-0.77	2f16e200cabe751b5d89b4cbd1ab1739
0.7135	0.021	0.9244	0.0247	a	good	XP_022681340.1	na	na	PR202_maker-Super-Scaffold_152-augustus-gene-5.246-mRNA-1	a	good	XP_004969959.1	sita:101775417	K07897	PR202_maker-Super-Scaffold_334-augustus-gene-0.405	5b7e91110249412197c274fa4c3d9246
0.678	0.2459	0.6182	0.2589	b	xo	XP_004951791.1	sita:101765988	None	PR202_augustus_masked-Super-Scaffold_2412-processed-gene-2.208-mRNA-1	b	na	na	na	na	PR202_augustus_masked-Super-Scaffold_13-processed-gene-1.341	b8e7746ede2778236128373b83e8bfaf
0.0809	0.0055	0.094	0.0053	b	good	XP_004985775.1	sita:101753116	None	PR202_augustus_masked-Super-Scaffold_5062-processed-gene-0.652-mRNA-1	a	na	na	na	na	PR202_augustus_masked-Super-Scaffold_18-processed-gene-5.665	d6d79eaae943e90de2010126cf2fdb83
0.0593	0.0234	0.0654	0.0231	a	good	XP_022679921.1	na	na	PR202_augustus_masked-Super-Scaffold_223-processed-gene-1.214-mRNA-1	b	good	XP_022679921.1	na	na	PR202_augustus_masked-Super-Scaffold_51-processed-gene-6.152	0c7512c3c99c729347416d3246bc2256
0.5163	0.4132	0.5268	0.4128	b	na	na	na	na	PR202_maker-Super-Scaffold_122-augustus-gene-0.787-mRNA-1	b	xo	XP_022679754.1	sita:101778481	None	PR202_augustus_masked-Super-Scaffold_10-processed-gene-4.836	c0e8f23af78d5c8eecffc98cf6ad97e8
0.0352	0.0048	0.0431	0.0045	a	good	XP_004961189.1	sita:101762808	K03595	PR202_maker-Super-Scaffold_2499-augustus-gene-1.610-mRNA-1	b	good	XP_004961189.1	sita:101762808	K03595	PR202_maker-Super-Scaffold_69-augustus-gene-1.103	a89017e246db89e884b08f602088c3c0
1.9842	0.5267	1.5464	0.5597	na	xo	XP_004978595.1	sita:101783596	None	PR202_maker-Super-Scaffold_266-augustus-gene-2.977-mRNA-1	a	good	XP_004978937.1	sita:101785063	None	PR202_augustus_masked-Super-Scaffold_81-processed-gene-2.217	cc7241376335eba41aeaa28440cd29b6
0.0872	0.03	0.0948	0.0301	a	good	XP_004984811.1	sita:101756623	None	PR202_augustus_masked-Super-Scaffold_159-processed-gene-1.889-mRNA-1	b	na	na	na	na	PR202_augustus_masked-Super-Scaffold_435-processed-gene-1.236	7261ab73e3f775d4f845ecb637478699
0.1807	0.0802	0.1944	0.0792	a	na	na	na	na	PR202_maker-Super-Scaffold_7-augustus-gene-1.356-mRNA-1	b	good	XP_004964722.1	sita:101771339	None	PR202_maker-Super-Scaffold_453-augustus-gene-2.143	7e30168c5935ff22ebf62b246594ec3d
0.0684	0.0001	0.0798	0.0	b	good	XP_004971426.1	sita:101766533	K03364	PR202_maker-Super-Scaffold_1090-augustus-gene-0.135-mRNA-1	na	good	XP_004971426.1	sita:101766533	K03364	PR202_maker-Super-Scaffold_179-augustus-gene-0.1095	a564bef7bdabf7ce4e25c34f3eca87b1
1.3325	0.9206	1.172	0.9523	na	na	na	na	na	PR202_maker-scaffold1848|size73945_obj-augustus-gene-0.32-mRNA-1	a	xo	XP_022683875.1	na	na	PR202_maker-Super-Scaffold_70-augustus-gene-5.58	7280fbd55ed8f1acd9a31faa98a402a5
0.0	0.0	0.0	0.0	a	na	na	na	na	PR202_maker-Super-Scaffold_380-augustus-gene-2.222-mRNA-1	a	na	na	na	na	PR202_maker-Super-Scaffold_380-augustus-gene-1.145	d45c8049f8b681172333002c01edd783
2.0165	0.2666	3.0	0.2586	a	good	XP_004976583.1	sita:101760892	K10577	PR202_maker-Super-Scaffold_924-augustus-gene-0.27-mRNA-1	b	good	XP_004985918.1	sita:101776895	K10577	PR202_maker-Super-Scaffold_389-augustus-gene-0.146	433010a97a81a260941537362de5c0fc
0.0463	0.0065	0.061	0.006	a	xo	XP_004951439.1	sita:101760579	K08776	PR202_augustus_masked-Super-Scaffold_25-processed-gene-1.192-mRNA-1	b	good	XP_004951439.1	sita:101760579	K08776	PR202_augustus_masked-Super-Scaffold_486-processed-gene-0.311	79c52aa87a1747489789abd5c2dadf4d
0.0697	0.0458	0.0776	0.0436	a	na	na	na	na	PR202_augustus_masked-Super-Scaffold_7-processed-gene-5.15-mRNA-1	b	na	na	na	na	PR202_augustus_masked-Super-Scaffold_70-processed-gene-1.432	38ea2c01470b5ae386e5320f0e0eaf49
1.5199	0.4036	1.4396	0.4278	a	good	XP_004975422.1	sita:101776280	K22418	PR202_maker-Super-Scaffold_177-augustus-gene-1.13-mRNA-1	b	good	XP_004979317.1	sita:101760497	K22418	PR202_maker-Super-Scaffold_453-augustus-gene-2.156	aceb4ab2499ab4274a460101afd1605f
0.0495	0.0096	0.0531	0.0094	b	na	na	na	na	PR202_maker-Super-Scaffold_147-augustus-gene-2.28-mRNA-1	a	na	na	na	na	PR202_maker-Super-Scaffold_210-augustus-gene-3.773	cfc985ec58505e32940c5f9bab5a51da
1.3071	0.1482	3.0	0.1485	b	xo	XP_004970811.1	sita:101765435	K09264	PR202_maker-Super-Scaffold_128-augustus-gene-0.544-mRNA-1	a	good	XP_004962034.1	sita:101755517	K09264	PR202_maker-Super-Scaffold_4927-augustus-gene-0.796	1ea41ff35cd9007ab63a0c49e8a6e092
0.9455	0.1879	1.1497	0.1906	a	na	na	na	na	PR202_maker-Super-Scaffold_7-augustus-gene-5.426-mRNA-1	a	na	na	na	na	PR202_maker-Super-Scaffold_95-augustus-gene-2.507	06ef98947487393119929219b284d812
4.7443	0.7577	2.0815	0.8229	b	good	XP_012703954.1	na	na	PR202_maker-Super-Scaffold_124-augustus-gene-2.2-mRNA-1	b	good	XP_004979903.1	sita:101767955	None	PR202_maker-Super-Scaffold_230-augustus-gene-0.14	1ab9a241b0302a571e6c8b19f3a2b961
0.4725	0.2515	0.4346	0.263	b	good	XP_004968374.1	sita:101776223	None	PR202_maker-Super-Scaffold_4858-augustus-gene-0.468-mRNA-1	a	na	na	na	na	PR202_maker-Super-Scaffold_24-augustus-gene-6.533	30d35aa18a5b1fc357b7bd4719412603
0.2011	0.1228	0.2137	0.1206	b	good	XP_004979178.1	na	na	PR202_maker-Super-Scaffold_51-augustus-gene-5.1-mRNA-1	a	na	na	na	na	PR202_maker-Super-Scaffold_11-augustus-gene-1.17	cfcba3fe45a70d33cf94bb2d34b2495b
0.7753	0.2253	0.8696	0.2159	a	good	XP_022679554.1	na	na	PR202_augustus_masked-Super-Scaffold_88-processed-gene-0.324-mRNA-1	b	na	na	na	na	PR202_maker-Super-Scaffold_345-augustus-gene-0.133	9950c8dc8826e0406148f87e2140a678
0.0726	0.0028	0.0765	0.0029	a	good	XP_004964266.1	sita:101761088	K07466	PR202_maker-Super-Scaffold_467-augustus-gene-0.53-mRNA-1	b	good	XP_004964266.1	sita:101761088	K07466	PR202_maker-Super-Scaffold_5467-augustus-gene-0.34	2fbd48a49f62df78db741bac42b84b10
1.1152	0.256	1.2471	0.26	b	good	XP_004977238.1	sita:101783307	None	PR202_augustus_masked-Super-Scaffold_189-processed-gene-0.18-mRNA-1	a	na	na	na	na	PR202_maker-Super-Scaffold_182-augustus-gene-0.381	89ba284f4137efd29628e58b86729590
0.5191	0.12	0.4667	0.1323	a	xo	XP_004951512.1	sita:101756376	K15639	PR202_maker-Super-Scaffold_25-augustus-gene-1.19-mRNA-1	b	xo	XP_004965962.1	sita:101770155	K15639	PR202_maker-Super-Scaffold_10-augustus-gene-0.656	5b6a07163e418e3f70912fd91dbec332
0.6448	0.473	0.5899	0.4875	b	na	na	na	na	PR202_maker-Super-Scaffold_271-augustus-gene-4.363-mRNA-1	a	na	na	na	na	PR202_augustus_masked-Super-Scaffold_40-processed-gene-1.104	447fe3cdb0e5de9ddc93cc66fc3126c3
0.2474	0.1159	0.2497	0.1191	b	na	na	na	na	PR202_maker-Super-Scaffold_1191-exonerate_protein2genome-gene-1.63-mRNA-1	a	na	na	na	na	PR202_maker-Super-Scaffold_328-augustus-gene-0.19	bbdca3dbddaec3f961356df76896868e
0.7589	0.179	0.8423	0.18	a	xo	XP_004965735.1	sita:101785105	None	PR202_maker-Super-Scaffold_253-augustus-gene-1.636-mRNA-1	b	xo	XP_004951670.1	sita:101784884	None	PR202_maker-Super-Scaffold_2412-augustus-gene-3.704	552ee48736d43fa50bd22f5fbedea3f4
1.3268	0.698	1.218	0.7138	b	na	na	na	na	PR202_augustus_masked-Super-Scaffold_10-processed-gene-2.84-mRNA-1	a	na	na	na	na	PR202_augustus_masked-Super-Scaffold_311-processed-gene-0.63	5399bc861c82d69273132faa1136a1a4
0.0	0.0	0.0	0.0	b	good	XP_004965650.1	sita:101782957	K15455	PR202_augustus_masked-Super-Scaffold_107-processed-gene-0.239-mRNA-1	a	xo	XP_004965650.1	sita:101782957	K15455	PR202_augustus_masked-Super-Scaffold_253-processed-gene-0.143	b89ff7d985611e3472c3065f0e260af5
0.1656	0.1056	0.1987	0.0989	b	xo	XP_022680107.1	sita:101756576	None	PR202_maker-Super-Scaffold_39-augustus-gene-3.702-mRNA-1	a	good	XP_022679621.1	sita:111255665	None	PR202_maker-Super-Scaffold_365-augustus-gene-0.333	3c60038cf6035dd8bcc4e96633ab6439
0.7922	0.1925	0.8756	0.1959	a	na	na	na	na	PR202_maker-Super-Scaffold_7-augustus-gene-12.69-mRNA-1	a	xo	XP_022683739.1	na	na	PR202_augustus_masked-Super-Scaffold_95-processed-gene-2.113	7336e7ad72dbb3cee8fa8eef6b1a6e53
0.0817	0.0337	0.0945	0.0324	a	good	XP_004975422.1	sita:101776280	K22418	PR202_maker-Super-Scaffold_177-augustus-gene-1.13-mRNA-1	b	good	XP_004975422.1	sita:101776280	K22418	PR202_maker-Super-Scaffold_176-augustus-gene-3.493	1f4c8a3258624852409c8d3c5b6b9f75
0.1099	0.0066	0.1174	0.008	a	na	na	na	na	PR202_augustus_masked-Super-Scaffold_4800-processed-gene-0.72-mRNA-1	b	na	na	na	na	PR202_augustus_masked-Super-Scaffold_26-processed-gene-1.112	acbd3ae3a25e8c3f48d52b8da5f21cc3
0.172	0.0371	0.1714	0.039	b	na	na	na	na	PR202_augustus_masked-Super-Scaffold_19-processed-gene-1.31-mRNA-1	a	na	na	na	na	PR202_augustus_masked-Super-Scaffold_24-processed-gene-1.362	638c8adcf9228b1b526741b1aebb37cf
0.8799	0.0926	1.0287	0.0937	a	good	XP_004975511.1	sita:101776963	K01895	PR202_augustus_masked-Super-Scaffold_252-processed-gene-0.51-mRNA-1	b	good	XP_004952610.1	sita:101767488	K01895	PR202_maker-Super-Scaffold_453-augustus-gene-2.135	9cb2099e2b8fe2505564c38d776aafaa
0.5042	0.2733	0.5172	0.272	a	good	XP_004964309.1	sita:101777022	K14571	PR202_augustus_masked-Super-Scaffold_467-processed-gene-0.319-mRNA-1	b	na	na	na	na	PR202_maker-Super-Scaffold_21-augustus-gene-0.459	4cbf15dd99fad1fee1d0068257ae9b40
2.0444	0.2562	1.9693	0.2883	a	na	na	na	na	PR202_maker-Super-Scaffold_100-augustus-gene-2.173-mRNA-1	b	xo	XP_012701952.1	na	na	PR202_augustus_masked-Super-Scaffold_128-processed-gene-2.190	4e4eb5667ac30fad01fc707d353ed15e
0.5616	0.2034	0.6331	0.2008	b	good	na	na	na	PR202_maker-Super-Scaffold_2761-augustus-gene-0.74-mRNA-1	b	na	na	na	na	PR202_augustus_masked-Super-Scaffold_24-processed-gene-11.535	6ca0faecc08243bf330daec9bec8837b
0.2488	0.0371	0.2189	0.0419	a	na	na	na	na	PR202_augustus_masked-Super-Scaffold_158-processed-gene-0.466-mRNA-1	a	na	na	na	na	PR202_maker-Super-Scaffold_84-augustus-gene-3.85	d45f86932654b5b409fd77ab30c64818
0.1042	0.0094	0.0948	0.0119	a	na	na	na	na	PR202_maker-Super-Scaffold_305-augustus-gene-3.132-mRNA-1	b	na	na	na	na	PR202_maker-Super-Scaffold_234-augustus-gene-4.5	940a858bb0ad68f1389a7f206c2f608c
0.0549	0.0195	0.0632	0.0188	b	good	XP_004957445.1	sita:101763591	None	PR202_augustus_masked-Super-Scaffold_3-processed-gene-2.390-mRNA-1	a	good	XP_004957445.1	sita:101763591	None	PR202_augustus_masked-Super-Scaffold_66-processed-gene-3.79	51a441fb2984016982bb71fc3732b8b3
0.0319	0.0236	0.0431	0.021	b	na	na	na	na	PR202_maker-Super-Scaffold_345-augustus-gene-0.165-mRNA-1	a	xo	XP_022685558.1	na	na	PR202_maker-Super-Scaffold_210-augustus-gene-3.836	2a9bcd8bed689012c3f7062eb6d9d5b4
0.0427	0.0112	0.0489	0.0109	b	good	XP_012704134.1	sita:101769745	None	PR202_augustus_masked-Super-Scaffold_15-processed-gene-1.337-mRNA-1	a	na	na	na	na	PR202_augustus_masked-Super-Scaffold_18-processed-gene-1.494	032c51fd045e3046dd58727c5e140118
0.0758	0.041	0.0789	0.0417	a	good	XP_004954385.1	sita:101779114	None	PR202_augustus_masked-Super-Scaffold_5-processed-gene-1.282-mRNA-1	b	good	XP_004954385.1	sita:101779114	None	PR202_augustus_masked-Super-Scaffold_16-processed-gene-1.152	72c643e283a2046e749d2b2a8c4fb97a
0.0921	0.0079	0.1027	0.0077	a	na	na	na	na	PR202_augustus_masked-Super-Scaffold_7-processed-gene-7.231-mRNA-1	b	good	XP_004952560.1	sita:101778558	K01652	PR202_augustus_masked-Super-Scaffold_453-processed-gene-2.456	1ffdb5d9711e3f315406e53d4dd479b3
0.0458	0.0068	0.0567	0.0063	b	good	XP_004961046.1	sita:101775091	K06130	PR202_maker-Super-Scaffold_69-augustus-gene-1.65-mRNA-1	a	good	XP_004961046.1	sita:101775091	K06130	PR202_augustus_masked-Super-Scaffold_2499-processed-gene-0.525	266b306f97a2085476a3ab716ecbfeea
0.1256	0.0738	0.1274	0.0742	b	na	na	na	na	PR202_augustus_masked-Super-Scaffold_843-processed-gene-0.16-mRNA-1	a	na	na	na	na	PR202_augustus_masked-Super-Scaffold_395-processed-gene-0.214	a11813451edd1910b77cb7f428bd8eb4
0.2628	0.0463	0.3173	0.0439	a	na	na	na	na	PR202_augustus_masked-Super-Scaffold_7-processed-gene-1.222-mRNA-1	b	good	XP_022682701.1	na	na	PR202_maker-Super-Scaffold_453-augustus-gene-2.158	1916cbcb4fba88ce71ee03bce7a10a31
0.0574	0.0024	0.0741	0.0022	b	na	na	na	na	PR202_maker-Super-Scaffold_266-augustus-gene-0.439-mRNA-1	b	na	na	na	na	PR202_maker-Super-Scaffold_182-augustus-gene-2.478	7d91834ef6c4704a54bcef683c8c15a0
0.5736	0.2223	0.5381	0.2366	b	na	na	na	na	PR202_maker-Super-Scaffold_13-augustus-gene-1.161-mRNA-1	a	xo	XP_004951857.1	sita:101760583	K00430	PR202_augustus_masked-Super-Scaffold_25-processed-gene-3.195	4c6b5e8510ed6e989361dbda04993b79
0.1714	0.0665	0.1787	0.0671	a	na	na	na	na	PR202_augustus_masked-Super-Scaffold_396-processed-gene-1.218-mRNA-1	b	na	na	na	na	PR202_augustus_masked-Super-Scaffold_301-processed-gene-0.163	b221a3daf8b2af83cbe53b906eab92bd
0.017	0.0	0.0209	0.0	b	na	na	na	na	PR202_maker-Super-Scaffold_345-augustus-gene-0.92-mRNA-1	a	good	XP_004981399.1	sita:101756461	K18468	PR202_augustus_masked-Super-Scaffold_85-processed-gene-0.18	1e23fc6584f412fb307be4c7ba0465bf
0.2806	0.1517	0.2821	0.1555	a	good	XP_004977963.1	sita:101779949	K10760	PR202_augustus_masked-Super-Scaffold_252-processed-gene-0.16-mRNA-1	b	good	XP_004977963.1	sita:101779949	K10760	PR202_maker-Super-Scaffold_176-augustus-gene-3.449	80caf9a367d4d4234eae85582cd9c979
0.0614	0.043	0.0788	0.0391	a	xo	na	na	na	PR202_maker-scaffold591|size730508_subseq_1:450970_obj-augustus-gene-0.278-mRNA-1	a	na	na	na	na	PR202_maker-Super-Scaffold_70-exonerate_protein2genome-gene-3.449	860faded6d0896ee535e8715655df228
0.086	0.02	0.0902	0.0199	b	good	XP_004975389.1	sita:101762769	None	PR202_maker-Super-Scaffold_719-augustus-gene-0.12-mRNA-1	a	good	XP_004975389.1	sita:101762769	None	PR202_maker-Super-Scaffold_177-exonerate_protein2genome-gene-1.30	a3e931b5841f6592a905b0ac8189b39b
0.0253	0.0236	0.0333	0.0215	b	na	na	na	na	PR202_maker-Super-Scaffold_8-augustus-gene-0.193-mRNA-1	a	na	na	na	na	PR202_maker-Super-Scaffold_291-augustus-gene-4.175	87ddc46277a76f13aea1e454e9b415cf
0.0806	0.002	0.0933	0.0019	a	na	na	na	na	PR202_maker-Super-Scaffold_23-augustus-gene-0.124-mRNA-1	b	xo	XP_004979727.1	sita:101764288	K02729	PR202_maker-Super-Scaffold_2412-augustus-gene-1.495	99c5b757c9773186cda2f2b05fc95b1c
0.5677	0.4469	0.5735	0.4486	a	na	na	na	na	PR202_augustus_masked-Super-Scaffold_100-processed-gene-3.363-mRNA-1	na	xo	XP_004986403.1	sita:101769490	K22378	PR202_augustus_masked-Super-Scaffold_266-processed-gene-2.47	9d74da08b53b11d80c96262766d3f062
0.0216	0.0141	0.0262	0.0132	a	na	na	na	na	PR202_augustus_masked-Super-Scaffold_2773-processed-gene-0.86-mRNA-1	b	na	na	na	na	PR202_augustus_masked-Super-Scaffold_685-processed-gene-0.162	f6d718a40b3100e6592e06036ea771bc
0.1471	0.0892	0.1353	0.0922	a	xo	XP_004967194.2	sita:101757707	None	PR202_augustus_masked-Super-Scaffold_253-processed-gene-2.808-mRNA-1	b	good	XP_004967194.2	sita:101757707	None	PR202_augustus_masked-Super-Scaffold_4803-processed-gene-0.224	d6829983e37763018fd7bfb0fb1b4c20
0.0202	0.0	0.0303	0.0	a	good	XP_004965488.1	sita:101784577	None	PR202_maker-Super-Scaffold_66-augustus-gene-0.422-mRNA-1	b	good	XP_004965488.1	sita:101784577	None	PR202_maker-Super-Scaffold_3-augustus-gene-4.582	c770f377859a373dd079acf31bf37dc6
0.0647	0.002	0.0742	0.0019	b	na	na	na	na	PR202_maker-Super-Scaffold_122-augustus-gene-0.818-mRNA-1	a	na	na	na	na	PR202_augustus_masked-Super-Scaffold_395-processed-gene-3.253	f74e518ce82b8fec6083cb4629533b0d
0.5596	0.2581	0.4831	0.2805	b	na	na	na	na	PR202_maker-Super-Scaffold_2628-augustus-gene-2.54-mRNA-1	a	na	na	na	na	PR202_augustus_masked-Super-Scaffold_24-processed-gene-0.155	e8b02d97c1e284dada97df90808978d8
0.5509	0.1872	0.4876	0.2026	a	good	XP_004961072.1	sita:101785069	None	PR202_augustus_masked-Super-Scaffold_2499-processed-gene-0.642-mRNA-1	b	na	na	na	na	PR202_augustus_masked-Super-Scaffold_254-processed-gene-0.63	8aa7b267b79484d5e7e7a7c194210386
0.2476	0.1179	0.2461	0.1228	a	na	na	na	na	PR202_maker-Super-Scaffold_24-augustus-gene-1.35-mRNA-1	b	na	na	na	na	PR202_maker-Super-Scaffold_19-augustus-gene-1.533	bea829fabf5ecb064150b7a77f2e4cd0
0.8006	0.1886	0.9054	0.1896	a	good	XP_004958362.1	sita:101785318	K21596	PR202_augustus_masked-Super-Scaffold_5-processed-gene-1.298-mRNA-1	b	na	na	na	na	PR202_augustus_masked-Super-Scaffold_202-processed-gene-3.183	763ec691fb5b5372dc9b2e116087f279
0.0272	0.0	0.0252	0.0	a	good	XP_004961892.1	sita:101767558	None	PR202_maker-Super-Scaffold_152-augustus-gene-4.68-mRNA-1	a	na	na	na	na	PR202_maker-Super-Scaffold_2539-augustus-gene-0.546	e06f61cbdc65886da538c8aa63846967
2.8552	0.581	2.2474	0.6212	na	good	XP_004971441.1	sita:101772319	K19882	PR202_maker-Super-Scaffold_179-augustus-gene-0.1188-mRNA-1	b	good	XP_004970863.1	sita:101752723	K19882	PR202_augustus_masked-Super-Scaffold_2761-processed-gene-0.534	2512009455e7eb7cdab98baa9a8c3c6e
0.0341	0.0124	0.0417	0.0115	a	na	na	na	na	PR202_maker-Super-Scaffold_202-augustus-gene-8.22-mRNA-1	b	na	na	na	na	PR202_maker-Super-Scaffold_101-augustus-gene-2.4	ccb610d0192060e71723cb282d3dffdb
0.0585	0.008	0.0617	0.0082	b	good	XP_004985824.1	sita:101773247	K14500	PR202_augustus_masked-Super-Scaffold_389-processed-gene-0.406-mRNA-1	a	na	na	na	na	PR202_maker-Super-Scaffold_18-augustus-gene-5.74	bc83083b1801ead8c042e12a77280ece
3.0758	0.7175	2.571	0.7426	b	good	XP_004979476.1	sita:101760500	None	PR202_maker-Super-Scaffold_352-augustus-gene-0.701-mRNA-1	a	good	XP_004961533.1	sita:101762135	None	PR202_maker-Super-Scaffold_152-augustus-gene-5.217	a6009e9f507324c9081f15ed558bb7b5
0.7595	0.0704	0.9835	0.0703	a	na	na	na	na	PR202_augustus_masked-Super-Scaffold_7-processed-gene-12.897-mRNA-1	b	xo	XP_004956414.1	sita:101786393	K07874	PR202_maker-Super-Scaffold_39-augustus-gene-8.594	bc4628fcc54e48f658f8584d55064bc7
0.0408	0.0016	0.0478	0.0015	a	good	XP_012704523.1	na	na	PR202_maker-Super-Scaffold_1274-augustus-gene-0.4-mRNA-1	b	good	XP_012704523.1	na	na	PR202_augustus_masked-Super-Scaffold_692-processed-gene-0.138	55e50b7f65b141123655ef5be328a137
0.0449	0.0118	0.0539	0.0112	a	na	na	na	na	PR202_augustus_masked-Super-Scaffold_24-processed-gene-3.217-mRNA-1	b	na	na	na	na	PR202_augustus_masked-Super-Scaffold_19-processed-gene-2.38	cf9217b029541e955b5def63772b66d2
0.7053	0.2311	0.6162	0.2461	b	xo	XP_004976592.1	sita:101765487	None	PR202_augustus_masked-Super-Scaffold_39-processed-gene-9.709-mRNA-1	b	good	XP_004983810.1	sita:101779059	None	PR202_augustus_masked-Super-Scaffold_583-processed-gene-0.609	6605df58d63da6012e424f71b04840dd
1.7167	0.5017	1.6625	0.5171	b	good	XP_004961192.1	na	na	PR202_augustus_masked-Super-Scaffold_69-processed-gene-1.190-mRNA-1	b	good	XP_004961107.1	na	na	PR202_maker-Super-Scaffold_69-augustus-gene-1.53	8f706f3f507fa78c744d947b168a1a2f
0.8099	0.2652	0.6544	0.2941	a	xo	XP_004953911.1	sita:101767096	None	PR202_augustus_masked-Super-Scaffold_84-processed-gene-6.677-mRNA-1	a	na	na	na	na	PR202_augustus_masked-Super-Scaffold_395-processed-gene-4.161	5eec05fd40f918db49679e8afbc2d62a
0.6335	0.1872	0.5745	0.2002	b	good	XP_004969898.1	sita:101785000	K01301	PR202_maker-Super-Scaffold_332-augustus-gene-0.343-mRNA-1	a	good	XP_004969898.1	sita:101785000	K01301	PR202_maker-Super-Scaffold_334-augustus-gene-0.377	793953842760bfa2e032c514806c553f
0.1406	0.037	0.1377	0.0389	b	good	XP_004983871.1	sita:101769197	K05359	PR202_maker-Super-Scaffold_583-augustus-gene-0.659-mRNA-1	a	good	XP_004983871.1	sita:101769197	K05359	PR202_augustus_masked-scaffold944_size276584_obj-processed-gene-0.29	62b8433a350c72ad1a9ad54576a751e9
0.0678	0.0164	0.0777	0.0161	a	good	XP_022678709.1	na	na	PR202_augustus_masked-Super-Scaffold_159-processed-gene-1.676-mRNA-1	b	na	na	na	na	PR202_augustus_masked-Super-Scaffold_435-processed-gene-1.120	b21fed8f23db5282416dac66b54802ee
0.0869	0.0162	0.0903	0.0162	a	na	na	na	na	PR202_augustus_masked-Super-Scaffold_39-processed-gene-1.354-mRNA-1	b	good	XP_014660972.1	sita:101764417	None	PR202_maker-Super-Scaffold_176-augustus-gene-0.50	ef6e66a4be2d7054982aed9b14f8198e
0.1162	0.0094	0.109	0.0101	a	na	na	na	na	PR202_maker-Super-Scaffold_6-augustus-gene-2.434-mRNA-1	a	na	na	na	na	PR202_maker-Super-Scaffold_307-augustus-gene-2.641	866346301d8e81a38d5783b686dcc9d4
6.1722	0.2928	3.2855	0.3213	a	good	XP_004981236.1	sita:101758232	K09562	PR202_maker-Super-Scaffold_85-augustus-gene-0.430-mRNA-1	b	na	na	na	na	PR202_maker-Super-Scaffold_435-augustus-gene-0.108	aa77c35c51a237e4ec421af7b6cff373
0.0	0.0	0.0	0.0	a	na	na	na	na	PR202_augustus_masked-Super-Scaffold_265-processed-gene-4.79-mRNA-1	a	na	na	na	na	PR202_augustus_masked-Super-Scaffold_265-processed-gene-2.65	597a46998073ea523c0d63a691568a13
0.1849	0.0956	0.1827	0.1008	a	na	na	na	na	PR202_maker-Super-Scaffold_18-augustus-gene-1.4-mRNA-1	b	good	XP_004985172.1	sita:101763792	K04565	PR202_maker-Super-Scaffold_15-augustus-gene-0.404	ae94e206b5674b4c0676b90ca0d22710
1.0203	0.3421	1.1021	0.3397	b	good	XP_022679646.1	na	na	PR202_maker-Super-Scaffold_16-augustus-gene-0.615-mRNA-1	a	na	na	na	na	PR202_maker-Super-Scaffold_202-augustus-gene-9.12	b038d563c26f70a960b7c1082b7ea346
0.0659	0.012	0.0695	0.0127	b	na	na	na	na	PR202_maker-Super-Scaffold_266-augustus-gene-0.464-mRNA-1	a	na	na	na	na	PR202_maker-Super-Scaffold_182-augustus-gene-0.411	1984ae05cf6a2cfbf99f9588fa756074
0.0571	0.0151	0.0752	0.0133	a	na	na	na	na	PR202_augustus_masked-Super-Scaffold_182-processed-gene-2.114-mRNA-1	b	xo	XP_014661028.1	sita:101754161	None	PR202_maker-Super-Scaffold_266-augustus-gene-1.518	87f0f89c2bd2274f21b2858256ce9c65
0.06	0.0272	0.0645	0.0272	a	good	XP_004969969.1	sita:101779367	None	PR202_augustus_masked-Super-Scaffold_334-processed-gene-0.66-mRNA-1	b	good	XP_004969969.1	sita:101779367	None	PR202_augustus_masked-Super-Scaffold_352-processed-gene-0.17	03ffbf0fe8a138963c7d3c8bdc446503
0.0456	0.0199	0.0525	0.0191	b	good	XP_004987283.1	sita:101762046	None	PR202_maker-Super-Scaffold_1136-augustus-gene-0.241-mRNA-1	a	na	na	na	na	PR202_augustus_masked-Super-Scaffold_341-processed-gene-1.766	adbd5c7785e7c803c82f551c8a9d8367
0.1672	0.056	0.1744	0.0571	a	na	na	na	na	PR202_augustus_masked-Super-Scaffold_7-processed-gene-4.410-mRNA-1	b	na	na	na	na	PR202_maker-Super-Scaffold_70-augustus-gene-1.39	5ad5985b7ccd11be266f9ac79df6e695
0.8603	0.1692	0.897	0.175	a	na	na	na	na	PR202_maker-Super-Scaffold_59-augustus-gene-1.43-mRNA-1	a	na	na	na	na	PR202_maker-Super-Scaffold_18-augustus-gene-6.697	d245030c538b6965bcfe2228b4588946
0.1781	0.0928	0.1801	0.0936	b	xo	XP_004970583.1	sita:101779623	None	PR202_maker-Super-Scaffold_128-augustus-gene-3.816-mRNA-1	b	na	na	na	na	PR202_maker-Super-Scaffold_134-augustus-gene-0.646	dcf298c6ea9ffa76b56641537e9727ba
0.7331	0.1252	0.8194	0.1307	a	good	XP_004971315.1	sita:101760037	None	PR202_maker-Super-Scaffold_179-augustus-gene-0.1050-mRNA-1	a	xo	XP_012700427.1	sita:101757154	None	PR202_maker-Super-Scaffold_76-augustus-gene-5.522	14bc02e3128654ee4c0184028481a000
0.1403	0.0156	0.1455	0.0167	na	na	na	na	na	PR202_maker-scaffold1893|size67526_obj-augustus-gene-0.36-mRNA-1	a	good	XP_022680422.1	sita:101757374	None	PR202_augustus_masked-Super-Scaffold_66-processed-gene-3.70	5ad6b88d0fdf86385f2590979b40ecef
0.0831	0.007	0.0848	0.0071	b	na	na	na	na	PR202_maker-Super-Scaffold_122-augustus-gene-0.865-mRNA-1	a	na	na	na	na	PR202_maker-Super-Scaffold_395-augustus-gene-4.533	39e8922a2e116c067f1c360bd729f58d
0.9096	0.1215	1.0671	0.1239	b	good	XP_004961732.1	sita:101769308	None	PR202_maker-Super-Scaffold_514-augustus-gene-0.534-mRNA-1	na	xo	XP_004970381.1	sita:101766948	None	PR202_maker-Super-Scaffold_128-augustus-gene-4.874	a68eeba6970834aa7856529b50889779
0.7775	0.5222	0.7377	0.537	a	good	XP_004972211.1	sita:101756663	K00422	PR202_maker-Super-Scaffold_184-augustus-gene-1.115-mRNA-1	b	na	na	na	na	PR202_maker-Super-Scaffold_17-augustus-gene-1.215	250517b851ce00902ceff20d3ea1e471
1.4541	0.573	1.3162	0.5908	a	good	XP_012699221.1	sita:101771180	None	PR202_maker-Super-Scaffold_34-exonerate_protein2genome-gene-1.468-mRNA-1	b	good	XP_012699221.1	sita:101771180	None	PR202_augustus_masked-Super-Scaffold_16-processed-gene-3.689	9a32ebad23a7871bf0a69e0487094043
0.5607	0.2354	0.5353	0.2469	a	xo	XP_004975963.1	sita:101786911	None	PR202_maker-Super-Scaffold_95-augustus-gene-0.495-mRNA-1	b	xo	XP_004952970.1	sita:101770329	None	PR202_maker-Super-Scaffold_70-augustus-gene-0.461	8fe40208d20ce28d1ba2f30f663109d3
0.1521	0.0397	0.172	0.0386	b	xo	XP_022684320.1	sita:101774810	K05857	PR202_maker-Super-Scaffold_266-augustus-gene-1.555-mRNA-1	a	na	na	na	na	PR202_augustus_masked-Super-Scaffold_76-processed-gene-1.362	d5ad48ddf8b82e9bf7644dd3653b072f
0.0176	0.0115	0.0221	0.0107	a	na	na	na	na	PR202_maker-Super-Scaffold_105-augustus-gene-8.161-mRNA-1	b	na	na	na	na	PR202_maker-Super-Scaffold_99-augustus-gene-1.277	fca75f60fe89f47e45d4051c1170140a
2.7992	0.319	3.0	0.3416	a	good	XP_004958709.1	na	na	PR202_maker-Super-Scaffold_34-augustus-gene-0.559-mRNA-1	na	xo	XP_004970381.1	sita:101766948	None	PR202_maker-Super-Scaffold_128-augustus-gene-4.874	cf5acc12836c4258bbe8349d2c0af5e5
0.134	0.0321	0.14	0.0325	a	na	na	na	na	PR202_augustus_masked-Super-Scaffold_24-processed-gene-8.292-mRNA-1	b	na	na	na	na	PR202_augustus_masked-Super-Scaffold_19-processed-gene-5.128	f2fb3de3f86dc2f5744c02fc87c63bd3
0.0963	0.0316	0.1135	0.0303	b	na	na	na	na	PR202_augustus_masked-Super-Scaffold_843-processed-gene-0.19-mRNA-1	a	na	na	na	na	PR202_augustus_masked-Super-Scaffold_395-processed-gene-3.283	35db51510b910b8dd6b94f436cea8cb2
0.0466	0.002	0.0506	0.0021	a	good	XP_004984900.1	sita:101756898	K08238	PR202_augustus_masked-Super-Scaffold_159-processed-gene-1.955-mRNA-1	b	na	na	na	na	PR202_augustus_masked-Super-Scaffold_435-processed-gene-2.221	9bbb5b1574f0e1c74c1785ff51a9b80d
0.7516	0.186	0.8436	0.1877	b	good	XP_004958362.1	sita:101785318	K21596	PR202_maker-Super-Scaffold_16-augustus-gene-1.737-mRNA-1	b	na	na	na	na	PR202_augustus_masked-Super-Scaffold_202-processed-gene-3.183	7906257761d651fbf4f24194faf225ea
0.0259	0.015	0.0351	0.0133	a	good	XP_012698619.1	sita:101774452	None	PR202_maker-Super-Scaffold_523-augustus-gene-1.68-mRNA-1	b	good	XP_012698619.1	sita:101774452	None	PR202_maker-Super-Scaffold_255-augustus-gene-0.20	9d742c0677fd2fe8c4fd38cc08caa538
0.0775	0.0215	0.0824	0.0216	a	na	na	na	na	PR202_augustus_masked-Super-Scaffold_2539-processed-gene-0.488-mRNA-1	a	good	XP_004961895.1	sita:101768766	None	PR202_maker-Super-Scaffold_152-augustus-gene-8.243	75e870b9f1cee4c9ef6acfb9a6b48cdf
0.0215	0.0206	0.0263	0.0192	a	na	na	na	na	PR202_augustus_masked-Super-Scaffold_4957-processed-gene-0.173-mRNA-1	b	na	na	na	na	PR202_augustus_masked-Super-Scaffold_2628-processed-gene-2.625	2d87aeb323ae442c486a5b5fdbf69ba0
0.0868	0.0243	0.0941	0.0237	a	good	XP_004971333.1	sita:101767228	None	PR202_maker-Super-Scaffold_179-augustus-gene-0.1064-mRNA-1	b	na	na	na	na	PR202_augustus_masked-Super-Scaffold_1263-processed-gene-0.321	07cdf846e83e4e5a554d4c60797b7112
0.0	0.0	0.0	0.0	a	good	XP_004961800.1	sita:101766464	None	PR202_augustus_masked-Super-Scaffold_152-processed-gene-7.479-mRNA-1	a	good	XP_004961800.1	sita:101766464	None	PR202_augustus_masked-Super-Scaffold_152-processed-gene-3.443	8264d9b221e683410a356b1b4dd66269
0.7455	0.0801	0.8714	0.0879	a	xo	XP_022684066.1	na	na	PR202_maker-Super-Scaffold_95-augustus-gene-1.69-mRNA-1	b	na	na	na	na	PR202_augustus_masked-Super-Scaffold_70-processed-gene-1.527	167edc6dcb2918517436cb9bc443deab
0.0	0.0	0.0	0.0	b	xo	XP_004953122.1	sita:101767088	K09422	PR202_augustus_masked-Super-Scaffold_70-processed-gene-1.575-mRNA-1	a	na	na	na	na	PR202_maker-Super-Scaffold_7-exonerate_protein2genome-gene-5.380	8a3635fb03db9bdae6c3f69f110832f7
0.0946	0.0279	0.0954	0.0286	a	na	na	na	na	PR202_augustus_masked-Super-Scaffold_396-processed-gene-0.145-mRNA-1	b	na	na	na	na	PR202_maker-Super-Scaffold_331-augustus-gene-1.261	b290560c8a093e46b84efcd81773dd1f
0.0489	0.0122	0.0521	0.0132	b	good	XP_004953604.1	sita:101785690	K00611	PR202_maker-Super-Scaffold_692-augustus-gene-0.116-mRNA-1	a	xo	XP_004953604.1	sita:101785690	K00611	PR202_augustus_masked-Super-Scaffold_70-processed-gene-5.455	5957f2deca1b4efbcf29a6694ee03c0f
0.8264	0.1207	0.8243	0.1337	b	na	na	na	na	PR202_maker-Super-Scaffold_84-augustus-gene-0.515-mRNA-1	a	na	na	na	na	PR202_maker-Super-Scaffold_395-augustus-gene-1.542	8c6da1fe4f1b7aceacfffe72ed3df139
3.533	0.8599	2.3415	0.9349	a	na	na	na	na	PR202_maker-Super-Scaffold_828-augustus-gene-0.127-mRNA-1	b	good	XP_004966591.2	sita:101775540	None	PR202_augustus_masked-Super-Scaffold_5467-processed-gene-0.248	65ebfdb7372d2e8192fd6e75a2be9881
0.0275	0.0045	0.0351	0.0041	a	xo	XP_004971044.1	sita:101786221	K12400	PR202_augustus_masked-Super-Scaffold_2765-processed-gene-0.331-mRNA-1	a	xo	XP_004971044.1	sita:101786221	K12400	PR202_maker-scaffold306_size1284463_obj-augustus-gene-0.417	6337e62ebd8ff49688e1a4636b32abba
0.7998	0.2728	0.8937	0.2675	a	na	na	na	na	PR202_maker-Super-Scaffold_9-augustus-gene-0.171-mRNA-1	b	na	na	na	na	PR202_augustus_masked-Super-Scaffold_19-processed-gene-0.115	1d9d5875747a9430224a1c2772277e06
0.6601	0.1718	0.6717	0.1791	a	good	XP_004975521.1	sita:101781541	None	PR202_maker-Super-Scaffold_252-augustus-gene-0.273-mRNA-1	a	na	na	na	na	PR202_augustus_masked-Super-Scaffold_7-processed-gene-8.297	6bc60543ad5dd6486963b0d2b8bbe43a
0.4855	0.1929	0.4521	0.2068	a	good	XP_012700135.3	sita:101752804	K04125	PR202_maker-Super-Scaffold_152-augustus-gene-1.657-mRNA-1	b	good	XP_004970006.1	sita:101759758	K04125	PR202_maker-Super-Scaffold_352-augustus-gene-0.632	22428c8a263075106ed9bf3991693208
3.0352	0.7302	3.0353	0.7754	b	good	XP_022680607.1	na	na	PR202_maker-Super-Scaffold_486-exonerate_protein2genome-gene-0.45-mRNA-1	a	xo	XP_022681986.1	sita:101754920	None	PR202_augustus_masked-Super-Scaffold_10-processed-gene-0.575	4f7738ed9581ac1725b6b7ff5cd3c4a2
0.071	0.0086	0.0705	0.0088	a	xo	XP_004981853.1	sita:101764990	K08486	PR202_augustus_masked-Super-Scaffold_147-processed-gene-1.357-mRNA-1	na	xo	XP_004981853.1	sita:101764990	K08486	PR202_augustus_masked-Super-Scaffold_210-processed-gene-2.411	9b8facbd4c7ca2cc2b75176a6d97cb2d
0.4099	0.3308	0.3899	0.3417	a	xo	XP_004953444.1	sita:101756268	None	PR202_augustus_masked-Super-Scaffold_70-processed-gene-3.563-mRNA-1	b	xo	XP_012702729.1	sita:101755209	None	PR202_augustus_masked-Super-Scaffold_39-processed-gene-9.585	ef1aea83dd5353c96a11ad51844b4c68
0.9733	0.3727	1.0188	0.3733	b	na	na	na	na	PR202_augustus_masked-Super-Scaffold_1248-processed-gene-0.220-mRNA-1	a	na	na	na	na	PR202_augustus_masked-Super-Scaffold_24-processed-gene-8.160	bed701f4201ba0c24a5d95c99ce605da
0.1263	0.0242	0.1343	0.0239	a	na	na	na	na	PR202_maker-Super-Scaffold_167-exonerate_protein2genome-gene-0.50-mRNA-1	b	good	na	na	na	PR202_maker-Super-Scaffold_474-exonerate_protein2genome-gene-0.119	5d6e88c3743cc76df6d1dce4ce59148a
0.8889	0.1091	1.0877	0.1139	b	good	XP_012703954.1	na	na	PR202_maker-Super-Scaffold_124-augustus-gene-2.2-mRNA-1	a	good	XP_004979903.1	sita:101767955	None	PR202_maker-Super-Scaffold_62-augustus-gene-1.295	2d03c8df30faa4afa3c919c87c4e2c8c
0.1591	0.0474	0.1657	0.0495	a	good	XP_022680955.1	sita:111256733	None	PR202_augustus_masked-Super-Scaffold_91-processed-gene-0.780-mRNA-1	a	good	XP_022680955.1	sita:111256733	None	PR202_augustus_masked-Super-Scaffold_152-processed-gene-5.69	8c0c75670f9556f0f30d39e49c7c4f6d
0.0	0.0	0.0	0.0	a	na	na	na	na	PR202_augustus_masked-Super-Scaffold_395-processed-gene-4.2-mRNA-1	a	na	na	na	na	PR202_augustus_masked-Super-Scaffold_395-processed-gene-1.454	f7437b910c8ff1290c4cb431d087c028
0.062	0.0311	0.0736	0.0296	a	na	na	na	na	PR202_augustus_masked-Super-Scaffold_24-processed-gene-7.35-mRNA-1	b	na	na	na	na	PR202_augustus_masked-Super-Scaffold_19-processed-gene-4.79	a694a1933c90ceaf80d74e7472b70951
1.3651	0.6625	1.1636	0.6869	b	good	XP_022685271.1	sita:111258341	None	PR202_augustus_masked-Super-Scaffold_154-processed-gene-7.132-mRNA-1	a	good	XP_004967169.1	sita:101778136	None	PR202_maker-Super-Scaffold_104-augustus-gene-2.130	72108f1c2275bbf4815b6d14e7e08809
0.0	0.0	0.0	0.0	a	na	na	na	na	PR202_maker-Super-Scaffold_395-augustus-gene-1.519-mRNA-1	a	na	na	na	na	PR202_maker-Super-Scaffold_395-augustus-gene-4.516	5de088767d86401b5ffe96349e84a51e
0.1312	0.0329	0.1347	0.0339	b	na	na	na	na	PR202_maker-Super-Scaffold_1028-augustus-gene-0.80-mRNA-1	a	na	na	na	na	PR202_augustus_masked-Super-Scaffold_361-processed-gene-0.92	5765e80fa359b89cfd47c6158d8172a5
0.5042	0.1652	0.4359	0.1803	b	na	na	na	na	PR202_maker-Super-Scaffold_8-augustus-gene-2.42-mRNA-1	a	xo	XP_004957132.2	sita:101775333	None	PR202_maker-Super-Scaffold_311-augustus-gene-1.84	da57ac5d26506d0f53264d510d37b2f9
1.3251	0.7074	1.2536	0.726	a	na	na	na	na	PR202_augustus_masked-Super-Scaffold_291-processed-gene-0.140-mRNA-1	na	good	XP_004973409.1	sita:101758012	None	PR202_maker-Super-Scaffold_54-augustus-gene-2.232	20b8074c087b253444fabfe8a828977d
1.4464	0.5759	1.5636	0.5716	b	na	na	na	na	PR202_maker-Super-Scaffold_435-augustus-gene-2.775-mRNA-1	a	good	XP_004958775.1	sita:101778601	K10728	PR202_maker-Super-Scaffold_34-augustus-gene-0.539	d0ea692ceac41a1bba5847d6d23e051d
0.2834	0.1179	0.2696	0.1222	b	na	na	na	na	PR202_augustus_masked-Super-Scaffold_19-processed-gene-2.56-mRNA-1	a	na	na	na	na	PR202_augustus_masked-Super-Scaffold_24-processed-gene-4.181	8093d15d16d6278fa0ed3b9146f2b733
0.038	0.0166	0.0435	0.0158	a	na	na	na	na	PR202_augustus_masked-Super-Scaffold_39-processed-gene-3.34-mRNA-1	b	good	XP_012703029.1	na	na	PR202_maker-Super-Scaffold_2752-augustus-gene-0.49	1c22cbbb561ed33602e0d841566fbb64
1.5662	0.1534	2.8237	0.1607	a	good	XP_004969240.1	sita:101762051	None	PR202_maker-Super-Scaffold_2499-augustus-gene-0.781-mRNA-1	a	good	XP_004961205.1	sita:101769578	None	PR202_maker-Super-Scaffold_2499-augustus-gene-1.613	21a77accfd70bb5c929e2e0cf56cb9f8
0.8242	0.1996	0.8866	0.1976	b	na	na	na	na	PR202_maker-Super-Scaffold_331-augustus-gene-1.268-mRNA-1	b	good	XP_004961007.1	sita:101759692	None	PR202_augustus_masked-Super-Scaffold_69-processed-gene-1.425	2a64b6a7bbe213a8c6d2ee95fad19bb5
0.1996	0.1142	0.1952	0.1149	b	good	XP_004982112.1	sita:101768512	None	PR202_maker-Super-Scaffold_255-augustus-gene-0.46-mRNA-1	a	good	XP_004982112.1	sita:101768512	None	PR202_augustus_masked-Super-Scaffold_523-processed-gene-1.537	263e81b096cb23325de7572fdcd271af
0.8318	0.1127	0.9937	0.116	a	na	na	na	na	PR202_maker-Super-Scaffold_369-augustus-gene-0.275-mRNA-1	b	xo	XP_022678571.1	na	na	PR202_augustus_masked-Super-Scaffold_84-processed-gene-6.768	6951215f2f94a0fd809a72d63e107116
0.6195	0.0706	0.7053	0.0708	a	good	XP_004970524.1	na	na	PR202_maker-Super-Scaffold_214-augustus-gene-0.203-mRNA-1	b	na	na	na	na	PR202_maker-Super-Scaffold_2539-augustus-gene-0.564	1cf077abb70e062f64d1d40217b38cbd
0.7666	0.0622	0.9676	0.0627	a	na	na	na	na	PR202_maker-Super-Scaffold_134-augustus-gene-1.49-mRNA-1	b	good	XP_004962052.1	na	na	PR202_maker-Super-Scaffold_595-augustus-gene-0.569	f2c49067d6968667f0f27bc7ee758647
0.0496	0.0147	0.0551	0.0143	b	na	na	na	na	PR202_maker-Super-Scaffold_307-augustus-gene-2.574-mRNA-1	a	na	na	na	na	PR202_augustus_masked-Super-Scaffold_6-processed-gene-3.921	d548f0116bc0eaaa0685e28c8bf4540f
0.4985	0.0298	0.5788	0.0312	a	na	na	na	na	PR202_maker-Super-Scaffold_6-augustus-gene-2.455-mRNA-1	b	good	XP_004979031.1	sita:101760245	K02882	PR202_maker-Super-Scaffold_69-augustus-gene-1.20	5fb37f179e87677130298c09f4362992
0.1007	0.0192	0.124	0.0182	a	xo	XP_004951527.1	sita:101761646	None	PR202_augustus_masked-Super-Scaffold_25-processed-gene-1.159-mRNA-1	b	good	XP_004951527.1	sita:101761646	None	PR202_maker-Super-Scaffold_4802-augustus-gene-0.14	ec965636f68a2a113e1f7334b0e22b40
0.1955	0.1391	0.2115	0.1373	b	na	na	na	na	PR202_maker-Super-Scaffold_38-augustus-gene-0.392-mRNA-1	a	na	na	na	na	PR202_augustus_masked-Super-Scaffold_73-processed-gene-0.220	d0825bf88d3e3eb452f849d69a7c4425
0.0781	0.0366	0.0833	0.0358	a	na	na	na	na	PR202_maker-Super-Scaffold_4-augustus-gene-2.547-mRNA-1	b	na	na	na	na	PR202_maker-Super-Scaffold_21-augustus-gene-1.128	2fbf5dae4632988d00625e0592999c1f
0.0	0.0	0.0	0.0	b	na	na	na	na	PR202_maker-Super-Scaffold_202-augustus-gene-2.272-mRNA-1	a	na	na	na	na	PR202_maker-Super-Scaffold_202-augustus-gene-6.292	432905a2d2ff1822f14cd870f01ef440
0.6396	0.3474	0.5777	0.3637	na	xo	XP_004978344.1	sita:101764820	None	PR202_augustus_masked-Super-Scaffold_266-processed-gene-2.198-mRNA-1	b	na	na	na	na	PR202_augustus_masked-Super-Scaffold_538-processed-gene-0.253	91c2e6ed95f9d5f3c4792271a8d59439
1.1047	0.5213	1.202	0.5156	a	good	XP_004979542.1	sita:101786678	None	PR202_augustus_masked-Super-Scaffold_104-processed-gene-3.423-mRNA-1	b	good	XP_004979550.1	na	na	PR202_maker-Super-Scaffold_154-augustus-gene-3.315	2803c4abd164663e9aff7346828cfa37
0.7922	0.0442	0.8558	0.0542	a	good	XP_004976521.1	sita:101767529	None	PR202_maker-Super-Scaffold_924-augustus-gene-0.99-mRNA-1	b	good	XP_004953426.1	sita:101783813	None	PR202_maker-Super-Scaffold_376-augustus-gene-0.11	57581662890f3a99800e006f918e4765
0.0853	0.0041	0.0997	0.0039	b	good	XP_004976797.1	sita:101779665	K13237	PR202_maker-Super-Scaffold_243-augustus-gene-2.98-mRNA-1	a	good	XP_004976797.1	sita:101779665	K13237	PR202_maker-Super-Scaffold_184-augustus-gene-1.139	33c2b6bea077513fecb3b98fa8e3da10
0.7919	0.1962	0.9099	0.1966	a	good	XP_004961722.1	sita:101765513	K14945	PR202_maker-Super-Scaffold_152-augustus-gene-7.328-mRNA-1	na	xo	XP_004970377.1	sita:101765295	K14945	PR202_maker-Super-Scaffold_128-augustus-gene-4.877	1b4030c4693629ef3a4d93c2345c1364
1.1932	0.124	1.2859	0.1371	b	good	XP_012703118.1	na	na	PR202_augustus_masked-Super-Scaffold_176-processed-gene-2.46-mRNA-1	b	good	XP_004952613.1	na	na	PR202_maker-Super-Scaffold_453-augustus-gene-2.61	9ec0a872e8b49f33f357ab2b1aa1d437
0.0586	0.0452	0.0544	0.0468	a	good	XP_004957591.1	sita:101754270	None	PR202_augustus_masked-Super-Scaffold_66-processed-gene-4.236-mRNA-1	b	good	XP_004957591.1	sita:101754270	None	PR202_augustus_masked-Super-Scaffold_3-processed-gene-0.326	c9a9559a9e0f905d521dc9b90acbdd19
0.1624	0.0622	0.1651	0.0638	a	na	na	na	na	PR202_maker-Super-Scaffold_18-augustus-gene-3.662-mRNA-1	b	good	XP_004985581.1	sita:101782556	None	PR202_maker-Super-Scaffold_15-augustus-gene-2.656	e8eed483518ead6842e578ca77d82496
1.3302	0.4091	1.3591	0.4075	b	na	na	na	na	PR202_augustus_masked-Super-Scaffold_2539-processed-gene-0.514-mRNA-1	b	xo	XP_004970536.1	sita:101760031	K09422	PR202_augustus_masked-Super-Scaffold_128-processed-gene-3.146	906d6cf8edc6a67d4a623843e5eff189
0.0387	0.0087	0.0399	0.0091	b	good	XP_012698206.2	sita:101782695	None	PR202_maker-Super-Scaffold_3-augustus-gene-4.583-mRNA-1	a	good	XP_012698206.2	sita:101782695	None	PR202_maker-Super-Scaffold_66-augustus-gene-0.421	cfe4cad8b2436f31cefdf05873add816
0.0358	0.0082	0.0402	0.0082	a	na	na	na	na	PR202_augustus_masked-Super-Scaffold_63-processed-gene-1.145-mRNA-1	b	na	na	na	na	PR202_augustus_masked-Super-Scaffold_893-processed-gene-1.8	54f349a52011df052979aa36716b56de
0.0355	0.0028	0.0395	0.0027	b	na	na	na	na	PR202_maker-Super-Scaffold_266-augustus-gene-0.438-mRNA-1	b	na	na	na	na	PR202_augustus_masked-Super-Scaffold_182-processed-gene-2.9	3ddabe84016a24620b27b7cc56ee2b41
0.0639	0.0233	0.0728	0.0224	b	na	na	na	na	PR202_augustus_masked-Super-Scaffold_278-processed-gene-1.155-mRNA-1	a	na	na	na	na	PR202_maker-Super-Scaffold_119-augustus-gene-0.359	ec6695fe319dd4ef73c3440ded35eab7
0.0511	0.0152	0.0559	0.0149	b	good	XP_004982202.1	sita:101769727	K00873	PR202_augustus_masked-Super-Scaffold_255-processed-gene-1.224-mRNA-1	a	na	na	na	na	PR202_maker-Super-Scaffold_157-augustus-gene-1.289	95723a5c803c085c5024bdaafa623d56
0.0584	0.0175	0.0636	0.0172	a	good	XP_022680966.1	sita:101760271	None	PR202_augustus_masked-Super-Scaffold_152-processed-gene-3.393-mRNA-1	b	good	XP_022680966.1	sita:101760271	None	PR202_maker-Super-Scaffold_514-augustus-gene-0.496	b346497f476ab8813afe0973afeff612
0.0	0.0	0.0	0.0	a	na	na	na	na	PR202_augustus_masked-Super-Scaffold_202-processed-gene-7.4-mRNA-1	b	na	na	na	na	PR202_augustus_masked-Super-Scaffold_202-processed-gene-2.61	5e8f31136823ba026b02fe36bd1c0ff8
0.0566	0.025	0.0535	0.0258	a	na	na	na	na	PR202_maker-Super-Scaffold_2412-augustus-gene-3.681-mRNA-1	a	na	na	na	na	PR202_augustus_masked-Super-Scaffold_25-processed-gene-2.208	7262435e67bab2d3ff7ed68eeac6c52e
0.9689	0.3474	0.8293	0.3742	a	na	na	na	na	PR202_augustus_masked-Super-Scaffold_18-processed-gene-6.596-mRNA-1	b	xo	XP_004976542.1	sita:101777226	None	PR202_augustus_masked-Super-Scaffold_39-processed-gene-9.565	5c1a809c7ad88a85604f8351903f9d0e
57.156	0.3628	3.0	0.3844	b	na	na	na	na	PR202_maker-Super-Scaffold_2628-augustus-gene-2.18-mRNA-1	b	na	na	na	na	PR202_maker-Super-Scaffold_19-augustus-gene-0.414	b6ea8827311a706167d17c6f675458f5
1.019	0.4397	1.0165	0.4485	a	good	XP_012700265.1	sita:101783608	None	PR202_maker-Super-Scaffold_152-augustus-gene-7.335-mRNA-1	a	na	na	na	na	PR202_maker-Super-Scaffold_76-augustus-gene-3.350	8cf4a02321a0e409de0314468f8cb66a
2.5331	0.535	3.1382	0.5541	a	good	XP_004958712.1	sita:101754021	None	PR202_maker-Super-Scaffold_34-augustus-gene-0.561-mRNA-1	b	na	na	na	na	PR202_augustus_masked-Super-Scaffold_89-processed-gene-0.305	da2bab4045f801efc83dff9c1c80f9f2
0.4301	0.0766	0.3915	0.087	na	xo	XP_004953832.1	sita:101768307	K01179	PR202_augustus_masked-Super-Scaffold_84-processed-gene-0.570-mRNA-1	b	good	XP_004965169.1	sita:101779993	K01179	PR202_maker-Super-Scaffold_371-augustus-gene-2.13	94bdd7a9416ec9ec3bbeb191ffe4efca
0.8505	0.1078	1.0842	0.1057	a	good	XP_004976949.1	sita:101771293	K00901	PR202_maker-Super-Scaffold_184-augustus-gene-0.97-mRNA-1	a	good	XP_004972716.1	na	na	PR202_maker-Super-Scaffold_52-augustus-gene-3.408	aa6a622ff1ccc2fed7a00aee81ed6628
0.0753	0.0378	0.0841	0.0366	b	na	na	na	na	PR202_maker-Super-Scaffold_278-augustus-gene-3.312-mRNA-1	a	good	XP_022681763.1	na	na	PR202_maker-Super-Scaffold_2420-augustus-gene-0.34	7bb9f628fc84d6c64e7e0e73167f5b2a
0.236	0.0611	0.201	0.0728	b	na	na	na	na	PR202_maker-Super-Scaffold_893-exonerate_protein2genome-gene-1.304-mRNA-1	a	na	na	na	na	PR202_augustus_masked-Super-Scaffold_63-processed-gene-1.186	e565b0818478505a7790b5fc4631d112
0.1014	0.0292	0.1022	0.0298	b	good	XP_004966334.1	na	na	PR202_maker-Super-Scaffold_133-augustus-gene-0.277-mRNA-1	a	xo	XP_004966334.1	na	na	PR202_maker-Super-Scaffold_10-augustus-gene-1.479	447c4fb50b5050a7914a7d020f915efd
0.0941	0.0247	0.0954	0.0248	b	good	XP_004967653.1	sita:101762720	None	PR202_augustus_masked-Super-Scaffold_389-processed-gene-0.539-mRNA-1	a	na	na	na	na	PR202_maker-Super-Scaffold_18-augustus-gene-6.778	7f5c8ae9b793f8063b50c12cf01fa0ef
0.0721	0.025	0.0864	0.0239	a	na	na	na	na	PR202_augustus_masked-Super-Scaffold_210-processed-gene-2.473-mRNA-1	b	na	na	na	na	PR202_augustus_masked-Super-Scaffold_147-processed-gene-2.228	67d0efad472bec44bdde6f04ff6ced2b
0.0	0.0	0.0	0.0	a	good	XP_004961526.1	sita:101759695	None	PR202_maker-Super-Scaffold_152-augustus-gene-1.662-mRNA-1	a	good	XP_004961526.1	sita:101759695	None	PR202_maker-Super-Scaffold_152-augustus-gene-5.216	38c14f6d3a14dc45f3c2f81fd5aaae7c
0.1052	0.0043	0.1182	0.0046	a	good	XP_004972971.1	sita:101767501	None	PR202_maker-Super-Scaffold_52-augustus-gene-0.3-mRNA-1	b	na	na	na	na	PR202_maker-Super-Scaffold_17-augustus-gene-6.96	70861ff0f0822be0c6a6467586f52eeb
0.959	0.16	1.1315	0.1669	b	na	na	na	na	PR202_maker-Super-Scaffold_122-augustus-gene-0.779-mRNA-1	a	xo	XP_004953998.1	sita:101766409	None	PR202_maker-Super-Scaffold_84-augustus-gene-5.483	eb651954d60852b29f37763ebb59546f
1.1506	0.1987	0.9346	0.2293	a	na	na	na	na	PR202_maker-Super-Scaffold_24-augustus-gene-6.503-mRNA-1	a	good	XP_004968371.1	sita:101775291	None	PR202_maker-Super-Scaffold_792-augustus-gene-1.549	f19c0691636e03915845a043815d6c0a
1.4751	0.7538	1.6205	0.7329	b	na	na	na	na	PR202_augustus_masked-Super-Scaffold_100-processed-gene-2.260-mRNA-1	a	good	XP_004977537.1	sita:101768069	None	PR202_maker-Super-Scaffold_81-est_gff_StringTie-gene-2.643	58b1628005b98fdfa304ab688ec15f45
0.5602	0.6603	0.5579	0.6648	a	good	XP_004969995.1	sita:101755160	K19038	PR202_augustus_masked-Super-Scaffold_334-processed-gene-0.76-mRNA-1	a	na	na	na	na	PR202_maker-Super-Scaffold_12-augustus-gene-4.1001	92a5c6bedaeecd80b1b55f0a0a3ff238
1.7121	0.2408	1.8059	0.2615	a	good	XP_004970488.1	sita:101775304	None	PR202_augustus_masked-Super-Scaffold_214-processed-gene-0.1319-mRNA-1	b	na	na	na	na	PR202_maker-Super-Scaffold_435-augustus-gene-1.28	c4d79e5132590fd528928b450ff53f41
0.1002	0.0267	0.102	0.0276	b	good	XP_004958389.1	sita:101762384	None	PR202_augustus_masked-Super-Scaffold_16-processed-gene-1.159-mRNA-1	a	good	XP_004958389.1	sita:101762384	None	PR202_augustus_masked-Super-Scaffold_5-processed-gene-0.79	aaeda40297f435b0a6d5ef29b36b807a
0.9445	0.3797	1.0007	0.366	b	xo	XP_004967792.1	na	na	PR202_maker-Super-Scaffold_12-augustus-gene-2.5-mRNA-1	a	xo	XP_004967792.1	na	na	PR202_maker-Super-Scaffold_50-augustus-gene-3.658	b9efda4e7f32eeeab307a0a5fae22f4e
0.041	0.0157	0.0477	0.0151	a	good	XP_004970097.1	sita:101759895	K14508	PR202_maker-Super-Scaffold_334-augustus-gene-0.367-mRNA-1	b	good	XP_004970097.1	sita:101759895	K14508	PR202_maker-Super-Scaffold_352-augustus-gene-1.294	af760114f84b22b9f7d7ca4407274da1
0.1571	0.051	0.1596	0.0524	a	good	XP_004977539.1	sita:101768869	None	PR202_augustus_masked-Super-Scaffold_81-processed-gene-2.284-mRNA-1	a	na	na	na	na	PR202_augustus_masked-Super-Scaffold_266-processed-gene-2.125	b3f910ae01e06b11f721e16744d114a1
0.7212	0.2067	0.6647	0.2234	b	na	na	na	na	PR202_maker-Super-Scaffold_435-augustus-gene-2.843-mRNA-1	a	good	XP_004958774.1	sita:101778199	None	PR202_augustus_masked-Super-Scaffold_34-processed-gene-0.97	c938f4036c851205599f99d6e1985c93
0.0242	0.0062	0.0258	0.0061	a	na	na	na	na	PR202_augustus_masked-Super-Scaffold_4-processed-gene-1.397-mRNA-1	b	na	na	na	na	PR202_maker-Super-Scaffold_225-augustus-gene-0.503	b111cc0cd0dd34e62e4394ff25a9e231
0.0634	0.0401	0.0739	0.0385	b	na	na	na	na	PR202_augustus_masked-Super-Scaffold_13-processed-gene-1.378-mRNA-1	a	na	na	na	na	PR202_augustus_masked-Super-Scaffold_1173-processed-gene-1.154	34661b9ba0fb47bb775c71ad0ec9f7b6
2.9718	0.5143	1.6027	0.5608	b	good	XP_004959864.1	sita:101765913	None	PR202_maker-Super-Scaffold_16-augustus-gene-2.30-mRNA-1	b	na	na	na	na	PR202_augustus_masked-Super-Scaffold_202-processed-gene-0.54	148f6fffb5ed0762b44094bce6fe7af4
0.6014	0.1395	0.5817	0.1513	a	xo	XP_012699649.1	sita:101769835	K14445	PR202_maker-Super-Scaffold_311-augustus-gene-1.63-mRNA-1	b	na	na	na	na	PR202_augustus_masked-Super-Scaffold_291-processed-gene-8.588	59e58040e54dccca3bc588598824c574
0.0668	0.0126	0.0662	0.0128	a	good	XP_004961383.1	sita:101772519	K15040	PR202_maker-Super-Scaffold_152-augustus-gene-0.66-mRNA-1	b	good	XP_004961383.1	sita:101772519	K15040	PR202_maker-Super-Scaffold_3028-augustus-gene-0.426	277e5e210e3a8eda24443cfe0b4109dd
0.6789	0.0053	0.8193	0.0053	a	na	na	na	na	PR202_augustus_masked-Super-Scaffold_7-processed-gene-11.136-mRNA-1	a	na	na	na	na	PR202_augustus_masked-Super-Scaffold_95-processed-gene-2.83	3c4d3d62896dbc22313e696886e112df
0.0743	0.0339	0.0744	0.0342	b	good	XP_004961342.1	sita:101755647	None	PR202_maker-Super-Scaffold_69-augustus-gene-0.498-mRNA-1	a	good	XP_004961342.1	sita:101755647	None	PR202_maker-Super-Scaffold_152-augustus-gene-0.46	bb64e4dc5d4d8e24146698fa212d1e76
0.0694	0.0469	0.0794	0.0449	a	na	na	na	na	PR202_maker-Super-Scaffold_59-augustus-gene-1.11-mRNA-1	na	na	na	na	na	PR202_maker-scaffold72_size1442051_subseq_1247932:1297877_obj-augustus-gene-0.20	7fb89d06d0587ca71ac37da3e595d85d
0.0726	0.0126	0.077	0.0125	b	good	XP_004961239.1	sita:101782384	None	PR202_augustus_masked-Super-Scaffold_69-processed-gene-1.167-mRNA-1	a	good	XP_004961239.1	sita:101782384	None	PR202_augustus_masked-Super-Scaffold_2499-processed-gene-1.538	51c1c9ceba5e921580ea46d4e647bfda
0.0386	0.0086	0.0488	0.0079	a	good	XP_004979600.1	sita:101777129	K03665	PR202_maker-Super-Scaffold_104-augustus-gene-2.143-mRNA-1	b	good	XP_004979600.1	sita:101777129	K03665	PR202_maker-Super-Scaffold_154-augustus-gene-6.217	0bd14cccf8bad78cec457b3112e61411
0.0959	0.0354	0.1017	0.0353	a	na	na	na	na	PR202_maker-Super-Scaffold_191-augustus-gene-0.166-mRNA-1	b	na	na	na	na	PR202_maker-Super-Scaffold_110-augustus-gene-0.120	1a0684db09b084fb6b0ae58979b134c2
1.1039	0.0945	1.2743	0.1053	a	good	XP_004972598.1	sita:101753557	K03549	PR202_augustus_masked-Super-Scaffold_47-processed-gene-2.285-mRNA-1	b	good	XP_004976796.1	sita:101779276	K03549	PR202_maker-Super-Scaffold_243-augustus-gene-2.23	9bd131c6bb67e8982244d2a02b760c0d
0.9611	0.2978	0.9971	0.3019	a	na	na	na	na	PR202_augustus_masked-Super-Scaffold_291-processed-gene-7.366-mRNA-1	a	xo	XP_004957062.1	sita:101780061	K11855	PR202_maker-Super-Scaffold_311-augustus-gene-2.674	eb5425e62d5b0408be3b8246f7cc179a
0.0535	0.0094	0.0542	0.0098	a	na	na	na	na	PR202_maker-Super-Scaffold_504-augustus-gene-0.719-mRNA-1	b	na	na	na	na	PR202_augustus_masked-Super-Scaffold_254-processed-gene-0.63	8474d18f646d7bcce5e6fff4d855400a
0.1793	0.0736	0.1834	0.0753	a	good	XP_022682916.1	sita:101760732	None	PR202_maker-Super-Scaffold_565-augustus-gene-0.0-mRNA-1	b	na	na	na	na	PR202_maker-Super-Scaffold_128-augustus-gene-4.850	50749f03a3557047da30dc834af15df2
0.4769	0.2445	0.4543	0.2567	a	good	XP_004961362.1	sita:101763756	None	PR202_augustus_masked-Super-Scaffold_152-processed-gene-0.125-mRNA-1	a	na	na	na	na	PR202_augustus_masked-Super-Scaffold_6-processed-gene-3.890	84a1070de7297492e76926422f42f17e
0.0983	0.0032	0.0974	0.0049	b	good	XP_004983757.1	sita:101755812	None	PR202_maker-Super-Scaffold_4833-augustus-gene-0.188-mRNA-1	a	na	na	na	na	PR202_augustus_masked-Super-Scaffold_59-processed-gene-1.305	7be5b5cb52ad47a02874f2aa93c33c15
0.0995	0.0484	0.1142	0.0468	b	na	na	na	na	PR202_maker-Super-Scaffold_1173-augustus-gene-0.46-mRNA-1	a	na	na	na	na	PR202_maker-Super-Scaffold_13-augustus-gene-0.58	1debcdc2958db8fdd0e18bab84a2e23e
0.0	0.0	0.0	0.0	a	na	na	na	na	PR202_maker-Super-Scaffold_7-augustus-gene-6.655-mRNA-1	a	na	na	na	na	PR202_maker-Super-Scaffold_7-augustus-gene-12.22	3829b17bf237350d5940ea5b0b368082
0.0824	0.0324	0.0883	0.033	a	good	XP_004955716.1	sita:101760465	K00140	PR202_augustus_masked-Super-Scaffold_208-processed-gene-0.438-mRNA-1	b	good	XP_004955716.1	sita:101760465	K00140	PR202_maker-Super-Scaffold_35-augustus-gene-1.84	beb93249e8e1a0b7c68ed319c88f910e
0.0522	0.0164	0.0588	0.0159	b	good	XP_004955583.1	na	na	PR202_maker-Super-Scaffold_35-augustus-gene-4.206-mRNA-1	a	good	XP_004955583.1	na	na	PR202_augustus_masked-Super-Scaffold_183-processed-gene-0.18	c308ad2617e8981dcac01c030b6c92fd
0.0808	0.0362	0.0755	0.0378	a	na	na	na	na	PR202_augustus_masked-Super-Scaffold_557-processed-gene-0.332-mRNA-1	b	na	na	na	na	PR202_maker-Super-Scaffold_1068-augustus-gene-0.246	03add89adb86c2e67f837a7c9027f655
1.4473	0.4239	1.4987	0.4392	a	na	na	na	na	PR202_maker-Super-Scaffold_24-augustus-gene-1.39-mRNA-1	a	good	XP_004982191.1	sita:101764716	K21989	PR202_maker-Super-Scaffold_523-exonerate_protein2genome-gene-0.241	26845f912fdc5d8bbe35ffe3eb2638fe
2.7474	0.2329	3.0	0.2561	a	na	na	na	na	PR202_augustus_masked-Super-Scaffold_285-processed-gene-0.92-mRNA-1	a	good	XP_004970402.1	sita:101776111	K07198	PR202_augustus_masked-Super-Scaffold_214-processed-gene-0.1116	8d68a8d2543d8ccf98ebcd834e92caf2
0.0486	0.0087	0.0576	0.008	a	na	na	na	na	PR202_maker-Super-Scaffold_191-augustus-gene-0.173-mRNA-1	b	na	na	na	na	PR202_maker-Super-Scaffold_110-augustus-gene-0.131	5b68ae063a72b050d1f1c69661075780
1.1473	0.3861	1.0533	0.3999	b	good	XP_004953463.1	sita:101763559	None	PR202_augustus_masked-Super-Scaffold_376-processed-gene-0.264-mRNA-1	a	na	na	na	na	PR202_augustus_masked-Super-Scaffold_100-processed-gene-2.227	82faa946c65d388446701a19be274f96
0.0435	0.0317	0.0474	0.0309	a	na	na	na	na	PR202_maker-Super-Scaffold_191-augustus-gene-4.346-mRNA-1	b	na	na	na	na	PR202_maker-Super-Scaffold_323-augustus-gene-0.302	a831be66f34ab701c5134e51c5d9203f
0.599	0.1565	0.5426	0.1748	b	good	XP_014660134.2	sita:101770500	None	PR202_augustus_masked-Super-Scaffold_3-processed-gene-3.286-mRNA-1	a	good	XP_004974121.1	sita:101777910	K20619	PR202_augustus_masked-Super-Scaffold_37-processed-gene-2.185	08f3c1ff3233adb5a4213bee637f92d5
0.1947	0.092	0.1897	0.0958	b	good	XP_004974025.1	sita:101771794	None	PR202_maker-Super-Scaffold_149-augustus-gene-1.403-mRNA-1	a	good	XP_004974025.1	sita:101771794	None	PR202_maker-Super-Scaffold_37-augustus-gene-1.35	9d710d6dd14530164d2e88e40f471065
0.7664	0.198	0.6669	0.2175	a	good	XP_022683783.1	na	na	PR202_augustus_masked-Super-Scaffold_177-processed-gene-1.154-mRNA-1	a	na	na	na	na	PR202_maker-Super-Scaffold_7-augustus-gene-7.337	b600217a1b44fbc04cc9f2aa02f5ad78
4.2598	0.7209	2.0378	0.7972	a	good	XP_004978254.1	sita:101782497	K00430	PR202_maker-Super-Scaffold_184-augustus-gene-1.98-mRNA-1	a	na	na	na	na	PR202_augustus_masked-Super-Scaffold_1135-processed-gene-0.212	a0cf015e349478fa28f28a88898f8ef9
2.8953	1.0446	3.0	1.0508	a	na	na	na	na	PR202_augustus_masked-Super-Scaffold_1241-processed-gene-0.42-mRNA-1	b	na	na	na	na	PR202_augustus_masked-Super-Scaffold_30-processed-gene-0.269	91bc50ef6687940c4790cd37027ce180
0.0107	0.0159	0.0109	0.0162	a	xo	XP_004971052.1	sita:101754624	None	PR202_maker-scaffold306|size1284463_obj-est_gff_StringTie-gene-0.270-mRNA-1	a	xo	XP_004971052.1	sita:101754624	None	PR202_maker-Super-Scaffold_2765-exonerate_protein2genome-gene-0.278	c2b62f00b678f859d70aa0704772c23f
0.036	0.011	0.0418	0.0106	na	na	na	na	na	PR202_maker-Super-Scaffold_18-augustus-gene-5.27-mRNA-1	b	good	XP_004985838.1	sita:101779075	K04523	PR202_maker-Super-Scaffold_389-augustus-gene-0.19	73e931de88c599e58a51c36496481b50
0.0205	0.0031	0.0215	0.0031	a	na	na	na	na	PR202_maker-Super-Scaffold_9585-augustus-gene-0.10-mRNA-1	b	good	XP_004974234.1	sita:101755326	K05610	PR202_maker-Super-Scaffold_149-augustus-gene-0.357	1b928ebfe12749aad428b67359e7b880
2.0265	1.0135	1.834	1.0447	b	xo	XP_012698776.1	sita:101759910	None	PR202_augustus_masked-Super-Scaffold_70-processed-gene-1.482-mRNA-1	b	na	na	na	na	PR202_augustus_masked-Super-Scaffold_39-processed-gene-6.443	a2e004f58379a5d1659bab4c830e9627
0.473	0.1825	0.4506	0.1896	b	na	na	na	na	PR202_maker-Super-Scaffold_291-augustus-gene-8.450-mRNA-1	b	xo	XP_004957169.1	sita:101755479	None	PR202_maker-Super-Scaffold_10-augustus-gene-3.386	79d91b68b6dfe5e4edc3816f29255b2e
0.6273	0.3924	0.592	0.4067	a	na	na	na	na	PR202_augustus_masked-Super-Scaffold_369-processed-gene-0.229-mRNA-1	a	xo	XP_004955188.1	sita:101753444	None	PR202_maker-Super-Scaffold_84-augustus-gene-0.435	8bfc5b5c7ffdeeda96e8dbb4690b0659
0.8499	0.1714	0.9914	0.1732	a	na	na	na	na	PR202_augustus_masked-Super-Scaffold_134-processed-gene-1.280-mRNA-1	a	good	XP_004962062.1	sita:101766884	K08472	PR202_maker-Super-Scaffold_4927-augustus-gene-0.758	39ef31dbbe0d84018d543300a3e4ded6
0.4953	0.1624	0.4668	0.1713	b	good	XP_004974079.1	sita:101759382	None	PR202_augustus_masked-Super-Scaffold_149-processed-gene-1.487-mRNA-1	a	good	XP_004957405.1	sita:101783035	None	PR202_maker-Super-Scaffold_66-augustus-gene-2.360	d124178338e6352a8aa4dbb86f07e579
2.2117	0.2901	3.044	0.3121	na	good	XP_004958709.1	na	na	PR202_maker-Super-Scaffold_16-augustus-gene-3.1125-mRNA-1	na	xo	XP_004970381.1	sita:101766948	None	PR202_maker-Super-Scaffold_128-augustus-gene-4.874	b04ab5ea818b3ab1e33e157822df8121
0.0574	0.0142	0.0731	0.013	a	xo	XP_004971113.1	sita:101778963	K18730	PR202_augustus_masked-Super-Scaffold_128-processed-gene-0.16-mRNA-1	b	xo	XP_004971113.1	sita:101778963	K18730	PR202_augustus_masked-Super-Scaffold_2765-processed-gene-0.301	0dd08a45e5acd48f54f8c77b7ddbf370
0.0423	0.0127	0.0523	0.0119	a	na	na	na	na	PR202_augustus_masked-Super-Scaffold_1173-processed-gene-1.19-mRNA-1	b	na	na	na	na	PR202_maker-Super-Scaffold_13-augustus-gene-1.36	fd3976e32b82dc3f910016e60777d5c6
0.0173	0.0243	0.023	0.0217	a	na	na	na	na	PR202_maker-Super-Scaffold_4-augustus-gene-1.54-mRNA-1	b	na	na	na	na	PR202_maker-Super-Scaffold_225-augustus-gene-0.492	cc35a437d10562640e53fa0e3a402fa6
0.0	0.0	0.0	0.0	a	good	XP_004961873.1	sita:101759698	None	PR202_augustus_masked-Super-Scaffold_152-processed-gene-4.123-mRNA-1	a	good	XP_004961873.1	sita:101759698	None	PR202_augustus_masked-Super-Scaffold_152-processed-gene-8.28	5e0d7aa5a5699548446ec95b3ba0f1c5
0.0	0.0	0.0	0.0	a	good	XP_022681105.1	na	na	PR202_augustus_masked-Super-Scaffold_152-processed-gene-6.208-mRNA-1	a	good	XP_022681105.1	na	na	PR202_augustus_masked-Super-Scaffold_152-processed-gene-2.530	c6e993af9fbe5b36ea34b535731a7f53
0.0861	0.0043	0.0971	0.0048	a	good	XP_004954217.1	sita:101783413	K01597	PR202_augustus_masked-Super-Scaffold_179-processed-gene-0.145-mRNA-1	b	good	XP_004954217.1	sita:101783413	K01597	PR202_maker-Super-Scaffold_1090-augustus-gene-0.146	e16838a8b3cd3bc0f3776c3048579c50
0.0833	0.0093	0.0856	0.0097	a	good	XP_004976550.1	sita:101780749	None	PR202_augustus_masked-Super-Scaffold_924-processed-gene-0.667-mRNA-1	b	xo	XP_004976550.1	sita:101780749	None	PR202_augustus_masked-Super-Scaffold_39-processed-gene-9.687	c108e53c6d154a2994296bd7f1109846
0.1434	0.014	0.1443	0.0143	a	na	na	na	na	PR202_augustus_masked-Super-Scaffold_4-processed-gene-1.378-mRNA-1	b	na	na	na	na	PR202_augustus_masked-Super-Scaffold_225-processed-gene-0.117	ed700ae4926c7c1454154395a768e5f4
0.0932	0.0274	0.0982	0.0278	a	na	na	na	na	PR202_maker-Super-Scaffold_6-augustus-gene-2.414-mRNA-1	b	na	na	na	na	PR202_maker-Super-Scaffold_307-augustus-gene-3.364	f78ee4b324a1145ff925814842ff4c86
1.0597	0.2672	0.9762	0.2851	a	na	na	na	na	PR202_maker-Super-Scaffold_291-augustus-gene-7.218-mRNA-1	a	xo	XP_004957084.2	sita:101755749	K03327	PR202_maker-Super-Scaffold_311-augustus-gene-2.706	d7da18b07b07ffc4b6d2dc345eb7f7f9
0.042	0.0063	0.0509	0.0058	a	good	XP_004984970.1	sita:101785784	None	PR202_maker-Super-Scaffold_440-augustus-gene-0.24-mRNA-1	b	na	na	na	na	PR202_augustus_masked-Super-Scaffold_435-processed-gene-0.231	0dfc1d6e15a1e7b4f8151d09fd96f927
0.0433	0.0272	0.0524	0.0257	b	good	XP_012702131.1	na	na	PR202_augustus_masked-Super-Scaffold_469-processed-gene-2.191-mRNA-1	a	na	na	na	na	PR202_augustus_masked-Super-Scaffold_362-processed-gene-0.160	108fdbe4bdcf83ed021fe66eebfd244a
0.0	0.0	0.0	0.0	a	na	na	na	na	PR202_augustus_masked-Super-Scaffold_452-processed-gene-2.241-mRNA-1	a	na	na	na	na	PR202_augustus_masked-Super-Scaffold_452-processed-gene-2.183	9aee654517ed8723c4f4fbd8d154d9a4
1.9169	0.7708	2.0092	0.7868	b	na	na	na	na	PR202_augustus_masked-Super-Scaffold_100-processed-gene-2.260-mRNA-1	b	good	XP_004977537.1	sita:101768069	None	PR202_maker-Super-Scaffold_475-exonerate_protein2genome-gene-0.61	54cd350b2c211840c7bdcbc81bb45a9f
0.0442	0.0157	0.0464	0.0158	a	xo	XP_004976232.1	sita:101752770	K22809	PR202_maker-Super-Scaffold_95-augustus-gene-2.528-mRNA-1	b	xo	XP_004976232.1	sita:101752770	K22809	PR202_augustus_masked-Super-Scaffold_39-processed-gene-6.498	ed1043278ac57b466ca787859f1be18e
0.136	0.018	0.1543	0.0174	b	good	XP_004967520.1	sita:101780694	None	PR202_augustus_masked-Super-Scaffold_113-processed-gene-1.160-mRNA-1	a	good	XP_004967520.1	sita:101780694	None	PR202_maker-Super-Scaffold_31-augustus-gene-2.158	dbba6d22e331ae9de1e08638ba390efe
0.0	0.0	0.0	0.0	a	na	na	na	na	PR202_augustus_masked-Super-Scaffold_7-processed-gene-3.482-mRNA-1	a	na	na	na	na	PR202_augustus_masked-Super-Scaffold_7-processed-gene-9.431	59965baaf85586b25bbed6386c181293
0.0501	0.008	0.0528	0.0086	a	na	na	na	na	PR202_augustus_masked-Super-Scaffold_24-processed-gene-8.208-mRNA-1	b	na	na	na	na	PR202_maker-Super-Scaffold_19-augustus-gene-5.383	5805d0402692ddc8b3c5e2ce7e27f658
0.154	0.0111	0.1749	0.0116	a	good	XP_004973918.1	sita:101763841	None	PR202_maker-Super-Scaffold_47-augustus-gene-1.200-mRNA-1	b	good	XP_004973918.1	sita:101763841	None	PR202_maker-Super-Scaffold_80-augustus-gene-5.270	b627eaa37c39dacc6fe767924e5eb5d9
0.072	0.009	0.0738	0.0091	a	xo	XP_004954072.1	sita:101760452	K09338	PR202_maker-Super-Scaffold_84-augustus-gene-4.74-mRNA-1	b	xo	XP_004954072.1	sita:101760452	K09338	PR202_maker-Super-Scaffold_84-augustus-gene-2.169	249d8787098792922ae0a973178a6623
0.0478	0.0081	0.0517	0.0079	b	good	XP_022681153.1	na	na	PR202_maker-Super-Scaffold_549-augustus-gene-0.668-mRNA-1	a	good	XP_022681153.1	na	na	PR202_augustus_masked-Super-Scaffold_20-processed-gene-1.151	3143d11717279e59a1e058cf115b54cf
0.7594	0.0288	0.9135	0.0306	a	na	na	na	na	PR202_maker-Super-Scaffold_18-augustus-gene-6.730-mRNA-1	b	good	XP_004983815.1	sita:101781596	K10577	PR202_maker-Super-Scaffold_583-augustus-gene-0.680	e843448258b692b0654cd88ddea71f71
0.0791	0.0092	0.1052	0.0084	a	xo	XP_004951551.1	sita:101772178	K02935	PR202_augustus_masked-Super-Scaffold_2412-processed-gene-3.643-mRNA-1	na	xo	XP_004951551.1	sita:101772178	K02935	PR202_augustus_masked-Super-Scaffold_25-processed-gene-1.177	592425a2c78ef082ad4f1653d367f66a
0.1147	0.0226	0.117	0.0235	a	good	XP_004973900.1	sita:101757095	None	PR202_maker-Super-Scaffold_37-augustus-gene-0.29-mRNA-1	b	na	na	na	na	PR202_maker-Super-Scaffold_291-augustus-gene-8.475	9549812d5248cc2822d5aca2b3d8ccdf
0.0811	0.0183	0.0802	0.0194	b	na	na	na	na	PR202_maker-Super-Scaffold_435-augustus-gene-0.83-mRNA-1	a	good	XP_004984702.1	sita:101784447	K21407	PR202_maker-Super-Scaffold_159-augustus-gene-0.618	1cce3b2f65445474a504858c40a326cc
0.5919	0.3094	0.5495	0.3201	b	na	na	na	na	PR202_maker-Super-Scaffold_19-augustus-gene-4.622-mRNA-1	b	xo	XP_004965976.1	sita:101775267	K14484	PR202_maker-Super-Scaffold_10-augustus-gene-0.666	239d29dcfff6b217eee509986bc3005b
0.0461	0.0081	0.0533	0.0077	b	good	XP_004957463.1	sita:101771290	None	PR202_maker-Super-Scaffold_3-augustus-gene-2.21-mRNA-1	a	good	XP_004957463.1	sita:101771290	None	PR202_maker-Super-Scaffold_66-augustus-gene-3.470	1d51776102298959603b30ef78da75bf
0.8349	0.1972	0.766	0.2135	b	good	XP_004960514.1	sita:101769978	None	PR202_maker-Super-Scaffold_2761-augustus-gene-0.79-mRNA-1	a	good	XP_004984730.1	sita:101760959	None	PR202_maker-Super-Scaffold_159-augustus-gene-0.649	686015021c861e0ae06d44f37800ac15
0.1113	0.0286	0.1101	0.03	a	na	na	na	na	PR202_maker-Super-Scaffold_171-augustus-gene-0.159-mRNA-1	b	na	na	na	na	PR202_maker-Super-Scaffold_1383-augustus-gene-1.97	8c2420ce8a9a31fa6d1da07f55b84203
1.5655	0.5794	1.4785	0.6068	b	xo	XP_004977409.1	sita:101782229	None	PR202_augustus_masked-Super-Scaffold_266-processed-gene-2.164-mRNA-1	a	good	XP_004970372.1	sita:101763405	None	PR202_augustus_masked-Super-Scaffold_214-processed-gene-0.1087	515952e0cccd0bc9cbe0ef689e795d08
0.0	0.0	0.0	0.0	a	na	na	na	na	PR202_augustus_masked-Super-Scaffold_7-processed-gene-12.820-mRNA-1	a	na	na	na	na	PR202_augustus_masked-Super-Scaffold_7-processed-gene-6.15	5cf0fed9f900411ae16619a442de82fa
0.0675	0.0363	0.0848	0.0337	a	na	na	na	na	PR202_maker-Super-Scaffold_210-augustus-gene-3.815-mRNA-1	b	na	na	na	na	PR202_maker-Super-Scaffold_147-augustus-gene-2.77	5b2d9245f2cea6814edb0de3cbe55e7a
0.0702	0.0167	0.0743	0.0173	b	na	na	na	na	PR202_augustus_masked-Super-Scaffold_89-processed-gene-0.308-mRNA-1	a	na	na	na	na	PR202_augustus_masked-Super-Scaffold_285-processed-gene-0.41	7e7f7cc1ad01b5981a3abbc6873afa3a
0.1036	0.0264	0.1235	0.0247	a	na	na	na	na	PR202_augustus_masked-Super-Scaffold_191-processed-gene-1.4-mRNA-1	b	na	na	na	na	PR202_augustus_masked-Super-Scaffold_110-processed-gene-0.191	b5df8e93ab01619aac15d7dd8b03bb14
0.0	0.0	0.0	0.0	a	good	XP_012704012.1	sita:105915054	None	PR202_maker-Super-Scaffold_152-exonerate_protein2genome-gene-8.692-mRNA-1	a	good	XP_012704012.1	sita:105915054	None	PR202_maker-Super-Scaffold_152-exonerate_protein2genome-gene-4.635	3849951c3dc7233f976cdb7f7af906a2
0.0792	0.0141	0.0975	0.0131	b	good	XP_004957681.1	sita:101756020	K16298	PR202_maker-Super-Scaffold_1019-augustus-gene-0.218-mRNA-1	a	na	na	na	na	PR202_maker-Super-Scaffold_33-augustus-gene-2.18	0e010c1562c096fa3bef5b4339675b7d
0.0905	0.0536	0.0856	0.055	a	na	na	na	na	PR202_maker-Super-Scaffold_6-augustus-gene-0.30-mRNA-1	b	good	XP_004985643.1	sita:101771483	K21919	PR202_maker-Super-Scaffold_5062-augustus-gene-0.725	360cfeac04ca8667274bd8e191cb7599
1.2133	0.2331	1.2142	0.2528	a	good	XP_004974185.1	sita:101771143	K01517	PR202_augustus_masked-Super-Scaffold_37-processed-gene-2.235-mRNA-1	a	na	na	na	na	PR202_maker-Super-Scaffold_201-augustus-gene-1.513	5940e42a377bcf27532c6208c5c626ab
0.9465	0.2459	1.0453	0.2481	b	good	XP_004986005.1	sita:101775953	None	PR202_maker-Super-Scaffold_389-augustus-gene-0.172-mRNA-1	b	na	na	na	na	PR202_maker-Super-Scaffold_2914-augustus-gene-0.151	e3f08ef7fc41985850849570eabae334
0.0148	0.0131	0.0192	0.0118	b	na	na	na	na	PR202_maker-Super-Scaffold_1028-augustus-gene-0.78-mRNA-1	a	na	na	na	na	PR202_maker-Super-Scaffold_361-augustus-gene-0.170	30ff4e60659215df62dc007eea89d5dd
0.0766	0.0188	0.0833	0.0187	a	xo	XP_004967975.1	sita:101754610	K01595	PR202_maker-Super-Scaffold_50-augustus-gene-2.6-mRNA-1	b	xo	XP_004967975.1	sita:101754610	K01595	PR202_augustus_masked-Super-Scaffold_12-processed-gene-1.15	c26c2b1f8bdd3a1842c245dd21a34d6e
0.0635	0.0121	0.0616	0.0123	a	good	XP_004951434.1	sita:101758554	None	PR202_augustus_masked-Super-Scaffold_593-processed-gene-0.268-mRNA-1	a	na	na	na	na	PR202_augustus_masked-Super-Scaffold_25-processed-gene-0.48	441de88534ce57fb6ca6dfb89e7a7552
0.7056	0.2633	0.6425	0.2806	a	good	XP_022683119.1	na	na	PR202_augustus_masked-Super-Scaffold_2420-processed-gene-0.140-mRNA-1	b	good	XP_022683119.1	na	na	PR202_augustus_masked-Super-Scaffold_692-processed-gene-0.174	ea0864a442d52a24f2febfb1f49b4969
0.244	0.0892	0.2477	0.0895	b	good	XP_004961402.2	sita:101780242	K03544	PR202_maker-Super-Scaffold_3028-exonerate_protein2genome-gene-0.164-mRNA-1	a	good	XP_004961402.2	sita:101780242	K03544	PR202_augustus_masked-Super-Scaffold_152-processed-gene-0.253	4f19c207cd9761fffc199fb6273f8647
0.0257	0.0072	0.0342	0.0066	a	na	na	na	na	PR202_maker-Super-Scaffold_231-augustus-gene-1.27-mRNA-1	b	good	XP_004968761.1	sita:101765978	K03950	PR202_maker-Super-Scaffold_283-augustus-gene-2.216	d5109cf213e202344efc3224602c4f5b
0.5957	0.1789	0.5509	0.1944	a	good	XP_004970400.1	sita:101775303	None	PR202_augustus_masked-Super-Scaffold_214-processed-gene-0.1276-mRNA-1	a	good	XP_004961754.1	sita:101777679	None	PR202_augustus_masked-Super-Scaffold_152-processed-gene-7.431	09b9a4f14c91f0db23a77cb965e3a35b
0.1001	0.0356	0.1133	0.0348	b	na	na	na	na	PR202_maker-Super-Scaffold_8-augustus-gene-2.85-mRNA-1	a	na	na	na	na	PR202_maker-Super-Scaffold_291-augustus-gene-7.253	1dbff33adbd05bc57275f3c7f85bf070
0.042	0.009	0.0485	0.0086	a	na	na	na	na	PR202_maker-Super-Scaffold_7-augustus-gene-12.122-mRNA-1	na	na	na	na	na	PR202_maker-scaffold1271_size181379_obj-augustus-gene-0.2	5e2cfebfda5b0eb2b733b19c74e68171
1.237	0.1994	1.6704	0.1984	na	xo	XP_022682984.1	na	na	PR202_maker-Super-Scaffold_128-augustus-gene-4.875-mRNA-1	a	good	XP_004961731.1	sita:101768898	None	PR202_maker-Super-Scaffold_152-augustus-gene-3.296	695ec1b9f0fb01135ebf3a238e4da510
0.0756	0.0125	0.0884	0.0117	b	na	na	na	na	PR202_augustus_masked-Super-Scaffold_158-processed-gene-0.363-mRNA-1	a	na	na	na	na	PR202_maker-Super-Scaffold_302-augustus-gene-0.90	0a25aab22a59b81008ce5f875027ff21
0.0552	0.0159	0.0646	0.0151	a	xo	XP_004976282.1	sita:101771956	None	PR202_augustus_masked-Super-Scaffold_95-processed-gene-3.32-mRNA-1	b	xo	XP_004976282.1	sita:101771956	None	PR202_maker-Super-Scaffold_39-augustus-gene-7.645	dac2d70f616691f8d94efbadf31cd117
0.0998	0.0367	0.1133	0.0354	b	na	na	na	na	PR202_maker-Super-Scaffold_345-augustus-gene-0.30-mRNA-1	a	na	na	na	na	PR202_maker-Super-Scaffold_140-augustus-gene-0.760	456a75b617488e98f00f6d58c99e799d
0.8057	0.5021	0.7516	0.5132	b	na	na	na	na	PR202_maker-Super-Scaffold_8-augustus-gene-2.28-mRNA-1	b	xo	XP_004953969.1	sita:101755049	None	PR202_augustus_masked-Super-Scaffold_84-processed-gene-1.124	aa07dd1bdb6c9832d41361f7c27d1a1d
0.0943	0.0261	0.1134	0.0244	b	na	na	na	na	PR202_augustus_masked-Super-Scaffold_202-processed-gene-1.438-mRNA-1	a	na	na	na	na	PR202_augustus_masked-Super-Scaffold_409-processed-gene-0.70	7d005703fa1b4bb5cf91eb5f7ef106e2
0.8732	0.2438	0.9825	0.2454	a	na	na	na	na	PR202_augustus_masked-Super-Scaffold_291-processed-gene-3.154-mRNA-1	a	good	XP_004956728.1	sita:101777922	K20606	PR202_augustus_masked-Super-Scaffold_603-processed-gene-0.753	4de06f77a576e486afe96e50393ebebb
0.1192	0.0256	0.1188	0.0266	b	xo	XP_012702729.1	sita:101755209	None	PR202_augustus_masked-Super-Scaffold_39-processed-gene-9.585-mRNA-1	a	good	XP_012702729.1	sita:101755209	None	PR202_augustus_masked-Super-Scaffold_924-processed-gene-0.750	c8e9e21eb3879a93549d06645182d98c
0.0962	0.0135	0.0984	0.0144	b	na	na	na	na	PR202_maker-Super-Scaffold_17-augustus-gene-4.13-mRNA-1	a	good	XP_022681744.1	na	na	PR202_maker-Super-Scaffold_52-augustus-gene-2.332	73688848dfc14c7bc4674aa433de6260
0.0742	0.0109	0.0808	0.0108	a	na	na	na	na	PR202_augustus_masked-Super-Scaffold_566-processed-gene-0.204-mRNA-1	b	good	XP_004968266.1	sita:101769630	None	PR202_augustus_masked-Super-Scaffold_263-processed-gene-0.430	e720673d93d13da7ba6f4f2c8833e64c
0.0793	0.0001	0.0913	0.0	b	good	XP_004965696.1	sita:101767192	K12857	PR202_augustus_masked-Super-Scaffold_107-processed-gene-0.176-mRNA-1	a	xo	XP_004965696.1	sita:101767192	K12857	PR202_augustus_masked-Super-Scaffold_253-processed-gene-0.82	75a35f483df88dcceb456efe4d6fd432
0.0379	0.0077	0.0363	0.0079	b	good	XP_004975690.1	sita:101782892	None	PR202_maker-Super-Scaffold_2752-augustus-gene-0.71-mRNA-1	a	xo	XP_004975690.1	sita:101782892	None	PR202_maker-Super-Scaffold_39-augustus-gene-2.59	c46dab7f79c9613f76c8b901cfe301d3
0.1996	0.068	0.1948	0.0707	a	good	XP_004951166.1	sita:101753015	None	PR202_maker-Super-Scaffold_214-augustus-gene-0.124-mRNA-1	b	xo	XP_004951166.1	sita:101753015	None	PR202_maker-Super-Scaffold_128-augustus-gene-4.845	af8f4254446d3aab703bfc81fbcb7042
0.0841	0.0264	0.0868	0.0266	b	xo	XP_004971028.1	sita:101780309	None	PR202_augustus_masked-Super-Scaffold_128-processed-gene-0.136-mRNA-1	a	xo	XP_004971028.1	sita:101780309	None	PR202_augustus_masked-scaffold306_size1284463_obj-processed-gene-0.115	794da6d1807017668d795376af12c47d
0.0474	0.0152	0.0553	0.0144	a	na	na	na	na	PR202_augustus_masked-Super-Scaffold_22-processed-gene-4.166-mRNA-1	b	na	na	na	na	PR202_maker-Super-Scaffold_32-augustus-gene-0.190	3dbdcc8ba6fac466d8a4d317b03429d2
2.3901	0.4218	3.0	0.4336	a	xo	XP_004975559.1	sita:101762509	None	PR202_augustus_masked-Super-Scaffold_39-processed-gene-0.17-mRNA-1	a	na	na	na	na	PR202_maker-Super-Scaffold_100-augustus-gene-2.191	f92871cffa2a45db8ec7dc06239510ad
0.0626	0.0253	0.0593	0.0253	b	na	na	na	na	PR202_maker-Super-Scaffold_254-augustus-gene-0.655-mRNA-1	a	na	na	na	na	PR202_augustus_masked-Super-Scaffold_504-processed-gene-0.595	e76a1f67df45565df897df24a409b42f
0.0701	0.0149	0.0824	0.0142	b	na	na	na	na	PR202_maker-Super-Scaffold_2591-augustus-gene-0.874-mRNA-1	a	good	XP_004959990.1	sita:101771433	K09131	PR202_maker-Super-Scaffold_411-augustus-gene-0.377	0a100055128d5c3318ba7dbb0dd68d21
1.4847	0.4402	1.2996	0.4717	b	good	XP_004979317.1	sita:101760497	K22418	PR202_maker-Super-Scaffold_453-augustus-gene-2.156-mRNA-1	b	good	XP_004975422.1	sita:101776280	K22418	PR202_maker-Super-Scaffold_176-augustus-gene-3.493	17f55615b7558cfec70860b62b1f6dd4
0.0668	0.0601	0.0913	0.0543	b	good	na	na	na	PR202_maker-Super-Scaffold_5062-augustus-gene-0.704-mRNA-1	a	na	na	na	na	PR202_maker-Super-Scaffold_18-augustus-gene-5.1	b81b31ce25b4ad10672e810f849c8a0b
0.0	0.0	0.0	0.0	b	xo	XP_004984267.1	sita:101784849	K20660	PR202_maker-Super-Scaffold_202-augustus-gene-1.494-mRNA-1	a	na	na	na	na	PR202_maker-Super-Scaffold_202-augustus-gene-5.22	228c4fafae4e88452216bb12ad18e045
0.0374	0.0184	0.0467	0.017	a	na	na	na	na	PR202_maker-Super-Scaffold_23-augustus-gene-0.23-mRNA-1	b	na	na	na	na	PR202_augustus_masked-Super-Scaffold_65-processed-gene-4.200	d4e72853b37cc8ac4239b09a85d5f393
0.0574	0.0083	0.0634	0.008	b	na	na	na	na	PR202_maker-Super-Scaffold_147-augustus-gene-2.151-mRNA-1	a	na	na	na	na	PR202_maker-Super-Scaffold_210-augustus-gene-3.876	5378b930fc0e1385b1a3dbebb00b93b8
0.0506	0.0092	0.0607	0.0088	b	na	na	na	na	PR202_maker-Super-Scaffold_49-augustus-gene-0.427-mRNA-1	a	na	na	na	na	PR202_maker-Super-Scaffold_63-augustus-gene-2.47	ce63184b5921f1575381d6eb8063fe0d
0.1124	0.0214	0.1086	0.0228	a	na	na	na	na	PR202_maker-Super-Scaffold_157-augustus-gene-1.275-mRNA-1	b	na	na	na	na	PR202_augustus_masked-Super-Scaffold_118-processed-gene-0.273	ad4951e4e998b381964858b241ae3030
0.8612	0.2582	0.8753	0.2664	b	good	XP_004951526.1	sita:101761254	None	PR202_augustus_masked-Super-Scaffold_4802-processed-gene-0.45-mRNA-1	a	xo	XP_004951525.1	sita:101760850	K16241	PR202_maker-Super-Scaffold_253-augustus-gene-2.78	b07201d312c95e56c8ba14caf29b016f
0.0513	0.04	0.0698	0.0358	a	na	na	na	na	PR202_maker-Super-Scaffold_204-augustus-gene-0.780-mRNA-1	b	good	XP_022680892.1	sita:101765365	None	PR202_maker-Super-Scaffold_243-augustus-gene-0.69	ec394d4c99299bdae9f3300a19a26723
0.026	0.0068	0.0283	0.0073	a	good	XP_004974029.1	sita:101773567	K12489	PR202_augustus_masked-Super-Scaffold_37-processed-gene-1.436-mRNA-1	b	good	XP_004974029.1	sita:101773567	K12489	PR202_maker-Super-Scaffold_149-augustus-gene-1.401	21f0e003a17d2445e8eecbb016080ccf
0.0267	0.0177	0.0354	0.0159	b	na	na	na	na	PR202_augustus_masked-Super-Scaffold_21-processed-gene-0.147-mRNA-1	a	good	XP_012701156.1	na	na	PR202_augustus_masked-Super-Scaffold_467-processed-gene-0.138	b92122b9679512ff45a675432c456113
0.0736	0.0208	0.0784	0.0206	b	xo	XP_004970843.1	sita:101778423	None	PR202_augustus_masked-scaffold306|size1284463_obj-processed-gene-0.16-mRNA-1	a	na	na	na	na	PR202_augustus_masked-Super-Scaffold_134-processed-gene-1.279	5b1227fe59ef7314e44f77410d320ca7
0.1769	0.1319	0.1704	0.1355	b	na	na	na	na	PR202_augustus_masked-Super-Scaffold_19-processed-gene-6.88-mRNA-1	a	na	na	na	na	PR202_maker-Super-Scaffold_24-augustus-gene-9.34	a6bbd9d19afd7f29941945c93e212afd
0.0	0.0	0.0	0.0	a	na	na	na	na	PR202_maker-Super-Scaffold_395-augustus-gene-0.14-mRNA-1	a	na	na	na	na	PR202_maker-Super-Scaffold_395-augustus-gene-3.406	7455849687683e3d603bb5c33e18eaef
2.4106	0.2626	3.0	0.2561	b	good	XP_004953466.1	sita:101765056	None	PR202_augustus_masked-Super-Scaffold_376-processed-gene-0.170-mRNA-1	a	na	na	na	na	PR202_maker-Super-Scaffold_59-augustus-gene-1.56	ed44ec0a607ea9306c3744f35d741a80
0.1137	0.0363	0.1253	0.0353	b	na	na	na	na	PR202_augustus_masked-Super-Scaffold_1173-processed-gene-0.201-mRNA-1	a	na	na	na	na	PR202_maker-Super-Scaffold_13-augustus-gene-0.55	4519b1405316ef35f5638439794294af
0.1166	0.0273	0.1382	0.0254	a	good	XP_004971508.1	sita:101772183	None	PR202_maker-Super-Scaffold_31-augustus-gene-2.170-mRNA-1	b	good	XP_004971508.1	sita:101772183	None	PR202_maker-Super-Scaffold_113-augustus-gene-1.11	fc389ce3ee9b94e2b62dc6e664fbf563
0.1008	0.048	0.0986	0.0492	b	na	na	na	na	PR202_maker-Super-Scaffold_345-augustus-gene-0.34-mRNA-1	a	na	na	na	na	PR202_augustus_masked-Super-Scaffold_140-processed-gene-0.590	72d01eb9006c322dd49c3c4ee070781b
0.141	0.0246	0.1556	0.0238	a	good	XP_004961764.1	sita:101783202	None	PR202_augustus_masked-Super-Scaffold_152-processed-gene-7.420-mRNA-1	b	good	XP_004961764.1	sita:101783202	None	PR202_augustus_masked-Super-Scaffold_514-processed-gene-0.26	f938cdb203d1632a4ceee694e355764b
0.9682	0.1946	1.0097	0.2035	b	na	na	na	na	PR202_augustus_masked-Super-Scaffold_158-processed-gene-0.290-mRNA-1	b	good	XP_004964694.1	sita:101761220	K07964	PR202_maker-Super-Scaffold_357-augustus-gene-0.278	63b97c9ba9f7f39fb79e70ed17f220b5
0.0413	0.0148	0.0497	0.0138	a	good	XP_004961681.1	sita:101784681	K11253	PR202_augustus_masked-Super-Scaffold_152-processed-gene-6.149-mRNA-1	b	good	XP_022680712.1	na	na	PR202_augustus_masked-Super-Scaffold_2768-processed-gene-0.238	0055af62d6c8897a0289134493e20617
0.5736	0.6257	0.5802	0.6223	a	na	na	na	na	PR202_augustus_masked-Super-Scaffold_285-processed-gene-0.17-mRNA-1	b	good	XP_004961753.1	sita:101777258	None	PR202_augustus_masked-Super-Scaffold_514-processed-gene-0.34	5f1b3b89bb055371fa5cb4c281f84dbd
0.0226	0.0165	0.0268	0.0157	a	good	XP_004961365.1	sita:101764975	K04077	PR202_maker-Super-Scaffold_152-augustus-gene-0.18-mRNA-1	na	na	na	na	na	PR202_maker-Super-Scaffold_800-augustus-gene-0.46	7e88ee1e0fe4064ebf37466868e8be69
1.14	0.2486	1.2825	0.2607	b	na	na	na	na	PR202_maker-Super-Scaffold_19-augustus-gene-5.400-mRNA-1	b	na	na	na	na	PR202_maker-Super-Scaffold_1248-augustus-gene-0.288	05e90cc9c63cfd169e67d5a88861a8dc
0.0979	0.0093	0.1076	0.0091	a	na	na	na	na	PR202_maker-scaffold306|size1284463_obj-augustus-gene-0.324-mRNA-1	b	na	na	na	na	PR202_maker-Super-Scaffold_134-augustus-gene-1.100	5a53ffa1fd0e57875e5c45b3133e1f85
0.1601	0.0266	0.1703	0.0266	a	good	XP_004977523.1	sita:101763194	None	PR202_augustus_masked-Super-Scaffold_81-processed-gene-2.299-mRNA-1	b	good	XP_004977523.1	sita:101763194	None	PR202_augustus_masked-Super-Scaffold_475-processed-gene-0.330	c93d4e7e64cb007a3948d532778dbd72
0.9817	0.4522	0.8844	0.4788	b	xo	XP_004954113.1	sita:101776660	None	PR202_augustus_masked-Super-Scaffold_84-processed-gene-2.42-mRNA-1	a	xo	XP_004956934.1	sita:101760627	None	PR202_maker-Super-Scaffold_311-augustus-gene-3.566	d1d88a751694f92ed05d2caa32ae79b1
0.0838	0.0375	0.0818	0.0384	b	good	XP_022680220.1	na	na	PR202_maker-Super-Scaffold_16-augustus-gene-1.707-mRNA-1	a	good	XP_022680220.1	na	na	PR202_maker-Super-Scaffold_5-augustus-gene-0.257	c191b2d53b852872bd93bff8450ad4a3
0.0995	0.0188	0.1113	0.0183	na	good	XP_012702621.1	na	na	PR202_augustus_masked-scaffold1935|size61672_obj-processed-gene-0.17-mRNA-1	b	na	na	na	na	PR202_augustus_masked-Super-Scaffold_38-processed-gene-0.91	30897c638d5a6b0c42fa59d5af2913d4
0.0575	0.0318	0.0703	0.0282	a	na	na	na	na	PR202_augustus_masked-Super-Scaffold_291-processed-gene-6.101-mRNA-1	b	na	na	na	na	PR202_augustus_masked-Super-Scaffold_8-processed-gene-1.493	23ddc9ee08313e59df401cb82b2c3b45
0.049	0.025	0.0551	0.0243	b	na	na	na	na	PR202_maker-Super-Scaffold_435-augustus-gene-2.746-mRNA-1	a	good	XP_022679141.1	na	na	PR202_maker-Super-Scaffold_159-augustus-gene-1.42	a48cb47f92be91635264197ea3f580ae
0.563	0.213	0.5318	0.2269	b	na	na	na	na	PR202_augustus_masked-Super-Scaffold_2539-processed-gene-0.448-mRNA-1	b	xo	XP_004970514.1	sita:101786361	None	PR202_augustus_masked-Super-Scaffold_128-processed-gene-3.60	3603aacdf60593c80003c8b87da29e6c
0.0477	0.0	0.0454	0.0	a	good	XP_004969956.1	sita:101774212	None	PR202_augustus_masked-Super-Scaffold_334-processed-gene-0.188-mRNA-1	b	good	XP_004969956.1	sita:101774212	None	PR202_maker-Super-Scaffold_352-augustus-gene-0.653	c8fe463c0919610de82d72eb8c10466f
0.5304	0.268	0.4924	0.281	a	na	na	na	na	PR202_maker-Super-Scaffold_307-augustus-gene-3.350-mRNA-1	a	good	XP_012700168.1	sita:101765792	K04125	PR202_maker-Super-Scaffold_2499-augustus-gene-1.628	c5e546c1997257cfa1e1e60e13757ce3
0.0545	0.0293	0.0616	0.0284	b	na	na	na	na	PR202_maker-Super-Scaffold_435-augustus-gene-0.81-mRNA-1	a	good	XP_004984710.1	sita:101752992	K03259	PR202_maker-Super-Scaffold_159-augustus-gene-0.613	a0609e51252a83a3fb5b0cc040eda79a
0.6419	0.1358	0.6943	0.1417	a	good	XP_004961897.1	na	na	PR202_augustus_masked-Super-Scaffold_152-processed-gene-4.138-mRNA-1	b	na	na	na	na	PR202_maker-Super-Scaffold_134-augustus-gene-0.646	ef976518391feb8d8e9e031973d3432d
0.0432	0.023	0.0493	0.0218	b	good	XP_004981398.1	sita:101756060	K17804	PR202_augustus_masked-Super-Scaffold_573-processed-gene-0.238-mRNA-1	a	na	na	na	na	PR202_augustus_masked-Super-Scaffold_76-processed-gene-0.341	d1526d105198243cb09bf7ddfb2e0b02
0.8287	0.1668	0.8914	0.1729	b	xo	XP_004970391.1	sita:101770863	None	PR202_maker-Super-Scaffold_128-augustus-gene-4.801-mRNA-1	a	good	XP_004961741.3	sita:101773059	None	PR202_maker-Super-Scaffold_152-augustus-gene-7.343	fcf27eee1d28d021748c30ae065fb72d
0.6889	0.3185	0.6022	0.34	b	xo	XP_004953151.1	sita:101779241	None	PR202_augustus_masked-Super-Scaffold_70-processed-gene-2.5-mRNA-1	a	xo	XP_004954289.1	sita:101778169	None	PR202_augustus_masked-Super-Scaffold_158-processed-gene-0.490	41e6066bf9f2a84639854a9a1824bcc2
0.0519	0.0095	0.0555	0.0093	a	xo	XP_004965923.1	sita:101754729	None	PR202_augustus_masked-Super-Scaffold_253-processed-gene-2.686-mRNA-1	b	good	XP_004965923.1	sita:101754729	None	PR202_maker-Super-Scaffold_4803-augustus-gene-0.305	e15b2dfbeccf247f18e0acd01f775c69
0.6758	0.0053	0.8193	0.0053	a	na	na	na	na	PR202_augustus_masked-Super-Scaffold_7-processed-gene-11.136-mRNA-1	na	na	na	na	na	PR202_maker-Super-Scaffold_39-augustus-gene-5.111	d31fad900c57ed9c61f9df4f0b87875e
0.2236	0.115	0.2253	0.1157	b	xo	XP_012699338.1	sita:105913843	None	PR202_maker-Super-Scaffold_146-augustus-gene-2.43-mRNA-1	a	good	XP_012699338.1	sita:105913843	None	PR202_augustus_masked-Super-Scaffold_603-processed-gene-0.750	c6d629b3c817bd564ce6e5d3dfc5324a
0.0727	0.0329	0.0668	0.0339	a	good	XP_004981147.1	sita:101757160	None	PR202_maker-Super-Scaffold_85-augustus-gene-0.532-mRNA-1	b	na	na	na	na	PR202_augustus_masked-Super-Scaffold_507-processed-gene-1.715	cdf1bcd495b398b233d55e5d7bd4904d
0.0243	0.01	0.0333	0.0089	a	na	na	na	na	PR202_augustus_masked-Super-Scaffold_461-processed-gene-0.94-mRNA-1	b	good	XP_004975367.1	sita:101753172	None	PR202_maker-Super-Scaffold_719-augustus-gene-0.26	bfe672e1cd62928fd8b6ef94d8f2ae68
0.7374	0.4457	0.6841	0.4591	a	good	XP_004972181.1	sita:101771780	None	PR202_maker-Super-Scaffold_334-augustus-gene-0.340-mRNA-1	b	na	na	na	na	PR202_augustus_masked-Super-Scaffold_50-processed-gene-5.259	46dcce059524b9fa9bb14fa7a53c2678
0.1867	0.1048	0.1883	0.1054	a	xo	XP_004965584.1	sita:101756487	None	PR202_maker-Super-Scaffold_10-augustus-gene-1.529-mRNA-1	b	good	XP_004965584.1	sita:101756487	None	PR202_maker-Super-Scaffold_133-augustus-gene-0.350	adf3edd5ce875b27d9492bf40a3ebb1c
0.1722	0.1186	0.1666	0.1192	b	xo	XP_004976180.1	na	na	PR202_augustus_masked-Super-Scaffold_39-processed-gene-6.545-mRNA-1	a	xo	XP_004976180.1	na	na	PR202_maker-Super-Scaffold_95-augustus-gene-2.548	9eece8aa0bdfcdd70c087efc7a101f8c
0.1336	0.0349	0.1474	0.0345	a	good	XP_004961799.1	sita:101766060	None	PR202_maker-Super-Scaffold_152-augustus-gene-7.357-mRNA-1	na	na	na	na	na	PR202_augustus_masked-scaffold262_size819152_subseq_1:109164_obj-processed-gene-0.57	cb0ac79d42d6b8597b7a5720f6e02745
0.1105	0.0151	0.1189	0.0154	a	good	XP_004961520.1	sita:101757535	K17496	PR202_maker-Super-Scaffold_152-augustus-gene-1.706-mRNA-1	a	good	XP_004961520.1	sita:101757535	K17496	PR202_maker-Super-Scaffold_91-augustus-gene-0.39	4145a539b54fea4d11b5703a3edc5c48
10.2354	0.5077	1.4932	0.5481	a	na	na	na	na	PR202_augustus_masked-Super-Scaffold_285-processed-gene-0.90-mRNA-1	a	na	na	na	na	PR202_maker-Super-Scaffold_100-augustus-gene-3.134	f9daadcc71c000e9a5f17fe37fdb85b9
0.0545	0.0153	0.062	0.0147	a	good	XP_004977034.1	sita:101771165	None	PR202_maker-Super-Scaffold_184-augustus-gene-0.69-mRNA-1	b	good	XP_004977034.1	sita:101771165	None	PR202_augustus_masked-Super-Scaffold_243-processed-gene-0.291	f8cb3b88be3899eefe585822bc74bbdf
0.8168	0.1361	1.0253	0.1343	na	xo	XP_004951546.1	sita:101770184	None	PR202_maker-Super-Scaffold_25-augustus-gene-1.76-mRNA-1	b	good	XP_004965923.1	sita:101754729	None	PR202_maker-Super-Scaffold_4803-augustus-gene-0.305	e44a287ad679460dd70b57e414d6b103
0.7431	0.1776	0.7283	0.1855	a	na	na	na	na	PR202_augustus_masked-Super-Scaffold_7-processed-gene-2.100-mRNA-1	b	good	XP_004975559.1	sita:101762509	None	PR202_augustus_masked-Super-Scaffold_176-processed-gene-2.77	216276ca57e8f19946f25d74cd91fd3a
0.7534	0.481	0.6959	0.501	b	na	na	na	na	PR202_augustus_masked-Super-Scaffold_8-processed-gene-2.304-mRNA-1	a	na	na	na	na	PR202_augustus_masked-Super-Scaffold_581-processed-gene-0.272	1f0752a955339a7af50937369af3d0a1
0.0621	0.0116	0.0664	0.0118	a	xo	XP_004966256.1	na	na	PR202_augustus_masked-Super-Scaffold_1173-processed-gene-1.225-mRNA-1	b	xo	XP_004966256.1	na	na	PR202_augustus_masked-Super-Scaffold_13-processed-gene-1.442	71a24687c31d5c9d7d66ce165bcc11c9
0.2914	0.1284	0.2898	0.1325	a	na	na	na	na	PR202_maker-Super-Scaffold_100-augustus-gene-3.57-mRNA-1	a	na	na	na	na	PR202_maker-Super-Scaffold_76-augustus-gene-0.32	25eff071719cf9ebe69e729718cd8f3f
1.0061	0.3383	0.9664	0.3527	a	na	na	na	na	PR202_maker-Super-Scaffold_100-augustus-gene-2.188-mRNA-1	b	xo	XP_004970673.1	sita:101780159	None	PR202_maker-Super-Scaffold_128-augustus-gene-2.105	88e43b0efcc24a68cd2b2d73d77e176a
1.1546	0.3329	1.0762	0.3469	a	na	na	na	na	PR202_augustus_masked-Super-Scaffold_39-processed-gene-2.446-mRNA-1	b	good	XP_004952727.1	sita:101780717	None	PR202_augustus_masked-Super-Scaffold_453-processed-gene-1.548	4fa3c2ecc88e460deb235b7346c9c4d6
1.7934	0.8597	1.5935	0.879	a	na	na	na	na	PR202_maker-Super-Scaffold_395-augustus-gene-3.407-mRNA-1	b	na	na	na	na	PR202_augustus_masked-Super-Scaffold_84-processed-gene-0.604	6f499edbd6bdbc9f2fb312e2b3e2e6f3
0.0995	0.0312	0.1134	0.0301	b	xo	XP_004979297.1	sita:101786812	None	PR202_maker-Super-Scaffold_128-augustus-gene-0.560-mRNA-1	a	xo	XP_004979297.1	sita:101786812	None	PR202_maker-Super-Scaffold_2765-augustus-gene-0.58	581fe6e96c1ac326d5ad8ad725b03564
0.0884	0.0105	0.0918	0.0106	a	na	na	na	na	PR202_augustus_masked-Super-Scaffold_4946-processed-gene-1.539-mRNA-1	b	na	na	na	na	PR202_augustus_masked-Super-Scaffold_2529-processed-gene-0.393	5e47ad90429423cea39d9d8dbce1cebc
0.7484	0.1588	0.8608	0.1608	b	good	XP_022680185.1	na	na	PR202_maker-Super-Scaffold_364-augustus-gene-0.214-mRNA-1	b	good	XP_004973277.1	sita:101768991	K18693	PR202_maker-Super-Scaffold_469-augustus-gene-0.80	078f5488e327f2391b6c0cb59d280f17
0.0801	0.0365	0.1156	0.0316	a	good	XP_004975863.1	sita:101780868	K09264	PR202_augustus_masked-Super-Scaffold_365-processed-gene-0.451-mRNA-1	b	xo	XP_004975863.1	sita:101780868	K09264	PR202_maker-Super-Scaffold_39-augustus-gene-3.712	7725e595de3d496d059ceb979b65cc64
0.1232	0.0307	0.1144	0.0327	a	xo	XP_004954323.1	sita:101756000	K09753	PR202_maker-Super-Scaffold_158-augustus-gene-0.49-mRNA-1	b	xo	XP_004954323.1	sita:101756000	K09753	PR202_maker-Super-Scaffold_84-augustus-gene-3.43	7570e152398244014dfc726946b5a108
0.8108	0.2305	0.8743	0.2348	b	na	na	na	na	PR202_maker-Super-Scaffold_32-augustus-gene-1.127-mRNA-1	a	na	na	na	na	PR202_maker-Super-Scaffold_22-augustus-gene-5.14	2a6a5697f8964f7e270337daa56439af
1.3025	0.3981	1.1961	0.4192	na	xo	XP_004953837.1	sita:101770337	K17991	PR202_maker-Super-Scaffold_84-augustus-gene-0.454-mRNA-1	b	good	XP_004965153.1	sita:101773919	K17991	PR202_maker-Super-Scaffold_371-augustus-gene-2.20	8e166ad40b6de4f55f7973fb989a7609
0.0118	0.0023	0.0138	0.0022	a	good	XP_004974007.1	sita:101764387	None	PR202_maker-Super-Scaffold_37-augustus-gene-2.743-mRNA-1	b	good	XP_004974007.1	sita:101764387	None	PR202_maker-Super-Scaffold_149-augustus-gene-1.468	79e9d4cb54181497c52639d0f938e250
0.2711	0.0655	0.2649	0.0677	a	good	XP_004954719.1	sita:101769801	None	PR202_augustus_masked-Super-Scaffold_28-processed-gene-0.7-mRNA-1	b	xo	XP_004954719.1	sita:101769801	None	PR202_augustus_masked-Super-Scaffold_2412-processed-gene-1.31	a8d1de5e5808364c55ff41ce37b7abed
0.0414	0.0053	0.0485	0.0051	b	xo	XP_004953265.1	sita:101755314	None	PR202_maker-Super-Scaffold_70-augustus-gene-2.637-mRNA-1	a	na	na	na	na	PR202_maker-Super-Scaffold_7-augustus-gene-12.113	f7ff58146b19212609a06cb85cd892ee
0.0924	0.0396	0.1107	0.0377	a	na	na	na	na	PR202_augustus_masked-Super-Scaffold_22-processed-gene-6.80-mRNA-1	b	na	na	na	na	PR202_maker-Super-Scaffold_32-augustus-gene-4.142	62180bc413f30142ef41a60e69d0cfb3
1.0767	0.2876	1.1431	0.2937	b	na	na	na	na	PR202_maker-Super-Scaffold_17-augustus-gene-3.362-mRNA-1	b	good	XP_022684018.1	na	na	PR202_maker-Super-Scaffold_243-augustus-gene-1.663	f8c701cbecdccb433a9b70c86f9d6fd8
0.8667	0.0619	1.0866	0.0631	a	xo	XP_004976011.1	na	na	PR202_maker-Super-Scaffold_95-augustus-gene-1.8-mRNA-1	a	na	na	na	na	PR202_augustus_masked-Super-Scaffold_7-processed-gene-4.407	c7334d58085ed6a1d8ac76aabceb4898
0.067	0.0188	0.0792	0.0177	b	good	XP_004957468.1	sita:101773317	K01803	PR202_maker-Super-Scaffold_3-augustus-gene-2.18-mRNA-1	a	good	XP_004957468.1	sita:101773317	K01803	PR202_maker-Super-Scaffold_66-augustus-gene-3.474	1a838099bffb926c5ca3392952f772dc
0.7564	0.0464	0.8975	0.0509	a	good	XP_004975868.1	sita:101782762	K06630	PR202_maker-Super-Scaffold_365-augustus-gene-0.324-mRNA-1	a	na	na	na	na	PR202_maker-Super-Scaffold_7-augustus-gene-4.0	530242ed4fcb871e6698705dfd596ada
2.0393	0.7549	1.7368	0.7852	a	na	na	na	na	PR202_augustus_masked-Super-Scaffold_146-processed-gene-1.424-mRNA-1	a	xo	XP_004954202.1	na	na	PR202_augustus_masked-Super-Scaffold_84-processed-gene-3.140	4f05850cd8e07fa14e2ab9f32c329539
0.035	0.0025	0.0398	0.0024	b	good	XP_004979006.1	sita:101781295	None	PR202_augustus_masked-Super-Scaffold_3028-processed-gene-0.579-mRNA-1	a	good	XP_004979006.1	sita:101781295	None	PR202_augustus_masked-Super-Scaffold_152-processed-gene-0.139	2fc9d72ffe9b77f069736080fe5819af
0.5848	0.0213	0.6808	0.0261	a	xo	XP_004966051.1	sita:101771090	K02147	PR202_maker-Super-Scaffold_10-augustus-gene-0.645-mRNA-1	a	na	na	na	na	PR202_augustus_masked-Super-Scaffold_25-processed-gene-0.61	ff46e9c34b267f7b557cc08bb57f4a20
0.0492	0.0225	0.0558	0.022	a	good	XP_004953336.1	sita:101782592	K04715	PR202_maker-Super-Scaffold_2978-augustus-gene-0.66-mRNA-1	b	xo	XP_004953336.1	sita:101782592	K04715	PR202_maker-Super-Scaffold_70-augustus-gene-3.53	61a2c12a43631c70f8e71826cb27de66
1.236	0.1323	1.406	0.1431	a	na	na	na	na	PR202_augustus_masked-Super-Scaffold_408-processed-gene-0.74-mRNA-1	a	na	na	na	na	PR202_augustus_masked-Super-Scaffold_204-processed-gene-0.579	3b468baabef5ab3a46f95ea43a7f89c0
0.966	0.4929	0.8598	0.5214	b	na	na	na	na	PR202_maker-Super-Scaffold_266-augustus-gene-2.872-mRNA-1	b	good	XP_004963689.1	sita:101785901	None	PR202_augustus_masked-Super-Scaffold_514-processed-gene-0.68	3c9f321df856ffca9799a1868a53c635
0.0565	0.0118	0.0573	0.012	a	na	na	na	na	PR202_augustus_masked-Super-Scaffold_1693-processed-gene-0.53-mRNA-1	a	na	na	na	na	PR202_augustus_masked-Super-Scaffold_50-processed-gene-1.4	4532bb67abad5fe18d45bc8695a2e27b
0.0316	0.011	0.0398	0.0102	b	good	XP_004962844.1	sita:101767430	K20295	PR202_maker-Super-Scaffold_124-augustus-gene-1.16-mRNA-1	a	na	na	na	na	PR202_maker-Super-Scaffold_105-augustus-gene-4.313	5e99472e42085be201440226a04e1050
0.0945	0.0165	0.0906	0.0175	b	good	XP_004963606.1	sita:101766616	None	PR202_augustus_masked-Super-Scaffold_69-processed-gene-0.185-mRNA-1	a	good	XP_004963606.1	sita:101766616	None	PR202_augustus_masked-Super-Scaffold_2499-processed-gene-1.433	eddaa39add00444155b418e6d61d355a
0.1391	0.0151	0.1431	0.0161	a	na	na	na	na	PR202_augustus_masked-Super-Scaffold_40-processed-gene-0.69-mRNA-1	b	na	na	na	na	PR202_maker-Super-Scaffold_38-augustus-gene-1.393	41d817edd4d9cd372f5f5883c1eea590
0.1076	0.0424	0.1203	0.0413	b	na	na	na	na	PR202_maker-Super-Scaffold_266-augustus-gene-0.432-mRNA-1	a	na	na	na	na	PR202_maker-Super-Scaffold_182-augustus-gene-0.380	2e9f13ae512e20a89d6c0c3ab0c49a89
0.9754	0.3064	1.0646	0.306	a	na	na	na	na	PR202_augustus_masked-Super-Scaffold_7-processed-gene-5.154-mRNA-1	a	xo	XP_004976194.1	sita:101772770	K15404	PR202_augustus_masked-Super-Scaffold_95-processed-gene-2.124	e0798296011c6a8fbacc43ff6a3df301
0.0309	0.0084	0.0397	0.0077	b	good	XP_004953592.1	sita:101780979	K18670	PR202_maker-Super-Scaffold_376-augustus-gene-0.114-mRNA-1	a	xo	XP_004953592.1	sita:101780979	K18670	PR202_maker-Super-Scaffold_70-augustus-gene-5.60	30ed772143a39acc22046a17cf2bca47
0.0494	0.0096	0.0619	0.0089	b	na	na	na	na	PR202_maker-Super-Scaffold_19-augustus-gene-0.413-mRNA-1	a	na	na	na	na	PR202_maker-Super-Scaffold_24-augustus-gene-0.10	5109a50871149c1959ce67ff80d4155f
0.0939	0.0281	0.1109	0.027	a	na	na	na	na	PR202_augustus_masked-Super-Scaffold_302-processed-gene-0.572-mRNA-1	b	na	na	na	na	PR202_augustus_masked-Super-Scaffold_158-processed-gene-0.357	a8bf06db9a2f7bd8bf2bda11dab8618e
0.5086	0.151	0.4452	0.1662	a	good	XP_004961594.1	sita:101784551	K05391	PR202_maker-Super-Scaffold_152-augustus-gene-6.39-mRNA-1	a	good	XP_022682263.1	sita:101785555	None	PR202_maker-Super-Scaffold_565-augustus-gene-0.21	5cad9ab82b258b3cf5e8afcce9bbc0b8
0.2918	0.1347	0.2986	0.1363	a	na	na	na	na	PR202_maker-Super-Scaffold_182-augustus-gene-2.496-mRNA-1	b	na	na	na	na	PR202_augustus_masked-Super-Scaffold_65-processed-gene-0.295	720b3fe9716d5643835f01350248e1db
0.0484	0.0124	0.0467	0.013	a	good	XP_012700421.1	na	na	PR202_maker-Super-Scaffold_308-augustus-gene-0.104-mRNA-1	b	good	XP_012700421.1	na	na	PR202_maker-scaffold811_size334221_obj-augustus-gene-0.6	c16215c96267ab0f38d0663f891f3df6
0.8906	0.4063	0.8016	0.422	b	good	XP_004965175.1	sita:101782953	K09422	PR202_maker-Super-Scaffold_371-augustus-gene-2.28-mRNA-1	na	xo	XP_004953828.1	sita:101766683	K09422	PR202_augustus_masked-Super-Scaffold_84-processed-gene-0.654	cf2bbdf16337a605e2dcf7eb19388900
0.0192	0.0097	0.0263	0.0086	a	na	na	na	na	PR202_maker-Super-Scaffold_100-augustus-gene-3.23-mRNA-1	na	xo	XP_012700594.1	sita:101758091	None	PR202_maker-Super-Scaffold_266-augustus-gene-2.975	28f2c2f2cd6fe4956e5a300a7e0e2589
0.1023	0.0295	0.1064	0.0303	a	na	na	na	na	PR202_maker-Super-Scaffold_59-augustus-gene-2.583-mRNA-1	b	na	na	na	na	PR202_maker-Super-Scaffold_2914-augustus-gene-0.145	adea2f562a2b12d3e1545c41e5bcf94d
0.0858	0.0112	0.0992	0.0108	b	xo	XP_004961824.1	sita:101775371	K22985	PR202_augustus_masked-Super-Scaffold_128-processed-gene-3.66-mRNA-1	a	good	XP_004961824.1	sita:101775371	K22985	PR202_augustus_masked-Super-Scaffold_214-processed-gene-0.1323	fa6c69b44ae9775bae3908d2954fc287
0.175	0.0983	0.2003	0.095	a	na	na	na	na	PR202_augustus_masked-Super-Scaffold_100-processed-gene-3.214-mRNA-1	b	na	na	na	na	PR202_maker-Super-Scaffold_538-augustus-gene-0.59	fcad6d7b2b84451a90af73e5643c3129
0.0564	0.0272	0.0665	0.0259	a	na	na	na	na	PR202_maker-Super-Scaffold_291-augustus-gene-8.500-mRNA-1	a	na	na	na	na	PR202_maker-Super-Scaffold_8-augustus-gene-2.107	e0ca71e2aaa9df2c963c2d87d6e449e9
0.1181	0.0209	0.1187	0.0216	a	good	XP_004975387.1	sita:101761952	None	PR202_maker-Super-Scaffold_177-augustus-gene-1.16-mRNA-1	b	good	XP_004975387.1	sita:101761952	None	PR202_maker-Super-Scaffold_719-augustus-gene-0.1	549bc49b477bd0976d76005f1a860eda
1.3601	0.3397	1.2722	0.3677	a	good	XP_004959378.1	sita:101786134	None	PR202_maker-Super-Scaffold_193-augustus-gene-0.411-mRNA-1	a	na	na	na	na	PR202_augustus_masked-Super-Scaffold_362-processed-gene-0.252	81c2d50f34efc765fbc28e71b3810504
0.1336	0.0349	0.1474	0.0345	a	good	XP_004961799.1	sita:101766060	None	PR202_maker-Super-Scaffold_152-augustus-gene-3.323-mRNA-1	na	na	na	na	na	PR202_augustus_masked-scaffold262_size819152_subseq_1:109164_obj-processed-gene-0.57	b954507fab3acad5a1799930b2518b89
1.2717	0.6528	1.1957	0.6667	b	good	XP_004979542.1	sita:101786678	None	PR202_augustus_masked-Super-Scaffold_154-processed-gene-1.88-mRNA-1	a	na	na	na	na	PR202_maker-Super-Scaffold_22-augustus-gene-9.428	cf6eb8fc3e8a5cd31b0e00a48cbf6066
0.9066	0.0698	1.2248	0.0712	b	xo	XP_004975964.1	sita:101752767	K00737	PR202_maker-Super-Scaffold_39-augustus-gene-4.97-mRNA-1	b	xo	XP_004952972.1	sita:101771384	K00737	PR202_maker-Super-Scaffold_70-exonerate_protein2genome-gene-0.407	ff315f620763dca671780085f55ca8f8
0.0557	0.0149	0.0649	0.0142	a	xo	XP_012703274.1	na	na	PR202_maker-Super-Scaffold_39-augustus-gene-2.70-mRNA-1	b	good	XP_012703274.1	na	na	PR202_maker-Super-Scaffold_2752-augustus-gene-0.78	3aa47fa8dde24d16963655009decfe0b
0.0502	0.0232	0.0554	0.0221	b	na	na	na	na	PR202_maker-Super-Scaffold_278-augustus-gene-3.304-mRNA-1	a	good	XP_012700563.2	sita:101775399	K19355	PR202_augustus_masked-Super-Scaffold_2420-processed-gene-0.78	daa1be12e880cb409ff1b83799fbf72d
0.1034	0.0237	0.1142	0.0241	b	xo	XP_004951839.1	sita:101753543	None	PR202_augustus_masked-Super-Scaffold_2412-processed-gene-1.78-mRNA-1	a	xo	XP_004951839.1	sita:101753543	None	PR202_maker-Super-Scaffold_25-augustus-gene-3.111	9be9511638ba042a052d2a9fae0e951b
0.0346	0.0021	0.0451	0.0019	a	xo	XP_004966051.1	sita:101771090	K02147	PR202_maker-Super-Scaffold_10-augustus-gene-0.645-mRNA-1	b	good	XP_004966051.1	sita:101771090	K02147	PR202_maker-Super-Scaffold_133-augustus-gene-0.262	2f911323ff460c948255d2ce96732e8b
0.0583	0.0094	0.0596	0.0095	a	na	na	na	na	PR202_maker-Super-Scaffold_395-augustus-gene-3.421-mRNA-1	na	good	XP_004964911.1	sita:101779991	None	PR202_maker-scaffold188_size953578_subseq_1:125922_obj-augustus-gene-0.60	38b1eee0f6bfceedc42d781b27a4ad00
0.0525	0.0174	0.063	0.0164	b	na	na	na	na	PR202_augustus_masked-Super-Scaffold_19-processed-gene-5.51-mRNA-1	a	na	na	na	na	PR202_augustus_masked-Super-Scaffold_24-processed-gene-8.195	2092c5c77086274eef793cfb760af8fb
0.0665	0.021	0.0837	0.0192	b	good	XP_004965504.1	sita:101756219	None	PR202_maker-Super-Scaffold_3-augustus-gene-4.625-mRNA-1	a	good	XP_004965504.1	sita:101756219	None	PR202_maker-Super-Scaffold_66-augustus-gene-1.346	373152dc70321ceb520d6dece8c9ee68
0.5082	0.2564	0.462	0.2702	na	xo	XP_004951554.1	na	na	PR202_maker-Super-Scaffold_25-augustus-gene-1.34-mRNA-1	b	good	XP_022681875.1	sita:101756497	None	PR202_maker-Super-Scaffold_4803-augustus-gene-0.365	65822cda8c54ca23e5a2761cfb45d4a5
1.0831	0.4536	1.2072	0.4382	a	na	na	na	na	PR202_maker-Super-Scaffold_7-augustus-gene-5.468-mRNA-1	b	na	na	na	na	PR202_maker-Super-Scaffold_39-augustus-gene-6.36	d9a4f17cdd2f9e07288f0db704d43458
0.1151	0.0266	0.1196	0.0271	a	xo	XP_004967473.1	sita:101760418	None	PR202_maker-Super-Scaffold_12-augustus-gene-4.1030-mRNA-1	b	xo	XP_004967473.1	sita:101760418	None	PR202_maker-Super-Scaffold_50-augustus-gene-5.1229	e5936d2598ae573f675f28a402f66e9f
0.1092	0.057	0.1056	0.0592	b	good	XP_004987123.1	sita:101759487	K07297	PR202_augustus_masked-Super-Scaffold_15-processed-gene-2.926-mRNA-1	a	na	na	na	na	PR202_maker-Super-Scaffold_18-augustus-gene-2.547	b96c703378dada6f21cd96c2e0b0f449
0.0403	0.0158	0.0537	0.0143	b	good	XP_004986096.1	sita:101778396	K01613	PR202_maker-Super-Scaffold_389-augustus-gene-0.205-mRNA-1	a	na	na	na	na	PR202_maker-Super-Scaffold_18-augustus-gene-6.786	1585456156e88a6497977749f38229fb
0.0728	0.0228	0.0866	0.0214	b	good	XP_004968274.1	sita:101773265	K00232	PR202_augustus_masked-Super-Scaffold_263-processed-gene-0.439-mRNA-1	a	na	na	na	na	PR202_maker-Super-Scaffold_566-augustus-gene-0.318	d31534f8d7b0e954847341423ed6d66b
0.3	0.1438	0.2902	0.145	a	na	na	na	na	PR202_maker-Super-Scaffold_100-augustus-gene-3.110-mRNA-1	a	na	na	na	na	PR202_maker-Super-Scaffold_76-augustus-gene-0.43	e49588d0b3e7a50da861b4d97d4b924e
0.0614	0.0285	0.0741	0.027	b	na	na	na	na	PR202_maker-Super-Scaffold_345-augustus-gene-0.148-mRNA-1	a	na	na	na	na	PR202_augustus_masked-Super-Scaffold_140-processed-gene-0.675	5f84b1c99931086566a8907d6f4711a6
0.8514	0.3928	0.7826	0.4098	b	na	na	na	na	PR202_augustus_masked-Super-Scaffold_2539-processed-gene-0.464-mRNA-1	a	na	na	na	na	PR202_maker-Super-Scaffold_134-augustus-gene-0.671	a776d21125b7e7c6399d57bfc6d5499d
0.5544	0.1866	0.4955	0.2004	a	na	na	na	na	PR202_maker-Super-Scaffold_25-augustus-gene-3.57-mRNA-1	b	good	XP_004965689.1	sita:101764330	None	PR202_augustus_masked-Super-Scaffold_107-processed-gene-0.172	10b1e750251c4accd86c3f69028dff5c
6.8146	0.61	2.0994	0.6876	b	na	na	na	na	PR202_maker-Super-Scaffold_538-augustus-gene-0.20-mRNA-1	na	xo	XP_004986403.1	sita:101769490	K22378	PR202_augustus_masked-Super-Scaffold_266-processed-gene-2.47	c3ea76b7ecda3cc166bbcf37ce7a5ec1
0.0885	0.0001	0.098	0.0	a	good	XP_004976960.1	sita:101775211	K20791	PR202_augustus_masked-Super-Scaffold_184-processed-gene-0.540-mRNA-1	b	good	XP_004976960.1	sita:101775211	K20791	PR202_augustus_masked-Super-Scaffold_243-processed-gene-1.448	9012db42865f0978d94b8be017d63ff7
0.0278	0.0154	0.0372	0.0137	a	xo	XP_004966144.1	sita:101774193	None	PR202_maker-Super-Scaffold_1173-augustus-gene-1.1029-mRNA-1	b	na	na	na	na	PR202_augustus_masked-Super-Scaffold_13-processed-gene-1.391	5548a11cfa76ca0f4e611a49ef5ccb25
1.7165	0.0304	1.6227	0.0422	b	na	na	na	na	PR202_maker-Super-Scaffold_507-augustus-gene-1.1124-mRNA-1	a	good	XP_004961848.1	sita:101785219	K03283	PR202_maker-Super-Scaffold_152-augustus-gene-8.228	c845795219e850e4565796a79497dd37
0.0838	0.0124	0.0967	0.0123	a	na	na	na	na	PR202_augustus_masked-Super-Scaffold_4-processed-gene-1.377-mRNA-1	b	na	na	na	na	PR202_augustus_masked-Super-Scaffold_225-processed-gene-0.118	a258e5d6ff7321a3509f02477cde4d29
0.3136	0.1546	0.3175	0.1552	b	na	na	na	na	PR202_augustus_masked-Super-Scaffold_134-processed-gene-1.360-mRNA-1	a	xo	XP_022682481.1	sita:101777617	None	PR202_augustus_masked-scaffold306_size1284463_obj-processed-gene-0.99	ffa269d20dc637bae6ebd7a8bf271019
0.0751	0.0096	0.0909	0.0091	na	xo	XP_004965878.1	sita:101771089	None	PR202_augustus_masked-Super-Scaffold_253-processed-gene-2.659-mRNA-1	b	good	XP_004965878.1	sita:101771089	None	PR202_augustus_masked-Super-Scaffold_4803-processed-gene-0.77	0bbf88a764cf4c36cbac59a788144f40
0.0612	0.0039	0.09	0.0033	a	good	XP_004961729.1	sita:101767823	K22450	PR202_maker-Super-Scaffold_152-augustus-gene-3.333-mRNA-1	b	good	XP_004961729.1	sita:101767823	K22450	PR202_augustus_masked-Super-Scaffold_514-processed-gene-0.46	4d9a7babefd4d3f1de822e42ee0cb5d2
2.717	0.2289	3.0	0.2512	b	good	XP_004966072.2	sita:101780139	None	PR202_maker-Super-Scaffold_133-augustus-gene-0.270-mRNA-1	a	na	na	na	na	PR202_augustus_masked-Super-Scaffold_24-processed-gene-5.327	68a82eea5dbc33160c23c26ac6a62606
0.5152	0.3645	0.5221	0.367	b	good	XP_004964720.1	sita:101770539	K12260	PR202_maker-Super-Scaffold_357-augustus-gene-0.217-mRNA-1	a	na	na	na	na	PR202_maker-Super-Scaffold_4-augustus-gene-0.538	1abcc20ff4ec178453ad9cb53de4c040
0.4039	0.1236	0.4087	0.1249	a	na	na	na	na	PR202_maker-Super-Scaffold_539-augustus-gene-0.8-mRNA-1	b	na	na	na	na	PR202_maker-Super-Scaffold_685-augustus-gene-0.20	4398d3cab916fe4914cf0629d96413a9
0.0655	0.008	0.063	0.0116	b	na	na	na	na	PR202_augustus_masked-Super-Scaffold_234-processed-gene-4.80-mRNA-1	a	na	na	na	na	PR202_augustus_masked-Super-Scaffold_305-processed-gene-6.57	6d3e67ad54e5fec39ef21393433fb408
0.1159	0.0073	0.1343	0.0071	a	na	na	na	na	PR202_maker-Super-Scaffold_18-augustus-gene-5.53-mRNA-1	b	good	XP_004985903.1	sita:101771094	K02931	PR202_maker-Super-Scaffold_389-augustus-gene-0.46	59ce0dc242acb0ef3cf597cd3a622653
0.049	0.0252	0.0538	0.0249	b	good	XP_004958782.1	na	na	PR202_augustus_masked-Super-Scaffold_16-processed-gene-3.818-mRNA-1	a	good	XP_004958781.1	sita:101780876	None	PR202_augustus_masked-Super-Scaffold_34-processed-gene-0.94	980df50117d2f0f6235a39674e417fb5
0.048	0.015	0.053	0.015	a	xo	XP_004957160.1	sita:101786519	K00765	PR202_maker-Super-Scaffold_311-augustus-gene-1.69-mRNA-1	b	xo	XP_004957160.1	sita:101786519	K00765	PR202_maker-Super-Scaffold_10-augustus-gene-3.391	fc87f44090a17a203e3d00fa0f9aa858
0.0578	0.0392	0.0638	0.0381	a	good	XP_004961161.1	sita:101785214	None	PR202_augustus_masked-Super-Scaffold_2499-processed-gene-0.690-mRNA-1	b	good	XP_012700437.1	na	na	PR202_maker-Super-Scaffold_69-augustus-gene-1.39	fad5a909ad457d4305bb46c2937427cf
0.0	0.0	0.0	0.0	a	good	XP_022680817.1	na	na	PR202_maker-Super-Scaffold_152-augustus-gene-7.388-mRNA-1	a	good	XP_022680817.1	na	na	PR202_maker-Super-Scaffold_152-augustus-gene-3.350	bc67be1e6e1687268e257149906b15ad
0.0486	0.0044	0.0576	0.0042	a	good	XP_022681707.1	na	na	PR202_augustus_masked-Super-Scaffold_322-processed-gene-0.150-mRNA-1	b	good	XP_022681707.1	na	na	PR202_maker-Super-Scaffold_299-augustus-gene-0.70	977c92147961e2be0eebeebdc89753d4
0.0831	0.0191	0.0906	0.0188	b	na	na	na	na	PR202_maker-Super-Scaffold_19-augustus-gene-6.782-mRNA-1	a	na	na	na	na	PR202_maker-Super-Scaffold_24-augustus-gene-10.34	17392b1b722fce2126a786fbf004c500
0.0537	0.0573	0.0597	0.0549	b	good	XP_022682855.1	na	na	PR202_maker-Super-Scaffold_263-augustus-gene-0.27-mRNA-1	a	na	na	na	na	PR202_maker-Super-Scaffold_566-augustus-gene-0.337	447768948dda0420c68334cae450df2d
0.609	0.0657	0.7475	0.0669	b	xo	XP_004953152.1	sita:101779635	K00856	PR202_augustus_masked-Super-Scaffold_70-processed-gene-2.83-mRNA-1	a	xo	XP_004976239.1	sita:101755894	K00856	PR202_maker-Super-Scaffold_95-augustus-gene-2.577	0ffe49fedde0523da3f5f4d0435734c9
0.2139	0.0675	0.2174	0.0698	a	good	XP_004972862.1	sita:101757086	None	PR202_augustus_masked-Super-Scaffold_52-processed-gene-1.24-mRNA-1	b	na	na	na	na	PR202_maker-Super-Scaffold_17-augustus-gene-5.29	68168a2c01185a897bb842c11c9a0884
0.9782	0.2685	0.8766	0.2875	a	good	XP_004969094.1	sita:101772043	K20724	PR202_maker-Super-Scaffold_190-augustus-gene-1.321-mRNA-1	b	good	XP_012699750.1	sita:105913923	K03093	PR202_maker-Super-Scaffold_69-augustus-gene-1.73	161e79ccc34df7c3476a903ab9e56bc0
0.8116	0.4816	0.7289	0.4984	b	na	na	na	na	PR202_maker-Super-Scaffold_70-augustus-gene-0.481-mRNA-1	a	na	na	na	na	PR202_maker-Super-Scaffold_7-exonerate_protein2genome-gene-10.273	a8415d41ba2ae0f3eac544c40184829d
0.0388	0.0284	0.0369	0.0286	a	good	XP_004957345.1	sita:101759002	None	PR202_maker-Super-Scaffold_66-exonerate_protein2genome-gene-1.303-mRNA-1	b	good	XP_004957346.1	na	na	PR202_maker-Super-Scaffold_3-exonerate_protein2genome-gene-4.217	394ba981ed553f29614f8daf7189ba7c
0.0859	0.0288	0.0885	0.0292	a	na	na	na	na	PR202_maker-Super-Scaffold_302-augustus-gene-0.54-mRNA-1	b	good	XP_004954530.1	sita:101764106	None	PR202_maker-Super-Scaffold_2545-augustus-gene-0.15	ee8d30ce162e5991932b014b1448144a
0.8319	0.1346	1.0289	0.1341	a	good	XP_022678806.1	na	na	PR202_augustus_masked-Super-Scaffold_159-processed-gene-1.928-mRNA-1	b	good	XP_004958791.1	sita:101784654	K03178	PR202_maker-Super-Scaffold_16-augustus-gene-3.1079	e0112572abaf8dc9b8c754b4c517c55e
0.0498	0.0167	0.0533	0.0163	a	na	na	na	na	PR202_augustus_masked-Super-Scaffold_18-processed-gene-1.397-mRNA-1	b	good	XP_004985177.1	sita:101765810	None	PR202_augustus_masked-Super-Scaffold_15-processed-gene-0.514	e3a2bd226e18cc7a56b4232db7d39176
5.111	0.8981	3.0	0.9312	b	good	XP_004962021.1	sita:101784824	K14806	PR202_augustus_masked-Super-Scaffold_595-processed-gene-0.115-mRNA-1	b	xo	XP_014660784.1	sita:101757459	None	PR202_maker-Super-Scaffold_128-augustus-gene-2.10	14b4f26389ad765fa4c20cb45f415b70
0.8414	0.0736	0.9404	0.0789	a	na	na	na	na	PR202_maker-Super-Scaffold_70-augustus-gene-5.7-mRNA-1	na	na	na	na	na	PR202_maker-scaffold1848_size73945_obj-augustus-gene-0.23	90e3e4b70c0180c4191a223e6188501d
1.0037	0.1762	1.288	0.1758	b	good	XP_022682989.1	na	na	PR202_maker-Super-Scaffold_69-augustus-gene-0.559-mRNA-1	a	na	na	na	na	PR202_maker-Super-Scaffold_6-augustus-gene-3.8	7c9e14e0e1a0c569e819efb263f95f68
2.2075	0.2534	5.3992	0.2675	a	na	na	na	na	PR202_augustus_masked-Super-Scaffold_134-processed-gene-0.449-mRNA-1	a	na	na	na	na	PR202_augustus_masked-Super-Scaffold_2539-processed-gene-0.501	1a1b97040ae65f5f4ff406756ebdeb76
0.0861	0.0344	0.1012	0.0325	a	na	na	na	na	PR202_augustus_masked-Super-Scaffold_105-processed-gene-8.34-mRNA-1	b	na	na	na	na	PR202_augustus_masked-Super-Scaffold_99-processed-gene-1.8	8e9169ea391d12eb92296ccc5007a289
2.0514	0.267	1.8188	0.2955	a	na	na	na	na	PR202_augustus_masked-Super-Scaffold_307-processed-gene-3.398-mRNA-1	b	good	XP_012701792.1	na	na	PR202_augustus_masked-Super-Scaffold_352-processed-gene-0.119	780e91d9435a2eb81831b49bb093aa27
0.7155	0.2145	0.7673	0.2131	b	na	na	na	na	PR202_maker-Super-Scaffold_372-augustus-gene-0.3-mRNA-1	a	good	XP_022679899.1	sita:111256332	None	PR202_maker-Super-Scaffold_5-augustus-gene-2.6	8476aaa0bd6e2570b3c9c6d48b924515
0.0818	0.0563	0.0833	0.0565	b	xo	XP_022682173.1	sita:101763282	None	PR202_augustus_masked-Super-Scaffold_307-processed-gene-1.614-mRNA-1	a	na	na	na	na	PR202_maker-Super-Scaffold_6-augustus-gene-3.61	548ce3a5d9c1e67c6100b36908380a1c
0.0	0.0	0.0	0.0	a	good	XP_004970401.1	sita:101775711	None	PR202_augustus_masked-Super-Scaffold_152-processed-gene-3.470-mRNA-1	a	good	XP_004970401.1	sita:101775711	None	PR202_augustus_masked-Super-Scaffold_152-processed-gene-7.513	04bd2b04fda076e888c7dc4fbd962151
0.0221	0.012	0.0298	0.0108	b	good	XP_004958407.1	sita:101769556	K02608	PR202_maker-Super-Scaffold_16-augustus-gene-1.758-mRNA-1	a	good	XP_004958407.1	sita:101769556	K02608	PR202_augustus_masked-Super-Scaffold_5-processed-gene-0.70	0b5d4722d3d85e93227b2ddac42e7949
0.1321	0.0373	0.1348	0.0381	a	xo	XP_004956926.1	sita:101756821	K08908	PR202_augustus_masked-Super-Scaffold_311-processed-gene-3.786-mRNA-1	b	xo	XP_004956926.1	sita:101756821	K08908	PR202_augustus_masked-Super-Scaffold_146-processed-gene-0.504	55f5a0b710052721f318b32c14c3c4e3
0.1825	0.0174	0.1468	0.0178	b	good	XP_022678498.1	na	na	PR202_maker-Super-Scaffold_15-exonerate_protein2genome-gene-1.23-mRNA-1	a	na	na	na	na	PR202_augustus_masked-Super-Scaffold_18-processed-gene-1.461	2b248d9e90f918640e73de20b0eca294
0.0	0.0	0.0	0.0	a	na	na	na	na	PR202_maker-Super-Scaffold_7-augustus-gene-11.443-mRNA-1	a	na	na	na	na	PR202_maker-Super-Scaffold_7-augustus-gene-5.424	6940270eba49ed82a98cab17e3239d5e
2.0118	0.3834	2.5703	0.3922	a	na	na	na	na	PR202_augustus_masked-Super-Scaffold_76-processed-gene-4.69-mRNA-1	b	na	na	na	na	PR202_maker-Super-Scaffold_65-augustus-gene-3.453	5820c010cb680c6aaa29fddfdd901365
0.0912	0.008	0.1027	0.0077	b	xo	XP_004954211.1	sita:101780187	K16297	PR202_augustus_masked-Super-Scaffold_158-processed-gene-0.262-mRNA-1	a	xo	XP_004954211.1	sita:101780187	K16297	PR202_maker-Super-Scaffold_84-augustus-gene-3.7	55acc621418c0546abdd44fb5adb7529
0.0	0.0	0.0	0.0	b	na	na	na	na	PR202_augustus_masked-Super-Scaffold_304-processed-gene-1.91-mRNA-1	b	na	na	na	na	PR202_augustus_masked-Super-Scaffold_304-processed-gene-3.144	d6d9ef3372ec1eb16af653a3eaf7411e
0.939	0.3367	0.843	0.3538	b	good	XP_012701131.1	na	na	PR202_augustus_masked-Super-Scaffold_107-processed-gene-0.204-mRNA-1	na	xo	XP_004951669.1	sita:101784481	None	PR202_maker-Super-Scaffold_25-augustus-gene-2.87	35e12a1296924ca5e1b3be69f5ebefce
0.9939	0.2889	1.1408	0.2866	b	na	na	na	na	PR202_maker-Super-Scaffold_507-augustus-gene-1.1161-mRNA-1	a	na	na	na	na	PR202_maker-Super-Scaffold_191-augustus-gene-0.169	02761ed49126abc7f303739d4a4d9033
0.0668	0.0148	0.0832	0.0138	na	xo	XP_004978603.1	sita:101786933	K14819	PR202_maker-Super-Scaffold_266-augustus-gene-2.982-mRNA-1	a	na	na	na	na	PR202_maker-Super-Scaffold_100-augustus-gene-3.15	4c354f7476db135fa4bad20c421bb1c5
0.0316	0.0151	0.0379	0.0142	a	na	na	na	na	PR202_augustus_masked-Super-Scaffold_341-processed-gene-0.203-mRNA-1	b	na	na	na	na	PR202_maker-Super-Scaffold_2628-augustus-gene-1.211	ad8c0377c95f515d3b606f15acd4ca1a
0.8843	0.3542	0.8454	0.3676	na	xo	XP_004956804.1	sita:101774793	K07052	PR202_maker-Super-Scaffold_146-augustus-gene-2.65-mRNA-1	a	na	na	na	na	PR202_augustus_masked-Super-Scaffold_291-processed-gene-4.46	2f728693c8084277aa833d7a792a5b4b
0.0684	0.0385	0.077	0.0371	b	na	na	na	na	PR202_maker-Super-Scaffold_122-augustus-gene-0.854-mRNA-1	a	na	na	na	na	PR202_maker-Super-Scaffold_395-augustus-gene-2.458	19d0529f3f8b13336e4dcf5422f85482
0.208	0.0429	0.2266	0.0425	b	na	na	na	na	PR202_maker-Super-Scaffold_10-augustus-gene-2.230-mRNA-1	a	na	na	na	na	PR202_maker-Super-Scaffold_311-augustus-gene-0.548	2b4e2147ff3f36ee109ed789df551a5b
0.2951	0.1068	0.2909	0.1113	a	good	XP_004961859.1	sita:101754440	K05909	PR202_maker-Super-Scaffold_152-augustus-gene-4.54-mRNA-1	b	na	na	na	na	PR202_maker-Super-Scaffold_2539-augustus-gene-0.559	ee51c7534cecdd193230722294eb55c4
0.8902	0.1191	1.1157	0.1205	b	xo	XP_004956915.1	sita:101786517	None	PR202_maker-Super-Scaffold_146-augustus-gene-1.304-mRNA-1	b	na	na	na	na	PR202_maker-Super-Scaffold_8-augustus-gene-1.398	9da4abc2be8cbccd52b8125cc0277da5
0.7097	0.2411	0.694	0.2556	a	good	XP_004969939.3	sita:101767479	None	PR202_augustus_masked-Super-Scaffold_334-processed-gene-0.174-mRNA-1	a	good	XP_004961484.1	sita:101778093	None	PR202_augustus_masked-Super-Scaffold_152-processed-gene-5.129	53f8285e88320267b9fa83e85e83bd1e
0.1184	0.0046	0.1248	0.0046	b	xo	XP_004957212.1	na	na	PR202_augustus_masked-Super-Scaffold_10-processed-gene-3.527-mRNA-1	a	xo	XP_004957212.1	na	na	PR202_augustus_masked-Super-Scaffold_311-processed-gene-1.551	ecda203698438be2819f1e4f1a5c37ae
1.041	0.3989	1.1381	0.3937	b	xo	XP_004953415.1	sita:101779384	None	PR202_maker-Super-Scaffold_39-augustus-gene-8.692-mRNA-1	b	good	XP_004953415.1	sita:101779384	None	PR202_maker-Super-Scaffold_376-augustus-gene-0.67	41af03445e29f09f509b66b92157565d
0.0003	0.0106	0.0056	0.0088	b	na	na	na	na	PR202_maker-Super-Scaffold_118-augustus-gene-2.237-mRNA-1	a	na	na	na	na	PR202_augustus_masked-Super-Scaffold_9-processed-gene-0.319	be600c528342bdbdd9bf5e14731e6604
1.2128	0.2136	1.4129	0.2173	a	good	XP_004973909.1	sita:101760341	None	PR202_maker-Super-Scaffold_37-augustus-gene-0.67-mRNA-1	b	xo	XP_004957228.1	sita:101778860	None	PR202_maker-Super-Scaffold_10-augustus-gene-3.374	5a622d92ef48fc29d470d06afc0a29e8
0.2651	0.115	0.2677	0.118	b	xo	XP_014661083.1	na	na	PR202_maker-Super-Scaffold_266-augustus-gene-1.534-mRNA-1	b	na	na	na	na	PR202_maker-Super-Scaffold_538-augustus-gene-0.4	271d93809471daae28b1a864558fd02c
0.1241	0.0168	0.1537	0.0158	a	good	na	na	na	PR202_augustus_masked-Super-Scaffold_152-processed-gene-7.536-mRNA-1	b	good	na	na	na	PR202_augustus_masked-Super-Scaffold_514-processed-gene-0.13	e71074687dcd0c878c45a55efe2ed29e
0.1601	0.0706	0.1538	0.0736	b	xo	XP_004953230.1	sita:101776125	None	PR202_maker-Super-Scaffold_70-augustus-gene-2.628-mRNA-1	a	na	na	na	na	PR202_maker-Super-Scaffold_7-augustus-gene-6.716	540bfedb8a44e9cbeb1bd6058459fa23
0.0864	0.0116	0.0973	0.0112	b	good	XP_004952640.1	sita:101778974	None	PR202_maker-Super-Scaffold_453-augustus-gene-2.124-mRNA-1	a	na	na	na	na	PR202_augustus_masked-Super-Scaffold_7-processed-gene-8.317	bd413cb21e81326c3c53f59a3f18f89c
0.0484	0.0168	0.0484	0.0174	a	na	na	na	na	PR202_maker-Super-Scaffold_375-augustus-gene-0.11-mRNA-1	b	good	XP_004956552.1	sita:101773991	K13336	PR202_maker-Super-Scaffold_364-augustus-gene-0.202	2a31dbb94ce5d1045aacd0b3f3111c97
0.8321	0.5961	0.7395	0.6203	a	good	XP_004977344.1	sita:101755489	None	PR202_augustus_masked-Super-Scaffold_81-processed-gene-1.85-mRNA-1	a	na	na	na	na	PR202_augustus_masked-Super-Scaffold_134-processed-gene-0.618	9dbf67117f9c7323695aca10cfb8b318
0.577	0.087	0.4987	0.0979	a	good	XP_012700294.1	sita:101775503	K13412	PR202_augustus_masked-Super-Scaffold_152-processed-gene-6.134-mRNA-1	a	good	XP_012700294.1	sita:101775503	K13412	PR202_augustus_masked-Super-Scaffold_214-processed-gene-0.1048	dd50fe3e788347257125cbf11e210a2f
0.046	0.0082	0.0553	0.0077	b	na	na	na	na	PR202_maker-Super-Scaffold_435-exonerate_protein2genome-gene-1.328-mRNA-1	a	good	XP_004984763.1	sita:101773366	K10398	PR202_maker-Super-Scaffold_159-exonerate_protein2genome-gene-1.168	0801d8bd8bc1ddb79590da64ec922653
0.5742	0.0817	0.6185	0.0856	a	na	na	na	na	PR202_maker-Super-Scaffold_24-augustus-gene-9.34-mRNA-1	a	good	XP_004967561.1	sita:101762459	None	PR202_augustus_masked-Super-Scaffold_31-processed-gene-1.197	d21d12cb5e0fe01b1fbc325c8927191d
0.055	0.0243	0.0599	0.0241	b	xo	XP_012701869.1	sita:101776109	None	PR202_augustus_masked-Super-Scaffold_307-processed-gene-1.513-mRNA-1	a	na	na	na	na	PR202_augustus_masked-Super-Scaffold_6-processed-gene-3.1022	89713120509000e66cc9ebab37c8b34f
0.0201	0.0039	0.0235	0.0036	b	xo	XP_004951945.1	sita:101759766	None	PR202_maker-Super-Scaffold_2412-augustus-gene-1.514-mRNA-1	a	good	XP_004951945.1	sita:101759766	None	PR202_maker-Super-Scaffold_28-augustus-gene-0.116	9a56894d1d2913ec9076cf79d144c3d2
0.057	0.043	0.0614	0.043	a	good	XP_004974402.1	sita:101768188	None	PR202_augustus_masked-Super-Scaffold_52-processed-gene-3.7-mRNA-1	b	na	na	na	na	PR202_maker-Super-Scaffold_17-exonerate_protein2genome-gene-3.212	c0d23357b2b5ba48174e5a6b661869bc
0.5748	0.3801	0.5127	0.3914	b	xo	XP_004981845.1	sita:101762007	K17619	PR202_maker-Super-Scaffold_210-augustus-gene-2.65-mRNA-1	a	xo	XP_004981845.1	sita:101762007	K17619	PR202_maker-Super-Scaffold_147-augustus-gene-2.99	751d3711e7cb615ad38351300191e168
0.2981	0.1131	0.2797	0.1158	b	na	na	na	na	PR202_augustus_masked-Super-Scaffold_507-processed-gene-0.127-mRNA-1	b	na	na	na	na	PR202_maker-Super-Scaffold_382-augustus-gene-0.165	7fa72394a8b0b615470f634a7453e8ab
0.6209	0.3334	0.5841	0.3456	a	xo	XP_004976299.1	sita:101778323	None	PR202_maker-Super-Scaffold_95-augustus-gene-3.259-mRNA-1	a	na	na	na	na	PR202_maker-Super-Scaffold_7-augustus-gene-6.712	9c3df2f723cd6d0c2e7e7995e74caf1a
0.0	0.0	0.0	0.0	a	na	na	na	na	PR202_augustus_masked-Super-Scaffold_7-processed-gene-4.356-mRNA-1	a	na	na	na	na	PR202_augustus_masked-Super-Scaffold_7-processed-gene-10.398	8671dc328eb5639308e435b67ff5aba9
0.5562	0.302	0.5512	0.3082	a	xo	XP_004966319.1	sita:101776484	None	PR202_augustus_masked-Super-Scaffold_253-processed-gene-0.116-mRNA-1	a	xo	na	na	na	PR202_augustus_masked-Super-Scaffold_25-processed-gene-3.172	793995e13c9b192d0cfa726114991237
0.093	0.0257	0.0942	0.0258	b	na	na	na	na	PR202_maker-Super-Scaffold_19-augustus-gene-1.536-mRNA-1	a	na	na	na	na	PR202_maker-Super-Scaffold_24-augustus-gene-1.38	5dcd5658faef6bb24988dc788e9a8d69
0.0461	0.0072	0.0493	0.0072	a	good	XP_004964276.1	sita:101764585	None	PR202_maker-Super-Scaffold_467-augustus-gene-0.48-mRNA-1	b	good	XP_004964276.1	sita:101764585	None	PR202_maker-Super-Scaffold_5467-augustus-gene-0.39	967e2320bb18400748b6bacdd68a3869
66.214	0.9496	3.0	1.0114	a	na	na	na	na	PR202_augustus_masked-Super-Scaffold_362-processed-gene-0.169-mRNA-1	a	good	XP_004956599.1	sita:101757368	None	PR202_augustus_masked-Super-Scaffold_193-processed-gene-0.126	a6d13f5aa4ce1280307b01bd20160284
0.9013	0.2638	0.8473	0.2721	b	good	XP_004984149.1	sita:101772827	K02267	PR202_maker-Super-Scaffold_16-augustus-gene-1.731-mRNA-1	a	na	na	na	na	PR202_maker-Super-Scaffold_581-augustus-gene-0.359	e11813341ec3b95098c0086c7e5299ac
0.1172	0.0216	0.1181	0.0229	a	na	na	na	na	PR202_augustus_masked-Super-Scaffold_100-processed-gene-1.227-mRNA-1	b	good	XP_022684826.1	sita:101770502	None	PR202_augustus_masked-Super-Scaffold_51-processed-gene-0.11	eaea020db59732a004c2ea219a5f0117
0.0987	0.027	0.1185	0.0258	b	na	na	na	na	PR202_maker-Super-Scaffold_21-augustus-gene-1.24-mRNA-1	a	na	na	na	na	PR202_maker-Super-Scaffold_4-augustus-gene-2.620	31abe085911e52d1d4847ff40c32490a
0.0544	0.0233	0.062	0.0226	a	na	na	na	na	PR202_augustus_masked-Super-Scaffold_100-processed-gene-2.323-mRNA-1	a	na	na	na	na	PR202_augustus_masked-Super-Scaffold_266-processed-gene-2.141	99eea7d80547de1d9ed55b2218ab6b41
0.1404	0.0408	0.1442	0.0423	b	good	XP_004986300.1	sita:101784330	K20843	PR202_maker-Super-Scaffold_255-augustus-gene-0.14-mRNA-1	a	good	XP_004986300.1	sita:101784330	K20843	PR202_augustus_masked-Super-Scaffold_523-processed-gene-1.667	f28df6809d39b7116044aada0f9f8b5b
1.1274	0.2243	1.2377	0.2298	a	good	XP_022680634.1	na	na	PR202_augustus_masked-Super-Scaffold_152-processed-gene-4.246-mRNA-1	b	xo	XP_012701952.1	na	na	PR202_augustus_masked-Super-Scaffold_128-processed-gene-2.190	7442bcd73d536f53d21eb5f623b37f90
[truncated: 30,228 more rows]
