# Supplementary material for: Detection of subgenome bias using an anchored syntenic approach in Eleusine coracana (finger millet)
Source: BMC Genomics. 2021 Mar 12;22:175. doi: 10.1186/s12864-021-07447-y (PMC7953713; doi:10.1186/s12864-021-07447-y)
Supplement: Supplementary file 14 — Additional file 14: Codeml Eleusine indica results: Synonymous substitution rates from codeml results between Eleusine coracana and Eleusine indica. (TSV 5344 kb) [file 12864_2021_7447_MOESM14_ESM.tsv]

MLds	MLdn	NGds	NGdn	call0	scafType0	SitaProt0	SitaKegg0	KeggOrth0	seq0	call1	scafType1	SitaProt1	SitaKegg1	KeggOrth1	seq1	id
0.0357	0.0108	0.0378	0.0108	b	xo	XP_004964530.1	sita:101761219	K03248	PR202_maker-Super-Scaffold_39-augustus-gene-9.857-mRNA-1	na	na	na	na	na	g898	1d3bd76152dffd5754184c69f23b8eac
1.2902	0.4378	1.2354	0.4514	b	good	XP_022685262.1	sita:101763224	None	PR202_augustus_masked-Super-Scaffold_154-processed-gene-3.45-mRNA-1	na	na	na	na	na	g27120	3246fa1d263fda939838b5ce3a08d122
0.0	0.0	0.0	0.0	a	xo	XP_004953880.1	sita:101754121	K13947	PR202_maker-Super-Scaffold_84-augustus-gene-6.545-mRNA-1	na	na	na	na	na	g1388	1c22474555206a62b908f0c36f886dd8
1.3346	0.3763	1.2813	0.3971	b	xo	XP_004963976.1	sita:101773229	K21407	PR202_augustus_masked-Super-Scaffold_146-processed-gene-1.376-mRNA-1	na	na	na	na	na	g22704	03ab058b0c129a22115cc9c2a863d02d
0.009	0.0	0.0093	0.0	a	na	na	na	na	PR202_maker-Super-Scaffold_4946-augustus-gene-1.729-mRNA-1	na	na	na	na	na	g22045	207750f1f810a77070df8c780d12f82e
0.0	0.0034	0.0	0.0035	a	na	na	na	na	PR202_maker-Super-Scaffold_158-augustus-gene-0.74-mRNA-1	na	na	na	na	na	g11810	b011364f68d7eeeafc30d9e7955d9f8e
0.8048	0.2891	1.0643	0.2673	b	xo	XP_004973957.1	sita:101779784	None	PR202_maker-Super-Scaffold_291-augustus-gene-8.492-mRNA-1	na	na	na	na	na	g33914	6a3bbf5fef7659ade1c815ba4f991086
0.0576	0.0052	0.0682	0.005	b	na	na	na	na	PR202_augustus_masked-Super-Scaffold_118-processed-gene-2.119-mRNA-1	na	na	na	na	na	g40915	91cda84ba1b78f59da2303c960c5d0da
0.0026	0.0024	0.003	0.0023	a	good	XP_004975407.1	sita:101769543	K21596	PR202_maker-Super-Scaffold_177-augustus-gene-1.4-mRNA-1	na	na	na	na	na	g13919	074440ef1926ad0ae59f6e7114807ac1
0.0077	0.0028	0.0103	0.0025	a	good	XP_004961341.1	sita:101754969	None	PR202_maker-Super-Scaffold_2499-augustus-gene-1.665-mRNA-1	na	na	na	na	na	g3193	9c5334597fabbb0f3d1ab2df34a6f405
0.0129	0.013	0.0134	0.0128	a	na	na	na	na	PR202_maker-Super-Scaffold_23-augustus-gene-0.170-mRNA-1	na	na	na	na	na	g12911	e194f3bd1f66aae109ab9ddf4b773ca0
0.0	0.0	0.0	0.0	a	na	na	na	na	PR202_augustus_masked-Super-Scaffold_285-processed-gene-1.389-mRNA-1	na	na	na	na	na	g7655	cf953a71668024506ffbbe65959b7ed3
0.0437	0.0	0.0567	0.0	b	xo	XP_022682595.1	na	na	PR202_maker-Super-Scaffold_128-augustus-gene-2.9-mRNA-1	na	na	na	na	na	g6437	36c764534ef804daff4dec4d7a3968e3
0.0386	0.0025	0.0508	0.0022	b	na	na	na	na	PR202_maker-Super-Scaffold_146-augustus-gene-1.320-mRNA-1	na	na	na	na	na	g31516	fd5dd2f2752706befd6a3ab661512692
0.0094	0.0013	0.0115	0.0012	a	good	XP_004968516.1	sita:101763277	None	PR202_augustus_masked-Super-Scaffold_792-processed-gene-0.90-mRNA-1	na	na	na	na	na	g23019	b63dfa863f7a64aadcb40d6113c3395f
0.04	0.0136	0.0363	0.0142	a	na	na	na	na	PR202_augustus_masked-Super-Scaffold_140-processed-gene-0.438-mRNA-1	na	na	na	na	na	g3786	20056d3ae2f5bcb428024c7e18b935eb
0.0	0.0	0.0	0.0	a	na	na	na	na	PR202_maker-Super-Scaffold_105-augustus-gene-4.306-mRNA-1	na	na	na	na	na	g20880	af5cb52feae07aa19da0dc2770b17c76
1.6464	0.5572	1.4062	0.5682	a	good	XP_004973967.1	sita:101783281	None	PR202_maker-Super-Scaffold_37-augustus-gene-1.58-mRNA-1	na	na	na	na	na	g37662	1f4f8fd1f08a123ad0d8c78de83c9032
0.0	0.0	0.0	0.0	a	good	XP_022683872.1	na	na	PR202_augustus_masked-Super-Scaffold_184-processed-gene-1.1007-mRNA-1	na	na	na	na	na	g19211	3723c4a6bb82b5e5a37de4752aaca871
0.0491	0.0155	0.0443	0.0168	a	xo	XP_004951782.2	sita:101761785	None	PR202_maker-Super-Scaffold_25-augustus-gene-3.89-mRNA-1	na	na	na	na	na	g13276	58f4ef770d8eba980fd4a0ca7ac460fc
0.0542	0.0232	0.0566	0.0229	b	xo	XP_004966557.1	sita:101762449	K01354	PR202_maker-Super-Scaffold_1173-augustus-gene-0.11-mRNA-1	na	na	na	na	na	g22867	12133a5ea4398d9da0dc5f8d23dc6993
0.0785	0.0267	0.0711	0.0288	na	xo	XP_004967955.1	sita:101781500	None	PR202_maker-Super-Scaffold_12-augustus-gene-1.627-mRNA-1	na	na	na	na	na	g14387	3d59b66bf23482814733be62e5ae040c
1.8999	0.7602	1.6393	0.801	a	na	na	na	na	PR202_augustus_masked-Super-Scaffold_24-processed-gene-11.513-mRNA-1	na	na	na	na	na	g8452	b8c8aa8c0344075571126599fd13cd8b
1.1166	0.3245	0.9884	0.3464	b	na	na	na	na	PR202_maker-Super-Scaffold_19-augustus-gene-0.442-mRNA-1	na	na	na	na	na	g5574	69d59cbedd25e67c0daf4d8edd442c47
0.955	0.3099	0.961	0.3189	b	good	XP_022683142.1	na	na	PR202_maker-Super-Scaffold_149-augustus-gene-0.425-mRNA-1	na	na	na	na	na	g14029	747d7566c763501ea6f0b980758239f9
0.0715	0.0592	0.0704	0.0608	b	good	XP_022680807.1	na	na	PR202_augustus_masked-Super-Scaffold_243-processed-gene-0.230-mRNA-1	na	na	na	na	na	g31257	b73dfe34d9662bfacfd5031600c1d581
0.7161	0.3313	0.7093	0.3402	b	xo	XP_004953983.1	sita:101760333	None	PR202_augustus_masked-Super-Scaffold_84-processed-gene-1.132-mRNA-1	na	na	na	na	na	g26345	5c440932de2904054b18f18f2810b6b4
0.396	0.1285	0.3722	0.1366	b	good	XP_004957680.1	sita:101755620	K09660	PR202_augustus_masked-Super-Scaffold_1019-processed-gene-0.89-mRNA-1	na	na	na	na	na	g37794	38b5c891fe81263f9be76447e889b1fa
0.0	0.0026	0.0	0.0027	a	good	XP_004976649.1	sita:101755077	None	PR202_maker-Super-Scaffold_924-augustus-gene-0.0-mRNA-1	na	na	na	na	na	g18099	a48c683b74f8c64a031b6b0b3f8aaf87
0.0291	0.0051	0.032	0.0049	b	xo	XP_012701889.1	na	na	PR202_maker-Super-Scaffold_12-augustus-gene-0.462-mRNA-1	na	na	na	na	na	g6848	775f16ee20a9a511a2541c74eda19874
0.0962	0.0221	0.1044	0.0217	b	good	XP_012701131.1	na	na	PR202_augustus_masked-Super-Scaffold_107-processed-gene-0.204-mRNA-1	na	na	na	na	na	g25778	e7715e602d1a54d6161bbb1206947440
1.8036	0.7815	1.6935	0.8073	b	xo	XP_004953110.1	sita:101762070	None	PR202_augustus_masked-Super-Scaffold_70-processed-gene-1.568-mRNA-1	na	na	na	na	na	g790	8e55c9373128d67bb1d2cb657f00ce6d
0.0368	0.0153	0.0362	0.0156	b	na	na	na	na	PR202_augustus_masked-Super-Scaffold_2539-processed-gene-0.468-mRNA-1	na	na	na	na	na	g33795	523199b0dd40452836a83ac5740793a6
0.0715	0.0116	0.051	0.0178	b	good	na	na	na	PR202_augustus_masked-Super-Scaffold_453-processed-gene-1.482-mRNA-1	na	na	na	na	na	g25725	d5b3cef7a5999acc6a6f0f6eb5e04bdb
0.1436	0.0618	0.1528	0.0616	a	na	na	na	na	PR202_maker-Super-Scaffold_76-augustus-gene-1.253-mRNA-1	na	na	na	na	na	g7021	1367198a059803f0f5775bca61444606
0.0349	0.0302	0.0369	0.0303	a	na	na	na	na	PR202_augustus_masked-Super-Scaffold_9-processed-gene-1.383-mRNA-1	na	na	na	na	na	g38092	24f9a28f907a456d97852c6d478975a5
0.0468	0.0055	0.057	0.0052	b	good	XP_004977253.1	sita:101754412	None	PR202_maker-Super-Scaffold_189-augustus-gene-0.451-mRNA-1	na	na	na	na	na	g12696	8b1431def94631eb7f67f13476d19753
0.303	0.1589	0.2997	0.1625	b	na	na	na	na	PR202_augustus_masked-Super-Scaffold_795-processed-gene-0.111-mRNA-1	na	na	na	na	na	g7359	54956bdbaea5a5bd60526907b16fb1fc
0.0238	0.0093	0.0234	0.0096	a	na	na	na	na	PR202_augustus_masked-Super-Scaffold_291-processed-gene-7.366-mRNA-1	na	na	na	na	na	g17076	9aea21327d778630d80037b51b2aa9d3
0.6333	0.1571	0.5584	0.176	b	xo	XP_004976320.1	sita:101786915	K20628	PR202_augustus_masked-Super-Scaffold_39-processed-gene-7.56-mRNA-1	na	na	na	na	na	g23397	184742080729f2a79b24de0328f1df93
0.0514	0.0001	0.0623	0.0	b	good	XP_004985540.2	sita:101766639	None	PR202_maker-Super-Scaffold_15-augustus-gene-2.643-mRNA-1	na	na	na	na	na	g30078	a17fe859c0a73004eeca4b8b143aab36
0.0463	0.0624	0.0534	0.0604	a	na	na	na	na	PR202_maker-Super-Scaffold_39-augustus-gene-1.483-mRNA-1	na	na	na	na	na	g42814	de52a71724bd33da28d3109d4de139b3
0.02	0.0121	0.0267	0.011	b	na	na	na	na	PR202_augustus_masked-Super-Scaffold_17-processed-gene-6.287-mRNA-1	na	na	na	na	na	g5979	f1dc4a4f1127fbcc62dce3caf216ba8c
0.0325	0.0068	0.0386	0.0065	b	na	na	na	na	PR202_maker-Super-Scaffold_507-augustus-gene-0.27-mRNA-1	na	na	na	na	na	g7708	03328d8ec55fe5740263874e835a8b42
0.0663	0.0118	0.0634	0.0127	b	xo	XP_004953151.1	sita:101779241	None	PR202_augustus_masked-Super-Scaffold_39-processed-gene-6.499-mRNA-1	na	na	na	na	na	g30232	ed45eab34545f6dfaa6e82caa0cf8e59
0.093	0.024	0.1035	0.0244	b	good	XP_004974652.1	sita:101784099	None	PR202_maker-Super-Scaffold_364-augustus-gene-0.236-mRNA-1	na	na	na	na	na	g15092	680b5b223c6e3e9f39f62800fbf4b280
0.6436	0.0891	0.5724	0.102	a	na	na	na	na	PR202_augustus_masked-Super-Scaffold_395-processed-gene-1.432-mRNA-1	na	na	na	na	na	g37902	7e5bbc8e6cd9bf7b1c25e31a090b1f07
0.0045	0.0016	0.0048	0.0016	a	na	na	na	na	PR202_maker-Super-Scaffold_210-augustus-gene-3.775-mRNA-1	na	na	na	na	na	g14310	e28635619d318e8b8cb6766546d1c33c
0.0414	0.0089	0.0506	0.0084	a	na	na	na	na	PR202_augustus_masked-Super-Scaffold_18-processed-gene-4.197-mRNA-1	na	na	na	na	na	g25870	71078dad6bd463c07432bd7087744f8f
0.0321	0.0141	0.033	0.0142	a	good	XP_012703371.2	sita:101774140	None	PR202_augustus_masked-Super-Scaffold_184-processed-gene-1.883-mRNA-1	na	na	na	na	na	g35381	72f44c450d4506e7624bbedb796f7dfc
1.2587	0.1347	1.5771	0.138	b	xo	XP_004953195.1	sita:101762744	None	PR202_maker-Super-Scaffold_70-augustus-gene-2.578-mRNA-1	na	na	na	na	na	g30141	5e78e5589120eab1bc7953dce94203da
0.599	0.1791	0.5531	0.1947	a	good	XP_004961754.1	sita:101777679	None	PR202_augustus_masked-Super-Scaffold_152-processed-gene-3.395-mRNA-1	na	na	na	na	na	g33229	7f6092fa46a56b111d62975ea986ec74
0.1021	0.024	0.1133	0.0238	b	good	XP_004985181.1	sita:101767859	None	PR202_augustus_masked-Super-Scaffold_15-processed-gene-0.516-mRNA-1	na	na	na	na	na	g46286	66ad2c3a260c89170377f36ff2b3033d
0.4495	0.1677	0.4443	0.1734	b	xo	XP_004970439.1	sita:101755569	K17479	PR202_augustus_masked-Super-Scaffold_128-processed-gene-3.193-mRNA-1	na	na	na	na	na	g26440	b10f0ff11d4934415c48b04453e9c59c
0.0045	0.0018	0.0049	0.0018	a	na	na	na	na	PR202_augustus_masked-Super-Scaffold_828-processed-gene-0.202-mRNA-1	na	na	na	na	na	g42733	5fc529d5c1b3c8d340e9cd4726f1eef0
0.0	0.0035	0.0014	0.0029	a	na	na	na	na	PR202_maker-Super-Scaffold_95-augustus-gene-4.767-mRNA-1	na	na	na	na	na	g32062	282f60d230ad502901dae86aba93f643
0.0021	0.0021	0.003	0.0019	a	na	na	na	na	PR202_augustus_masked-Super-Scaffold_134-processed-gene-0.559-mRNA-1	na	na	na	na	na	g2008	72a253c7bba26e2e56ec538ac6563d4a
0.0	0.0023	0.0	0.0023	a	good	XP_004977005.1	sita:101759814	K00648	PR202_augustus_masked-Super-Scaffold_440-processed-gene-0.241-mRNA-1	na	na	na	na	na	g15497	853a01caee2c83fa4bcb7ab2e0e06acb
0.0531	0.0011	0.0479	0.0022	a	good	XP_004985008.1	sita:101766229	None	PR202_augustus_masked-Super-Scaffold_440-processed-gene-0.260-mRNA-1	na	na	na	na	na	g26596	bbabeb863d6bddb35ee9a152bb1bf15f
0.0197	0.017	0.0213	0.0166	a	good	XP_004962039.1	sita:101757540	None	PR202_augustus_masked-Super-Scaffold_4927-processed-gene-0.658-mRNA-1	na	na	na	na	na	g12434	8c09eee888dc378408a35b8a0fa2f92b
0.0267	0.0053	0.0305	0.0051	a	xo	XP_004954063.1	sita:101757219	None	PR202_augustus_masked-Super-Scaffold_84-processed-gene-4.134-mRNA-1	na	na	na	na	na	g16675	8745ff6b3512b758c8c6a08c8bc8d3bd
0.0038	0.0019	0.0039	0.0019	a	na	na	na	na	PR202_augustus_masked-Super-Scaffold_70-processed-gene-4.526-mRNA-1	na	na	na	na	na	g28749	73cb92c7e36e0da890ee9af124e64e41
0.0618	0.044	0.0602	0.0446	a	good	XP_004985656.1	sita:101777578	K11324	PR202_maker-Super-Scaffold_152-augustus-gene-0.55-mRNA-1	na	na	na	na	na	g38662	666133fe50cc82ce9aa17b6f37a53fc5
0.1201	0.0203	0.0973	0.0262	b	na	na	na	na	PR202_maker-Super-Scaffold_202-augustus-gene-0.37-mRNA-1	na	na	na	na	na	g39132	5045637c2549172352163df314e33d54
0.0042	0.0014	0.0056	0.0012	a	na	na	na	na	PR202_augustus_masked-Super-Scaffold_134-processed-gene-1.206-mRNA-1	na	na	na	na	na	g6252	1cf9e129dd598e19b06afc45df0d1f57
0.0586	0.0223	0.0594	0.0225	b	xo	XP_022684537.1	na	na	PR202_maker-Super-Scaffold_39-augustus-gene-9.861-mRNA-1	na	na	na	na	na	g909	91c66125c7420e637d283400622ac2e1
0.1095	0.0385	0.1025	0.0409	b	na	na	na	na	PR202_augustus_masked-Super-Scaffold_1285-processed-gene-0.50-mRNA-1	na	na	na	na	na	g28602	f659bf354a44151ea8d346bb94e650c0
0.6333	0.4282	0.6086	0.4326	b	good	XP_004982337.1	sita:101754858	K14793	PR202_augustus_masked-Super-Scaffold_15-processed-gene-2.836-mRNA-1	na	na	na	na	na	g11084	471f8c42432620e8d0b5f3b135c44f4e
0.3508	0.0131	0.3764	0.0156	a	good	XP_004970526.1	sita:101756252	K03283	PR202_maker-Super-Scaffold_214-augustus-gene-0.118-mRNA-1	na	na	na	na	na	g12382	b2570974dd69c88ad001d3c29233ace8
0.8003	0.1866	0.8902	0.1882	a	good	XP_022680104.1	na	na	PR202_augustus_masked-Super-Scaffold_2978-processed-gene-0.3-mRNA-1	na	na	na	na	na	g15343	859b2b1c6f6351765b18557899e7255a
0.1391	0.0701	0.1399	0.0718	b	good	XP_004958577.1	sita:101770488	None	PR202_maker-Super-Scaffold_16-augustus-gene-2.33-mRNA-1	na	na	na	na	na	g16249	8f1e7dbebf0d072c3c2cd0b36439c041
0.0425	0.0216	0.0435	0.0213	b	na	na	na	na	PR202_maker-Super-Scaffold_1263-augustus-gene-0.62-mRNA-1	na	na	na	na	na	g11914	097b558331ffdb544f2f6f859fba9008
0.0	0.0015	0.0	0.0016	a	xo	XP_004967455.1	sita:101753265	None	PR202_maker-Super-Scaffold_12-augustus-gene-4.952-mRNA-1	na	na	na	na	na	g14222	344601c4c27b2daea7718de2042dbab4
0.8214	0.236	0.8937	0.2393	a	xo	XP_004953443.1	sita:101755865	None	PR202_maker-Super-Scaffold_70-augustus-gene-3.40-mRNA-1	na	na	na	na	na	g17957	dbc46daca39139a8b29112da09816b13
0.0682	0.01	0.0828	0.0093	b	good	XP_004976935.1	sita:101765898	None	PR202_maker-Super-Scaffold_243-augustus-gene-1.686-mRNA-1	na	na	na	na	na	g8648	0413eb045ce4eaa354312b5b69280e9d
0.1225	0.1101	0.1268	0.1099	a	good	XP_004964351.1	sita:101759996	K00851	PR202_augustus_masked-Super-Scaffold_467-processed-gene-0.298-mRNA-1	na	na	na	na	na	g6129	7671c79c3a1c76b5943d245e7e480c73
0.0669	0.0144	0.0637	0.016	na	na	na	na	na	PR202_augustus_masked-scaffold1065|size238533_obj-processed-gene-0.141-mRNA-1	na	na	na	na	na	g15485	54b7b0983b53d9a8c91068fef520df97
0.0149	0.0027	0.0192	0.0025	a	na	na	na	na	PR202_maker-Super-Scaffold_210-augustus-gene-0.373-mRNA-1	na	na	na	na	na	g35890	cedfdc0a4faca6ba27ac9503b94de0cd
0.0695	0.0021	0.0793	0.0031	b	xo	XP_012698682.2	sita:101780857	K03294	PR202_augustus_masked-Super-Scaffold_70-processed-gene-3.505-mRNA-1	na	na	na	na	na	g395	ba524f723e4722089c8ae9a4cfc3cbb4
0.0133	0.0045	0.0142	0.0044	a	good	na	na	na	PR202_maker-Super-Scaffold_152-augustus-gene-7.368-mRNA-1	na	na	na	na	na	g1302	fd13b3b98d40af823bdf1dcd4bffc8ab
57.8231	0.8032	2.6221	0.8562	a	xo	XP_022682540.1	na	na	PR202_augustus_masked-Super-Scaffold_311-processed-gene-1.517-mRNA-1	na	na	na	na	na	g15875	d978150b8d252e4c29409debc797aa9c
0.0	0.0	0.0	0.0	a	good	XP_004982121.1	sita:101771723	None	PR202_augustus_masked-Super-Scaffold_523-processed-gene-1.664-mRNA-1	na	na	na	na	na	g36319	edc896e73d641952e60ad3d8ec5a2130
0.8203	1.0021	0.8751	0.9463	a	na	na	na	na	PR202_augustus_masked-Super-Scaffold_240-processed-gene-0.211-mRNA-1	na	na	na	na	na	g1714	ad85c803377573075b72c0c3ea1af1ed
0.0074	0.0073	0.0073	0.0075	a	na	na	na	na	PR202_augustus_masked-Super-Scaffold_7-processed-gene-12.980-mRNA-1	na	na	na	na	na	g25799	43c0fbb2e64b3c57fdadda8421430377
0.1402	0.0867	0.1434	0.0883	a	good	XP_022685257.1	na	na	PR202_augustus_masked-Super-Scaffold_152-processed-gene-4.169-mRNA-1	na	na	na	na	na	g30888	43a644c0ef2c10ce83fa5441a7278593
0.0529	0.0397	0.0556	0.0401	b	xo	XP_022683736.1	sita:101765101	None	PR202_augustus_masked-Super-Scaffold_39-processed-gene-4.462-mRNA-1	na	na	na	na	na	g31237	34eb5f4b2ba1f96f264ee759ef423b75
0.0973	0.0212	0.0944	0.0229	b	na	na	na	na	PR202_augustus_masked-Super-Scaffold_435-processed-gene-0.192-mRNA-1	na	na	na	na	na	g27618	b86532724da3e708caf38fcc91efa64d
0.4049	0.2177	0.4075	0.2187	b	xo	XP_004951871.1	sita:101766262	None	PR202_maker-Super-Scaffold_2412-augustus-gene-2.7-mRNA-1	na	na	na	na	na	g12337	044d2098ca996e9eb99d9a83fe64de40
0.016	0.0	0.0166	0.0	a	na	na	na	na	PR202_augustus_masked-Super-Scaffold_504-processed-gene-0.649-mRNA-1	na	na	na	na	na	g40658	6741cc36e0a2ac6ea78e7cfa4bfd5c32
0.152	0.1117	0.1387	0.1161	a	na	na	na	na	PR202_maker-Super-Scaffold_134-augustus-gene-0.678-mRNA-1	na	na	na	na	na	g1971	527665c4a3009e3fb9c9bc0cb9a029d1
5.7515	0.7976	3.0	0.8179	na	na	na	na	na	PR202_augustus_masked-scaffold1781|size84070_obj-processed-gene-0.5-mRNA-1	na	na	na	na	na	g11286	2457eedc188220fd9d9037b4e8dd3f55
1.2615	0.5501	1.1394	0.5774	a	good	XP_004977344.1	sita:101755489	None	PR202_augustus_masked-Super-Scaffold_81-processed-gene-1.85-mRNA-1	na	na	na	na	na	g12769	3fc43daa8dac2a80a591c8f3495c3b3b
1.0877	0.6889	0.9781	0.7131	b	na	na	na	na	PR202_maker-Super-Scaffold_89-augustus-gene-0.54-mRNA-1	na	na	na	na	na	g22737	c3eb5ed1e2c98bce6aff1174d0e9d284
0.0778	0.0216	0.0851	0.0212	a	good	XP_004951450.1	sita:101764621	K00279	PR202_maker-Super-Scaffold_593-augustus-gene-0.395-mRNA-1	na	na	na	na	na	g24268	51acfe71d9afe6ff50da0ae2eb78a3a4
0.0271	0.0054	0.0271	0.0054	b	good	NP_001296983.1	sita:101755645	None	PR202_augustus_masked-Super-Scaffold_69-processed-gene-1.385-mRNA-1	na	na	na	na	na	g37958	b63dd7dd6c49c9505ae2bc5575e15103
0.8442	0.3666	0.7642	0.3887	a	good	XP_004967556.1	sita:101759614	None	PR202_maker-Super-Scaffold_31-augustus-gene-1.7-mRNA-1	na	na	na	na	na	g8540	7969c326afc5a60b1a4e293cacbcb615
0.0153	0.0045	0.015	0.0048	a	good	XP_012702336.1	sita:101775448	K01537	PR202_maker-Super-Scaffold_37-augustus-gene-1.11-mRNA-1	na	na	na	na	na	g22484	a131e17b39813314152de1489b04655c
0.0024	0.0	0.0033	0.0	a	na	na	na	na	PR202_maker-Super-Scaffold_100-augustus-gene-3.126-mRNA-1	na	na	na	na	na	g22072	646ec37ffb79de55da9771c1688f46b3
0.0715	0.0063	0.0934	0.0058	b	na	na	na	na	PR202_augustus_masked-Super-Scaffold_70-processed-gene-0.27-mRNA-1	na	na	na	na	na	g41245	b05be4127c6158168b3f2dc60ce43187
0.0329	0.0108	0.0348	0.0107	b	good	XP_012698193.1	na	na	PR202_maker-Super-Scaffold_389-augustus-gene-0.198-mRNA-1	na	na	na	na	na	g21588	900a910d632cf4026cfb6cb38b0b6093
0.0738	0.0096	0.0772	0.0096	b	na	na	na	na	PR202_augustus_masked-Super-Scaffold_17-processed-gene-4.171-mRNA-1	na	na	na	na	na	g32673	21bd96198b535c45790aeea0f73c16c7
0.0001	0.0115	0.0	0.0114	a	na	na	na	na	PR202_augustus_masked-Super-Scaffold_23-processed-gene-0.314-mRNA-1	na	na	na	na	na	g12909	fd632aef83cec6bcd75ebe6dd5fb4e89
0.0361	0.0134	0.0395	0.0131	a	good	XP_022683140.1	na	na	PR202_augustus_masked-Super-Scaffold_37-processed-gene-0.568-mRNA-1	na	na	na	na	na	g41772	ba2e395f08c78794e2c00143785a97d1
0.0925	0.0349	0.096	0.0355	b	good	XP_004960498.1	sita:101762940	None	PR202_augustus_masked-Super-Scaffold_2761-processed-gene-0.673-mRNA-1	na	na	na	na	na	g9862	ea85798dda2c32cdc0fa5b08b184ac4f
0.8625	0.2594	0.988	0.2553	a	good	XP_004974024.1	sita:101771398	None	PR202_maker-Super-Scaffold_37-augustus-gene-1.76-mRNA-1	na	na	na	na	na	g4082	18a1d9cd11fa7c06530d592b0b9fd5a8
0.0299	0.0093	0.0275	0.0097	a	good	XP_022684279.1	sita:101774800	K05387	PR202_maker-Super-Scaffold_924-augustus-gene-0.11-mRNA-1	na	na	na	na	na	g18062	b8988abe296dffe9420263ecc718a6dd
1.0058	0.3488	0.9068	0.3731	a	xo	XP_004966498.1	sita:101774468	None	PR202_augustus_masked-Super-Scaffold_13-processed-gene-0.251-mRNA-1	na	na	na	na	na	g31696	b3971bc5e9963f5d6a49c95ba1892ba6
0.02	0.0078	0.0247	0.0072	b	xo	XP_022682524.1	na	na	PR202_maker-Super-Scaffold_12-augustus-gene-3.652-mRNA-1	na	na	na	na	na	g6564	5bf93b42e01066bedbcb6024ddf88852
0.7378	0.6702	0.7098	0.6761	b	good	XP_004975602.1	sita:101779413	None	PR202_augustus_masked-Super-Scaffold_176-processed-gene-1.467-mRNA-1	na	na	na	na	na	g12865	382f0e6eaa7adaf3ecbdd8dc96662a43
0.2128	0.042	0.243	0.0406	na	xo	XP_012704015.1	sita:101754967	K03327	PR202_maker-Super-Scaffold_76-augustus-gene-0.15-mRNA-1	na	na	na	na	na	g27725	f41ffdcb276985201b3d0b7015085508
0.069	0.0045	0.0719	0.0044	b	na	na	na	na	PR202_augustus_masked-Super-Scaffold_507-processed-gene-1.801-mRNA-1	na	na	na	na	na	g10639	d2e666d86c99955f9532f9d4465575c7
0.1352	0.0233	0.1563	0.0228	b	na	na	na	na	PR202_augustus_masked-Super-Scaffold_8-processed-gene-2.326-mRNA-1	na	na	na	na	na	g36630	a31d28e48e3078b6ca8516a1e5ab52ca
0.0042	0.0	0.0067	0.0	a	xo	XP_004973824.2	sita:101760053	K04079	PR202_maker-Super-Scaffold_311-augustus-gene-1.71-mRNA-1	na	na	na	na	na	g37025	d6a14a50282fb9a45c66f98c46c5d165
0.935	0.1528	1.1306	0.1536	b	good	XP_004964634.1	sita:101769067	K05391	PR202_augustus_masked-Super-Scaffold_357-processed-gene-0.63-mRNA-1	na	na	na	na	na	g6723	661860ab8e2b27bec4b507aeb5c36018
0.0703	0.0421	0.0645	0.0434	b	xo	XP_004962425.1	sita:101781051	K12462	PR202_maker-Super-Scaffold_128-augustus-gene-0.531-mRNA-1	na	na	na	na	na	g4550	45d37fca5c8a04ddcd63c0ba9f38032b
0.1248	0.0613	0.1128	0.0656	b	xo	XP_004967816.1	sita:101758941	K12623	PR202_augustus_masked-Super-Scaffold_12-processed-gene-2.552-mRNA-1	na	na	na	na	na	g19675	3691df5dd46a03ee0fd3af34655689d6
2.0889	0.5037	1.7818	0.5237	na	xo	XP_012699517.1	na	na	PR202_maker-Super-Scaffold_10-augustus-gene-4.654-mRNA-1	na	na	na	na	na	g12262	07d615d1292513ba386644c202efb359
0.0795	0.0652	0.0746	0.0665	b	xo	XP_004953462.1	sita:101763153	K17781	PR202_maker-Super-Scaffold_39-exonerate_protein2genome-gene-9.381-mRNA-1	na	na	na	na	na	g18027	ecacfddcc483e848f016076af83cf66e
0.0691	0.0244	0.0767	0.0242	b	xo	XP_022681640.1	sita:105914314	K08770	PR202_augustus_masked-Super-Scaffold_2412-processed-gene-2.197-mRNA-1	na	na	na	na	na	g30725	1efb71d4f1b44685dbd6e6717018c8e6
0.0702	0.0244	0.0695	0.025	a	na	na	na	na	PR202_augustus_masked-Super-Scaffold_22-processed-gene-6.127-mRNA-1	na	na	na	na	na	g36840	3fb1c1e69d843736133ca447ef2934dd
0.8785	0.4809	0.8571	0.494	a	na	na	na	na	PR202_maker-Super-Scaffold_1135-augustus-gene-0.0-mRNA-1	na	na	na	na	na	g41368	3d6abcdd3bc2b5285ffa30c69afeddd5
0.0813	0.0097	0.0964	0.0091	b	good	XP_004970176.1	sita:101755437	K21248	PR202_maker-Super-Scaffold_352-exonerate_protein2genome-gene-1.175-mRNA-1	na	na	na	na	na	g9509	4164b05373a30e9ed6aa31397eb0b63c
0.1099	0.021	0.1097	0.021	b	xo	XP_004970665.1	sita:101776633	None	PR202_augustus_masked-Super-Scaffold_128-processed-gene-2.185-mRNA-1	na	na	na	na	na	g9170	25bc2982fd9d8fb1837c16f5796a0beb
0.0457	0.0081	0.0575	0.0076	b	na	na	na	na	PR202_maker-Super-Scaffold_17-augustus-gene-3.384-mRNA-1	na	na	na	na	na	g33614	7696229059dce9deb6069bb63c8c774c
0.0368	0.0426	0.0392	0.0412	a	xo	XP_012704261.1	na	na	PR202_augustus_masked-Super-Scaffold_158-processed-gene-0.516-mRNA-1	na	na	na	na	na	g32519	a3cad0785d2d7ce2588bbe081dd54959
0.1039	0.0175	0.1113	0.0179	b	good	XP_004962025.1	sita:101786297	K15382	PR202_maker-Super-Scaffold_595-augustus-gene-0.563-mRNA-1	na	na	na	na	na	g12446	1ae03d8d5042be4e11264f774d851fa4
0.7904	0.1316	0.8438	0.1361	b	na	na	na	na	PR202_maker-Super-Scaffold_435-augustus-gene-1.87-mRNA-1	na	na	na	na	na	g8700	49d6d777f98e7d40af612fe297fcc42d
0.07	0.0202	0.0804	0.0196	b	xo	XP_004976186.1	na	na	PR202_maker-Super-Scaffold_39-augustus-gene-6.19-mRNA-1	na	na	na	na	na	g6889	ae94b388109132270ecf5780a97f9f9c
0.0541	0.0376	0.0529	0.0379	b	good	XP_004965799.1	sita:101776752	None	PR202_maker-Super-Scaffold_4803-augustus-gene-0.258-mRNA-1	na	na	na	na	na	g3335	469ca6e010935f2be023be3ac90b50d1
1.2572	0.5479	1.1014	0.5817	a	good	XP_004973034.1	sita:101761528	K00430	PR202_augustus_masked-Super-Scaffold_411-processed-gene-0.0-mRNA-1	na	na	na	na	na	g12457	1fc58675847ac99dff6cecbe821729f8
0.0752	0.0101	0.094	0.0094	b	na	na	na	na	PR202_augustus_masked-Super-Scaffold_89-processed-gene-0.366-mRNA-1	na	na	na	na	na	g37750	e66c4c8be1772a9e44300214b1fbf5ed
0.0179	0.0146	0.0154	0.0151	a	good	XP_022681318.1	na	na	PR202_maker-Super-Scaffold_20-augustus-gene-0.465-mRNA-1	na	na	na	na	na	g13584	53e47e2517c7f7ca3179b7403d3a956d
5.6114	0.953	3.0	1.0173	a	good	XP_004979205.1	sita:101772789	K07213	PR202_maker-Super-Scaffold_214-exonerate_protein2genome-gene-0.443-mRNA-1	na	na	na	na	na	g8852	15fe39c9642a4a580b4da6d83b0e0c72
0.0	0.0	0.0	0.0	a	good	XP_004969894.1	sita:101783542	K05759	PR202_maker-Super-Scaffold_334-augustus-gene-0.303-mRNA-1	na	na	na	na	na	g15629	9afdf34079c2c121b47da1cca484ce71
0.7265	0.1981	0.8313	0.1942	b	na	na	na	na	PR202_augustus_masked-Super-Scaffold_17-processed-gene-6.300-mRNA-1	na	na	na	na	na	g21505	bd5b627d318b89ed80517c6af4d74498
0.006	0.0	0.0083	0.0	a	good	XP_004955571.1	sita:101769811	None	PR202_maker-Super-Scaffold_159-augustus-gene-1.121-mRNA-1	na	na	na	na	na	g11603	ed29562e9d8a247e56408015def12031
0.1103	0.0121	0.1031	0.0128	b	good	XP_004974085.1	sita:101762083	None	PR202_augustus_masked-Super-Scaffold_149-processed-gene-1.494-mRNA-1	na	na	na	na	na	g47782	dc0b3defd2183c26338213b91ad01537
0.0039	0.0	0.0035	0.0	a	xo	XP_022683119.1	na	na	PR202_augustus_masked-Super-Scaffold_70-processed-gene-5.615-mRNA-1	na	na	na	na	na	g246	426edf6d85be33833b0e811cccd6495b
0.1021	0.02	0.1041	0.0202	b	xo	XP_004976061.1	sita:101757772	K13448	PR202_augustus_masked-Super-Scaffold_39-processed-gene-5.163-mRNA-1	na	na	na	na	na	g11261	a753004e8f58aec89f63959fa81a7d52
0.0353	0.0225	0.0332	0.0236	a	na	na	na	na	PR202_maker-Super-Scaffold_76-exonerate_protein2genome-gene-4.290-mRNA-1	na	na	na	na	na	g354	9d8d1d75a1eae814a343595793b4b7e8
0.0159	0.0035	0.0207	0.0031	a	good	XP_022684878.1	na	na	PR202_augustus_masked-Super-Scaffold_637-processed-gene-0.4-mRNA-1	na	na	na	na	na	g22765	d7889ea12f4bd52acba689e21122267d
0.5889	0.2327	0.5245	0.2474	a	na	na	na	na	PR202_augustus_masked-Super-Scaffold_59-processed-gene-1.362-mRNA-1	na	na	na	na	na	g6368	ec6cb234cfea9f240204a7ec1e87740d
0.0144	0.005	0.0164	0.0048	a	na	na	na	na	PR202_augustus_masked-Super-Scaffold_201-processed-gene-1.109-mRNA-1	na	na	na	na	na	g18964	b62377345802c2fef1309e7b2baadf6f
0.6761	0.2709	0.667	0.2731	a	na	na	na	na	PR202_augustus_masked-Super-Scaffold_24-processed-gene-6.348-mRNA-1	na	na	na	na	na	g13873	b9ace11caa059b6ae560b6bc7e2314e2
0.0952	0.0256	0.0988	0.0268	b	good	XP_004983758.1	sita:101756211	None	PR202_augustus_masked-Super-Scaffold_4833-processed-gene-0.242-mRNA-1	na	na	na	na	na	g2355	c8371c565bf4ccd7d784cd6e4790760c
0.6412	0.2316	0.6163	0.2436	b	na	na	na	na	PR202_augustus_masked-Super-Scaffold_10-processed-gene-3.503-mRNA-1	na	na	na	na	na	g22479	914b2ac1207d0f4b83cd8c10b718ea0e
1.9989	0.5791	2.1612	0.5991	a	na	na	na	na	PR202_augustus_masked-Super-Scaffold_285-processed-gene-0.45-mRNA-1	na	na	na	na	na	g17393	865041b4dfff83aebc2f769fae71b56b
0.0126	0.0051	0.0134	0.005	a	na	na	na	na	PR202_augustus_masked-Super-Scaffold_63-processed-gene-2.226-mRNA-1	na	na	na	na	na	g6601	b9f1d292256c0af6c68e10ef61de9749
1.2303	0.2539	1.548	0.2469	b	good	XP_004961638.1	sita:101767291	None	PR202_augustus_masked-Super-Scaffold_2768-processed-gene-0.210-mRNA-1	na	na	na	na	na	g17162	1fe168ec6392ff87a5c239ad734286b8
0.0492	0.0163	0.0558	0.0158	b	xo	XP_004952122.1	na	na	PR202_maker-Super-Scaffold_2412-augustus-gene-0.572-mRNA-1	na	na	na	na	na	g30660	dfc63203862fdb40cad31bac8750c3fa
0.7841	0.107	0.7652	0.1203	b	xo	XP_004965965.1	sita:101771353	K15397	PR202_augustus_masked-Super-Scaffold_10-processed-gene-0.528-mRNA-1	na	na	na	na	na	g10128	7d092985ea9e818bd8b5d2de28bc0cb1
60.5518	0.6706	2.2883	0.7365	a	na	na	na	na	PR202_augustus_masked-Super-Scaffold_305-processed-gene-1.161-mRNA-1	na	na	na	na	na	g36996	88aea1951520cda00ce613f5a14ba522
0.841	0.3619	0.8957	0.3601	b	good	XP_004956304.1	sita:101765738	None	PR202_maker-Super-Scaffold_133-exonerate_protein2genome-gene-0.798-mRNA-1	na	na	na	na	na	g8951	7bc63d55387c7d39654a5e7de4f6bc96
0.0	0.0	0.0	0.0	a	good	XP_004976636.1	sita:101784922	None	PR202_augustus_masked-Super-Scaffold_924-processed-gene-0.707-mRNA-1	na	na	na	na	na	g18091	9b7048a639ecd936bc13b22c2b09e589
0.0221	0.0104	0.0244	0.0101	b	na	na	na	na	PR202_maker-Super-Scaffold_345-augustus-gene-0.57-mRNA-1	na	na	na	na	na	g17925	0b48e6de1319d2b5b99f4210d1675267
0.0	0.0027	0.0	0.0026	a	na	na	na	na	PR202_maker-Super-Scaffold_211-augustus-gene-1.7-mRNA-1	na	na	na	na	na	g32937	f2ea32c98ce850c2e9047738c21eb027
0.0969	0.0309	0.1056	0.0309	b	good	XP_004953438.1	sita:101753979	None	PR202_maker-Super-Scaffold_376-augustus-gene-0.77-mRNA-1	na	na	na	na	na	g1058	9090d16cf1c8402f15c4429b3aec1443
0.0264	0.0122	0.0298	0.0115	a	xo	XP_012699135.1	sita:101784664	None	PR202_augustus_masked-Super-Scaffold_311-processed-gene-3.805-mRNA-1	na	na	na	na	na	g14344	a9674a7b1e91d1163b2cea70d55b25ca
0.0356	0.0106	0.039	0.0102	b	xo	XP_004967646.1	sita:101759338	K09422	PR202_augustus_masked-Super-Scaffold_12-processed-gene-3.135-mRNA-1	na	na	na	na	na	g31608	6e58e433c9988473d4d7c5788ab419d5
0.0001	0.006	0.0	0.0058	a	xo	XP_004965715.1	sita:101776076	None	PR202_augustus_masked-Super-Scaffold_253-processed-gene-0.98-mRNA-1	na	na	na	na	na	g31035	09d654d70c2e224eb61cc8117c775478
0.1024	0.0513	0.1235	0.0483	b	good	XP_004970032.1	sita:101769235	None	PR202_maker-Super-Scaffold_352-augustus-gene-0.635-mRNA-1	na	na	na	na	na	g41391	d061f1e922d91572f93885b18ad02b2d
0.145	0.0607	0.1375	0.0651	a	good	XP_004955570.1	sita:101769408	K00059	PR202_augustus_masked-Super-Scaffold_183-processed-gene-0.112-mRNA-1	na	na	na	na	na	g34647	2261a55ab307b1684b382cf717fcf005
0.0731	0.0222	0.0722	0.0237	b	na	na	na	na	PR202_augustus_masked-Super-Scaffold_39-processed-gene-5.179-mRNA-1	na	na	na	na	na	g30330	33bdbafca2009011be4599d0945b8b57
0.0376	0.0198	0.0374	0.02	a	na	na	na	na	PR202_maker-Super-Scaffold_382-augustus-gene-0.22-mRNA-1	na	na	na	na	na	g40582	7f5892c8b5fccbaf0e48c1baa70b9506
1.8362	0.8603	1.4554	0.9049	a	na	na	na	na	PR202_maker-Super-Scaffold_12-augustus-gene-4.915-mRNA-1	na	na	na	na	na	g36788	8294af4d35bee10e9e05bc00ba6412bb
0.0	0.0	0.0	0.0	a	na	na	na	na	PR202_augustus_masked-Super-Scaffold_22-processed-gene-1.145-mRNA-1	na	na	na	na	na	g36142	aa000504b1a17ceb2aaa6f6eda578d0b
0.0192	0.0176	0.0192	0.0177	a	na	na	na	na	PR202_augustus_masked-Super-Scaffold_202-processed-gene-8.306-mRNA-1	na	na	na	na	na	g36855	923f708e266b5bdfba6b1f3501aecdae
0.0087	0.004	0.0109	0.0037	a	good	XP_004961485.1	sita:101778491	None	PR202_maker-Super-Scaffold_152-augustus-gene-5.242-mRNA-1	na	na	na	na	na	g15145	15395a34283229cb7c50a8c3f6212369
0.0164	0.0038	0.0174	0.0037	a	na	na	na	na	PR202_augustus_masked-Super-Scaffold_13-processed-gene-0.297-mRNA-1	na	na	na	na	na	g28632	82ea3d9d30ee385d12d12d43e6a4853e
0.0361	0.0266	0.048	0.024	b	na	na	na	na	PR202_maker-Super-Scaffold_17-augustus-gene-3.383-mRNA-1	na	na	na	na	na	g33621	532e7bb568c8b27e15a6473d41da31c5
0.6358	0.3828	0.595	0.3847	a	xo	XP_004967959.1	na	na	PR202_maker-Super-Scaffold_50-augustus-gene-2.58-mRNA-1	na	na	na	na	na	g14385	25c3b94efd98ef2fec8618b09b473a9d
0.1026	0.0016	0.1052	0.0016	b	xo	XP_004975870.1	sita:101783972	K17080	PR202_augustus_masked-Super-Scaffold_39-processed-gene-4.536-mRNA-1	na	na	na	na	na	g8385	e65a8f6d7d4a4ece01a6300ddb570f9c
59.5168	0.8984	2.2076	0.9708	a	good	XP_004959956.2	sita:101758055	None	PR202_augustus_masked-Super-Scaffold_411-processed-gene-0.69-mRNA-1	na	na	na	na	na	g12423	42ed9b7f064b58290946f60ea2c2714a
0.0118	0.0033	0.0138	0.0031	a	na	na	na	na	PR202_maker-Super-Scaffold_23-augustus-gene-0.156-mRNA-1	na	na	na	na	na	g12049	0094a476723088fbdad26507c950124f
61.92	0.4336	3.0	0.472	a	good	XP_004977311.1	sita:101776975	None	PR202_maker-Super-Scaffold_81-augustus-gene-1.17-mRNA-1	na	na	na	na	na	g23265	04bb4f990273e9762b3e9ab207748c8e
58.9699	0.7876	3.0	0.852	b	na	na	na	na	PR202_maker-Super-Scaffold_2765-augustus-gene-0.37-mRNA-1	na	na	na	na	na	g11965	eb63ebcc38307f943cff5c658f48e07f
0.0238	0.0118	0.0253	0.0117	a	na	na	na	na	PR202_maker-Super-Scaffold_2414-augustus-gene-0.325-mRNA-1	na	na	na	na	na	g7351	e660be0695aa3670c2235d11bbc9a77e
0.0076	0.0028	0.0082	0.0027	a	na	na	na	na	PR202_maker-Super-Scaffold_100-augustus-gene-1.255-mRNA-1	na	na	na	na	na	g47237	745d36c71541ab0f4e749e2674547105
0.0	0.0014	0.0	0.0012	a	xo	XP_004965974.1	sita:101774862	K14803	PR202_maker-Super-Scaffold_253-augustus-gene-2.88-mRNA-1	na	na	na	na	na	g28493	00c8dea678c70888c59f93f39b8b4cfb
0.7581	0.0638	0.654	0.0772	b	good	XP_004961643.1	sita:101769306	None	PR202_maker-Super-Scaffold_2768-augustus-gene-0.26-mRNA-1	na	na	na	na	na	g17168	59102eb5ee8a3ec5f59e9fb75663b8b2
0.0	0.0032	0.0	0.0028	a	xo	XP_004953466.1	sita:101765056	None	PR202_augustus_masked-Super-Scaffold_70-processed-gene-4.400-mRNA-1	na	na	na	na	na	g1093	244a079e175833f0027b80a13b60b2f4
0.3475	0.281	0.3252	0.294	b	na	na	na	na	PR202_maker-Super-Scaffold_271-augustus-gene-1.395-mRNA-1	na	na	na	na	na	g14894	b7292336d3060ac281b648849be5952e
0.0718	0.0497	0.0737	0.0498	b	na	na	na	na	PR202_maker-Super-Scaffold_225-augustus-gene-0.530-mRNA-1	na	na	na	na	na	g15042	e33ab9dcbf28673527ffdd041fad086a
0.0267	0.0324	0.0266	0.0326	a	na	na	na	na	PR202_maker-Super-Scaffold_39-augustus-gene-3.676-mRNA-1	na	na	na	na	na	g46100	d3acb36b67c3b3cf92d36ba8b671e1a4
1.897	0.6848	2.2992	0.6976	b	xo	XP_022680183.1	na	na	PR202_maker-Super-Scaffold_146-augustus-gene-2.26-mRNA-1	na	na	na	na	na	g2797	040edb97fd781c5f537af1cecc1edb19
0.1362	0.0428	0.1357	0.0441	b	good	XP_004971745.4	sita:101770056	K00279	PR202_augustus_masked-Super-Scaffold_474-processed-gene-0.77-mRNA-1	na	na	na	na	na	g38873	3e3f283e9c8094fec65c9cd5c3f3f053
0.8576	0.4989	0.7944	0.511	b	na	na	na	na	PR202_augustus_masked-Super-Scaffold_893-processed-gene-2.708-mRNA-1	na	na	na	na	na	g21151	ce25ea5789c5b0d3446e1c7ee3ecd495
0.0401	0.0167	0.0446	0.0165	na	na	na	na	na	PR202_maker-scaffold1271|size181379_obj-augustus-gene-0.13-mRNA-1	na	na	na	na	na	g16512	a1762c6d139be93b54d99e3d6dc6f5f8
0.1335	0.0245	0.1274	0.026	b	na	na	na	na	PR202_augustus_masked-Super-Scaffold_21-processed-gene-0.124-mRNA-1	na	na	na	na	na	g6095	acff86c284a5e94e0495ff1ea75e3980
0.0812	0.0217	0.0873	0.0215	a	na	na	na	na	PR202_maker-Super-Scaffold_19-augustus-gene-1.560-mRNA-1	na	na	na	na	na	g21194	2af4f46e95740172dcc977d84bbbc81c
0.1422	0.0356	0.1565	0.0352	b	na	na	na	na	PR202_maker-Super-Scaffold_271-augustus-gene-0.274-mRNA-1	na	na	na	na	na	g25980	63dfa8959a92dc745e4749d718efae0d
0.0222	0.0269	0.0226	0.0269	a	xo	XP_004956932.1	sita:101759802	K14085	PR202_augustus_masked-Super-Scaffold_311-processed-gene-3.641-mRNA-1	na	na	na	na	na	g9132	c79883d6dd235f689e1b95751e685d1d
1.0573	1.3474	1.3294	1.187	a	na	na	na	na	PR202_augustus_masked-Super-Scaffold_408-processed-gene-0.131-mRNA-1	na	na	na	na	na	g44262	2ac51c4663d6ea8b30f56441b1f59629
0.0582	0.0157	0.0625	0.0162	b	good	XP_022680962.1	sita:101753630	None	PR202_maker-Super-Scaffold_514-augustus-gene-0.513-mRNA-1	na	na	na	na	na	g17232	38b4e5be1fe10a521eff0a373b820241
0.0638	0.0348	0.0666	0.0345	a	good	XP_004979875.3	sita:101757403	None	PR202_augustus_masked-Super-Scaffold_62-processed-gene-1.151-mRNA-1	na	na	na	na	na	g1014	c6f89955402c51fe792725a4a3cd4ad3
0.0336	0.0039	0.0495	0.0035	b	good	XP_004974254.1	sita:101763030	K14821	PR202_maker-Super-Scaffold_149-augustus-gene-0.350-mRNA-1	na	na	na	na	na	g189	0cd4d4f45a0d6b978343874bb9afaac6
0.0076	0.0072	0.0088	0.0069	b	na	na	na	na	PR202_augustus_masked-Super-Scaffold_134-processed-gene-0.564-mRNA-1	na	na	na	na	na	g9134	d20c751d1f653566bb9b6f3034a93b86
0.0296	0.0014	0.0376	0.0013	b	xo	XP_004978593.1	sita:101782089	K04646	PR202_maker-Super-Scaffold_266-augustus-gene-1.516-mRNA-1	na	na	na	na	na	g136	ea9f6f198697906c79f2de464762766b
0.0069	0.0	0.0094	0.0	a	good	XP_004974183.1	sita:101770348	None	PR202_maker-Super-Scaffold_37-augustus-gene-2.791-mRNA-1	na	na	na	na	na	g14023	d6527d384ce21c62a71332d99cb57031
0.0062	0.0022	0.0067	0.0022	a	na	na	na	na	PR202_maker-Super-Scaffold_7-augustus-gene-7.375-mRNA-1	na	na	na	na	na	g47767	0d769b3ba779fdd334a2312cc8f2bcc7
0.0743	0.016	0.0786	0.0159	b	good	XP_004952556.1	sita:101777062	None	PR202_augustus_masked-Super-Scaffold_453-processed-gene-2.466-mRNA-1	na	na	na	na	na	g14170	22443197f81cb4e0ee530dae1cf3661b
0.0377	0.0029	0.0414	0.0028	b	good	NP_001267761.1	sita:101785683	K13458	PR202_maker-Super-Scaffold_453-augustus-gene-2.46-mRNA-1	na	na	na	na	na	g12890	e922b49b72f8a2cd054843cc71bab717
0.0697	0.0049	0.0804	0.0048	b	good	XP_004981248.1	sita:101763086	K07565	PR202_augustus_masked-Super-Scaffold_16-processed-gene-3.709-mRNA-1	na	na	na	na	na	g2918	e2fe9b35d7270fac800b37195f48238d
0.0587	0.0798	0.0617	0.0798	a	good	XP_004983880.1	na	na	PR202_maker-scaffold944|size276584_obj-augustus-gene-0.117-mRNA-1	na	na	na	na	na	g40984	932e43d2226e7b81f43749ba5c992576
0.0	0.0018	0.0	0.0018	a	xo	XP_004953865.1	sita:101782870	K13648	PR202_augustus_masked-Super-Scaffold_84-processed-gene-6.801-mRNA-1	na	na	na	na	na	g28364	009c93805ca4cdc885be154509f4637e
0.0484	0.0259	0.0523	0.0256	a	good	XP_004969099.1	sita:101773948	K10401	PR202_augustus_masked-Super-Scaffold_190-processed-gene-1.191-mRNA-1	na	na	na	na	na	g19886	573b51fa52ff4da9be400ad777ee4d71
0.0349	0.0	0.0326	0.0	b	na	na	na	na	PR202_maker-Super-Scaffold_19-augustus-gene-3.40-mRNA-1	na	na	na	na	na	g32683	8247b800c58e52c5d902ca48c979b0a2
0.0016	0.0	0.0023	0.0	a	na	na	na	na	PR202_maker-Super-Scaffold_285-augustus-gene-1.11-mRNA-1	na	na	na	na	na	g15045	54aaec93d63c66a434f5f3896a9c6cdc
0.0267	0.0287	0.0276	0.0282	a	na	na	na	na	PR202_maker-Super-Scaffold_7-augustus-gene-0.30-mRNA-1	na	na	na	na	na	g38733	597949f8d8870bc9b5642433f71893f1
0.054	0.0001	0.0635	0.0	a	good	XP_004985949.1	sita:101754599	K11254	PR202_augustus_masked-Super-Scaffold_152-processed-gene-3.526-mRNA-1	na	na	na	na	na	g14939	4ad4807c0592f0a8c535479889caa5eb
0.0068	0.0025	0.0078	0.0024	a	good	XP_004961812.1	sita:101771056	None	PR202_augustus_masked-Super-Scaffold_152-processed-gene-7.573-mRNA-1	na	na	na	na	na	g14953	4c5976799c57575f594a2c5250aafaea
0.0215	0.0246	0.0187	0.0257	a	good	XP_004976896.1	sita:101784791	None	PR202_maker-Super-Scaffold_184-augustus-gene-1.99-mRNA-1	na	na	na	na	na	g18932	eee0040f2592182fdf5bad02418575a6
0.1528	0.05	0.1563	0.0513	b	na	na	na	na	PR202_augustus_masked-Super-Scaffold_21-processed-gene-0.18-mRNA-1	na	na	na	na	na	g42249	635687a4ad0ae47c65a2f7893030b1a8
0.0545	0.0026	0.064	0.0025	b	na	na	na	na	PR202_maker-Super-Scaffold_84-augustus-gene-0.515-mRNA-1	na	na	na	na	na	g37903	8d29b4363f90f2792ba80494e7c1fa0b
0.1206	0.0425	0.1095	0.0459	b	xo	XP_004976451.3	sita:101770621	None	PR202_maker-Super-Scaffold_39-augustus-gene-8.657-mRNA-1	na	na	na	na	na	g15358	cf3e9aaea24a26ede8f1fbd6e2a9db24
0.0	0.0	0.0	0.0	a	good	XP_022679715.1	sita:101764948	K00236	PR202_maker-Super-Scaffold_711-exonerate_protein2genome-gene-0.65-mRNA-1	na	na	na	na	na	g15618	e20fdf3e60fda696041d9ee4340808e7
0.0	0.0022	0.0	0.002	a	na	na	na	na	PR202_augustus_masked-Super-Scaffold_84-processed-gene-4.103-mRNA-1	na	na	na	na	na	g22711	b8e9da0270a4c389204ee9306db30807
0.0032	0.0039	0.004	0.0036	a	good	XP_004983152.1	sita:101771468	K13680	PR202_maker-Super-Scaffold_4830-augustus-gene-0.256-mRNA-1	na	na	na	na	na	g16500	c63dd9ca65726519170e7fd1a1f5339d
0.7322	0.681	0.7094	0.6872	a	na	na	na	na	PR202_augustus_masked-Super-Scaffold_39-processed-gene-0.62-mRNA-1	na	na	na	na	na	g12865	94a0fb509c73815d72038b23e0597db5
0.0202	0.0099	0.0217	0.0096	b	good	XP_004970052.1	sita:101776630	None	PR202_maker-Super-Scaffold_352-exonerate_protein2genome-gene-0.529-mRNA-1	na	na	na	na	na	g11499	4bc85f466d315ba3947375330190c635
0.1184	0.0239	0.1248	0.0248	b	na	na	na	na	PR202_augustus_masked-Super-Scaffold_122-processed-gene-0.189-mRNA-1	na	na	na	na	na	g26349	324d560f2c5de22c6f3a458b91ef4600
0.0747	0.0474	0.0818	0.0471	b	good	XP_004972413.1	sita:101781388	K00512	PR202_maker-Super-Scaffold_15-augustus-gene-1.425-mRNA-1	na	na	na	na	na	g35170	add1581aa649eea617e98781df4f1936
0.0	0.0	0.0	0.0	a	good	XP_022680913.1	na	na	PR202_maker-Super-Scaffold_152-augustus-gene-8.250-mRNA-1	na	na	na	na	na	g43550	51f41a0f9d3fe5654b8b02617729d65c
0.1174	0.0253	0.1201	0.0257	b	xo	XP_004966142.1	sita:101773369	None	PR202_augustus_masked-Super-Scaffold_13-processed-gene-1.393-mRNA-1	na	na	na	na	na	g22320	3530663a31c0147e0f886ea674d16100
62.2406	0.7157	2.5988	0.7915	a	good	XP_004952652.2	na	na	PR202_maker-Super-Scaffold_387-augustus-gene-0.1-mRNA-1	na	na	na	na	na	g6695	937177a2380e38d8840d4af1dd6bd8af
0.1162	0.0031	0.1252	0.0031	b	na	na	na	na	PR202_maker-Super-Scaffold_8-augustus-gene-0.182-mRNA-1	na	na	na	na	na	g16395	95433fc5d2bd1fe77181edcd073114ed
0.0723	0.0388	0.0755	0.0388	b	na	na	na	na	PR202_augustus_masked-Super-Scaffold_49-processed-gene-0.55-mRNA-1	na	na	na	na	na	g2207	a1ced06e4d8a75a98a20621a98e8458d
0.0487	0.0083	0.0579	0.0078	b	good	XP_004964708.1	sita:101765947	K20854	PR202_augustus_masked-Super-Scaffold_357-processed-gene-0.14-mRNA-1	na	na	na	na	na	g24430	d07002b6315c1bc9bc61cdf9c293e4dd
0.0149	0.0	0.0137	0.0	a	na	na	na	na	PR202_augustus_masked-Super-Scaffold_40-processed-gene-1.44-mRNA-1	na	na	na	na	na	g11448	769be24955ddf0320fd398a45a3f0b69
0.0096	0.0	0.0088	0.0	a	xo	XP_004976000.1	sita:101766988	None	PR202_maker-Super-Scaffold_95-augustus-gene-0.508-mRNA-1	na	na	na	na	na	g518	d2ea45655ac0c4a82094e15f543d2d8d
0.0633	0.013	0.0641	0.0134	b	good	XP_004953423.1	sita:101782594	None	PR202_maker-Super-Scaffold_376-augustus-gene-0.73-mRNA-1	na	na	na	na	na	g27957	bedf6884e126fd9976ca5d082d0338c7
1.6155	0.8608	1.3142	0.9063	b	na	na	na	na	PR202_augustus_masked-Super-Scaffold_2591-processed-gene-0.38-mRNA-1	na	na	na	na	na	g6229	bfe8d2c0567c443e9ddfc295caf30872
0.0472	0.0308	0.055	0.0292	b	good	XP_004985406.1	sita:101784719	K01493	PR202_maker-Super-Scaffold_352-augustus-gene-0.697-mRNA-1	na	na	na	na	na	g29480	a76ef3ba67860c1cbf1b5d29d2dc03b9
0.0442	0.0027	0.0529	0.0025	na	na	na	na	na	PR202_maker-scaffold1568|size119041_obj-augustus-gene-0.74-mRNA-1	na	na	na	na	na	g592	c24419777ee5fbc9b31b83750a7de411
0.2785	0.1561	0.2719	0.1586	b	good	XP_012703433.1	sita:101756447	None	PR202_maker-Super-Scaffold_154-augustus-gene-3.296-mRNA-1	na	na	na	na	na	g27119	c826a54d1662f64cc818c753e9caf7e6
0.0646	0.0078	0.0712	0.0077	b	xo	XP_004951845.1	sita:101756380	None	PR202_maker-Super-Scaffold_2412-augustus-gene-2.1-mRNA-1	na	na	na	na	na	g30720	e909bec3b6c1106bf590d1b5e11d579d
0.7383	0.5436	0.6522	0.5816	b	good	XP_004963692.1	sita:101753786	None	PR202_augustus_masked-Super-Scaffold_514-processed-gene-0.53-mRNA-1	na	na	na	na	na	g22065	5e9368ef19c8ddd024d1a8d48a02f48b
1.5928	0.4605	1.3809	0.487	a	good	XP_004974438.2	sita:101752630	K09874	PR202_maker-Super-Scaffold_52-augustus-gene-1.396-mRNA-1	na	na	na	na	na	g12555	3d9cb8e03ddb41f6ed523af0ba7543b5
0.0781	0.0313	0.0762	0.0324	b	good	XP_004961308.1	sita:101774691	None	PR202_augustus_masked-Super-Scaffold_69-processed-gene-0.150-mRNA-1	na	na	na	na	na	g40779	f033aab768afaf47b1a46ec30dfacae2
0.0117	0.0083	0.0123	0.0084	a	xo	XP_004971565.1	sita:101769648	None	PR202_maker-Super-Scaffold_50-augustus-gene-3.669-mRNA-1	na	na	na	na	na	g9442	483a5c332e3552aa0dc1e980fb0e6cb9
0.005	0.0	0.0053	0.0	a	na	na	na	na	PR202_augustus_masked-Super-Scaffold_7-processed-gene-10.432-mRNA-1	na	na	na	na	na	g27094	715bc1d9f78d0d625a90b687692c05d1
0.3203	0.1652	0.3144	0.1689	b	good	XP_022682219.1	sita:101760174	None	PR202_augustus_masked-Super-Scaffold_595-processed-gene-0.83-mRNA-1	na	na	na	na	na	g10708	7597050fc9c948fa85d84e24195852da
0.0776	0.0402	0.088	0.0389	a	na	na	na	na	PR202_augustus_masked-Super-Scaffold_8-processed-gene-2.355-mRNA-1	na	na	na	na	na	g1762	4dd138888d112f8b307353c2267bc165
0.1332	0.0079	0.1248	0.0083	b	na	na	na	na	PR202_augustus_masked-Super-Scaffold_39-processed-gene-5.323-mRNA-1	na	na	na	na	na	g804	40f42dc1955503b9eefaf65fa4a5925a
0.1002	0.0022	0.1178	0.0021	b	na	na	na	na	PR202_maker-Super-Scaffold_893-augustus-gene-2.68-mRNA-1	na	na	na	na	na	g36787	23254b0d5dae39e97a5b96de83b9a1de
0.0253	0.0129	0.0255	0.0132	a	xo	XP_004965553.1	sita:101776886	K15227	PR202_maker-Super-Scaffold_10-augustus-gene-1.537-mRNA-1	na	na	na	na	na	g27334	d80b22cd996a3d44abfdd55b2f756d6b
0.0	0.0021	0.0	0.0019	a	na	na	na	na	PR202_maker-Super-Scaffold_95-augustus-gene-4.719-mRNA-1	na	na	na	na	na	g32061	4073d45b549064630f2aac86cd2e33bc
0.0466	0.0226	0.0412	0.0233	a	good	XP_012699849.1	sita:101782383	K08065	PR202_maker-Super-Scaffold_2499-augustus-gene-0.797-mRNA-1	na	na	na	na	na	g7967	aaa4106b951c364a7fb20a12789821b5
0.0918	0.0059	0.1029	0.0065	a	na	na	na	na	PR202_maker-Super-Scaffold_507-augustus-gene-1.1111-mRNA-1	na	na	na	na	na	g48877	808920be7469188e1574aadffa01b276
0.0	0.0028	0.0	0.0025	a	xo	XP_004956811.1	sita:101777373	None	PR202_maker-Super-Scaffold_146-augustus-gene-2.64-mRNA-1	na	na	na	na	na	g16912	9640b97047461fb1b4f0402c1917ee88
0.0	0.0019	0.0	0.0019	a	na	na	na	na	PR202_maker-Super-Scaffold_18-augustus-gene-5.32-mRNA-1	na	na	na	na	na	g3685	294a14a22b4d67f7a43f613b091330de
0.0211	0.0043	0.0236	0.0042	a	xo	XP_004965857.1	sita:101763256	K18442	PR202_maker-Super-Scaffold_253-augustus-gene-1.665-mRNA-1	na	na	na	na	na	g2511	b785bb6ffca117a51d090ac6a76f067e
0.0	0.0	0.0	0.0	a	xo	XP_004965803.1	sita:101778656	K14012	PR202_maker-Super-Scaffold_253-augustus-gene-1.611-mRNA-1	na	na	na	na	na	g3337	ac89073416033420d2c0e202e1bc859d
4.7577	0.3987	3.0	0.4171	b	good	XP_004968377.1	sita:101777315	K10999	PR202_maker-Super-Scaffold_4858-augustus-gene-0.501-mRNA-1	na	na	na	na	na	g28516	6ad6741e7f37744631abe3aece409aac
0.0345	0.004	0.0369	0.0049	b	good	XP_004969926.1	sita:101761505	None	PR202_maker-Super-Scaffold_332-augustus-gene-0.355-mRNA-1	na	na	na	na	na	g46865	4d3866cdfb2dc2798794f00127be71f3
0.0001	0.0059	0.0	0.0063	a	good	XP_022684057.1	sita:101784630	None	PR202_augustus_masked-Super-Scaffold_586-processed-gene-0.110-mRNA-1	na	na	na	na	na	g10952	88f5f5d9920e7031986bc63728d15701
0.0155	0.0	0.0161	0.0	a	xo	XP_004953958.1	sita:101785290	K02904	PR202_maker-Super-Scaffold_84-augustus-gene-5.496-mRNA-1	na	na	na	na	na	g12314	baef44467905cc755ccdbd0c576e9ccf
0.0193	0.0438	0.0259	0.0411	a	xo	XP_004962424.1	sita:101780650	K12462	PR202_maker-scaffold306|size1284463_obj-augustus-gene-0.413-mRNA-1	na	na	na	na	na	g4550	c9756c6f0540298ac228c589063b540f
0.0	0.0	0.0	0.0	a	good	XP_004961223.1	sita:101776042	K14486	PR202_maker-Super-Scaffold_2499-augustus-gene-1.685-mRNA-1	na	na	na	na	na	g2179	7e6714e3a2537390be5fcf23e9dfde36
0.0454	0.0	0.054	0.0	b	good	XP_004963155.1	na	na	PR202_maker-Super-Scaffold_549-augustus-gene-0.746-mRNA-1	na	na	na	na	na	g38046	c29a24e6b09e5fa36b01f7a9bb001f08
0.0519	0.0068	0.0588	0.0066	b	na	na	na	na	PR202_maker-Super-Scaffold_70-augustus-gene-0.479-mRNA-1	na	na	na	na	na	g38450	52e0bb8571336b38741589654345d07b
0.0586	0.0068	0.0704	0.0064	b	na	na	na	na	PR202_maker-Super-Scaffold_70-augustus-gene-3.63-mRNA-1	na	na	na	na	na	g2763	5a2b29c49cf5c46dfb59042da58e437a
0.9739	0.4616	0.9478	0.4664	b	good	XP_004954258.1	sita:101765064	None	PR202_maker-Super-Scaffold_357-augustus-gene-0.276-mRNA-1	na	na	na	na	na	g41534	4142de2d432dbc9a327097575f0dddfb
63.7913	0.4775	2.1706	0.5212	b	na	na	na	na	PR202_maker-Super-Scaffold_65-augustus-gene-1.4-mRNA-1	na	na	na	na	na	g22068	a780f36652fd7323d41c2f7b5cedcdf1
0.066	0.0157	0.0676	0.0156	na	na	na	na	na	PR202_augustus_masked-scaffold123|size1132357_subseq_1:93681_obj-processed-gene-0.46-mRNA-1	na	na	na	na	na	g29651	dbea76bebd5a192b45263a1179e0832f
1.6246	0.4342	1.4309	0.4709	a	good	XP_004958300.1	sita:101761171	K13464	PR202_augustus_masked-Super-Scaffold_5-processed-gene-1.459-mRNA-1	na	na	na	na	na	g11103	087f29cd9501fa9624bb3b53e720b8ac
0.1109	0.0844	0.1073	0.085	a	na	na	na	na	PR202_augustus_masked-Super-Scaffold_18-processed-gene-1.448-mRNA-1	na	na	na	na	na	g15820	521a2b8b73e62e2ec58df245d580b16e
0.0473	0.0157	0.0502	0.0157	b	na	na	na	na	PR202_maker-Super-Scaffold_19-augustus-gene-3.41-mRNA-1	na	na	na	na	na	g32682	2843dff4be26748ff8eba8800a7833f5
0.0848	0.014	0.0951	0.0135	b	na	na	na	na	PR202_augustus_masked-Super-Scaffold_271-processed-gene-1.2-mRNA-1	na	na	na	na	na	g44022	12bd1d6cfc338717c2755fb1e614fd08
0.079	0.0053	0.1032	0.0049	na	good	XP_004958710.1	sita:101753192	K03238	PR202_augustus_masked-Super-Scaffold_16-processed-gene-3.930-mRNA-1	na	na	na	na	na	g17396	c2c6b087187d4a901d9f4c04821300a0
0.5562	0.4148	0.545	0.4257	b	good	XP_004978192.1	sita:101778206	None	PR202_augustus_masked-Super-Scaffold_376-processed-gene-0.184-mRNA-1	na	na	na	na	na	g18076	6fa7ceebc477fdbc6466649a84cf3004
0.0498	0.0072	0.0582	0.0068	b	na	na	na	na	PR202_maker-Super-Scaffold_19-augustus-gene-5.397-mRNA-1	na	na	na	na	na	g41782	9616024e5f0a11874b56e76dbee5dd39
0.8719	0.233	0.9625	0.2328	a	good	XP_004983151.1	sita:101771077	None	PR202_augustus_masked-Super-Scaffold_4830-processed-gene-0.196-mRNA-1	na	na	na	na	na	g40334	f774431b3a10258e2f8306998e77e045
0.0848	0.0319	0.1035	0.0296	a	na	na	na	na	PR202_augustus_masked-Super-Scaffold_18-processed-gene-6.547-mRNA-1	na	na	na	na	na	g7471	e821bfbfa7d2e531f33a249166387cdd
0.063	0.0343	0.0641	0.0342	b	na	na	na	na	PR202_maker-Super-Scaffold_307-augustus-gene-4.297-mRNA-1	na	na	na	na	na	g11711	b513b18855afd0e7065007930202f60e
0.0	0.0	0.0	0.0	a	xo	XP_004967764.1	sita:101773669	K14684	PR202_maker-Super-Scaffold_50-augustus-gene-3.723-mRNA-1	na	na	na	na	na	g9447	aa0fcd660d78b4ea4923f7fd2636d247
1.3066	0.2584	1.3374	0.2761	a	good	XP_004957496.1	sita:101784255	None	PR202_maker-Super-Scaffold_66-augustus-gene-3.481-mRNA-1	na	na	na	na	na	g43494	66b43f8f117a2f82ff0d569380587a0c
0.2342	0.1078	0.2404	0.1107	b	good	XP_004968345.2	sita:101765830	None	PR202_augustus_masked-Super-Scaffold_4858-processed-gene-0.345-mRNA-1	na	na	na	na	na	g24354	04866d5f05b8a38334e53b8d59dfba66
3.3396	0.7889	2.0178	0.8451	b	xo	XP_004954276.1	sita:101772601	None	PR202_maker-Super-Scaffold_84-augustus-gene-3.98-mRNA-1	na	na	na	na	na	g20412	49ba30040b4a8093d7836a8c564b587d
0.6028	0.1598	0.5672	0.1716	a	na	na	na	na	PR202_augustus_masked-Super-Scaffold_134-processed-gene-0.440-mRNA-1	na	na	na	na	na	g12364	6d8dc0551da76a6cb196ecd4bcebbfca
0.0	0.0	0.0	0.0	a	good	XP_004968435.1	sita:101765563	None	PR202_augustus_masked-Super-Scaffold_792-processed-gene-1.14-mRNA-1	na	na	na	na	na	g7789	222e4332fa09f945b21da4beb0c12410
0.0	0.0038	0.0	0.0039	a	na	na	na	na	PR202_maker-Super-Scaffold_4-augustus-gene-1.19-mRNA-1	na	na	na	na	na	g15042	03fc46f265e195165c0fddbbbdfbb0b3
0.0133	0.0028	0.0133	0.0028	b	na	na	na	na	PR202_maker-Super-Scaffold_291-augustus-gene-8.470-mRNA-1	na	na	na	na	na	g45782	171909ce67f6227c2d4d0f03589b230e
0.1149	0.0569	0.1175	0.0572	b	good	XP_004974151.1	sita:101755325	None	PR202_augustus_masked-Super-Scaffold_149-processed-gene-0.512-mRNA-1	na	na	na	na	na	g43497	4834586d0035e752fa4190a5240f0566
0.1609	0.1577	0.1578	0.162	a	good	XP_004973952.1	sita:101777763	None	PR202_augustus_masked-Super-Scaffold_37-processed-gene-1.383-mRNA-1	na	na	na	na	na	g22479	af30e3c3e2d0fb79d6937b1ac67807f1
0.8922	0.3719	0.9435	0.3683	a	na	na	na	na	PR202_maker-Super-Scaffold_307-augustus-gene-2.639-mRNA-1	na	na	na	na	na	g15696	7b43a31880f32848916244c64e460381
0.0901	0.0995	0.0927	0.1013	a	na	na	na	na	PR202_augustus_masked-Super-Scaffold_9-processed-gene-1.387-mRNA-1	na	na	na	na	na	g38088	d2b61dbe2da7374ed9b5547613c84c9c
0.695	0.3174	0.7015	0.3241	b	xo	XP_004957101.1	sita:101762238	None	PR202_augustus_masked-Super-Scaffold_10-processed-gene-4.699-mRNA-1	na	na	na	na	na	g36631	c238f0d351f3bd958c1c8fff3689702e
0.2005	0.0835	0.1817	0.0876	b	good	XP_004985574.1	sita:101779346	None	PR202_maker-Super-Scaffold_15-augustus-gene-2.653-mRNA-1	na	na	na	na	na	g28093	4646766671f6c86af0d32bb068b64466
1.1551	0.276	1.1417	0.2918	b	na	na	na	na	PR202_augustus_masked-Super-Scaffold_8-processed-gene-2.143-mRNA-1	na	na	na	na	na	g12259	a4ba2f0b2f6f67515e5dd3e33f35f0fd
0.0	0.0	0.0	0.0	a	good	XP_004981221.1	sita:101786694	K00721	PR202_augustus_masked-Super-Scaffold_85-processed-gene-0.165-mRNA-1	na	na	na	na	na	g39179	0b56c5220b78c475e7834a79600003b6
0.1653	0.1273	0.1631	0.1299	a	na	na	na	na	PR202_augustus_masked-Super-Scaffold_140-processed-gene-0.508-mRNA-1	na	na	na	na	na	g41317	4a2ab36faf0d24429b66dc414cb1add7
1.009	0.9633	0.9868	0.9672	b	good	na	na	na	PR202_maker-Super-Scaffold_189-augustus-gene-0.456-mRNA-1	na	na	na	na	na	g12685	a6e7692ad0637d929bc86d7fa30fbbf9
0.0026	0.0027	0.0044	0.0022	a	na	na	na	na	PR202_maker-Super-Scaffold_23-augustus-gene-0.93-mRNA-1	na	na	na	na	na	g30646	d4aba04c4978eb1d8334ce2c7492e3f5
0.0605	0.0142	0.0612	0.0144	b	good	XP_004985811.1	sita:101767864	None	PR202_maker-Super-Scaffold_389-augustus-gene-0.11-mRNA-1	na	na	na	na	na	g3720	d27e4b8ec54e1b652242cad3c95f49c0
0.8632	0.1123	0.9145	0.1199	a	xo	XP_004966013.1	sita:101756624	K06067	PR202_maker-Super-Scaffold_10-augustus-gene-0.634-mRNA-1	na	na	na	na	na	g10073	49a198953cd56ca97d8b232018084ba8
0.0782	0.029	0.0864	0.0287	b	good	XP_004975579.1	sita:101770081	None	PR202_augustus_masked-Super-Scaffold_176-processed-gene-1.502-mRNA-1	na	na	na	na	na	g11681	484d89f87a55b89a8803722f159f1e7a
0.0874	0.0142	0.0856	0.0152	b	good	XP_004979406.1	sita:101766602	K08235	PR202_maker-Super-Scaffold_154-augustus-gene-0.1-mRNA-1	na	na	na	na	na	g14587	3c101a3ede5668222de8dcd9febf9b72
0.0012	0.0004	0.0013	0.0004	a	good	XP_004976747.1	sita:101760225	K03032	PR202_augustus_masked-Super-Scaffold_184-processed-gene-1.902-mRNA-1	na	na	na	na	na	g42519	bbaff557eb18ca21df66468521d70b55
0.0027	0.0	0.0036	0.0	a	na	na	na	na	PR202_maker-Super-Scaffold_382-augustus-gene-0.68-mRNA-1	na	na	na	na	na	g7715	f1a173722d98d23776b56691e523d8ff
0.0171	0.016	0.0205	0.015	b	na	na	na	na	PR202_maker-Super-Scaffold_345-augustus-gene-0.155-mRNA-1	na	na	na	na	na	g34120	ee9fc202b2d1dfb9bff2e5d678f6fb37
0.0988	0.0219	0.1108	0.0213	b	na	na	na	na	PR202_maker-Super-Scaffold_19-augustus-gene-3.53-mRNA-1	na	na	na	na	na	g38392	3ae0ca639b5d4cdefea57bcfc0f3f3f0
0.4193	0.2565	0.3863	0.2624	a	good	XP_012702477.1	na	na	PR202_maker-Super-Scaffold_37-augustus-gene-1.25-mRNA-1	na	na	na	na	na	g21891	4d69759e6e1f8f8b9c323f78e4818ed4
0.1407	0.0375	0.1374	0.0396	b	good	XP_004985159.1	sita:101757966	None	PR202_augustus_masked-Super-Scaffold_15-processed-gene-0.497-mRNA-1	na	na	na	na	na	g13327	338835d3fb12c3c68f3461bab720997b
0.1979	0.112	0.179	0.1156	a	good	XP_004961661.1	sita:101776321	None	PR202_maker-Super-Scaffold_152-augustus-gene-2.587-mRNA-1	na	na	na	na	na	g26696	6e6c1ef175d33950c08e139afe57dca2
0.0406	0.0079	0.047	0.0077	b	xo	XP_004978368.1	sita:101778208	None	PR202_augustus_masked-Super-Scaffold_39-processed-gene-4.618-mRNA-1	na	na	na	na	na	g17529	954274e4be9ab9cf8a1f3bbcec376047
0.0423	0.0171	0.0404	0.0179	b	na	na	na	na	PR202_augustus_masked-Super-Scaffold_271-processed-gene-0.368-mRNA-1	na	na	na	na	na	g42838	d602a73f8d5179b5b5f8e65eed606124
0.1035	0.1038	0.1025	0.1029	b	good	XP_004958566.1	na	na	PR202_maker-Super-Scaffold_16-augustus-gene-2.32-mRNA-1	na	na	na	na	na	g15561	1b2cb6caa9452d482db6eca651cbe588
0.9779	0.3359	0.9391	0.3483	b	good	XP_012700513.1	sita:101760822	None	PR202_maker-Super-Scaffold_107-augustus-gene-0.92-mRNA-1	na	na	na	na	na	g6076	cca6d2865d7ed3641646d0aa3dec35cd
0.0232	0.0064	0.0252	0.0064	a	na	na	na	na	PR202_maker-Super-Scaffold_7-augustus-gene-5.433-mRNA-1	na	na	na	na	na	g34268	776dd672f95ee4682669880f68c76c6b
0.1551	0.0953	0.1585	0.0944	b	xo	XP_012701199.2	sita:101782453	None	PR202_maker-Super-Scaffold_50-augustus-gene-5.1249-mRNA-1	na	na	na	na	na	g20675	03b93654439a17723803f23ecf9c3dd4
0.0474	0.0279	0.0432	0.0289	a	na	na	na	na	PR202_maker-scaffold1472|size275750_obj-augustus-gene-0.6-mRNA-1	na	na	na	na	na	g13692	2ec5a0ad15ab9267ea24fdaf28365d55
0.0282	0.0036	0.0321	0.0035	b	good	XP_004953523.1	sita:101753712	None	PR202_maker-Super-Scaffold_376-augustus-gene-0.99-mRNA-1	na	na	na	na	na	g15240	a5bc67c2204e67505d9bcd482ac289b9
0.0278	0.0086	0.0346	0.0079	b	na	na	na	na	PR202_maker-Super-Scaffold_65-augustus-gene-2.284-mRNA-1	na	na	na	na	na	g28046	2d94d4b3c282d3036522ffa8f86f595c
0.0838	0.0056	0.0877	0.0056	b	xo	XP_004970556.1	sita:101768156	None	PR202_augustus_masked-Super-Scaffold_128-processed-gene-3.35-mRNA-1	na	na	na	na	na	g1978	953f4618990c7487248a4206e51e1831
0.2616	0.1758	0.2696	0.1739	b	xo	XP_004976194.1	sita:101772770	K15404	PR202_maker-Super-Scaffold_39-augustus-gene-6.60-mRNA-1	na	na	na	na	na	g6896	18550c93399a91b3a309314714c88727
0.0057	0.0	0.0081	0.0	a	na	na	na	na	PR202_augustus_masked-Super-Scaffold_408-processed-gene-0.116-mRNA-1	na	na	na	na	na	g46394	744765b7ea72745680b775e9b80cac8f
0.6759	0.128	0.7065	0.1345	b	na	na	na	na	PR202_maker-Super-Scaffold_291-augustus-gene-8.489-mRNA-1	na	na	na	na	na	g33910	3e3c8f7088c1621b37248408263fbdb9
0.0422	0.04	0.047	0.0392	b	na	na	na	na	PR202_augustus_masked-Super-Scaffold_19-processed-gene-4.75-mRNA-1	na	na	na	na	na	g42047	bb7ea9c4dbb8b031d9a647e895a0d329
0.0708	0.0098	0.0847	0.0096	b	good	XP_004968281.1	sita:101775698	K01568	PR202_augustus_masked-Super-Scaffold_263-processed-gene-0.440-mRNA-1	na	na	na	na	na	g13096	18495f6c6d7703d1fa173d2d8dd3ca82
0.002	0.0	0.0028	0.0	a	na	na	na	na	PR202_maker-Super-Scaffold_266-augustus-gene-2.1003-mRNA-1	na	na	na	na	na	g20298	b41911723e236fb38621490bbff841e1
0.0767	0.043	0.084	0.042	b	good	XP_012703318.1	sita:101779265	K22596	PR202_augustus_masked-Super-Scaffold_2752-processed-gene-0.838-mRNA-1	na	na	na	na	na	g44541	e4ce967eeaf274b0a7739a1ed082b1e8
0.0138	0.0	0.0145	0.0	a	xo	XP_004981299.1	sita:101784010	None	PR202_augustus_masked-scaffold93|size1230182_subseq_1:987274_obj-processed-gene-0.36-mRNA-1	na	na	na	na	na	g9044	5ff10c4aeb9fa8528b490386a1d3c53c
0.0039	0.0022	0.0047	0.0021	a	na	na	na	na	PR202_maker-Super-Scaffold_105-augustus-gene-8.176-mRNA-1	na	na	na	na	na	g29764	d364e671626bb2860ed8d4a71da4169b
0.0649	0.0149	0.0709	0.0147	b	xo	XP_004953951.1	sita:101782465	None	PR202_maker-Super-Scaffold_84-augustus-gene-1.196-mRNA-1	na	na	na	na	na	g12289	a5c26d4bddaa6b0daaf315d4a1c544f5
0.0562	0.0075	0.0666	0.0071	b	good	XP_022683838.1	na	na	PR202_augustus_masked-Super-Scaffold_189-processed-gene-0.183-mRNA-1	na	na	na	na	na	g12683	6c2bbf058acef4ac7fe52a39d6fb0d67
0.0435	0.0009	0.0517	0.0009	b	na	na	na	na	PR202_augustus_masked-Super-Scaffold_893-processed-gene-2.797-mRNA-1	na	na	na	na	na	g21004	1161408e6e4c5e7dfc6a1d1637cf4693
0.005	0.0023	0.0064	0.0021	a	na	na	na	na	PR202_augustus_masked-Super-Scaffold_167-processed-gene-0.25-mRNA-1	na	na	na	na	na	g38877	d7b26450ce5135c020e9f88a5100f4ab
0.0233	0.01	0.0224	0.0106	a	na	na	na	na	PR202_maker-Super-Scaffold_18-augustus-gene-2.531-mRNA-1	na	na	na	na	na	g22585	c3622112d3cd04dbe6e6cc228bb0a397
1.2756	0.9831	1.1161	1.0138	a	good	XP_012701464.1	sita:101781923	None	PR202_maker-Super-Scaffold_334-augustus-gene-0.362-mRNA-1	na	na	na	na	na	g3288	beb33afb71b18344c3111a90a1a458e0
0.0066	0.0065	0.0063	0.0068	a	na	na	na	na	PR202_augustus_masked-Super-Scaffold_100-processed-gene-3.361-mRNA-1	na	na	na	na	na	g18794	e47f8515f975b68002ef3ec86dcfb225
0.0816	0.0528	0.0805	0.0541	a	good	XP_012698237.1	sita:101786167	K07937	PR202_maker-Super-Scaffold_85-augustus-gene-0.407-mRNA-1	na	na	na	na	na	g10641	1bd007ea4d58efa5a274fd1879dbc392
0.0797	0.0036	0.0763	0.0037	b	good	XP_004953585.1	sita:101778167	None	PR202_augustus_masked-Super-Scaffold_376-processed-gene-0.330-mRNA-1	na	na	na	na	na	g41128	37b5141060aed53164edc4c97d92802d
1.9477	0.8789	1.7875	0.8964	b	na	na	na	na	PR202_augustus_masked-Super-Scaffold_2628-processed-gene-1.156-mRNA-1	na	na	na	na	na	g16018	02dc49a9991622324320a1c7aeddab08
0.4231	0.1485	0.4066	0.1562	b	na	na	na	na	PR202_augustus_masked-Super-Scaffold_291-processed-gene-8.578-mRNA-1	na	na	na	na	na	g37032	a1ab023ae1d185f857a7089cb9519920
1.0291	0.4885	0.8926	0.5069	na	xo	XP_012703443.1	sita:101756181	None	PR202_augustus_masked-Super-Scaffold_266-processed-gene-2.176-mRNA-1	na	na	na	na	na	g27715	b6a5076f383222e1077713107207fa23
0.0275	0.0114	0.0356	0.0104	b	good	XP_004961587.1	sita:101781853	None	PR202_maker-Super-Scaffold_4858-augustus-gene-0.503-mRNA-1	na	na	na	na	na	g31869	0279761108d2ff965a4dbabee7a1ad6b
0.0171	0.0044	0.0228	0.0039	na	xo	XP_004953819.1	sita:101763019	None	PR202_maker-Super-Scaffold_84-augustus-gene-0.445-mRNA-1	na	na	na	na	na	g16074	16240dd7651882c9d48ae766fd760a98
0.086	0.0013	0.0889	0.0013	b	na	na	na	na	PR202_maker-Super-Scaffold_1173-augustus-gene-0.114-mRNA-1	na	na	na	na	na	g8430	8756a071a595ccd4097ef612ae98c280
0.0113	0.0013	0.0136	0.0012	a	xo	XP_012700794.2	sita:105914261	None	PR202_augustus_masked-Super-Scaffold_1173-processed-gene-1.236-mRNA-1	na	na	na	na	na	g29083	e8d715b380a845d2c46ea2f3295f9896
0.0113	0.0058	0.0144	0.0052	a	good	XP_004979856.1	sita:101783735	None	PR202_augustus_masked-Super-Scaffold_62-processed-gene-2.235-mRNA-1	na	na	na	na	na	g25374	c35c481552a879803e2b6b42e8270df6
0.619	0.2373	0.6485	0.2396	a	good	XP_004961717.1	sita:101763483	None	PR202_maker-Super-Scaffold_152-augustus-gene-3.327-mRNA-1	na	na	na	na	na	g42175	e7b93bbbedb1aa9565e06ad361ffce81
0.0327	0.0053	0.0326	0.0055	a	xo	XP_004967483.1	sita:101764748	None	PR202_augustus_masked-Super-Scaffold_12-processed-gene-4.212-mRNA-1	na	na	na	na	na	g4221	cabe09b1e5fb9d847d09cd789e490b2e
0.0	0.0	0.0	0.0	b	xo	XP_004971075.1	sita:101764214	K11368	PR202_augustus_masked-Super-Scaffold_128-processed-gene-0.28-mRNA-1	na	na	na	na	na	g4621	ac22e25783b99329cbe522faacced861
0.1364	0.0205	0.1603	0.0193	b	na	na	na	na	PR202_maker-Super-Scaffold_538-augustus-gene-0.57-mRNA-1	na	na	na	na	na	g27725	618b38feb2c46a9c55d7deb32d73467e
0.0671	0.0082	0.0733	0.0083	b	xo	XP_004952156.1	sita:101775309	K09490	PR202_maker-Super-Scaffold_2412-augustus-gene-0.623-mRNA-1	na	na	na	na	na	g30645	9bc603111ce2a8d38d8fd7b56130006a
0.0494	0.0264	0.0539	0.0263	a	na	na	na	na	PR202_augustus_masked-Super-Scaffold_24-processed-gene-1.371-mRNA-1	na	na	na	na	na	g33413	1a40cb60632e4e9c4e01cd00ae1b5f8b
0.0206	0.0146	0.0236	0.0139	a	na	na	na	na	PR202_maker-Super-Scaffold_182-augustus-gene-2.499-mRNA-1	na	na	na	na	na	g136	daa4e54597ba5ce83d7e7ee5fc66080f
0.6444	0.3292	0.6206	0.335	b	xo	XP_004966270.1	sita:101755825	None	PR202_augustus_masked-Super-Scaffold_13-processed-gene-1.287-mRNA-1	na	na	na	na	na	g30722	d34fffbcc6973f914d0516e97705a171
0.7268	0.7526	0.6934	0.7514	a	na	na	na	na	PR202_maker-Super-Scaffold_6-augustus-gene-1.472-mRNA-1	na	na	na	na	na	g6509	1101c9ae937067608ed610311dc313fe
0.0487	0.0053	0.0426	0.0073	b	na	na	na	na	PR202_maker-Super-Scaffold_21-augustus-gene-1.9-mRNA-1	na	na	na	na	na	g22181	3c95669e574d2c4aa81ba7665918785b
0.0281	0.0055	0.0318	0.0053	b	good	XP_004985174.1	sita:101764597	K09489	PR202_augustus_masked-Super-Scaffold_15-processed-gene-0.510-mRNA-1	na	na	na	na	na	g8629	fe6dc30b2eddacd15dce916e5db26c50
0.0153	0.0063	0.0173	0.0061	a	xo	XP_004978078.1	sita:101778080	None	PR202_maker-Super-Scaffold_95-augustus-gene-0.553-mRNA-1	na	na	na	na	na	g16361	3a7065382a6504fafb985d7a2c3cc525
0.9095	0.3474	0.8191	0.3663	b	na	na	na	na	PR202_augustus_masked-Super-Scaffold_8-processed-gene-2.150-mRNA-1	na	na	na	na	na	g12251	ca1e29f0b7e8045d4311e00f855a32c9
0.3167	0.2704	0.3159	0.2719	b	xo	XP_004970825.1	na	na	PR202_maker-Super-Scaffold_128-augustus-gene-0.539-mRNA-1	na	na	na	na	na	g6467	e26ee266c0ff638b847867e6b99ad34e
0.0461	0.0147	0.0455	0.0156	a	good	XP_012701792.1	na	na	PR202_augustus_masked-Super-Scaffold_334-processed-gene-0.213-mRNA-1	na	na	na	na	na	g27562	94b0f07a88844751a38d749853e4600e
0.0485	0.01	0.056	0.0096	b	na	na	na	na	PR202_maker-Super-Scaffold_13-augustus-gene-1.112-mRNA-1	na	na	na	na	na	g704	e527db6c5171ffdfe01aa43b4cec5538
0.082	0.0146	0.0986	0.0137	na	xo	XP_004954088.1	sita:101766687	None	PR202_maker-Super-Scaffold_84-augustus-gene-2.176-mRNA-1	na	na	na	na	na	g16650	7adbf7b176e0258336aa1c8de0ea7897
0.5347	0.1984	0.5004	0.2094	b	na	na	na	na	PR202_maker-Super-Scaffold_2412-augustus-gene-2.46-mRNA-1	na	na	na	na	na	g9830	6ded1fb1c78cc0412f5c63b2bf089f66
1.8791	0.5466	2.6597	0.5241	a	good	XP_004961544.1	na	na	PR202_maker-Super-Scaffold_91-augustus-gene-0.87-mRNA-1	na	na	na	na	na	g3258	96cc063a213ae4fd9c9a6c8bff340f5f
0.0601	0.0166	0.0701	0.016	b	na	na	na	na	PR202_augustus_masked-Super-Scaffold_271-processed-gene-2.263-mRNA-1	na	na	na	na	na	g9985	93e41014014a87199eb6545a60ebaa8a
0.9799	0.3151	1.0281	0.3248	b	good	XP_012700571.1	na	na	PR202_augustus_masked-Super-Scaffold_357-processed-gene-0.71-mRNA-1	na	na	na	na	na	g27420	1487ec0c561102ea1ce475626a515363
0.0	0.0	0.0	0.0	a	na	na	na	na	PR202_augustus_masked-Super-Scaffold_285-processed-gene-0.96-mRNA-1	na	na	na	na	na	g6034	62c6e0f4ad7c92e04d614f778d0ba203
0.081	0.0062	0.0789	0.0064	b	na	na	na	na	PR202_augustus_masked-Super-Scaffold_4946-processed-gene-0.220-mRNA-1	na	na	na	na	na	g20000	b2ffe8d7a793ffe526b2ef453e7f47cb
0.1334	0.0027	0.1396	0.0027	a	na	na	na	na	PR202_maker-Super-Scaffold_307-augustus-gene-3.309-mRNA-1	na	na	na	na	na	g9918	14dd03743d08aec2999c49855eb5097a
0.8101	0.3637	0.6833	0.3863	a	xo	XP_004976291.1	sita:101775335	K16297	PR202_maker-Super-Scaffold_95-augustus-gene-3.258-mRNA-1	na	na	na	na	na	g25801	8583273ad1a4073868e16db0f427d758
7.6154	0.5014	3.0	0.5872	a	na	na	na	na	PR202_maker-Super-Scaffold_536-augustus-gene-0.21-mRNA-1	na	na	na	na	na	g26677	633e4d29b4194b84908f81674dd6a24e
0.005	0.0025	0.0065	0.0023	a	good	XP_004981394.1	sita:101754450	None	PR202_augustus_masked-Super-Scaffold_85-processed-gene-0.22-mRNA-1	na	na	na	na	na	g5562	cd44bacd16f3fff0668ea0ff4e6857d8
1.392	0.9286	1.2532	0.9493	a	na	na	na	na	PR202_maker-Super-Scaffold_291-augustus-gene-2.3-mRNA-1	na	na	na	na	na	g14085	dc0d86c12eee30b2b464f499a2b8049a
0.0389	0.0126	0.0411	0.013	b	xo	XP_004966488.1	na	na	PR202_maker-Super-Scaffold_1173-augustus-gene-0.97-mRNA-1	na	na	na	na	na	g8899	1a89081289be15e79ac966584357f4c7
0.2616	0.215	0.2587	0.2161	a	na	na	na	na	PR202_maker-Super-Scaffold_7-augustus-gene-12.23-mRNA-1	na	na	na	na	na	g7528	4104acb0bc584e794bf7e89d2ca4e280
0.1042	0.053	0.0922	0.0578	b	good	XP_004960521.1	sita:101772792	K17777	PR202_augustus_masked-Super-Scaffold_2761-processed-gene-0.655-mRNA-1	na	na	na	na	na	g8439	c5bcba22635e70fcca4ced2f83513635
0.0	0.0	0.0	0.0	a	na	na	na	na	PR202_augustus_masked-Super-Scaffold_395-processed-gene-5.174-mRNA-1	na	na	na	na	na	g8055	bdecbb0effc8af709968d78c2686995e
0.0537	0.005	0.0647	0.0046	b	good	XP_004952643.2	na	na	PR202_augustus_masked-Super-Scaffold_453-processed-gene-2.243-mRNA-1	na	na	na	na	na	g22346	af30ad13d284f0fddd0d2e429caef229
0.0071	0.0021	0.0093	0.0019	a	good	XP_004976556.1	sita:101783976	None	PR202_maker-Super-Scaffold_924-augustus-gene-0.84-mRNA-1	na	na	na	na	na	g21930	56fe4916ebd96c48d86f053506789361
0.0	0.0	0.0	0.0	a	good	XP_014660475.1	sita:101782969	K11253	PR202_augustus_masked-Super-Scaffold_152-processed-gene-5.6-mRNA-1	na	na	na	na	na	g30903	08be7ca817430078fd5c5da5978cc793
0.0412	0.0099	0.0494	0.0094	a	na	na	na	na	PR202_maker-Super-Scaffold_302-augustus-gene-0.44-mRNA-1	na	na	na	na	na	g11799	d3a5e420bee5ac5aaf28499767aa43a1
0.0953	0.0278	0.0973	0.0282	b	good	XP_004986046.1	sita:101757702	K08235	PR202_augustus_masked-Super-Scaffold_389-processed-gene-0.358-mRNA-1	na	na	na	na	na	g21577	fadc25fc3ec607c8fd665b8ebce5028c
1.8589	0.4123	1.7858	0.4357	b	na	na	na	na	PR202_augustus_masked-Super-Scaffold_345-processed-gene-0.840-mRNA-1	na	na	na	na	na	g24783	43d3b45247fda54731e394a576c0be93
0.7176	0.1332	0.7612	0.1392	a	na	na	na	na	PR202_maker-Super-Scaffold_7-augustus-gene-5.470-mRNA-1	na	na	na	na	na	g33632	fa5444ce4ce9e394e64991d5517a1e6d
0.7193	0.3122	0.7158	0.3237	a	na	na	na	na	PR202_maker-Super-Scaffold_70-augustus-gene-4.350-mRNA-1	na	na	na	na	na	g15241	f02be547070c51b98f3eaf5441f339b4
0.0496	0.018	0.0623	0.0167	b	xo	XP_004970903.1	na	na	PR202_augustus_masked-scaffold306|size1284463_obj-processed-gene-0.48-mRNA-1	na	na	na	na	na	g2108	c761f496cd062f8339b8a36948b6d6db
0.0701	0.0231	0.0725	0.0234	b	good	XP_004985209.1	sita:101778391	K18663	PR202_maker-Super-Scaffold_15-augustus-gene-1.417-mRNA-1	na	na	na	na	na	g19746	2b1e5b611875055bc31cc4a6260d79ea
0.0025	0.002	0.0035	0.0017	a	xo	XP_004964709.1	sita:101766357	None	PR202_maker-Super-Scaffold_13-augustus-gene-0.29-mRNA-1	na	na	na	na	na	g22885	be03bfef9a703126e2d1f6f5c082c036
1.0346	0.3418	1.091	0.3524	b	na	na	na	na	PR202_maker-Super-Scaffold_24-augustus-gene-11.25-mRNA-1	na	na	na	na	na	g33310	6bccd3141f94ce0ff604bc10e1781449
0.0127	0.0133	0.0123	0.0135	a	na	na	na	na	PR202_maker-Super-Scaffold_18-augustus-gene-2.546-mRNA-1	na	na	na	na	na	g43364	617baccf53a4d336fae763c81a2d75b8
59.8045	0.7844	2.2262	0.8681	b	good	XP_022683163.1	na	na	PR202_maker-Super-Scaffold_453-augustus-gene-2.51-mRNA-1	na	na	na	na	na	g22352	fc1571d31c5339940c6b0c11cdd0a162
0.0572	0.0187	0.0672	0.0179	b	na	na	na	na	PR202_augustus_masked-Super-Scaffold_2529-processed-gene-0.426-mRNA-1	na	na	na	na	na	g39618	c6f975eb502dd903181459b1839db901
0.0001	0.0064	0.0	0.0066	a	na	na	na	na	PR202_maker-Super-Scaffold_566-augustus-gene-1.740-mRNA-1	na	na	na	na	na	g21716	91e9b7f7edc86803ec40d276659ab5f5
0.0126	0.0016	0.0115	0.0016	a	na	na	na	na	PR202_augustus_masked-Super-Scaffold_7-processed-gene-8.395-mRNA-1	na	na	na	na	na	g35842	643479f712328fa176a124d929f42383
0.0	0.0	0.0	0.0	a	na	na	na	na	PR202_augustus_masked-Super-Scaffold_59-processed-gene-3.161-mRNA-1	na	na	na	na	na	g2196	5071ffe2eb64bd9d452786bffc3ee5bf
1.0775	0.0471	1.4296	0.053	a	na	na	na	na	PR202_maker-Super-Scaffold_7-augustus-gene-6.653-mRNA-1	na	na	na	na	na	g7513	32b69f5fc71f256f1758419a0248856a
0.0065	0.0056	0.0072	0.0055	a	xo	XP_004973476.2	sita:101786501	None	PR202_augustus_masked-scaffold93|size1230182_subseq_1:987274_obj-processed-gene-0.63-mRNA-1	na	na	na	na	na	g29291	dca5dc54e32beae42978cf0d22edfe5f
68.8843	0.9884	2.3725	1.0969	a	good	na	na	na	PR202_augustus_masked-Super-Scaffold_2499-processed-gene-1.435-mRNA-1	na	na	na	na	na	g15688	2004d3a69861182907fd4034f85666f7
0.0387	0.0197	0.039	0.0202	a	good	XP_004979089.1	sita:101786936	K01183	PR202_augustus_masked-Super-Scaffold_62-processed-gene-0.338-mRNA-1	na	na	na	na	na	g19239	bf5cbfca6ce99a7d935d70b231d70b3d
0.0344	0.0143	0.0416	0.0135	b	xo	XP_004971067.2	sita:101760851	K22651	PR202_augustus_masked-Super-Scaffold_128-processed-gene-0.126-mRNA-1	na	na	na	na	na	g4613	848dd3bd74c9cdf3ecf7ee9f837313fd
0.0898	0.0562	0.0909	0.0566	b	xo	XP_022682173.1	sita:101763282	None	PR202_augustus_masked-Super-Scaffold_307-processed-gene-1.614-mRNA-1	na	na	na	na	na	g1046	c8954ff7bb201e103f7434bcc92980c2
0.1678	0.0116	0.2224	0.0119	b	good	XP_004985585.1	sita:101784035	None	PR202_maker-Super-Scaffold_15-augustus-gene-2.748-mRNA-1	na	na	na	na	na	g28109	77792b4b938a1eff47a6cbdad89e77d5
0.0	0.0021	0.0	0.0022	b	na	na	na	na	PR202_maker-Super-Scaffold_21-augustus-gene-0.503-mRNA-1	na	na	na	na	na	g7506	f862566168727cce14b11a67e3996876
0.0	0.0	0.0	0.0	a	na	na	na	na	PR202_maker-Super-Scaffold_140-augustus-gene-0.771-mRNA-1	na	na	na	na	na	g3865	ba518995e61c832ecdd52bdec1bfe0a4
0.0	0.0	0.0	0.0	a	na	na	na	na	PR202_maker-Super-Scaffold_7-augustus-gene-10.63-mRNA-1	na	na	na	na	na	g28878	dbed2b4b1295cb0d5185e33b61d1293b
0.0209	0.0166	0.0219	0.0164	a	na	na	na	na	PR202_maker-Super-Scaffold_182-augustus-gene-0.392-mRNA-1	na	na	na	na	na	g12604	776c6c5b0c0db11546c9e3a4cf614fdf
0.0014	0.0014	0.0015	0.0013	a	xo	XP_004984480.1	sita:101764870	K14569	PR202_augustus_masked-Super-Scaffold_39-processed-gene-2.528-mRNA-1	na	na	na	na	na	g7415	7c1fe822b0cb3760ea71ee8a1e85b777
1.076	0.4019	0.9251	0.4407	b	na	na	na	na	PR202_maker-Super-Scaffold_2539-augustus-gene-0.599-mRNA-1	na	na	na	na	na	g1970	c214abfe25949c37bdee4e83d67c2d64
0.0789	0.0222	0.0908	0.0212	b	good	XP_004971322.1	sita:101762735	None	PR202_augustus_masked-Super-Scaffold_133-processed-gene-0.190-mRNA-1	na	na	na	na	na	g12967	e2283c85ba1bb6215f2f3ae3dbe2aaeb
0.0209	0.0017	0.0212	0.0018	b	good	XP_004987289.1	sita:101764753	K06215	PR202_maker-Super-Scaffold_1136-augustus-gene-0.227-mRNA-1	na	na	na	na	na	g27027	2b98d9bf9ddd75569e33bd2609e920fe
0.3953	0.291	0.3636	0.2987	b	xo	XP_004965963.1	sita:101770548	K07936	PR202_maker-Super-Scaffold_10-augustus-gene-0.657-mRNA-1	na	na	na	na	na	g28508	8289cf6de0a562eac38a58cfaf067f81
1.3517	0.5595	1.3766	0.5619	a	na	na	na	na	PR202_maker-Super-Scaffold_291-augustus-gene-6.179-mRNA-1	na	na	na	na	na	g12262	61213e01d8fab9591d4fcb613a799ae1
0.9427	0.1632	1.095	0.1679	a	good	XP_004961888.1	sita:101765924	None	PR202_maker-Super-Scaffold_152-augustus-gene-8.286-mRNA-1	na	na	na	na	na	g2004	a28a1f5255bca368381c1735153c55c1
0.0317	0.0	0.0294	0.0	b	good	XP_004952788.1	sita:101769108	None	PR202_maker-Super-Scaffold_453-augustus-gene-2.12-mRNA-1	na	na	na	na	na	g15453	bd89605aad0e4b91fd1827df07a43337
0.0401	0.0262	0.0429	0.0258	b	xo	XP_022684302.1	sita:101775322	None	PR202_augustus_masked-Super-Scaffold_70-processed-gene-0.58-mRNA-1	na	na	na	na	na	g28853	34882093878c60545a70e1225d4793bd
3.9632	0.7181	3.0	0.7345	b	na	na	na	na	PR202_augustus_masked-Super-Scaffold_89-processed-gene-0.212-mRNA-1	na	na	na	na	na	g15061	f12e6cc11b8ef868311ee65fe375f0b0
1.5136	0.4833	1.2783	0.4968	a	good	XP_022680851.1	na	na	PR202_augustus_masked-Super-Scaffold_152-processed-gene-8.37-mRNA-1	na	na	na	na	na	g2006	6525a70e41b12bcef99936e1b1baa650
0.0147	0.0089	0.0126	0.0095	a	good	XP_004957363.1	sita:101765090	None	PR202_maker-Super-Scaffold_66-augustus-gene-1.384-mRNA-1	na	na	na	na	na	g9604	a6f0d66f7f21490c4eaa377acfeb343d
0.0524	0.0059	0.0626	0.0056	a	good	XP_004970226.1	sita:101776230	None	PR202_maker-Super-Scaffold_565-augustus-gene-0.73-mRNA-1	na	na	na	na	na	g20046	ce67c7f22ecb56b66c2dcc626fe9c76f
0.0105	0.0038	0.0126	0.0035	a	xo	XP_004953792.1	sita:101752741	None	PR202_maker-Super-Scaffold_84-augustus-gene-0.491-mRNA-1	na	na	na	na	na	g16094	f4b6032f678e5d6beaf266062d16cf73
0.0568	0.0183	0.0699	0.0175	b	good	XP_004958623.1	sita:101754541	None	PR202_augustus_masked-Super-Scaffold_16-processed-gene-3.878-mRNA-1	na	na	na	na	na	g9262	b46d0251c184689bf5beb4efd1e680f8
0.0046	0.0017	0.005	0.0017	a	good	XP_004961235.1	sita:101780902	K00979	PR202_maker-Super-Scaffold_2499-augustus-gene-1.627-mRNA-1	na	na	na	na	na	g7799	8c343cbcb81e48069c2c4232d77e8443
0.0493	0.0075	0.0565	0.0072	b	na	na	na	na	PR202_maker-Super-Scaffold_307-augustus-gene-3.368-mRNA-1	na	na	na	na	na	g38982	e66681f66e98404b6e0cc7320018c36a
15.6209	0.6886	2.3259	0.7568	b	xo	XP_022684043.1	sita:101766316	None	PR202_maker-Super-Scaffold_39-exonerate_protein2genome-gene-4.265-mRNA-1	na	na	na	na	na	g8375	e8035ebc095c0de18fe025f324a432a0
0.0018	0.0019	0.0025	0.0016	a	xo	XP_004966167.1	sita:101784183	None	PR202_maker-Super-Scaffold_1173-augustus-gene-1.1105-mRNA-1	na	na	na	na	na	g36417	cecf3546960cfdc6f3f20d1d3c6cf4b3
0.7428	0.3018	0.6732	0.3179	a	na	na	na	na	PR202_augustus_masked-Super-Scaffold_291-processed-gene-6.59-mRNA-1	na	na	na	na	na	g12217	90e51333faf96c8aaea5cd17d3a6d864
0.0	0.0	0.0	0.0	a	na	na	na	na	PR202_maker-Super-Scaffold_210-augustus-gene-2.82-mRNA-1	na	na	na	na	na	g25645	a63ab62bf1b83b883742d036aa0464ee
0.0065	0.002	0.0081	0.0019	a	na	na	na	na	PR202_augustus_masked-Super-Scaffold_291-processed-gene-4.42-mRNA-1	na	na	na	na	na	g37857	807a90abc0294d18a29de93ede5639e9
0.0883	0.0126	0.1053	0.0123	b	good	XP_004974195.1	sita:101774781	K13356	PR202_maker-Super-Scaffold_149-augustus-gene-0.420-mRNA-1	na	na	na	na	na	g14041	61d563ad5a1798ce24bc666729630c03
0.0424	0.015	0.0474	0.0148	b	xo	XP_004967923.1	sita:101768682	None	PR202_maker-Super-Scaffold_12-augustus-gene-1.682-mRNA-1	na	na	na	na	na	g14456	4443ef567a904f24b544176f8f74fe2f
0.0	0.0	0.0	0.0	a	na	na	na	na	PR202_augustus_masked-Super-Scaffold_307-processed-gene-0.55-mRNA-1	na	na	na	na	na	g7890	bd5b86f959d50248c2e686bc64c80f36
0.0	0.0007	0.0	0.0007	a	good	XP_012698620.2	sita:101766972	None	PR202_maker-Super-Scaffold_28-augustus-gene-0.135-mRNA-1	na	na	na	na	na	g11870	a063ed27e57628bba0a06b0ca615fc39
0.0642	0.044	0.0705	0.0424	b	good	XP_012698141.1	sita:101780286	None	PR202_augustus_masked-Super-Scaffold_389-processed-gene-0.509-mRNA-1	na	na	na	na	na	g17831	4588e515307c8f69f5aede6ac41be24f
0.0238	0.0	0.0258	0.0	a	na	na	na	na	PR202_augustus_masked-Super-Scaffold_395-processed-gene-2.137-mRNA-1	na	na	na	na	na	g26341	e0c2bafd30e0b5a5b66bf5f62ec5dead
0.0503	0.0001	0.0664	0.0	b	good	XP_004975748.1	sita:101770481	None	PR202_maker-Super-Scaffold_2752-augustus-gene-0.23-mRNA-1	na	na	na	na	na	g38023	edaf8a16bdc374d2949f17e24b0fdfa2
0.0613	0.0317	0.0559	0.0334	b	xo	XP_004970429.1	sita:101785950	None	PR202_maker-Super-Scaffold_128-augustus-gene-4.860-mRNA-1	na	na	na	na	na	g26450	3a33d1c828ff9c69b72ca1ef99dc1bd0
0.0973	0.0348	0.0896	0.0372	b	good	XP_004983621.1	sita:101764054	None	PR202_augustus_masked-Super-Scaffold_72-processed-gene-1.421-mRNA-1	na	na	na	na	na	g39121	262ddedaf41fd0df824a1867e5c60aa9
0.0538	0.0308	0.0633	0.0299	b	xo	XP_004978827.1	sita:101773048	None	PR202_augustus_masked-Super-Scaffold_12-processed-gene-3.95-mRNA-1	na	na	na	na	na	g6582	56d5b9c473db12d644a2c4ed613b0e90
0.6368	0.1522	0.583	0.1713	a	good	XP_004983173.1	sita:101779589	None	PR202_maker-Super-Scaffold_4830-augustus-gene-0.265-mRNA-1	na	na	na	na	na	g28105	0aae0d1759a33263212b6bf7a208ee78
2.3688	0.1472	3.0	0.1645	a	good	XP_012699413.1	sita:105913882	None	PR202_maker-Super-Scaffold_66-augustus-gene-2.367-mRNA-1	na	na	na	na	na	g8299	720fb86a51c6e4e92ee971779d04aec3
0.1255	0.0611	0.1288	0.0609	b	good	XP_022684992.1	na	na	PR202_maker-Super-Scaffold_16-augustus-gene-1.705-mRNA-1	na	na	na	na	na	g24218	7e618f92223ac40af27810e9473bdeea
0.0	0.0025	0.0	0.0022	a	na	na	na	na	PR202_augustus_masked-Super-Scaffold_7-processed-gene-3.558-mRNA-1	na	na	na	na	na	g15449	5855e89e062ac5ad1639ae0c2c27bd68
1.1093	0.4332	1.0395	0.4546	a	xo	XP_004953977.1	sita:101757746	None	PR202_augustus_masked-Super-Scaffold_84-processed-gene-5.638-mRNA-1	na	na	na	na	na	g25145	896c23160787c19ae88ca07ff4998c3f
0.0796	0.0646	0.0805	0.065	a	na	na	na	na	PR202_maker-Super-Scaffold_4-augustus-gene-2.590-mRNA-1	na	na	na	na	na	g26156	041ccbfd81f76261400d01b72a0258ab
0.1089	0.0111	0.1225	0.0107	b	good	XP_004978638.1	sita:101765766	K17606	PR202_augustus_masked-Super-Scaffold_573-processed-gene-0.261-mRNA-1	na	na	na	na	na	g25026	2deb9d999dc98600292860f3eb359b1a
0.0647	0.0174	0.0759	0.0164	b	good	XP_004977034.1	sita:101771165	None	PR202_augustus_masked-Super-Scaffold_243-processed-gene-0.291-mRNA-1	na	na	na	na	na	g43373	054a9d2ce23607926c8c4047d7e9c219
0.0	0.0012	0.0	0.0013	a	na	na	na	na	PR202_maker-Super-Scaffold_4-augustus-gene-0.541-mRNA-1	na	na	na	na	na	g28739	55865eab7bb158bb5c5d7979d8d7d8d3
0.0366	0.0071	0.0358	0.0071	b	good	XP_004951546.1	sita:101770184	None	PR202_augustus_masked-Super-Scaffold_4802-processed-gene-0.19-mRNA-1	na	na	na	na	na	g17290	58969c7ab339e0528b44c936a63292cd
0.0579	0.0217	0.0589	0.0222	b	na	na	na	na	PR202_maker-Super-Scaffold_8-augustus-gene-2.58-mRNA-1	na	na	na	na	na	g34168	1d9ac9b9550070950cec582fd9d2fc13
0.0134	0.0026	0.0158	0.0025	a	xo	XP_004954330.1	sita:101759106	K00383	PR202_augustus_masked-Super-Scaffold_158-processed-gene-0.331-mRNA-1	na	na	na	na	na	g32515	08e6d0502bd04e914b6bcede057d44b9
0.0106	0.0	0.0137	0.0	a	xo	XP_004966319.1	sita:101776484	None	PR202_augustus_masked-Super-Scaffold_253-processed-gene-0.116-mRNA-1	na	na	na	na	na	g44438	699ff4a43c7c16b6854b2f202d0385c5
0.1121	0.0061	0.1238	0.0063	b	na	na	na	na	PR202_maker-Super-Scaffold_21-augustus-gene-1.0-mRNA-1	na	na	na	na	na	g6537	cc81f74e3790fbbb6f102ed01c585b4f
0.5132	0.3304	0.4876	0.3404	a	na	na	na	na	PR202_maker-Super-Scaffold_25-augustus-gene-3.9-mRNA-1	na	na	na	na	na	g9826	d5ca7b2044b74036f1f7da03066fdb73
0.2924	0.1631	0.2442	0.1695	na	xo	XP_004978450.1	sita:101759554	K17402	PR202_maker-Super-Scaffold_266-augustus-gene-2.886-mRNA-1	na	na	na	na	na	g25662	24e8198e7cee3856d9e97f0a6ca09890
0.0034	0.0035	0.0038	0.0033	a	xo	XP_004951855.1	na	na	PR202_augustus_masked-Super-Scaffold_25-processed-gene-3.300-mRNA-1	na	na	na	na	na	g30724	d16859578a73ec355b90efbe82f3ee9e
0.0686	0.0738	0.0693	0.0749	a	na	na	na	na	PR202_maker-Super-Scaffold_201-exonerate_protein2genome-gene-1.347-mRNA-1	na	na	na	na	na	g18947	2d361a6a8087036e7c1872df854b67e0
65.6277	0.3979	2.7512	0.4591	a	na	na	na	na	PR202_maker-Super-Scaffold_311-augustus-gene-0.511-mRNA-1	na	na	na	na	na	g9223	6fe940de1d2215a8bb6f708f805dc1fb
1.1444	0.366	1.0207	0.3896	b	xo	XP_004975936.1	sita:101776286	None	PR202_maker-Super-Scaffold_39-augustus-gene-4.24-mRNA-1	na	na	na	na	na	g28879	6d925476a4755db8600defe3e08fa15b
0.006	0.0024	0.0063	0.0024	a	good	XP_004961743.1	sita:101773885	None	PR202_augustus_masked-Super-Scaffold_152-processed-gene-3.399-mRNA-1	na	na	na	na	na	g19420	5548784342544fab50e54851760fcbed
0.6883	0.3415	0.6049	0.3576	a	good	XP_004970017.1	sita:101763810	None	PR202_augustus_masked-Super-Scaffold_334-processed-gene-0.234-mRNA-1	na	na	na	na	na	g46139	1ffbb536d440fb74563c9142985f207f
0.0679	0.0262	0.0717	0.026	b	na	na	na	na	PR202_augustus_masked-Super-Scaffold_2628-processed-gene-1.167-mRNA-1	na	na	na	na	na	g16008	1e43c61df5a9e031c895d6e3983103a8
0.0	0.0028	0.0	0.0027	a	na	na	na	na	PR202_augustus_masked-Super-Scaffold_291-processed-gene-7.315-mRNA-1	na	na	na	na	na	g8216	cbc95dad9c9f0dfefb36a6215ec8e956
0.0653	0.0229	0.0726	0.0227	b	na	na	na	na	PR202_augustus_masked-Super-Scaffold_2591-processed-gene-0.168-mRNA-1	na	na	na	na	na	g2637	f5ddbbb0808cb57a2393dc29ae90c2d3
0.0	0.0029	0.0	0.003	a	na	na	na	na	PR202_augustus_masked-Super-Scaffold_382-processed-gene-0.950-mRNA-1	na	na	na	na	na	g11403	59f326c8c8c7a28abfd241b2e912cca0
0.1791	0.0885	0.182	0.091	a	na	na	na	na	PR202_augustus_masked-Super-Scaffold_100-processed-gene-2.330-mRNA-1	na	na	na	na	na	g869	89c3a38844fec4db921b5bcf3c5536d7
0.1153	0.0386	0.1059	0.0418	a	na	na	na	na	PR202_maker-Super-Scaffold_24-augustus-gene-11.64-mRNA-1	na	na	na	na	na	g595	018ff436061cc0dabb363787c81e402d
0.0391	0.0061	0.0411	0.006	b	good	XP_004951435.1	sita:101758957	K14399	PR202_augustus_masked-Super-Scaffold_486-processed-gene-0.313-mRNA-1	na	na	na	na	na	g10054	34bc20f46f00f78a586363dc753e956d
0.0668	0.0456	0.0693	0.0455	a	na	na	na	na	PR202_augustus_masked-Super-Scaffold_382-processed-gene-0.937-mRNA-1	na	na	na	na	na	g18771	cf70a6b772cb5af44de9398eb53640dd
0.0	0.0024	0.0	0.0021	a	good	XP_022682492.1	sita:101761257	K14794	PR202_augustus_masked-Super-Scaffold_179-processed-gene-0.98-mRNA-1	na	na	na	na	na	g14564	4ea94d66cc9faf3b20f1c1f47617fdb5
0.1799	0.0899	0.1998	0.0884	b	good	XP_012698474.1	na	na	PR202_augustus_masked-Super-Scaffold_389-processed-gene-0.457-mRNA-1	na	na	na	na	na	g23101	b476f5d19808712986942163e4f871f9
2.3822	0.6431	2.5491	0.669	a	na	na	na	na	PR202_augustus_masked-Super-Scaffold_100-processed-gene-3.256-mRNA-1	na	na	na	na	na	g22081	2b1f89fd0d84b42c1c24367b65d8acf8
0.0	0.0	0.0	0.0	a	na	na	na	na	PR202_maker-Super-Scaffold_18-augustus-gene-2.581-mRNA-1	na	na	na	na	na	g21262	06c471a6fb0e25a017ca6a4479308b00
59.1154	0.6604	3.0	0.7316	b	xo	XP_004978520.1	sita:101785732	None	PR202_maker-Super-Scaffold_266-augustus-gene-2.944-mRNA-1	na	na	na	na	na	g22070	772653088aea6955542f9973e2d2bb26
0.0047	0.0023	0.0053	0.0022	a	good	XP_004970493.1	sita:101777050	None	PR202_augustus_masked-Super-Scaffold_214-processed-gene-0.1157-mRNA-1	na	na	na	na	na	g14634	baab833f6301222ffb3ce7c207a1abfb
0.0302	0.0031	0.0438	0.0026	b	na	na	na	na	PR202_maker-Super-Scaffold_70-augustus-gene-1.34-mRNA-1	na	na	na	na	na	g6991	963bde7e88d5d7bd0dd342e0d2ec9a6e
0.0	0.0	0.0	0.0	na	na	na	na	na	PR202_augustus_masked-scaffold1848|size73945_obj-processed-gene-0.38-mRNA-1	na	na	na	na	na	g17464	18a0541fa48f81a24160d39328a8c6a2
0.0041	0.0024	0.0046	0.0023	a	na	na	na	na	PR202_maker-Super-Scaffold_100-augustus-gene-3.140-mRNA-1	na	na	na	na	na	g7044	fbad09971fd216f540b34b971ac7a52c
0.107	0.0274	0.1078	0.028	b	xo	XP_004967344.1	sita:101780416	None	PR202_augustus_masked-Super-Scaffold_50-processed-gene-5.363-mRNA-1	na	na	na	na	na	g20717	10bb99e34d053c4cdac9625f0386d1b0
0.0409	0.0234	0.0434	0.0229	b	na	na	na	na	PR202_augustus_masked-Super-Scaffold_39-processed-gene-5.315-mRNA-1	na	na	na	na	na	g814	b1c869a755d491135eedc7d8fb9255b2
0.0704	0.0123	0.0831	0.0116	b	na	na	na	na	PR202_maker-Super-Scaffold_271-augustus-gene-0.323-mRNA-1	na	na	na	na	na	g7418	39e85708922435fbbd7e747ac9f63883
0.012	0.0058	0.0125	0.0058	a	na	na	na	na	PR202_maker-Super-Scaffold_6-augustus-gene-3.41-mRNA-1	na	na	na	na	na	g7137	dea91daa3e8600fe2c125357344d47cf
0.0057	0.0034	0.0062	0.0033	a	xo	XP_004966256.1	na	na	PR202_augustus_masked-Super-Scaffold_1173-processed-gene-1.225-mRNA-1	na	na	na	na	na	g29054	00e8785508626dcd375a6b4874ef64c9
0.0385	0.0041	0.045	0.004	b	na	na	na	na	PR202_augustus_masked-Super-Scaffold_2914-processed-gene-0.56-mRNA-1	na	na	na	na	na	g32497	7bbd7c4a68351c2ca556cbcea1c51e46
0.6043	0.1515	0.5726	0.1656	b	good	XP_004958607.1	sita:101782636	None	PR202_maker-Super-Scaffold_16-augustus-gene-3.1005-mRNA-1	na	na	na	na	na	g15508	f5af4e5b135ee0e7142a2596670556d2
0.0417	0.0153	0.0493	0.0145	b	good	XP_022679515.1	sita:101786126	None	PR202_augustus_masked-Super-Scaffold_16-processed-gene-1.97-mRNA-1	na	na	na	na	na	g28550	4736ed5de7b163ca53dd068c65548827
0.0969	0.0412	0.0925	0.0444	b	na	na	na	na	PR202_augustus_masked-Super-Scaffold_1263-processed-gene-0.242-mRNA-1	na	na	na	na	na	g3048	1d2c7f68aaae763c8c520207712e7b71
0.0229	0.0125	0.0232	0.0127	a	na	na	na	na	PR202_maker-Super-Scaffold_25-augustus-gene-0.336-mRNA-1	na	na	na	na	na	g36776	8ea0cd5a5255b73175f7adb5c095d3f9
0.046	0.005	0.0439	0.0059	a	na	na	na	na	PR202_maker-Super-Scaffold_18-augustus-gene-6.690-mRNA-1	na	na	na	na	na	g34570	2746a8bc2cda405c27274daf5755ccbe
0.0936	0.0115	0.1082	0.0116	b	xo	XP_004981896.1	sita:101785488	None	PR202_maker-Super-Scaffold_147-augustus-gene-1.442-mRNA-1	na	na	na	na	na	g21413	6d553124eaebfe30e38dcc96726dc509
0.685	0.2653	0.5881	0.2878	a	good	XP_004974022.1	sita:101770602	None	PR202_maker-Super-Scaffold_37-augustus-gene-1.78-mRNA-1	na	na	na	na	na	g4078	b6ce44bfe92bcbec0a196b5133c33a32
0.8847	0.1485	0.9327	0.1568	a	xo	XP_004951606.1	sita:101759496	K13680	PR202_augustus_masked-Super-Scaffold_25-processed-gene-2.114-mRNA-1	na	na	na	na	na	g3360	fff4383418daa43a8523dde9555cb193
0.0984	0.0509	0.1037	0.0515	na	xo	XP_004967648.1	sita:101760420	K03768	PR202_maker-Super-Scaffold_50-augustus-gene-4.520-mRNA-1	na	na	na	na	na	g31610	af13e6d3ea9ef5ba6674c98579e2d7bf
0.0794	0.0671	0.0709	0.0677	a	xo	XP_004954069.1	sita:101759511	K20794	PR202_maker-Super-Scaffold_84-augustus-gene-4.75-mRNA-1	na	na	na	na	na	g16671	781ed6a836c83aa6b6f78d65a407b06f
0.0611	0.0053	0.0682	0.0052	b	xo	XP_012698877.1	sita:101778593	None	PR202_augustus_masked-scaffold93|size1230182_subseq_1:987274_obj-processed-gene-0.26-mRNA-1	na	na	na	na	na	g16910	0477cdae79511c088f9a592a447664f9
1.2457	0.4294	1.1413	0.4366	a	na	na	na	na	PR202_maker-Super-Scaffold_307-augustus-gene-0.587-mRNA-1	na	na	na	na	na	g27215	a212db80b9a096202222a3a5b1b4adb6
0.1603	0.0657	0.17	0.065	b	na	na	na	na	PR202_maker-Super-Scaffold_507-augustus-gene-1.1081-mRNA-1	na	na	na	na	na	g36171	5814e6d740c3956265a0192b3a1480d5
0.0101	0.0071	0.0098	0.0073	a	good	XP_012699678.2	sita:101777515	None	PR202_augustus_masked-Super-Scaffold_66-processed-gene-3.34-mRNA-1	na	na	na	na	na	g22555	f8f835c730a3f784b18700d94fa2e8e0
0.0677	0.0161	0.0767	0.0158	b	na	na	na	na	PR202_maker-Super-Scaffold_435-augustus-gene-0.58-mRNA-1	na	na	na	na	na	g7315	a97067d72c016c5a9803c5e5c49e47af
0.0637	0.0254	0.0771	0.0236	a	na	na	na	na	PR202_maker-Super-Scaffold_291-augustus-gene-8.507-mRNA-1	na	na	na	na	na	g1752	e0577add9719235b8c0cfd63e9a6fadd
0.0	0.0	0.0	0.0	a	good	XP_004976954.1	sita:101773322	None	PR202_maker-Super-Scaffold_184-augustus-gene-0.47-mRNA-1	na	na	na	na	na	g33847	f330e5941c927c8c90197f202edd4015
0.2066	0.0645	0.2275	0.062	a	good	XP_012701147.1	na	na	PR202_maker-Super-Scaffold_593-augustus-gene-0.396-mRNA-1	na	na	na	na	na	g24272	5f46eba3af2081bfd7a4b1b7cf92821b
0.0059	0.0031	0.0078	0.0028	a	na	na	na	na	PR202_maker-Super-Scaffold_291-augustus-gene-7.265-mRNA-1	na	na	na	na	na	g36628	42d55e1d8a35bbf70c4fee656b470b90
2.6902	0.2215	3.0	0.2396	a	na	na	na	na	PR202_augustus_masked-Super-Scaffold_7-processed-gene-6.42-mRNA-1	na	na	na	na	na	g30132	7e8bbc5cebcbaeda17445f02fd17540b
0.0	0.0046	0.0	0.0043	a	good	XP_004970363.1	sita:101760173	None	PR202_augustus_masked-Super-Scaffold_214-processed-gene-0.1080-mRNA-1	na	na	na	na	na	g11161	b478bd714ab71b6c8f009b3501a2adef
0.004	0.0055	0.0042	0.0054	a	good	XP_004974066.1	sita:101754126	None	PR202_maker-Super-Scaffold_37-augustus-gene-2.756-mRNA-1	na	na	na	na	na	g24893	db685f47e5309d82b89a733cd9c0775a
0.009	0.0059	0.0119	0.0053	a	good	XP_004984903.1	sita:101757964	K14546	PR202_maker-Super-Scaffold_159-augustus-gene-1.59-mRNA-1	na	na	na	na	na	g49786	184d866632252933ce213e9e9c941bca
1.1006	0.6356	0.9947	0.6646	a	good	XP_004986791.1	sita:101763937	K00430	PR202_maker-Super-Scaffold_90-augustus-gene-0.228-mRNA-1	na	na	na	na	na	g21520	0669e9853b2a8fb6bcda234511abdeae
0.1125	0.0468	0.1241	0.0465	b	xo	XP_012699732.2	sita:101753710	None	PR202_maker-Super-Scaffold_70-augustus-gene-2.634-mRNA-1	na	na	na	na	na	g23416	d011eab280a49406205d266da3a0c94f
0.0043	0.0049	0.0048	0.0048	a	good	XP_012700617.2	sita:101754466	K14270	PR202_maker-Super-Scaffold_467-augustus-gene-0.61-mRNA-1	na	na	na	na	na	g6521	72e6f3f35390c798241b6328aca1b21e
0.0026	0.0039	0.0026	0.0041	a	good	XP_004976549.1	sita:101780348	None	PR202_augustus_masked-Super-Scaffold_924-processed-gene-0.763-mRNA-1	na	na	na	na	na	g27738	8d3d5a62065cb66be1fd219c36181629
0.0029	0.0015	0.0035	0.0014	a	xo	XP_004955235.2	sita:101780200	None	PR202_augustus_masked-Super-Scaffold_84-processed-gene-4.114-mRNA-1	na	na	na	na	na	g32219	7039f843029d8bcd873c8d044e51f271
0.0106	0.0053	0.0114	0.0053	a	xo	XP_004966506.1	sita:101777445	K03798	PR202_maker-Super-Scaffold_13-augustus-gene-0.38-mRNA-1	na	na	na	na	na	g31698	3a642d162ff04951d220751d61c5de2d
0.2139	0.1089	0.2093	0.1119	b	good	XP_004974035.1	sita:101775864	None	PR202_augustus_masked-Super-Scaffold_69-processed-gene-0.138-mRNA-1	na	na	na	na	na	g3212	39a9d111bd12e1cac59a36b7299ca5a8
0.3987	0.2154	0.3777	0.2218	a	good	XP_014660297.1	sita:101759856	None	PR202_maker-Super-Scaffold_20-augustus-gene-1.11-mRNA-1	na	na	na	na	na	g1585	3e0f86b74396cafbb473e1af19dd0610
0.0001	0.0055	0.0	0.0054	a	good	XP_004961950.1	sita:101756590	K01507	PR202_augustus_masked-Super-Scaffold_152-processed-gene-8.196-mRNA-1	na	na	na	na	na	g45961	bff8ab8d5108193db50c1ac6c0454e71
0.1596	0.1057	0.1876	0.099	b	xo	XP_004972432.1	sita:101755585	None	PR202_maker-Super-Scaffold_202-exonerate_protein2genome-gene-1.298-mRNA-1	na	na	na	na	na	g35859	98f16f25f8ccfe97d43d543036049cac
0.0032	0.0008	0.0047	0.0007	a	good	XP_004974034.2	sita:101775450	K01880	PR202_augustus_masked-Super-Scaffold_37-processed-gene-1.526-mRNA-1	na	na	na	na	na	g14331	d535affddeada06f3d5804ad042fb255
0.0331	0.0229	0.0335	0.0231	b	xo	XP_004976306.1	sita:101781150	None	PR202_maker-Super-Scaffold_39-augustus-gene-7.658-mRNA-1	na	na	na	na	na	g5906	15f1e1c9dd09cce603bdab752c92d387
1.9918	0.3776	2.0302	0.4068	a	good	XP_004958712.1	sita:101754021	None	PR202_maker-Super-Scaffold_34-augustus-gene-0.561-mRNA-1	na	na	na	na	na	g90	7f167b4f40b613dc9bcf9caaa12bb1c3
0.0031	0.0	0.0045	0.0	a	na	na	na	na	PR202_maker-Super-Scaffold_6-augustus-gene-2.465-mRNA-1	na	na	na	na	na	g28705	1e62b29a74a3afc122606420cba8ecef
0.003	0.0023	0.0037	0.0021	a	na	na	na	na	PR202_maker-Super-Scaffold_18-augustus-gene-6.741-mRNA-1	na	na	na	na	na	g6177	f5da4be72fe2f9c2b01eb50d72700534
0.015	0.0062	0.0167	0.0061	a	na	na	na	na	PR202_maker-Super-Scaffold_395-exonerate_protein2genome-gene-5.293-mRNA-1	na	na	na	na	na	g26349	21126f6d553add3e3759903554627135
0.0673	0.0344	0.0757	0.0331	a	na	na	na	na	PR202_augustus_masked-Super-Scaffold_311-processed-gene-0.161-mRNA-1	na	na	na	na	na	g33914	0368b0fbdf9677e129349b968e59d165
2.4727	0.5098	2.2123	0.5456	a	good	XP_004968471.1	sita:101779751	K00279	PR202_augustus_masked-Super-Scaffold_792-processed-gene-0.52-mRNA-1	na	na	na	na	na	g926	97f278a7df37389182a4efd6d614cb66
0.1123	0.0233	0.1139	0.0242	b	good	XP_004987112.4	sita:101753007	None	PR202_augustus_masked-Super-Scaffold_15-processed-gene-1.353-mRNA-1	na	na	na	na	na	g14661	bdb617cdf5825e450fd35122516f2463
0.1131	0.0255	0.1097	0.0279	b	na	na	na	na	PR202_maker-Super-Scaffold_225-augustus-gene-0.550-mRNA-1	na	na	na	na	na	g35937	5582c42046f8380284871b2a5938486d
0.0806	0.0025	0.0934	0.0023	b	na	na	na	na	PR202_augustus_masked-Super-Scaffold_507-processed-gene-1.828-mRNA-1	na	na	na	na	na	g27522	c1fca7f0d6aaa75ce2ac091997e67755
4.4458	0.755	3.0	0.8096	b	good	XP_004965454.1	sita:101768791	K01278	PR202_maker-Super-Scaffold_3-augustus-gene-4.637-mRNA-1	na	na	na	na	na	g19059	9c073e0034b1dbd5ee65e786b49e53ee
0.0238	0.0081	0.018	0.0091	a	xo	XP_012700211.1	na	na	PR202_maker-Super-Scaffold_95-augustus-gene-3.189-mRNA-1	na	na	na	na	na	g7523	cfc09635a7dac5e99031ee368e5541ef
0.1503	0.0254	0.146	0.0272	b	na	na	na	na	PR202_augustus_masked-Super-Scaffold_225-processed-gene-0.122-mRNA-1	na	na	na	na	na	g24472	67b6bc28b0a15d86039d2e8390148139
0.7078	0.2884	0.6682	0.2997	a	xo	XP_004957018.1	sita:101762100	None	PR202_augustus_masked-Super-Scaffold_311-processed-gene-2.190-mRNA-1	na	na	na	na	na	g23295	b5c0df24978b1efdaa0c9c9c48ff2f9f
0.0188	0.0139	0.0216	0.0135	a	xo	XP_004971402.1	na	na	PR202_maker-Super-Scaffold_95-augustus-gene-0.560-mRNA-1	na	na	na	na	na	g29550	fcd33a82a1f473803e805e54342786e7
0.0688	0.0127	0.0772	0.0126	a	xo	XP_004953398.1	sita:101772062	None	PR202_maker-scaffold591|size730508_subseq_1:450970_obj-augustus-gene-0.296-mRNA-1	na	na	na	na	na	g2719	93fbbf800b8809c1c588c756f85338ca
0.0115	0.002	0.0124	0.002	a	na	na	na	na	PR202_augustus_masked-Super-Scaffold_10-processed-gene-4.768-mRNA-1	na	na	na	na	na	g4160	8e9fa8e084db20e9e80d2840473312b4
0.0082	0.0028	0.0089	0.0027	a	xo	XP_004966154.1	sita:101778659	None	PR202_maker-Super-Scaffold_1173-augustus-gene-1.1032-mRNA-1	na	na	na	na	na	g30085	cfded496cf6f2064863c79de30140b89
1.3506	0.4007	1.491	0.4062	b	good	XP_004961993.1	sita:101774288	None	PR202_maker-Super-Scaffold_595-augustus-gene-0.556-mRNA-1	na	na	na	na	na	g12481	a18136ccc76f7768705df2cf1cfc3042
0.0474	0.0264	0.047	0.027	a	na	na	na	na	PR202_augustus_masked-Super-Scaffold_84-processed-gene-0.544-mRNA-1	na	na	na	na	na	g19400	3de45af6fe1d86717584b575943bcdc8
1.5499	0.2739	1.9968	0.2825	a	xo	XP_004953478.1	na	na	PR202_maker-Super-Scaffold_70-augustus-gene-4.364-mRNA-1	na	na	na	na	na	g18050	164798f1f2be34c4e36d8ecaef3c44d2
0.0172	0.0048	0.0176	0.0052	a	na	na	na	na	PR202_augustus_masked-Super-Scaffold_95-processed-gene-2.96-mRNA-1	na	na	na	na	na	g800	3362dc2e88885e29e9dd26beb28af10c
0.1338	0.0186	0.1304	0.019	b	good	XP_004974147.1	sita:101753857	K09422	PR202_maker-Super-Scaffold_149-exonerate_protein2genome-gene-0.278-mRNA-1	na	na	na	na	na	g43490	a44ecfae029a60bbebb08803f2893bfc
0.1387	0.0353	0.1446	0.0361	b	na	na	na	na	PR202_augustus_masked-Super-Scaffold_2591-processed-gene-0.66-mRNA-1	na	na	na	na	na	g2593	cf274e582c9f84381ad816ee8e200745
0.746	0.2008	0.6806	0.2193	a	na	na	na	na	PR202_maker-Super-Scaffold_7-augustus-gene-11.454-mRNA-1	na	na	na	na	na	g511	806d3d81388dc2484213b50a0602c6e0
0.037	0.0127	0.0494	0.0115	na	na	na	na	na	PR202_augustus_masked-scaffold1605|size112729_obj-processed-gene-0.26-mRNA-1	na	na	na	na	na	g31114	5cfcfc6d7a2a9aac07e63786ce5b4230
0.0363	0.0039	0.0467	0.0035	b	good	XP_004955573.1	sita:101770610	None	PR202_maker-Super-Scaffold_35-augustus-gene-4.208-mRNA-1	na	na	na	na	na	g34652	2c86a736d2845a29a51d578273fef019
0.6102	0.3257	0.5598	0.3444	b	na	na	na	na	PR202_augustus_masked-Super-Scaffold_307-processed-gene-4.393-mRNA-1	na	na	na	na	na	g7952	ce8e9a01c2d34c3eca3696c081f792ac
0.0773	0.0288	0.0819	0.0285	b	xo	XP_004967730.1	sita:101760421	None	PR202_maker-Super-Scaffold_12-augustus-gene-2.22-mRNA-1	na	na	na	na	na	g9484	96954ba6d9265de49a590f5131dfdd9a
0.0338	0.0175	0.0307	0.0189	a	xo	XP_004957153.1	sita:101783708	None	PR202_augustus_masked-Super-Scaffold_311-processed-gene-1.591-mRNA-1	na	na	na	na	na	g15928	16de390a047592641d4c5a1ef484954b
0.076	0.0045	0.0926	0.0042	b	na	na	na	na	PR202_maker-Super-Scaffold_435-augustus-gene-1.54-mRNA-1	na	na	na	na	na	g34342	2613a3d28f3f07b81f1af15f5fd6c68d
0.0993	0.0241	0.1038	0.024	b	na	na	na	na	PR202_augustus_masked-Super-Scaffold_307-processed-gene-2.116-mRNA-1	na	na	na	na	na	g12116	d5b7c942f14a9c9c93818295f2ea7b0b
0.0727	0.019	0.0728	0.0212	b	xo	XP_004967665.1	sita:101767733	None	PR202_augustus_masked-Super-Scaffold_12-processed-gene-3.119-mRNA-1	na	na	na	na	na	g6555	ba4280a11f7c13977eccf1a2a0818b3a
0.0172	0.0	0.018	0.0	a	na	na	na	na	PR202_maker-Super-Scaffold_186-augustus-gene-0.23-mRNA-1	na	na	na	na	na	g24371	d0140f96e2e362ee912d0408740210f7
0.1784	0.0071	0.1367	0.0216	a	na	na	na	na	PR202_augustus_masked-Super-Scaffold_302-processed-gene-0.535-mRNA-1	na	na	na	na	na	g16992	18986da62e8fd76e9e0021a43a35645d
0.0137	0.0016	0.0144	0.0016	a	na	na	na	na	PR202_augustus_masked-Super-Scaffold_24-processed-gene-1.375-mRNA-1	na	na	na	na	na	g33403	a24b1765ebe3406dae32fe2e524ff1f1
0.088	0.0181	0.097	0.0177	b	good	XP_004982105.1	sita:101765657	None	PR202_augustus_masked-Super-Scaffold_255-processed-gene-0.154-mRNA-1	na	na	na	na	na	g24179	9842c8c5f37f15d1815354819980e09b
0.5217	0.1636	0.5335	0.1696	b	na	na	na	na	PR202_maker-Super-Scaffold_19-augustus-gene-3.13-mRNA-1	na	na	na	na	na	g17880	d29ead5ef7a6098a46ac1e66f806f3d7
1.141	0.1709	1.1922	0.1834	a	xo	XP_004976346.1	sita:101763592	K08360	PR202_maker-Super-Scaffold_95-augustus-gene-3.272-mRNA-1	na	na	na	na	na	g23414	c66cdc26cfe707f28d0244ef2e845e65
0.0424	0.0181	0.0493	0.0174	b	good	XP_004985558.1	sita:101773656	None	PR202_maker-Super-Scaffold_15-augustus-gene-2.649-mRNA-1	na	na	na	na	na	g28086	618ecd07e4d8a5b4a1ac6d374d3fa9ad
0.0298	0.0172	0.0301	0.0175	a	na	na	na	na	PR202_maker-Super-Scaffold_396-augustus-gene-1.12-mRNA-1	na	na	na	na	na	g46045	850fbc5af39fa24673ad6c4eb239a0e6
1.207	0.354	1.2778	0.357	b	na	na	na	na	PR202_augustus_masked-Super-Scaffold_19-processed-gene-2.99-mRNA-1	na	na	na	na	na	g20679	19cfbb2c7a778fe18f3e57cb1ec11712
0.1377	0.0706	0.131	0.0728	b	xo	XP_004953306.1	sita:101770875	None	PR202_maker-Super-Scaffold_70-augustus-gene-3.47-mRNA-1	na	na	na	na	na	g368	b34f27c1a7226d6ae387b7c2c6e229d2
0.0313	0.0023	0.0313	0.0022	b	good	XP_022679071.1	sita:101781744	K10598	PR202_maker-Super-Scaffold_15-augustus-gene-1.457-mRNA-1	na	na	na	na	na	g43361	d3323a7ad59424ec00193f2d2a626084
0.0124	0.0	0.0129	0.0	a	xo	XP_004971074.1	sita:101763410	None	PR202_maker-Super-Scaffold_2765-augustus-gene-0.24-mRNA-1	na	na	na	na	na	g4619	3f59aee81f79ae88334b0824a89cb321
0.0613	0.0225	0.0655	0.0228	b	na	na	na	na	PR202_maker-Super-Scaffold_19-augustus-gene-5.371-mRNA-1	na	na	na	na	na	g41790	4a1a5b6c717ecfd0524669194d3dc1d5
0.0497	0.019	0.0505	0.0196	b	good	XP_004970008.1	sita:101760575	K04507	PR202_maker-Super-Scaffold_352-augustus-gene-0.671-mRNA-1	na	na	na	na	na	g7268	0178b4e0c817094021baa38b039a4a1c
0.0444	0.0158	0.0465	0.0159	b	xo	XP_004976232.1	sita:101752770	K22809	PR202_augustus_masked-Super-Scaffold_39-processed-gene-6.498-mRNA-1	na	na	na	na	na	g30233	56efbe7347404d629aa42bba8a295389
0.1056	0.0074	0.1165	0.0072	b	good	XP_004986051.1	sita:101759736	None	PR202_augustus_masked-Super-Scaffold_389-processed-gene-0.530-mRNA-1	na	na	na	na	na	g21584	1273b53b3f5e73f2d4cc5ebc6c120d11
0.1046	0.0148	0.1111	0.0147	b	good	XP_004958788.1	sita:101783448	None	PR202_augustus_masked-Super-Scaffold_16-processed-gene-3.822-mRNA-1	na	na	na	na	na	g8688	c90117af35645c3c3a933a129a617a64
0.4361	0.1287	0.39	0.1425	a	good	XP_004972230.1	sita:101766822	None	PR202_maker-Super-Scaffold_214-augustus-gene-0.56-mRNA-1	na	na	na	na	na	g17213	1810649e48ab0d06a7ded04eb3c63bad
0.469	0.1645	0.4655	0.1709	a	good	XP_004961779.1	sita:101755106	K17479	PR202_augustus_masked-Super-Scaffold_152-processed-gene-3.414-mRNA-1	na	na	na	na	na	g14688	fdf959450f48efd0f9c1046ea352ad56
0.1147	0.0732	0.1068	0.0752	b	na	na	na	na	PR202_maker-Super-Scaffold_1173-augustus-gene-0.54-mRNA-1	na	na	na	na	na	g34727	e8b60ab0aea2bfca820a5adc3d4c5bc7
0.0207	0.0082	0.0248	0.0078	a	na	na	na	na	PR202_augustus_masked-Super-Scaffold_84-processed-gene-4.184-mRNA-1	na	na	na	na	na	g22705	b1914e6e99115e4550d7dbdd0cc939a8
0.6152	0.2467	0.5922	0.2594	b	good	XP_004968662.1	sita:101757317	K00430	PR202_maker-Super-Scaffold_113-augustus-gene-0.347-mRNA-1	na	na	na	na	na	g8006	fbc83da468fab7fef1d91bde44e7e6c4
0.0351	0.0074	0.0501	0.0064	b	good	XP_004970901.1	sita:101767351	K02871	PR202_maker-Super-Scaffold_149-augustus-gene-0.387-mRNA-1	na	na	na	na	na	g43489	16b5397df4ad5d76c60f23b90304023b
0.2583	0.1124	0.2546	0.1157	b	na	na	na	na	PR202_maker-Super-Scaffold_435-augustus-gene-0.34-mRNA-1	na	na	na	na	na	g45067	330b8e89b6dcbe44b0186ff696aeba25
0.0154	0.0172	0.0209	0.0148	b	good	XP_022678921.1	na	na	PR202_maker-Super-Scaffold_236-augustus-gene-0.17-mRNA-1	na	na	na	na	na	g45550	887fcb0c19748ec1339b3d175ebc9ab6
0.0419	0.0076	0.0474	0.0073	b	good	XP_004951182.1	sita:101759494	K02988	PR202_maker-Super-Scaffold_700-augustus-gene-0.210-mRNA-1	na	na	na	na	na	g38436	95961a53b8fa95b9803844597809eae1
0.5837	0.1883	0.5574	0.1967	b	good	XP_004961239.1	sita:101782384	None	PR202_augustus_masked-Super-Scaffold_69-processed-gene-1.167-mRNA-1	na	na	na	na	na	g9926	1808c8184a5465f5aee6b267d5c5acfb
0.0236	0.0082	0.022	0.009	a	good	XP_004953020.1	sita:101757740	K03526	PR202_maker-Super-Scaffold_62-augustus-gene-2.324-mRNA-1	na	na	na	na	na	g20090	384de62c3bfd048efb2d66e0c2697d56
0.052	0.029	0.0567	0.0281	na	na	na	na	na	PR202_augustus_masked-scaffold1271|size181379_obj-processed-gene-0.40-mRNA-1	na	na	na	na	na	g16516	9bd18e70034fa452ba7c29f3cc85d22c
0.0452	0.0129	0.0555	0.0123	b	good	XP_004957454.1	na	na	PR202_maker-Super-Scaffold_3-augustus-gene-2.23-mRNA-1	na	na	na	na	na	g26969	2ee941fe9703a440b39c026e1d9b54d7
0.7473	0.3763	0.7018	0.3859	a	na	na	na	na	PR202_augustus_masked-Super-Scaffold_59-processed-gene-1.376-mRNA-1	na	na	na	na	na	g23102	f879dd561713041cf56746267455fd29
0.0402	0.0274	0.0383	0.0278	a	na	na	na	na	PR202_maker-Super-Scaffold_24-augustus-gene-9.36-mRNA-1	na	na	na	na	na	g15085	94763cdee7a62cb4ceb7161b3e2d4726
0.1889	0.0447	0.1889	0.047	b	xo	XP_004978797.1	sita:101760647	None	PR202_augustus_masked-Super-Scaffold_266-processed-gene-1.20-mRNA-1	na	na	na	na	na	g22439	28440fdd3f6e6121e0841bacb36e7516
0.0162	0.0119	0.0169	0.0119	a	na	na	na	na	PR202_maker-Super-Scaffold_144-augustus-gene-0.149-mRNA-1	na	na	na	na	na	g35428	3b035a25c491ab42e0ee858262958c3f
0.002	0.0021	0.0028	0.0018	a	good	XP_004984402.1	sita:101768530	None	PR202_maker-Super-Scaffold_637-augustus-gene-0.406-mRNA-1	na	na	na	na	na	g35026	1cf5484979c2580a4f8a7946b350c277
0.7371	0.2248	0.6666	0.2389	b	xo	XP_004977393.3	sita:101775343	K19355	PR202_maker-Super-Scaffold_266-augustus-gene-2.943-mRNA-1	na	na	na	na	na	g5691	4de0f4019fa5c97d8b7d2ca8c3d9ef2e
0.009	0.0029	0.0077	0.003	a	na	na	na	na	PR202_maker-Super-Scaffold_307-augustus-gene-0.628-mRNA-1	na	na	na	na	na	g7883	878f555eb7d67aedea5f004e3afff6b6
0.0907	0.0207	0.1022	0.0199	b	na	na	na	na	PR202_maker-Super-Scaffold_38-augustus-gene-0.440-mRNA-1	na	na	na	na	na	g43204	d9e41ce9350f2ad7ee6c35fd97179083
0.0172	0.0018	0.0178	0.0018	a	na	na	na	na	PR202_augustus_masked-Super-Scaffold_291-processed-gene-5.5-mRNA-1	na	na	na	na	na	g12019	35a0c380a9497663da94e5b125c631f0
0.003	0.002	0.003	0.002	a	na	na	na	na	PR202_maker-Super-Scaffold_396-augustus-gene-1.41-mRNA-1	na	na	na	na	na	g2305	1d9083d4235d4ae95614bd7e7dc4c582
0.0	0.0	0.0	0.0	a	good	XP_012699723.1	sita:101775359	None	PR202_augustus_masked-Super-Scaffold_411-processed-gene-0.41-mRNA-1	na	na	na	na	na	g28694	6d27c761c5d4d95c754498c9b6c5f138
0.0403	0.0179	0.0426	0.0178	b	good	XP_004960185.1	sita:101777539	K01495	PR202_augustus_masked-Super-Scaffold_243-processed-gene-0.130-mRNA-1	na	na	na	na	na	g19761	725d0f74e624b9039ac9e5064c74aca1
0.727	0.0219	0.7149	0.0306	a	na	na	na	na	PR202_maker-Super-Scaffold_6-augustus-gene-0.43-mRNA-1	na	na	na	na	na	g7956	addbb9a82f4ff60ba73f1dbdcf1f248e
0.0137	0.0023	0.0199	0.002	a	na	na	na	na	PR202_maker-Super-Scaffold_33-augustus-gene-2.18-mRNA-1	na	na	na	na	na	g37793	ab5b22db42d9b419aa6e67b81eea4107
0.0	0.0045	0.0	0.0042	a	xo	XP_004953952.1	sita:101782871	None	PR202_augustus_masked-Super-Scaffold_84-processed-gene-5.654-mRNA-1	na	na	na	na	na	g12307	e8edbf47211fc4b36640daa48fb80ca5
0.0081	0.002	0.0071	0.0021	a	na	na	na	na	PR202_maker-Super-Scaffold_7-augustus-gene-12.86-mRNA-1	na	na	na	na	na	g12357	e7e5a92f33aebd2835b8e473bb60b2de
0.0843	0.022	0.103	0.021	a	na	na	na	na	PR202_maker-Super-Scaffold_17-augustus-gene-6.123-mRNA-1	na	na	na	na	na	g10377	4dcd7adbbf7eca365d807132f608883b
0.4958	0.2582	0.4306	0.2736	a	good	XP_004969947.1	sita:101770719	None	PR202_augustus_masked-Super-Scaffold_334-processed-gene-0.55-mRNA-1	na	na	na	na	na	g8876	f568f4a18f5c174ef155000b5d064a44
0.0	0.0	0.0	0.0	a	good	XP_004963578.1	sita:101786960	None	PR202_augustus_masked-Super-Scaffold_2499-processed-gene-0.681-mRNA-1	na	na	na	na	na	g7952	508bc14adcd41932dd1b947f977f69f1
0.1218	0.0421	0.1286	0.0429	b	na	na	na	na	PR202_maker-Super-Scaffold_2765-augustus-gene-0.5-mRNA-1	na	na	na	na	na	g11950	ce1ae134c84e2fb89ae89fcc8a383138
0.738	0.3363	0.6598	0.3559	a	xo	XP_004975560.1	sita:101762913	None	PR202_augustus_masked-Super-Scaffold_39-processed-gene-0.19-mRNA-1	na	na	na	na	na	g22347	a613e71b5df5b722f8ef67bf8defdbeb
0.586	0.5041	0.5468	0.5222	a	na	na	na	na	PR202_augustus_masked-Super-Scaffold_59-processed-gene-2.401-mRNA-1	na	na	na	na	na	g17802	b9acf9f9f2d6b23960c9239fdec75cbc
0.0641	0.0317	0.0751	0.0304	na	xo	XP_004977443.1	sita:101761828	None	PR202_maker-Super-Scaffold_266-augustus-gene-2.965-mRNA-1	na	na	na	na	na	g18671	88bfe9c5676bac52d6f3be0ba987c778
0.8891	0.2868	0.7904	0.315	b	na	na	na	na	PR202_maker-Super-Scaffold_2914-augustus-gene-0.154-mRNA-1	na	na	na	na	na	g17829	7891375197da5773000bf6229bc503e5
1.7995	0.7577	1.4485	0.7993	a	good	XP_004961731.1	sita:101768898	None	PR202_maker-Super-Scaffold_152-augustus-gene-3.296-mRNA-1	na	na	na	na	na	g42165	13255a8ecc32deca55455a4cbb031a50
0.0149	0.0	0.0137	0.0	a	na	na	na	na	PR202_augustus_masked-Super-Scaffold_134-processed-gene-1.445-mRNA-1	na	na	na	na	na	g42759	c25d42710bd2a06ac497d6c112508a7b
0.0502	0.0069	0.0512	0.007	b	na	na	na	na	PR202_augustus_masked-Super-Scaffold_210-processed-gene-2.422-mRNA-1	na	na	na	na	na	g25212	f13edad77c5848495360f9852db6d1c5
0.0985	0.0387	0.1016	0.039	b	good	XP_004960188.1	sita:101778751	None	PR202_maker-Super-Scaffold_243-augustus-gene-0.19-mRNA-1	na	na	na	na	na	g19764	044013a0a98ba16987586b7ab5c00e82
0.08	0.0324	0.0855	0.0325	b	na	na	na	na	PR202_augustus_masked-Super-Scaffold_19-processed-gene-5.62-mRNA-1	na	na	na	na	na	g49367	7eb2620f078b6f750bcc4013a38131ec
0.0	0.0028	0.0	0.0026	a	na	na	na	na	PR202_maker-Super-Scaffold_204-augustus-gene-0.770-mRNA-1	na	na	na	na	na	g39831	4c25ed91b1a3e16273a95a96ad4ec20a
0.0086	0.0045	0.0097	0.0044	a	na	na	na	na	PR202_maker-Super-Scaffold_201-augustus-gene-0.14-mRNA-1	na	na	na	na	na	g10154	789c2f17d8e4456334f80de840860d16
0.0214	0.0632	0.0241	0.0646	a	good	XP_022680582.1	na	na	PR202_augustus_masked-Super-Scaffold_37-processed-gene-1.500-mRNA-1	na	na	na	na	na	g38603	5f0e89fab0042f830326cec744c66aaf
0.0128	0.0013	0.0141	0.0012	a	na	na	na	na	PR202_maker-Super-Scaffold_302-augustus-gene-0.2-mRNA-1	na	na	na	na	na	g17054	bc504de9b7c7476d0c5df4ba38df12e0
0.0933	0.0031	0.1106	0.0029	b	xo	XP_004970811.1	sita:101765435	K09264	PR202_maker-Super-Scaffold_128-augustus-gene-0.544-mRNA-1	na	na	na	na	na	g6452	a2aa29d9e8c2f15fce5d78ddc9bb562f
0.0152	0.0053	0.0209	0.0047	a	na	na	na	na	PR202_maker-Super-Scaffold_134-augustus-gene-1.124-mRNA-1	na	na	na	na	na	g6404	2b33417bad5322fb1198a7b9e2425c4b
0.0037	0.0016	0.0049	0.0015	a	good	XP_004978625.1	sita:101761186	K01537	PR202_maker-Super-Scaffold_81-augustus-gene-2.72-mRNA-1	na	na	na	na	na	g13868	8c977f3dc7c4fd92609cbaa484f9455e
0.2082	0.0707	0.2042	0.0733	b	xo	XP_004951166.1	sita:101753015	None	PR202_maker-Super-Scaffold_128-augustus-gene-4.845-mRNA-1	na	na	na	na	na	g42077	518d5d04f0a0bba43696845948be4047
0.7009	0.2859	0.6672	0.3036	a	good	XP_022682203.1	na	na	PR202_augustus_masked-Super-Scaffold_565-processed-gene-0.165-mRNA-1	na	na	na	na	na	g3422	242ffb25184f0f8a381a9fc9759f7101
0.0386	0.007	0.0406	0.0069	b	na	na	na	na	PR202_augustus_masked-Super-Scaffold_65-processed-gene-3.344-mRNA-1	na	na	na	na	na	g1515	512066a8c0fedfeb6313076b915371b6
0.3321	0.0003	0.2946	0.0044	a	good	XP_004985949.1	sita:101754599	K11254	PR202_augustus_masked-Super-Scaffold_214-processed-gene-0.1161-mRNA-1	na	na	na	na	na	g14939	e8e43c23681ae1f13ee26e80886ba059
0.6704	0.2622	0.6531	0.271	a	xo	XP_004976277.1	sita:101769956	None	PR202_maker-Super-Scaffold_95-augustus-gene-3.254-mRNA-1	na	na	na	na	na	g23802	ef00d253c93bd0af3b81e62e743ce015
65.3982	0.7003	2.5714	0.7732	a	na	na	na	na	PR202_augustus_masked-Super-Scaffold_6-processed-gene-1.10-mRNA-1	na	na	na	na	na	g6498	703640dc785728395c2232bd14387bab
0.0518	0.0311	0.0598	0.0297	a	na	na	na	na	PR202_maker-Super-Scaffold_345-augustus-gene-0.126-mRNA-1	na	na	na	na	na	g3886	0542b112b1b79ff97d35665ff2b7d6d2
0.0526	0.0163	0.0559	0.0163	a	na	na	na	na	PR202_augustus_masked-Super-Scaffold_302-processed-gene-0.442-mRNA-1	na	na	na	na	na	g17035	3d3bb71e3fc56fca5e95206a714ce346
0.047	0.0067	0.061	0.0062	b	na	na	na	na	PR202_maker-Super-Scaffold_2591-augustus-gene-0.873-mRNA-1	na	na	na	na	na	g28681	8625cd41daca88fc3e13e1a2371748b7
0.6028	0.1722	0.5763	0.181	a	xo	XP_004953463.1	sita:101763559	None	PR202_augustus_masked-Super-Scaffold_70-processed-gene-4.469-mRNA-1	na	na	na	na	na	g18028	6964911354748198edee684f18097914
0.1176	0.0265	0.1248	0.027	b	na	na	na	na	PR202_maker-Super-Scaffold_372-augustus-gene-0.18-mRNA-1	na	na	na	na	na	g38612	da62605094c38cc825cbe3fff5e485b7
0.0871	0.0168	0.0988	0.0163	b	good	XP_004953463.1	sita:101763559	None	PR202_augustus_masked-Super-Scaffold_376-processed-gene-0.264-mRNA-1	na	na	na	na	na	g1089	b6155da7ef73e387142999b7c4f9cfc3
0.0239	0.0174	0.0288	0.0162	b	xo	XP_004951959.1	sita:101764911	None	PR202_augustus_masked-Super-Scaffold_2412-processed-gene-1.20-mRNA-1	na	na	na	na	na	g45362	3466e399844236cdca5022d1dcbdcf15
0.1844	0.0233	0.1723	0.0248	b	xo	XP_012698869.1	sita:101763164	K13508	PR202_maker-Super-Scaffold_2412-augustus-gene-0.621-mRNA-1	na	na	na	na	na	g30637	09804b4ff1971819391ecd62bbce0104
0.0093	0.0	0.0093	0.0	a	xo	XP_004973598.1	sita:101769659	None	PR202_augustus_masked-Super-Scaffold_291-processed-gene-5.39-mRNA-1	na	na	na	na	na	g13628	5990e26e7992bed9b5d367a159b7b435
1.3299	0.3594	1.3252	0.3755	b	na	na	na	na	PR202_augustus_masked-Super-Scaffold_435-processed-gene-1.229-mRNA-1	na	na	na	na	na	g19597	d7d05c13ebc219f059bfbc07e037dcc2
0.0929	0.0088	0.0959	0.0093	b	good	XP_004955572.1	sita:101770216	K00167	PR202_augustus_masked-Super-Scaffold_35-processed-gene-4.40-mRNA-1	na	na	na	na	na	g34650	57f7dd76f2c02d89942da3d1442e89ed
0.012	0.0015	0.0152	0.0014	a	xo	XP_004953407.1	sita:101775984	None	PR202_augustus_masked-Super-Scaffold_70-processed-gene-3.627-mRNA-1	na	na	na	na	na	g2710	cd43dbb4496dfcb8d70601349269223f
0.0001	0.0123	0.0	0.0127	a	na	na	na	na	PR202_maker-Super-Scaffold_382-exonerate_protein2genome-gene-0.482-mRNA-1	na	na	na	na	na	g20461	3703d879b82b12da083716f573040ca7
0.5785	0.1995	0.5661	0.2065	a	na	na	na	na	PR202_maker-Super-Scaffold_100-augustus-gene-3.57-mRNA-1	na	na	na	na	na	g5691	3610160102757b3f8e617bbea89742cb
0.0032	0.0	0.0029	0.0	a	na	na	na	na	PR202_maker-Super-Scaffold_134-augustus-gene-1.112-mRNA-1	na	na	na	na	na	g6281	aa96ce2ce8f1d3b96b91eb5efb2b9c2f
0.7707	0.3427	0.6087	0.3686	b	na	na	na	na	PR202_maker-Super-Scaffold_1053-augustus-gene-0.84-mRNA-1	na	na	na	na	na	g31269	5432dcba93102b626085fffce531f74a
0.0572	0.0445	0.0529	0.0448	a	good	XP_004964577.1	na	na	PR202_augustus_masked-Super-Scaffold_387-processed-gene-0.238-mRNA-1	na	na	na	na	na	g16210	231556ebf2c41b12ec83e9659d2e6a0f
0.0917	0.0663	0.0869	0.0676	a	na	na	na	na	PR202_maker-Super-Scaffold_302-augustus-gene-0.5-mRNA-1	na	na	na	na	na	g17039	82beaf584effab304d3a6b8222fa1127
0.4685	0.1827	0.4327	0.1923	a	good	XP_004961759.1	sita:101780502	None	PR202_maker-Super-Scaffold_152-augustus-gene-3.305-mRNA-1	na	na	na	na	na	g33236	4db65259eb30b4ac7b046f267deea0c2
0.0878	0.0259	0.0927	0.0259	b	good	XP_004955715.1	sita:101760061	None	PR202_maker-Super-Scaffold_357-augustus-gene-0.275-mRNA-1	na	na	na	na	na	g24432	0467b920c1ea54fb93b6b1d71645b49b
0.0406	0.0228	0.045	0.0222	na	na	na	na	na	PR202_augustus_masked-scaffold1648|size104893_obj-processed-gene-0.22-mRNA-1	na	na	na	na	na	g34425	3d2e5e77fdcda8df8bef835491cddc0f
0.9654	0.262	0.999	0.268	b	xo	XP_004957062.1	sita:101780061	K11855	PR202_maker-Super-Scaffold_10-augustus-gene-4.586-mRNA-1	na	na	na	na	na	g17076	9899b6912ad80a3886f23a875338e5ea
0.7364	0.3365	0.69	0.3517	b	good	XP_004969818.1	sita:101753132	None	PR202_augustus_masked-Super-Scaffold_332-processed-gene-0.165-mRNA-1	na	na	na	na	na	g19159	e4b65d2a352eeabd6583d7ecdfb94d39
65.1682	0.6985	2.2997	0.786	a	xo	na	na	na	PR202_augustus_masked-Super-Scaffold_253-processed-gene-2.693-mRNA-1	na	na	na	na	na	g29539	991471c6a6dfd5c43c87f608f2f145f4
0.0	0.0033	0.0	0.0033	a	xo	XP_022680184.1	sita:101759827	K15121	PR202_augustus_masked-Super-Scaffold_311-processed-gene-3.629-mRNA-1	na	na	na	na	na	g26506	ea96f8c37b26b83c928651c077dcdd4d
0.1561	0.111	0.14	0.1135	b	na	na	na	na	PR202_augustus_masked-Super-Scaffold_21-processed-gene-0.0-mRNA-1	na	na	na	na	na	g7502	097cc7947180a4a04d6b70376789770a
0.0059	0.0072	0.0083	0.0065	a	na	na	na	na	PR202_augustus_masked-Super-Scaffold_100-processed-gene-3.220-mRNA-1	na	na	na	na	na	g27722	4ad247214c3146bc1e0cc24484a4ba57
0.0029	0.0	0.0042	0.0	a	na	na	na	na	PR202_maker-Super-Scaffold_4-augustus-gene-2.578-mRNA-1	na	na	na	na	na	g41868	c0d8839fb3a364a4ef5d382c7484b682
0.1076	0.008	0.1047	0.0084	b	good	XP_004975730.1	sita:101762914	None	PR202_augustus_masked-Super-Scaffold_2752-processed-gene-0.792-mRNA-1	na	na	na	na	na	g7414	65351f6ea9724f5875fd1de71043acd2
0.0053	0.0032	0.0061	0.0031	a	good	XP_004958670.1	sita:101771817	K08678	PR202_maker-Super-Scaffold_34-augustus-gene-0.630-mRNA-1	na	na	na	na	na	g2962	a949c9cdd7d1508dba83aff00a9e8b98
0.0063	0.0009	0.0074	0.0009	a	xo	XP_004956922.1	sita:101755746	None	PR202_augustus_masked-Super-Scaffold_311-processed-gene-3.747-mRNA-1	na	na	na	na	na	g26515	b2ab2b68a02a4c7c06b80dd89dd86945
0.0	0.0	0.0	0.0	a	good	XP_004961633.1	sita:101765234	K00927	PR202_augustus_masked-Super-Scaffold_152-processed-gene-6.119-mRNA-1	na	na	na	na	na	g3465	9f57c94d582d479b6dbd9f0f934d4b2d
0.0176	0.0039	0.0194	0.0038	a	good	XP_014660743.1	sita:101763963	None	PR202_augustus_masked-Super-Scaffold_214-processed-gene-0.1058-mRNA-1	na	na	na	na	na	g17965	7c5c9978797a5d890b84c1952cc638e6
0.7781	0.4254	0.869	0.4257	a	na	na	na	na	PR202_augustus_masked-Super-Scaffold_4800-processed-gene-0.52-mRNA-1	na	na	na	na	na	g48862	fe801c14854de4d76d62d8d5e904143e
0.0627	0.0034	0.0727	0.0033	a	good	XP_004961893.1	sita:101767961	None	PR202_augustus_masked-Super-Scaffold_152-processed-gene-4.135-mRNA-1	na	na	na	na	na	g5483	b40d3e048db51feb455f14c67ae66aa4
0.0027	0.0014	0.004	0.0012	a	good	XP_004957554.1	na	na	PR202_augustus_masked-Super-Scaffold_52-processed-gene-3.88-mRNA-1	na	na	na	na	na	g42116	fa97e33a2f362843d60287599a2aec31
0.4192	0.2878	0.4093	0.2926	b	na	na	na	na	PR202_maker-Super-Scaffold_2412-augustus-gene-2.88-mRNA-1	na	na	na	na	na	g9826	42c38dbe4ee7fb441a4943e0d4551ec0
0.7262	0.2527	0.6444	0.2671	b	na	na	na	na	PR202_augustus_masked-Super-Scaffold_2914-processed-gene-0.31-mRNA-1	na	na	na	na	na	g17828	f5330af89e37e99f3b4783cc8f37aa18
0.0	0.0032	0.0	0.0031	a	good	XP_004964321.1	sita:101782002	None	PR202_maker-Super-Scaffold_467-augustus-gene-0.26-mRNA-1	na	na	na	na	na	g42251	82f3240f50fcbea199359619c45a7fa9
0.0764	0.0014	0.0939	0.0013	b	na	na	na	na	PR202_maker-Super-Scaffold_17-augustus-gene-6.97-mRNA-1	na	na	na	na	na	g5455	5c48fa0ebe574467bfc6b46a344f07cd
0.0671	0.0186	0.0413	0.0257	a	good	XP_004984934.1	sita:101770154	K09562	PR202_maker-Super-Scaffold_159-augustus-gene-0.647-mRNA-1	na	na	na	na	na	g27605	656068920e68b54ecea7f8f6b16e5d78
52.0271	0.4524	3.0	0.496	a	good	XP_004968517.1	sita:101763684	None	PR202_augustus_masked-Super-Scaffold_792-processed-gene-0.19-mRNA-1	na	na	na	na	na	g886	4b00b726e4e79f522a653024e975c252
0.0856	0.0322	0.0922	0.0319	b	good	XP_004978982.1	sita:101771181	None	PR202_maker-Super-Scaffold_15-augustus-gene-0.410-mRNA-1	na	na	na	na	na	g4134	cb20b10f72b0093f597fc61aeac724d7
0.0039	0.0026	0.0038	0.0027	a	good	XP_004969292.2	sita:101783389	K13947	PR202_augustus_masked-Super-Scaffold_2499-processed-gene-0.569-mRNA-1	na	na	na	na	na	g7928	19985c6db302097095755161c5b9455b
0.01	0.0014	0.012	0.0013	a	good	XP_004984811.1	sita:101756623	None	PR202_augustus_masked-Super-Scaffold_159-processed-gene-1.889-mRNA-1	na	na	na	na	na	g8233	277038c0089526991f02946c091c3851
0.0738	0.001	0.0839	0.0009	b	na	na	na	na	PR202_maker-Super-Scaffold_1068-augustus-gene-0.267-mRNA-1	na	na	na	na	na	g39308	8b6b655304a0201c41c9b94105dce8c9
0.0407	0.0087	0.0467	0.0083	b	na	na	na	na	PR202_augustus_masked-Super-Scaffold_139-processed-gene-0.78-mRNA-1	na	na	na	na	na	g36835	19cbee5c2195cb2057fd79f8523e431f
1.6034	0.3074	2.0931	0.3123	a	na	na	na	na	PR202_augustus_masked-Super-Scaffold_18-processed-gene-5.559-mRNA-1	na	na	na	na	na	g20016	a488472b7902be99562c0469575e1842
0.7762	0.2873	0.7503	0.2998	b	xo	XP_004966116.1	sita:101763382	None	PR202_maker-Super-Scaffold_13-augustus-gene-1.53-mRNA-1	na	na	na	na	na	g11869	b93ad55207bac27993f9da5e210fd5cf
0.0241	0.0048	0.025	0.0048	a	na	na	na	na	PR202_augustus_masked-Super-Scaffold_7-processed-gene-12.800-mRNA-1	na	na	na	na	na	g5341	dd1ede4dc44038598f7885052a0e45cb
0.0762	0.0388	0.09	0.037	b	na	na	na	na	PR202_maker-Super-Scaffold_70-augustus-gene-0.510-mRNA-1	na	na	na	na	na	g36022	e3e2797458bdcc74cdac4afa770736a7
0.1871	0.0647	0.1975	0.0657	a	na	na	na	na	PR202_maker-Super-Scaffold_182-augustus-gene-2.497-mRNA-1	na	na	na	na	na	g143	ae0b1e4592f2cdbeff4e38fb795704ca
0.112	0.0403	0.1098	0.0424	b	good	XP_004970030.1	sita:101768415	None	PR202_maker-Super-Scaffold_352-augustus-gene-0.677-mRNA-1	na	na	na	na	na	g41393	29100d16c0fbf9313a6adad0efc6c343
0.0	0.0	0.0	0.0	a	xo	XP_004976433.1	sita:101762516	None	PR202_augustus_masked-Super-Scaffold_95-processed-gene-4.59-mRNA-1	na	na	na	na	na	g22915	77a05383e6af62c5a72d561d5b1a0696
0.0657	0.0095	0.0681	0.0103	a	good	XP_004961524.1	sita:101758886	None	PR202_augustus_masked-Super-Scaffold_91-processed-gene-0.646-mRNA-1	na	na	na	na	na	g38485	8419d4d52665476a0e09769f33af9b49
0.0002	0.0167	0.0	0.0174	na	good	na	na	na	PR202_augustus_masked-Super-Scaffold_179-processed-gene-0.37-mRNA-1	na	na	na	na	na	g3067	c83c8176b49b3cdc29011776db2442fa
0.0342	0.0266	0.0337	0.0273	a	xo	XP_004966470.1	sita:101763384	K19366	PR202_maker-Super-Scaffold_13-augustus-gene-0.52-mRNA-1	na	na	na	na	na	g38058	5e49457483b15440d8ad2be8ba1e23ec
0.0346	0.0212	0.0426	0.0196	b	good	XP_004985199.1	sita:101774863	None	PR202_maker-Super-Scaffold_15-augustus-gene-1.471-mRNA-1	na	na	na	na	na	g3597	4d0724bf76efe819621fc3ee054cc9f2
0.0446	0.0202	0.0487	0.0198	a	na	na	na	na	PR202_maker-Super-Scaffold_204-augustus-gene-0.744-mRNA-1	na	na	na	na	na	g2598	a013bce60ea4a313d6cce6ba6cf75b6f
0.003	0.0032	0.0042	0.0028	a	good	XP_004955483.1	sita:101768601	None	PR202_maker-Super-Scaffold_88-augustus-gene-0.515-mRNA-1	na	na	na	na	na	g25578	822a74c0893b0cd8dd233c5a36f46b25
0.023	0.0009	0.0291	0.0008	b	na	na	na	na	PR202_augustus_masked-Super-Scaffold_49-processed-gene-0.208-mRNA-1	na	na	na	na	na	g44266	abce68118b2a9ecb8c9aabc2261518f7
0.0104	0.0	0.0092	0.0	a	na	na	na	na	PR202_augustus_masked-Super-Scaffold_4946-processed-gene-1.451-mRNA-1	na	na	na	na	na	g23675	0d8ee70029be00c228778eca5ff804b8
0.1535	0.0163	0.152	0.0166	b	good	XP_014660509.2	sita:101768797	K14431	PR202_augustus_masked-Super-Scaffold_371-processed-gene-2.289-mRNA-1	na	na	na	na	na	g45949	6138b7433fc51f561e9993c6ca494f58
0.0038	0.0018	0.0046	0.0017	a	good	XP_004961258.1	sita:101755378	None	PR202_augustus_masked-Super-Scaffold_2499-processed-gene-1.443-mRNA-1	na	na	na	na	na	g15698	f88febe70ad9acd703f50d4bb5d39a1f
0.0296	0.017	0.0307	0.0173	a	xo	XP_012703683.1	sita:101754757	K15397	PR202_augustus_masked-Super-Scaffold_25-processed-gene-1.140-mRNA-1	na	na	na	na	na	g10128	c966eaea66420f084c7709ba588d217d
0.0211	0.0037	0.0228	0.0037	a	na	na	na	na	PR202_augustus_masked-Super-Scaffold_100-processed-gene-1.230-mRNA-1	na	na	na	na	na	g47236	62a9182446ea64654a58563148e1f477
0.0734	0.015	0.0818	0.0145	b	xo	XP_014660654.1	sita:101765163	None	PR202_maker-Super-Scaffold_307-augustus-gene-1.445-mRNA-1	na	na	na	na	na	g1048	96ca78f3aed24bbf898cf3baf5b2a423
0.0656	0.0117	0.0806	0.0109	b	good	XP_004985851.1	sita:101784185	K00939	PR202_augustus_masked-Super-Scaffold_389-processed-gene-0.422-mRNA-1	na	na	na	na	na	g3683	bccf5f1a90faf7c5f515d5a997653d6f
0.0447	0.0651	0.0474	0.0658	a	good	XP_004967463.1	sita:101756362	K22503	PR202_maker-Super-Scaffold_5-augustus-gene-0.198-mRNA-1	na	na	na	na	na	g24227	ebfba7e8f10fbd944018efd1280ca219
0.0911	0.0542	0.0945	0.0542	b	na	na	na	na	PR202_maker-Super-Scaffold_372-augustus-gene-0.2-mRNA-1	na	na	na	na	na	g38616	9e3f60130106112ef0620a835d126cda
0.0719	0.0184	0.0835	0.0176	b	good	XP_004958655.1	sita:101766175	None	PR202_maker-Super-Scaffold_16-augustus-gene-3.1025-mRNA-1	na	na	na	na	na	g2930	4bb5bcaab6f4d78fe7de22d95ae99210
0.0	0.0	0.0	0.0	a	na	na	na	na	PR202_maker-Super-Scaffold_186-augustus-gene-2.667-mRNA-1	na	na	na	na	na	g29933	1cf79e1fc6570a3b8f60a9deccd4d94c
0.0799	0.0365	0.0826	0.0367	b	xo	XP_004976628.1	sita:101781152	None	PR202_augustus_masked-Super-Scaffold_39-processed-gene-9.622-mRNA-1	na	na	na	na	na	g18078	04429f7f6fbd24569925193189721bcb
0.0283	0.0131	0.0342	0.0123	b	good	XP_004985917.1	sita:101776488	None	PR202_maker-Super-Scaffold_389-augustus-gene-0.145-mRNA-1	na	na	na	na	na	g23106	0936434a53a2cc85dc839bd25847cf2b
0.0084	0.0014	0.0105	0.0013	a	good	XP_004971180.1	sita:101772050	None	PR202_augustus_masked-Super-Scaffold_179-processed-gene-0.187-mRNA-1	na	na	na	na	na	g3001	a319153a458aa5df338badccc97a7e81
0.0595	0.0216	0.0665	0.0212	b	good	XP_004979241.1	sita:101761705	K03094	PR202_augustus_masked-Super-Scaffold_133-processed-gene-0.242-mRNA-1	na	na	na	na	na	g26861	51df5a63199ab3358186800cb95b982b
0.0098	0.0	0.0091	0.0	a	good	XP_004976602.1	sita:101770366	K01102	PR202_maker-Super-Scaffold_924-augustus-gene-0.16-mRNA-1	na	na	na	na	na	g18051	056734fc0ae0888b3c777d4a2d3c7908
0.0	0.0	0.0	0.0	a	na	na	na	na	PR202_maker-Super-Scaffold_182-exonerate_protein2genome-gene-1.150-mRNA-1	na	na	na	na	na	g13452	d93e39be74708dd4ef1aa9ea407806fe
0.0706	0.0112	0.0758	0.011	b	na	na	na	na	PR202_maker-Super-Scaffold_2591-augustus-gene-0.920-mRNA-1	na	na	na	na	na	g38189	517b8d67833206d2d4ed7547050094f9
0.0	0.0	0.0	0.0	a	na	na	na	na	PR202_augustus_masked-Super-Scaffold_7-processed-gene-8.351-mRNA-1	na	na	na	na	na	g39194	5af0f2e1fe911cdde99fb085e96bddd7
0.0634	0.0243	0.0658	0.0243	b	na	na	na	na	PR202_maker-Super-Scaffold_2628-augustus-gene-1.224-mRNA-1	na	na	na	na	na	g20656	6e7da209bc55cc29bdb9e2db0ac1736e
0.4817	0.2545	0.4486	0.2669	a	na	na	na	na	PR202_augustus_masked-Super-Scaffold_22-processed-gene-7.63-mRNA-1	na	na	na	na	na	g14591	9771be78d2cc7ca12c1c290385ec3ea0
0.0142	0.0053	0.015	0.0053	a	na	na	na	na	PR202_maker-Super-Scaffold_24-augustus-gene-9.16-mRNA-1	na	na	na	na	na	g40197	af9a48a941846dcc74c7a5d7ef6c6575
0.0	0.0	0.0	0.0	a	na	na	na	na	PR202_maker-Super-Scaffold_253-augustus-gene-2.103-mRNA-1	na	na	na	na	na	g20003	80a39151f02815bd85e030bf98a909ac
0.0	0.0	0.0	0.0	a	na	na	na	na	PR202_maker-Super-Scaffold_7-augustus-gene-10.53-mRNA-1	na	na	na	na	na	g20356	0b2150894ac58977bd3d70deae9f95b9
0.5837	0.2184	0.5271	0.2352	b	xo	XP_012699568.1	na	na	PR202_augustus_masked-Super-Scaffold_10-processed-gene-4.850-mRNA-1	na	na	na	na	na	g17090	eab2a835b1ab4f25c797ebad463c2142
0.765	0.0216	0.7977	0.0228	b	na	na	na	na	PR202_maker-Super-Scaffold_435-augustus-gene-1.36-mRNA-1	na	na	na	na	na	g16135	9a67370e2b25a4071eae717bfdce3a64
0.3448	0.0003	0.3158	0.0066	a	good	XP_014660475.1	sita:101782969	K11253	PR202_augustus_masked-Super-Scaffold_152-processed-gene-5.6-mRNA-1	na	na	na	na	na	g6235	c4524f95de254de411c77d27b7866950
0.0	0.0	0.0	0.0	a	na	na	na	na	PR202_maker-Super-Scaffold_24-augustus-gene-0.19-mRNA-1	na	na	na	na	na	g9738	488a5e36a023d69dfff3d3262fbd2841
0.0401	0.0271	0.0481	0.0254	b	xo	XP_004957062.1	sita:101780061	K11855	PR202_maker-Super-Scaffold_10-augustus-gene-4.586-mRNA-1	na	na	na	na	na	g31344	365ea383c9e77f9d821fe9f2fbe4e49f
0.0601	0.0154	0.0647	0.0154	b	na	na	na	na	PR202_maker-Super-Scaffold_39-augustus-gene-5.63-mRNA-1	na	na	na	na	na	g813	cdd37946e54af0cea685a09d45f0b79a
0.2293	0.2278	0.2257	0.2282	b	xo	na	na	na	PR202_augustus_masked-Super-Scaffold_2412-processed-gene-2.106-mRNA-1	na	na	na	na	na	g30731	c539818467207a0f035ad591c311d01a
0.0	0.0015	0.0	0.0013	a	na	na	na	na	PR202_augustus_masked-Super-Scaffold_291-processed-gene-7.372-mRNA-1	na	na	na	na	na	g27773	b024ad3a2e38a72b051666d57b0a8961
0.1981	0.0974	0.1965	0.1004	b	good	XP_004964530.1	sita:101761219	K03248	PR202_augustus_masked-Super-Scaffold_692-processed-gene-0.193-mRNA-1	na	na	na	na	na	g271	e710b985f573ec9bcd72439cd3fd9317
0.072	0.0407	0.08	0.0389	b	na	na	na	na	PR202_augustus_masked-Super-Scaffold_89-processed-gene-0.218-mRNA-1	na	na	na	na	na	g35016	a6a801a334cc4dcca81357823f00f39f
0.2355	0.1596	0.2333	0.1605	na	good	XP_004971426.1	sita:101766533	K03364	PR202_maker-Super-Scaffold_179-augustus-gene-0.1095-mRNA-1	na	na	na	na	na	g4785	9750c904a043cf7259c7d6edb01fb909
0.0109	0.0018	0.0109	0.0019	a	na	na	na	na	PR202_augustus_masked-Super-Scaffold_291-processed-gene-6.44-mRNA-1	na	na	na	na	na	g12523	0fe95b15106737fb8c0d4526785add72
3.4546	0.5802	3.0	0.6197	b	xo	XP_004976722.1	sita:101784385	K01537	PR202_augustus_masked-Super-Scaffold_39-processed-gene-6.480-mRNA-1	na	na	na	na	na	g5327	c98f07c02f5599436520151e207f858e
0.473	0.0798	0.4564	0.0851	a	xo	NP_001267742.1	sita:101752877	K01595	PR202_augustus_masked-Super-Scaffold_10-processed-gene-1.613-mRNA-1	na	na	na	na	na	g27338	c710ca166f65fe33ff48829a945a399b
0.0	0.0	0.0	0.0	a	good	XP_004961164.1	na	na	PR202_maker-Super-Scaffold_2499-augustus-gene-0.754-mRNA-1	na	na	na	na	na	g7976	f6eb02d6fe634534b45d14f732143eb3
0.0899	0.0001	0.1334	0.0	b	good	XP_004958578.1	sita:101770900	K04506	PR202_maker-Super-Scaffold_16-augustus-gene-2.34-mRNA-1	na	na	na	na	na	g16250	d4e44524e9c7c7c1c7cdf7c38491fe74
0.8692	0.1476	0.976	0.1503	a	good	XP_004983152.1	sita:101771468	K13680	PR202_maker-Super-Scaffold_4830-augustus-gene-0.256-mRNA-1	na	na	na	na	na	g28083	dbe9d1f6208cd6e8308519eb8c501fc3
0.0123	0.0071	0.0156	0.0065	a	xo	XP_004965622.1	sita:101771220	K02083	PR202_maker-Super-Scaffold_253-augustus-gene-0.577-mRNA-1	na	na	na	na	na	g1267	8bc9fdf1de5d3ee0fa2f974cf687cfd6
0.1391	0.1078	0.1319	0.1092	a	good	XP_004961839.1	sita:101781854	K20472	PR202_maker-Super-Scaffold_214-augustus-gene-0.115-mRNA-1	na	na	na	na	na	g14257	d2d071f64d75b80a0a41c26a960d6f6d
1.0301	0.1881	1.0897	0.2016	b	na	na	na	na	PR202_maker-Super-Scaffold_39-augustus-gene-6.10-mRNA-1	na	na	na	na	na	g5357	66ba68989d6d62353d81216988bede41
0.015	0.0033	0.0182	0.0031	a	xo	XP_012700915.1	sita:101759075	None	PR202_maker-Super-Scaffold_253-augustus-gene-0.610-mRNA-1	na	na	na	na	na	g31041	ab697db628d71f7a1ae224c8353db666
0.0002	0.0153	0.0	0.0144	a	na	na	na	na	PR202_augustus_masked-Super-Scaffold_182-processed-gene-0.12-mRNA-1	na	na	na	na	na	g12607	88db44fcc8d6c47e01c2e9caad582bc5
0.003	0.0024	0.0035	0.0023	a	na	na	na	na	PR202_maker-Super-Scaffold_59-augustus-gene-1.2-mRNA-1	na	na	na	na	na	g2360	6ce479d9e2434a0b8b0b5e80f364ba66
0.0259	0.0	0.032	0.0	a	good	XP_004976598.1	sita:101768740	None	PR202_maker-Super-Scaffold_924-augustus-gene-0.70-mRNA-1	na	na	na	na	na	g18047	79083266af7e3675777d74668fc83d86
0.4927	0.2328	0.5534	0.2264	b	good	XP_022679680.1	na	na	PR202_augustus_masked-Super-Scaffold_3-processed-gene-4.95-mRNA-1	na	na	na	na	na	g46119	99e40e53e041dc33e06d3383e84533c5
0.0058	0.0012	0.0068	0.0011	a	na	na	na	na	PR202_augustus_masked-Super-Scaffold_140-processed-gene-0.507-mRNA-1	na	na	na	na	na	g41318	4b24f4e794080d8929c9aa1e3646f3b6
0.0925	0.0123	0.0924	0.0125	b	na	na	na	na	PR202_augustus_masked-Super-Scaffold_1068-processed-gene-0.210-mRNA-1	na	na	na	na	na	g20899	4542c38d9bba0cf0a3c4e7ca68fc2e07
0.2227	0.1325	0.2173	0.1372	b	xo	XP_004976545.1	sita:101778326	None	PR202_maker-Super-Scaffold_39-augustus-gene-9.807-mRNA-1	na	na	na	na	na	g27747	1dad22ec89661cbde838b3aacb70e813
0.0684	0.0157	0.073	0.0155	b	xo	XP_004981941.1	sita:101768511	None	PR202_augustus_masked-Super-Scaffold_147-processed-gene-1.287-mRNA-1	na	na	na	na	na	g13514	3fd116bea6416a4a1a761846f72ff617
0.0207	0.0144	0.022	0.0142	a	good	XP_004955568.1	na	na	PR202_augustus_masked-Super-Scaffold_183-processed-gene-0.110-mRNA-1	na	na	na	na	na	g34640	71bfaee98202749411606fa179169c40
0.1551	0.0127	0.1336	0.0175	b	good	XP_004952554.1	sita:101776243	K01726	PR202_maker-Super-Scaffold_453-augustus-gene-2.73-mRNA-1	na	na	na	na	na	g35388	b7282916459d4202cb92a7d1ac2beb35
0.0	0.0027	0.0	0.0023	a	na	na	na	na	PR202_augustus_masked-Super-Scaffold_24-processed-gene-5.427-mRNA-1	na	na	na	na	na	g116	193998594d5677def3c1690d4a8edd6e
0.1109	0.0284	0.1079	0.0307	b	good	XP_004958463.1	sita:101757241	None	PR202_augustus_masked-Super-Scaffold_16-processed-gene-2.101-mRNA-1	na	na	na	na	na	g28535	5332d6788dca10fe0fb53eff49af948d
0.0962	0.0084	0.094	0.0089	b	na	na	na	na	PR202_maker-Super-Scaffold_2412-augustus-gene-2.91-mRNA-1	na	na	na	na	na	g34698	c044df3ff30c453dbef060309c14e292
0.0055	0.0145	0.0083	0.0131	a	na	na	na	na	PR202_maker-Super-Scaffold_18-augustus-gene-6.786-mRNA-1	na	na	na	na	na	g33067	a77ea2cbe03592778cab38989e1bc290
0.158	0.0763	0.1586	0.0777	b	good	XP_012699382.2	sita:101775478	None	PR202_augustus_masked-Super-Scaffold_16-processed-gene-3.736-mRNA-1	na	na	na	na	na	g2973	bf37aef24be9cab56a1fb642808c2f59
0.0827	0.0048	0.0625	0.0099	b	good	XP_004958641.1	sita:101760901	None	PR202_augustus_masked-Super-Scaffold_16-processed-gene-3.710-mRNA-1	na	na	na	na	na	g2919	902bd7d78e0aaa6e94b013ad878f0df4
0.0071	0.0023	0.0075	0.0022	a	na	na	na	na	PR202_maker-Super-Scaffold_105-augustus-gene-4.329-mRNA-1	na	na	na	na	na	g3175	d84858d398aea23265a9bdd8f79daa57
0.0281	0.0169	0.0257	0.0176	a	good	XP_004964281.1	sita:101766624	None	PR202_maker-Super-Scaffold_467-augustus-gene-0.44-mRNA-1	na	na	na	na	na	g26303	19e61f187ae66e77c3d0724d92b4a5a7
0.781	0.441	0.6934	0.4611	b	good	XP_022681974.1	sita:101786840	None	PR202_maker-Super-Scaffold_357-augustus-gene-0.312-mRNA-1	na	na	na	na	na	g22692	8a9bb5df545405733c908e9bc09e6307
0.0	0.0007	0.0	0.0007	a	na	na	na	na	PR202_maker-Super-Scaffold_566-augustus-gene-1.692-mRNA-1	na	na	na	na	na	g28022	ea9b4a42ad8e58159ba02c619b23f76c
0.1081	0.0405	0.1142	0.0405	b	xo	XP_004955218.3	sita:101770073	None	PR202_maker-Super-Scaffold_84-augustus-gene-1.202-mRNA-1	na	na	na	na	na	g12317	6f8e168b3f5cab4b3447cd5f795743b0
0.0387	0.0295	0.0454	0.0281	b	good	na	na	na	PR202_augustus_masked-Super-Scaffold_15-processed-gene-2.778-mRNA-1	na	na	na	na	na	g10763	2ae0c18683feb717b9b81045a3730b32
0.4028	0.1435	0.3733	0.1506	a	na	na	na	na	PR202_augustus_masked-Super-Scaffold_395-processed-gene-1.454-mRNA-1	na	na	na	na	na	g1359	4bca12b4340edceca026196b011ba3da
0.2267	0.1649	0.216	0.1697	b	na	na	na	na	PR202_augustus_masked-Super-Scaffold_13-processed-gene-1.311-mRNA-1	na	na	na	na	na	g29107	99d22732767ae61cc02db4e5696011e9
0.0021	0.0011	0.0028	0.0009	a	na	na	na	na	PR202_maker-Super-Scaffold_24-augustus-gene-10.42-mRNA-1	na	na	na	na	na	g37223	3384cac114800c7a1b0fde850b56e29e
0.4383	0.3357	0.4438	0.3374	b	na	na	na	na	PR202_augustus_masked-Super-Scaffold_1285-processed-gene-0.25-mRNA-1	na	na	na	na	na	g28596	69b84c7e729c788f2cd94bda679e21ca
0.0557	0.0159	0.0608	0.0159	b	good	XP_004961299.1	sita:101770921	K09422	PR202_maker-Super-Scaffold_69-augustus-gene-0.516-mRNA-1	na	na	na	na	na	g28074	77cbc8a4e646630078a4e7ed08fb5456
0.12	0.0471	0.1046	0.0529	a	good	XP_004958783.2	sita:101781553	None	PR202_augustus_masked-Super-Scaffold_34-processed-gene-0.93-mRNA-1	na	na	na	na	na	g8680	361e309ad4a60483bd0cfc31198f612b
0.0379	0.0066	0.042	0.0064	b	na	na	na	na	PR202_maker-Super-Scaffold_345-augustus-gene-0.86-mRNA-1	na	na	na	na	na	g13382	ab4ef5ecf1fb4ac1ba99737ff50fa5d6
0.0086	0.0023	0.0129	0.002	a	na	na	na	na	PR202_maker-Super-Scaffold_341-exonerate_protein2genome-gene-1.240-mRNA-1	na	na	na	na	na	g27010	1a21f340cad6da0d8b69fb61a483b39c
0.0001	0.0126	0.0	0.0115	a	good	XP_022683439.1	sita:101771932	None	PR202_augustus_masked-Super-Scaffold_90-processed-gene-0.419-mRNA-1	na	na	na	na	na	g26766	02f1cdbb5a361bad4126c8452556ba27
0.009	0.0009	0.0116	0.0008	a	good	XP_022683277.1	na	na	PR202_augustus_masked-Super-Scaffold_52-processed-gene-0.364-mRNA-1	na	na	na	na	na	g23836	16e11f1a200eafa472e671bdb99c8161
0.0177	0.0148	0.0254	0.0127	b	good	XP_004985105.1	sita:101770286	None	PR202_maker-Super-Scaffold_15-augustus-gene-0.382-mRNA-1	na	na	na	na	na	g4133	019ac964d8d987efc114d4af32151ddc
0.0079	0.0021	0.0088	0.002	a	xo	XP_004967740.1	sita:101764197	K19347	PR202_maker-Super-Scaffold_50-augustus-gene-4.524-mRNA-1	na	na	na	na	na	g9463	2b76e50666f72fbe3edb3a088d98e60d
1.953	0.854	1.7486	0.8732	b	na	na	na	na	PR202_maker-Super-Scaffold_2591-augustus-gene-0.1004-mRNA-1	na	na	na	na	na	g39836	679db4f757be66f655dc0d2a17211f5b
0.0274	0.0294	0.0284	0.0289	a	na	na	na	na	PR202_maker-Super-Scaffold_100-augustus-gene-3.141-mRNA-1	na	na	na	na	na	g7049	04e41e2d1d61b3264ff8e5a216096891
0.0866	0.035	0.0913	0.0355	b	xo	XP_004956695.1	sita:101762094	K21407	PR202_maker-Super-Scaffold_146-augustus-gene-2.95-mRNA-1	na	na	na	na	na	g451	c2a9b50389c8489bb77741ef13342b2c
0.1696	0.0291	0.1847	0.0299	b	xo	XP_004978577.2	sita:101775354	None	PR202_maker-Super-Scaffold_266-augustus-gene-1.521-mRNA-1	na	na	na	na	na	g30373	c635cc16490e9a38b6ea6d7026fbe2bc
0.0079	0.0	0.01	0.0	a	na	na	na	na	PR202_maker-Super-Scaffold_210-augustus-gene-0.377-mRNA-1	na	na	na	na	na	g6953	d712fb13e3f1f1e55e223d50a2ac140c
0.0374	0.0	0.0564	0.0	a	na	na	na	na	PR202_maker-Super-Scaffold_95-augustus-gene-1.54-mRNA-1	na	na	na	na	na	g837	f0a0495a4e4993fecc4d570948a6cf1b
0.0149	0.0047	0.0159	0.0046	a	good	XP_022682592.1	sita:101775983	K04498	PR202_augustus_masked-Super-Scaffold_183-processed-gene-0.111-mRNA-1	na	na	na	na	na	g34645	a9c56e9d8d4177fe04fa47824d602d76
0.0037	0.0	0.0055	0.0	a	na	na	na	na	PR202_augustus_masked-Super-Scaffold_186-processed-gene-2.556-mRNA-1	na	na	na	na	na	g23777	8d3e254036fef4a26c5421f29ab73bca
0.0575	0.0184	0.0661	0.0178	a	na	na	na	na	PR202_maker-Super-Scaffold_105-augustus-gene-3.124-mRNA-1	na	na	na	na	na	g21081	75609e1726bc54903536acc6068afc08
0.0768	0.0182	0.0806	0.0196	b	xo	na	na	na	PR202_maker-Super-Scaffold_39-exonerate_protein2genome-gene-3.646-mRNA-1	na	na	na	na	na	g4323	1edc880521008efe0eec48feb44a28f7
0.0	0.0029	0.0	0.0028	a	na	na	na	na	PR202_maker-scaffold93|size1230182_subseq_1:987274_obj-augustus-gene-0.554-mRNA-1	na	na	na	na	na	g2790	86ecf034bc44fc1ee6df295f561f12de
0.006	0.0	0.0062	0.0	a	na	na	na	na	PR202_maker-Super-Scaffold_18-augustus-gene-5.15-mRNA-1	na	na	na	na	na	g3727	79355af77ef6cdd15d511270f3eb86f0
0.007	0.0	0.0094	0.0	a	good	XP_004968439.1	sita:101767070	None	PR202_maker-Super-Scaffold_792-augustus-gene-1.561-mRNA-1	na	na	na	na	na	g7787	6feb13bd6979e5cfb8180ab046faa31f
0.0539	0.0021	0.0573	0.002	b	na	na	na	na	PR202_maker-Super-Scaffold_1263-augustus-gene-0.153-mRNA-1	na	na	na	na	na	g11936	5ff9caa884866757b816f7fdfc307d07
0.104	0.0153	0.1032	0.0173	b	good	XP_004976919.1	sita:101760228	K08202	PR202_augustus_masked-Super-Scaffold_243-processed-gene-1.583-mRNA-1	na	na	na	na	na	g8650	5a01fba2773e9032db80a206ec60b542
0.0715	0.0124	0.0778	0.0122	b	good	XP_004967638.1	sita:101756773	K14484	PR202_augustus_masked-Super-Scaffold_474-processed-gene-0.47-mRNA-1	na	na	na	na	na	g13827	7afbe2b119a8b708b970d2cd7be65daa
0.1676	0.136	0.1634	0.1386	a	xo	XP_004965954.1	sita:101766778	K11594	PR202_maker-Super-Scaffold_253-augustus-gene-2.76-mRNA-1	na	na	na	na	na	g28517	302db7d603fe876ef84831c1e7d8794c
0.03	0.0074	0.0308	0.0075	a	na	na	na	na	PR202_augustus_masked-Super-Scaffold_140-processed-gene-0.509-mRNA-1	na	na	na	na	na	g41316	a9a5e38a77e66587d3cafa1c5c1e9521
0.0757	0.0366	0.0701	0.0398	b	good	XP_004987283.1	sita:101762046	None	PR202_maker-Super-Scaffold_1136-augustus-gene-0.241-mRNA-1	na	na	na	na	na	g27020	342c3e9f959be879d7a75006d263a1e0
0.0042	0.0059	0.0044	0.0058	a	good	XP_022682486.1	sita:101767625	K10532	PR202_maker-Super-Scaffold_179-augustus-gene-0.995-mRNA-1	na	na	na	na	na	g2997	eaf0c59d8dadcbcf54f8740bd3886321
0.0	0.0	0.0	0.0	a	xo	XP_022679157.1	na	na	PR202_maker-scaffold591|size730508_subseq_1:450970_obj-augustus-gene-0.288-mRNA-1	na	na	na	na	na	g27965	815d234363647bbdcf79ae2843657318
0.1463	0.0803	0.1398	0.0811	b	xo	XP_004953944.1	sita:101779640	None	PR202_maker-Super-Scaffold_84-augustus-gene-1.236-mRNA-1	na	na	na	na	na	g12283	5203d5104f94338c342ad0736a39e7d6
0.167	0.0877	0.1857	0.0855	na	na	na	na	na	PR202_augustus_masked-scaffold95|size3125451_subseq_3076855:3125451_obj-processed-gene-0.1-mRNA-1	na	na	na	na	na	g17449	9755e72906b81bd7b2befdf67d6ad4ca
0.2836	0.104	0.265	0.1098	b	good	XP_004968421.2	sita:101759346	None	PR202_augustus_masked-Super-Scaffold_337-processed-gene-0.7-mRNA-1	na	na	na	na	na	g33463	d2e827090d24a2659890ba40dd65ef06
0.0339	0.0037	0.0432	0.0034	b	xo	XP_004971073.1	sita:101763005	K03921	PR202_maker-Super-Scaffold_128-augustus-gene-0.523-mRNA-1	na	na	na	na	na	g4617	af686c1baaebac5008583adf4a15e15f
0.2903	0.1465	0.289	0.1509	b	good	XP_004979694.1	sita:101784141	None	PR202_augustus_masked-Super-Scaffold_154-processed-gene-0.230-mRNA-1	na	na	na	na	na	g14584	0732ddc8085cec6342514946e47149ee
0.0414	0.036	0.0448	0.0356	a	na	na	na	na	PR202_maker-Super-Scaffold_396-augustus-gene-1.32-mRNA-1	na	na	na	na	na	g36307	4e8cce3562ecb18b9d70eb5f7395f145
0.618	0.3427	0.613	0.343	b	good	na	na	na	PR202_augustus_masked-Super-Scaffold_692-processed-gene-0.202-mRNA-1	na	na	na	na	na	g43072	45b2506a17943da74225ccca440ad6c1
0.0221	0.0067	0.0218	0.0067	b	xo	XP_022680025.1	sita:101754264	None	PR202_augustus_masked-Super-Scaffold_39-processed-gene-8.502-mRNA-1	na	na	na	na	na	g22941	4dfadad6fcd8633d91d7273f7aec5b50
0.0704	0.0418	0.0728	0.0413	b	xo	XP_004953856.1	sita:101779247	None	PR202_augustus_masked-Super-Scaffold_84-processed-gene-1.87-mRNA-1	na	na	na	na	na	g15080	493420af4cd671aa70c8a50459937e70
0.0	0.0	0.0	0.0	a	xo	XP_004962390.1	sita:101765241	K11363	PR202_maker-Super-Scaffold_76-augustus-gene-3.354-mRNA-1	na	na	na	na	na	g28043	9626328c25a9786193ddf0788bfb8987
0.0305	0.0185	0.03	0.0192	a	na	na	na	na	PR202_augustus_masked-Super-Scaffold_157-processed-gene-1.13-mRNA-1	na	na	na	na	na	g42235	224af2be8b12ab48328d44f96a9d4642
0.035	0.0048	0.0419	0.0045	b	na	na	na	na	PR202_augustus_masked-Super-Scaffold_17-processed-gene-4.131-mRNA-1	na	na	na	na	na	g48099	241f4d1d18dd3856ba2d44c35c9a41df
0.0492	0.0077	0.0548	0.0075	na	good	XP_004976513.1	sita:101763865	K11593	PR202_maker-scaffold1083|size232329_obj-augustus-gene-0.130-mRNA-1	na	na	na	na	na	g557	122def0b9a930374055963503fa59e64
0.0014	0.0	0.0021	0.0	a	na	na	na	na	PR202_maker-Super-Scaffold_201-augustus-gene-1.585-mRNA-1	na	na	na	na	na	g44233	5fecf0fc1c0cb43a2e99ac08ce5b6662
0.3251	0.1725	0.3083	0.1759	b	na	na	na	na	PR202_maker-Super-Scaffold_4780-augustus-gene-0.176-mRNA-1	na	na	na	na	na	g635	21906c3be38933885ac2be471fc8ac59
0.0	0.0	0.0	0.0	a	good	XP_004969140.1	sita:101755969	None	PR202_augustus_masked-Super-Scaffold_190-processed-gene-0.130-mRNA-1	na	na	na	na	na	g3218	b83016323e5dcf5e37335146c002373f
0.011	0.0028	0.0151	0.0024	a	xo	XP_004959559.1	sita:101763744	None	PR202_augustus_masked-Super-Scaffold_311-processed-gene-1.595-mRNA-1	na	na	na	na	na	g15920	40458306c852733a1c1d6ace01cd2804
0.1002	0.0271	0.1085	0.0268	b	na	na	na	na	PR202_augustus_masked-Super-Scaffold_49-processed-gene-0.140-mRNA-1	na	na	na	na	na	g6599	d810b7792b690f82da220470adf80b35
0.0263	0.001	0.0361	0.0009	b	good	XP_004958484.1	sita:101766031	None	PR202_maker-Super-Scaffold_16-augustus-gene-2.53-mRNA-1	na	na	na	na	na	g24665	31d91190817fc38b343fed6b7516bdbb
0.0086	0.0062	0.0106	0.0058	a	xo	XP_004981898.1	sita:101786308	None	PR202_augustus_masked-Super-Scaffold_210-processed-gene-1.204-mRNA-1	na	na	na	na	na	g21409	0d9a375444b8495beb657619031dc91d
0.0802	0.0678	0.0886	0.0664	a	na	na	na	na	PR202_augustus_masked-Super-Scaffold_7-processed-gene-8.339-mRNA-1	na	na	na	na	na	g12872	83c3f42bd425c9553cca96ac25542ef9
0.0095	0.0009	0.0085	0.0009	a	xo	XP_004957014.1	sita:101760218	K09843	PR202_maker-Super-Scaffold_311-augustus-gene-2.687-mRNA-1	na	na	na	na	na	g12224	93498ef9e37a884f5c1d6e81f93eae95
0.4638	0.17	0.5798	0.1614	b	xo	XP_004954742.1	sita:101783156	None	PR202_maker-Super-Scaffold_2412-augustus-gene-0.588-mRNA-1	na	na	na	na	na	g26032	ada42881f9aab540d2fe1e87a1877e74
0.0582	0.0001	0.0614	0.0	b	na	na	na	na	PR202_maker-Super-Scaffold_21-augustus-gene-0.520-mRNA-1	na	na	na	na	na	g6096	5a06621261ef48491e5f8eb9f1212323
1.5993	0.2501	1.6118	0.2675	a	good	XP_012701241.1	na	na	PR202_augustus_masked-Super-Scaffold_31-processed-gene-1.209-mRNA-1	na	na	na	na	na	g8545	eeaf2e4ba9317bc73b44c029f2dcc225
0.0456	0.0135	0.0517	0.013	b	good	XP_004982112.1	sita:101768512	None	PR202_maker-Super-Scaffold_255-augustus-gene-0.46-mRNA-1	na	na	na	na	na	g6923	88550b763928e45e6f2e020c164352fa
0.0111	0.0	0.0173	0.0	a	na	na	na	na	PR202_maker-Super-Scaffold_395-augustus-gene-4.559-mRNA-1	na	na	na	na	na	g17609	0ec6131c20a1611d597de2b68fc5d0fb
0.0198	0.0062	0.0209	0.0062	a	na	na	na	na	PR202_maker-Super-Scaffold_18-augustus-gene-5.37-mRNA-1	na	na	na	na	na	g3668	e6a69149ce0c1bdc1b5b17179e34cb74
0.0291	0.0033	0.0398	0.0029	b	xo	XP_004957157.1	sita:101785311	None	PR202_augustus_masked-Super-Scaffold_10-processed-gene-3.551-mRNA-1	na	na	na	na	na	g37029	f2507d48acc7392e76a27f3515587575
0.971	0.5398	0.8753	0.5579	b	na	na	na	na	PR202_maker-Super-Scaffold_225-augustus-gene-0.540-mRNA-1	na	na	na	na	na	g24464	fd3482b58a9b135e86418d71ba9f605c
0.0053	0.0029	0.0077	0.0025	a	good	XP_022680843.1	na	na	PR202_augustus_masked-Super-Scaffold_5-processed-gene-0.30-mRNA-1	na	na	na	na	na	g24671	48ea3b870b50d8ea6016382d9c61725f
0.7224	0.1635	0.7872	0.1662	a	xo	XP_004951670.1	sita:101784884	None	PR202_augustus_masked-Super-Scaffold_25-processed-gene-2.180-mRNA-1	na	na	na	na	na	g25779	9ff492e5eb212d863a269888dc2c825e
0.015	0.0122	0.0166	0.0118	a	xo	XP_004956767.1	sita:106804098	K09422	PR202_maker-scaffold93|size1230182_subseq_1:987274_obj-augustus-gene-0.579-mRNA-1	na	na	na	na	na	g29293	6bff8509f70036b703ed8384039b2121
0.0	0.0	0.0	0.0	a	na	na	na	na	PR202_augustus_masked-Super-Scaffold_134-processed-gene-0.618-mRNA-1	na	na	na	na	na	g6222	cca774072597a9492114ff833038ef9a
0.0	0.0	0.0	0.0	a	good	XP_004984665.1	sita:101770545	K03841	PR202_maker-Super-Scaffold_159-augustus-gene-0.627-mRNA-1	na	na	na	na	na	g45063	033e478f275cf2c07c5f3c6442fc919b
0.0417	0.0309	0.0426	0.0302	a	na	na	na	na	PR202_augustus_masked-Super-Scaffold_40-processed-gene-4.111-mRNA-1	na	na	na	na	na	g14885	6d4d971ac9b8adcc591475bc81159843
0.0536	0.027	0.0565	0.0268	b	good	XP_004974120.1	sita:101777501	None	PR202_maker-Super-Scaffold_149-augustus-gene-0.442-mRNA-1	na	na	na	na	na	g8303	bca79fb17017f8edcdcb06e1319d4dc1
0.0761	0.004	0.0796	0.004	b	na	na	na	na	PR202_maker-Super-Scaffold_4946-augustus-gene-0.376-mRNA-1	na	na	na	na	na	g6293	fed53c2fe185e29ea8f5963f7e22c139
0.0669	0.0246	0.076	0.0243	na	na	na	na	na	PR202_augustus_masked-scaffold262|size819152_subseq_1:109164_obj-processed-gene-0.56-mRNA-1	na	na	na	na	na	g14941	9d7226dc88d24feb414614eaaa7d34bb
0.0063	0.0024	0.0067	0.0024	a	good	XP_004958787.1	sita:101783051	None	PR202_maker-Super-Scaffold_34-augustus-gene-0.536-mRNA-1	na	na	na	na	na	g8686	2a2985330a113fc1596d49eea5766131
0.0	0.0	0.0	0.0	a	good	XP_004985048.1	sita:101781743	K12845	PR202_maker-Super-Scaffold_440-augustus-gene-0.93-mRNA-1	na	na	na	na	na	g19335	877c1c0553a74da95d57a3c3585e7d79
0.0675	0.0278	0.0689	0.0285	b	na	na	na	na	PR202_maker-Super-Scaffold_17-augustus-gene-5.22-mRNA-1	na	na	na	na	na	g12547	666321d5bcb69aae45264110a2a3852a
0.0	0.0	0.0	0.0	a	xo	XP_004953645.1	sita:101766276	K02137	PR202_maker-Super-Scaffold_70-augustus-gene-5.78-mRNA-1	na	na	na	na	na	g43074	808a271fc87d906ed48ec3ae6e2034e4
0.0187	0.0	0.0178	0.0	a	na	na	na	na	PR202_augustus_masked-Super-Scaffold_6-processed-gene-0.448-mRNA-1	na	na	na	na	na	g9067	3d54f71dba346a75468e9000bdfae515
0.3678	0.2384	0.3558	0.2445	b	na	na	na	na	PR202_maker-Super-Scaffold_507-augustus-gene-1.1030-mRNA-1	na	na	na	na	na	g39175	e0e590194c196327564b2b64e2a280fd
0.0334	0.0292	0.0346	0.0292	b	na	na	na	na	PR202_maker-Super-Scaffold_19-augustus-gene-3.22-mRNA-1	na	na	na	na	na	g108	3eb0c3632b1d9b29d2e7b8d3fd142cbf
0.91	0.2662	0.8379	0.2809	a	na	na	na	na	PR202_maker-Super-Scaffold_291-augustus-gene-7.218-mRNA-1	na	na	na	na	na	g2262	3737fd63bdfc51b350d6c50633c722b2
0.0816	0.0268	0.0911	0.0258	b	na	na	na	na	PR202_augustus_masked-Super-Scaffold_65-processed-gene-0.215-mRNA-1	na	na	na	na	na	g160	e175ef946d42cc28d3f910ae9489b4b7
0.7234	0.1184	0.7239	0.1252	a	good	XP_004961824.1	sita:101775371	K22985	PR202_augustus_masked-Super-Scaffold_152-processed-gene-7.574-mRNA-1	na	na	na	na	na	g14621	bdfd299afd966a775c7b551fb0fb9e43
0.0032	0.0	0.0047	0.0	na	na	na	na	na	PR202_maker-Super-Scaffold_2571-augustus-gene-0.6-mRNA-1	na	na	na	na	na	g17503	f3ca13e63aba92ab0490a51253f0f51e
0.0	0.0024	0.0	0.002	a	xo	XP_012701282.1	sita:101773666	K13348	PR202_maker-Super-Scaffold_12-augustus-gene-4.1039-mRNA-1	na	na	na	na	na	g43853	6153b6439e3656004c2ad97187cd0a22
0.0314	0.0016	0.0323	0.0016	a	good	XP_004951419.1	sita:101786747	None	PR202_augustus_masked-Super-Scaffold_593-processed-gene-0.276-mRNA-1	na	na	na	na	na	g18889	35dce96adc55a01a8782a0894fcb8241
0.7211	0.2908	0.7435	0.2972	a	good	XP_014660905.1	na	na	PR202_augustus_masked-Super-Scaffold_52-processed-gene-0.473-mRNA-1	na	na	na	na	na	g21934	21a63de19ad8f59ad2139d1d53c5664b
0.1006	0.0356	0.0945	0.0382	b	xo	XP_012701720.1	na	na	PR202_augustus_masked-Super-Scaffold_128-processed-gene-2.170-mRNA-1	na	na	na	na	na	g6239	0aea32903e83752ea8464eec23c27e09
0.0436	0.0125	0.0487	0.0124	a	na	na	na	na	PR202_augustus_masked-Super-Scaffold_536-processed-gene-0.80-mRNA-1	na	na	na	na	na	g26674	7ddf6a10babea9c1fa9f0d05db03f6ec
0.1101	0.0616	0.1136	0.0617	b	na	na	na	na	PR202_maker-Super-Scaffold_17-augustus-gene-5.31-mRNA-1	na	na	na	na	na	g40869	2dc7edf72d73a4db45d351a3593cfd82
0.1329	0.0088	0.1594	0.0084	b	good	XP_004966088.1	sita:101786191	K00469	PR202_maker-Super-Scaffold_133-augustus-gene-0.337-mRNA-1	na	na	na	na	na	g13006	a2212dcd3c54e180d67edbfce22c6b9b
0.6604	0.284	0.6989	0.285	a	good	XP_004974838.1	sita:101773844	None	PR202_augustus_masked-Super-Scaffold_37-processed-gene-0.511-mRNA-1	na	na	na	na	na	g5874	d99cbd62f1b911448f2a016a380a9b2f
0.0191	0.0016	0.0209	0.0016	b	good	XP_012699655.1	na	na	PR202_maker-Super-Scaffold_3-augustus-gene-2.28-mRNA-1	na	na	na	na	na	g40400	839d47501b5308220bbee5d668847d85
0.768	0.1408	0.7496	0.1524	b	good	XP_004977309.1	sita:101776555	None	PR202_augustus_masked-Super-Scaffold_189-processed-gene-0.219-mRNA-1	na	na	na	na	na	g3913	d0266ccbb8956841abce3e5e247e7441
0.0944	0.0237	0.0901	0.0266	b	good	XP_004967159.2	sita:101772841	None	PR202_augustus_masked-Super-Scaffold_4803-processed-gene-0.159-mRNA-1	na	na	na	na	na	g3350	f882f12bfea624ff8dabca7b8d5097bd
0.0051	0.002	0.0055	0.002	a	good	XP_004972479.1	sita:101775573	None	PR202_maker-Super-Scaffold_66-exonerate_protein2genome-gene-2.225-mRNA-1	na	na	na	na	na	g47640	564df27120fac22c70ca8aefaa2f2cbd
0.7273	0.0609	0.8549	0.0643	a	na	na	na	na	PR202_maker-Super-Scaffold_307-augustus-gene-0.585-mRNA-1	na	na	na	na	na	g19181	358f197fde36bef48074fc044bd2ed90
0.0297	0.015	0.0252	0.0161	a	na	na	na	na	PR202_maker-Super-Scaffold_59-augustus-gene-2.551-mRNA-1	na	na	na	na	na	g35652	6ef3e8a38043d7b0a325ec6ad83e5350
0.0	0.0024	0.0	0.0022	a	good	XP_004957375.1	sita:101770362	None	PR202_maker-Super-Scaffold_66-augustus-gene-1.390-mRNA-1	na	na	na	na	na	g43783	9966095484b90a73166c9c27dd5e73ad
0.043	0.0097	0.0247	0.0124	a	na	na	na	na	PR202_maker-Super-Scaffold_23-augustus-gene-0.171-mRNA-1	na	na	na	na	na	g12910	fd6c8ecedb8548df18095bfa36fd6e1d
0.5988	0.1541	0.5412	0.1725	b	good	XP_014660134.2	sita:101770500	None	PR202_augustus_masked-Super-Scaffold_3-processed-gene-3.286-mRNA-1	na	na	na	na	na	g8304	d66bc23f2745d25261907ccc889ab5b5
0.0145	0.0024	0.0154	0.0024	a	na	na	na	na	PR202_augustus_masked-Super-Scaffold_63-processed-gene-2.227-mRNA-1	na	na	na	na	na	g6603	31f9823a5ba7ad2a089cbe8c11f45807
0.9414	0.9329	0.9692	0.9096	a	good	XP_004974189.1	sita:101772750	None	PR202_maker-Super-Scaffold_37-exonerate_protein2genome-gene-2.397-mRNA-1	na	na	na	na	na	g14034	1719e1ccb2e1c487642cc72930f98c06
0.5589	0.2364	0.6117	0.2325	b	na	na	na	na	PR202_augustus_masked-Super-Scaffold_118-processed-gene-2.183-mRNA-1	na	na	na	na	na	g40921	fe7ac99f6a223ef24ce0e59bc4f3d265
0.0467	0.0207	0.0546	0.0198	b	na	na	na	na	PR202_maker-Super-Scaffold_307-augustus-gene-2.605-mRNA-1	na	na	na	na	na	g12720	d1d38f12a8d55b2e4f180e4c89ec2cea
0.0428	0.031	0.0462	0.0301	a	good	XP_004974179.1	sita:101768844	K18081	PR202_maker-Super-Scaffold_37-augustus-gene-2.790-mRNA-1	na	na	na	na	na	g14020	c078410b80e1ded2d6fe371ccd24db3d
0.0089	0.0024	0.0099	0.0024	a	good	XP_004956736.1	sita:101782072	None	PR202_augustus_masked-Super-Scaffold_603-processed-gene-0.644-mRNA-1	na	na	na	na	na	g32137	b90d85f0f04450756c32c421c3c18b40
0.0034	0.0089	0.0067	0.0077	a	good	XP_004984943.1	sita:101773512	None	PR202_augustus_masked-Super-Scaffold_159-processed-gene-0.474-mRNA-1	na	na	na	na	na	g35674	f72e1448339af81c6e8b01c7bb1741be
0.0017	0.0006	0.0018	0.0006	a	na	na	na	na	PR202_maker-Super-Scaffold_70-augustus-gene-3.70-mRNA-1	na	na	na	na	na	g2730	c0727c1d279bef68cdfe408f50ad9167
0.0055	0.0009	0.0074	0.0008	a	good	XP_012698260.1	sita:101776370	None	PR202_augustus_masked-Super-Scaffold_159-processed-gene-1.823-mRNA-1	na	na	na	na	na	g11598	b13f90c21e4b5942d87ff159a5ce5868
0.0	0.0	0.0	0.0	a	good	XP_004965208.2	sita:101762972	None	PR202_augustus_masked-Super-Scaffold_184-processed-gene-1.826-mRNA-1	na	na	na	na	na	g19194	21b55a262fcb39472fbb57f7b5cece47
0.9536	0.503	0.8649	0.5236	a	good	XP_004976615.1	sita:101776019	None	PR202_maker-Super-Scaffold_924-augustus-gene-0.9-mRNA-1	na	na	na	na	na	g10543	53397f03a8b19b319898c44f3a7e0d52
0.0	0.0	0.0	0.0	a	good	XP_004952298.1	sita:101762883	None	PR202_maker-Super-Scaffold_152-augustus-gene-0.14-mRNA-1	na	na	na	na	na	g38650	7ae9dfe39f2c02659079b82578faa9a3
0.4994	0.3302	0.4852	0.3362	b	na	na	na	na	PR202_maker-Super-Scaffold_13-augustus-gene-1.121-mRNA-1	na	na	na	na	na	g30572	d25fd488193f8e43bf1619bcaf02febb
0.7973	0.7828	0.7832	0.7866	a	na	na	na	na	PR202_augustus_masked-Super-Scaffold_134-processed-gene-0.527-mRNA-1	na	na	na	na	na	g30898	0f20bba8bdeace55572e0bc6a97419bc
2.5191	0.5825	1.6491	0.6321	b	xo	XP_022682653.1	na	na	PR202_maker-Super-Scaffold_307-augustus-gene-1.438-mRNA-1	na	na	na	na	na	g37172	20f28d4c303f9cb742bc0fa9516273a3
0.0053	0.0	0.0074	0.0	a	good	XP_004963031.1	sita:101775105	K00759	PR202_augustus_masked-Super-Scaffold_20-processed-gene-2.34-mRNA-1	na	na	na	na	na	g34231	2b61f7467e05e5197938b2b73fa27f22
0.2165	0.1156	0.2079	0.1219	b	na	na	na	na	PR202_augustus_masked-Super-Scaffold_795-processed-gene-0.107-mRNA-1	na	na	na	na	na	g7354	b25d98446e5b27dcde3b2ddc45248fa2
0.0398	0.0318	0.0457	0.0304	b	na	na	na	na	PR202_maker-Super-Scaffold_8-augustus-gene-1.397-mRNA-1	na	na	na	na	na	g13598	54ee37d703ad247cc10bc6d95d4100ac
0.0932	0.0481	0.0942	0.0485	a	good	XP_004961480.1	sita:101776447	None	PR202_maker-Super-Scaffold_91-augustus-gene-0.111-mRNA-1	na	na	na	na	na	g15150	d7b36a904b2753ac17af7d17b41c1605
0.0096	0.017	0.0117	0.0162	a	na	na	na	na	PR202_maker-Super-Scaffold_1173-augustus-gene-1.1145-mRNA-1	na	na	na	na	na	g20151	a9293e0589280049217f8a6e46908aea
0.401	0.2314	0.3779	0.24	b	xo	XP_012699281.1	na	na	PR202_maker-Super-Scaffold_10-augustus-gene-3.394-mRNA-1	na	na	na	na	na	g15928	6a09ba82577dc4cb5e38f7aab7c5b58f
0.0037	0.002	0.0054	0.0017	a	good	XP_004972437.1	sita:101757341	K15356	PR202_augustus_masked-Super-Scaffold_1536-processed-gene-0.199-mRNA-1	na	na	na	na	na	g5973	6f9a58b2321362b8d864c40728ad82c1
11.0448	0.979	4.3063	1.0131	b	good	XP_004955605.1	sita:101782345	K02943	PR202_augustus_masked-Super-Scaffold_176-processed-gene-2.22-mRNA-1	na	na	na	na	na	g35781	e3a61f5fa88457468ee158bc09bb611e
0.6848	0.2001	0.6107	0.2134	b	good	XP_004961299.1	sita:101770921	K09422	PR202_maker-Super-Scaffold_69-augustus-gene-0.516-mRNA-1	na	na	na	na	na	g12116	9ee8f00e748777b5df2b5af299bba719
0.0882	0.0226	0.1029	0.0216	na	xo	XP_004978470.1	sita:101766320	None	PR202_maker-Super-Scaffold_266-augustus-gene-2.961-mRNA-1	na	na	na	na	na	g19280	f07a3118e5a8553e8760c3784f1effc0
0.2116	0.0943	0.2063	0.0986	b	good	XP_004969041.1	sita:101784473	None	PR202_maker-Super-Scaffold_55-exonerate_protein2genome-gene-1.184-mRNA-1	na	na	na	na	na	g46088	faeaf67ddd2ad1d148261249a5757779
0.0	0.0021	0.0	0.0018	a	xo	XP_004975566.1	sita:101765201	K02021	PR202_augustus_masked-Super-Scaffold_39-processed-gene-0.98-mRNA-1	na	na	na	na	na	g11676	7a5bfdd6a4de7350b5dd8306542165ae
0.1155	0.047	0.1068	0.0518	a	xo	XP_004975570.1	sita:101766428	None	PR202_augustus_masked-Super-Scaffold_39-processed-gene-0.26-mRNA-1	na	na	na	na	na	g11675	05303990b90674e5bda0482a0fe55530
0.0186	0.0109	0.0208	0.0105	a	na	na	na	na	PR202_maker-Super-Scaffold_18-augustus-gene-4.11-mRNA-1	na	na	na	na	na	g25878	64c1701dd2e59e213f12cdc06a45b5a9
0.0102	0.0029	0.0114	0.003	a	na	na	na	na	PR202_augustus_masked-Super-Scaffold_18-processed-gene-3.510-mRNA-1	na	na	na	na	na	g28110	00411c4e68e5e3799fa472ba9628acf1
0.0277	0.0091	0.0382	0.0082	a	good	XP_004971376.1	sita:101783142	None	PR202_maker-Super-Scaffold_179-augustus-gene-0.1077-mRNA-1	na	na	na	na	na	g4830	fb66857f4d82ad05688c023a94f142ae
0.0079	0.0031	0.0085	0.0031	a	na	na	na	na	PR202_augustus_masked-Super-Scaffold_24-processed-gene-9.181-mRNA-1	na	na	na	na	na	g14840	97a39f99b26d9a9a3a727731f9c90fe1
0.1822	0.0212	0.1893	0.0229	a	na	na	na	na	PR202_maker-Super-Scaffold_266-augustus-gene-2.991-mRNA-1	na	na	na	na	na	g13871	faa6f76165da7bf5e3ea86814b5a749d
0.1112	0.0223	0.1035	0.025	b	na	na	na	na	PR202_maker-Super-Scaffold_893-augustus-gene-1.187-mRNA-1	na	na	na	na	na	g33139	4b1b95550986e445582584803c465ee6
1.0327	0.2539	0.9957	0.2712	a	na	na	na	na	PR202_maker-Super-Scaffold_6-augustus-gene-3.54-mRNA-1	na	na	na	na	na	g1036	98b5e59c74b865adf46053b030170494
0.1078	0.0051	0.1101	0.0052	b	na	na	na	na	PR202_maker-Super-Scaffold_2412-augustus-gene-2.51-mRNA-1	na	na	na	na	na	g45263	b0bf60a48e7f95a5e045036697b4524a
0.1333	0.0051	0.1523	0.0049	b	na	na	na	na	PR202_augustus_masked-Super-Scaffold_70-processed-gene-1.546-mRNA-1	na	na	na	na	na	g37760	5a3d2eebe70790dd2f0ea56fef5b1299
0.2686	0.0794	0.2981	0.0795	b	na	na	na	na	PR202_maker-Super-Scaffold_100-augustus-gene-3.10-mRNA-1	na	na	na	na	na	g13867	ffee63a9c011ef116b8a600db002435d
0.0534	0.0043	0.0676	0.0039	b	na	na	na	na	PR202_maker-Super-Scaffold_2628-augustus-gene-1.202-mRNA-1	na	na	na	na	na	g16010	aae4962557a88c644d0f23bea3c3d63a
0.1331	0.0321	0.1395	0.0335	b	na	na	na	na	PR202_augustus_masked-Super-Scaffold_345-processed-gene-0.922-mRNA-1	na	na	na	na	na	g37312	92991a8be69b341f9691c2f37a0ec8a8
0.0376	0.024	0.0377	0.0241	na	xo	XP_004961717.1	sita:101763483	None	PR202_augustus_masked-Super-Scaffold_128-processed-gene-4.585-mRNA-1	na	na	na	na	na	g11146	28175478bbb7e1af97a43f4d8f4ea973
0.0	0.0	0.0	0.0	a	xo	na	na	na	PR202_maker-Super-Scaffold_25-exonerate_protein2genome-gene-2.493-mRNA-1	na	na	na	na	na	g27903	00ee36497f85bbb780779dede4f6d4fc
0.0239	0.005	0.0223	0.0054	a	na	na	na	na	PR202_augustus_masked-Super-Scaffold_291-processed-gene-8.556-mRNA-1	na	na	na	na	na	g35729	a5e9cce68266540c83a8aa40b2224da1
0.1011	0.0098	0.1185	0.0094	b	xo	XP_004956944.1	sita:101766711	K00951	PR202_maker-Super-Scaffold_146-augustus-gene-0.339-mRNA-1	na	na	na	na	na	g26481	90b35fd8e822a3b99d4d9d18a980a055
0.0904	0.023	0.0896	0.0246	b	good	XP_004957395.1	sita:101778463	K01641	PR202_maker-Super-Scaffold_3-augustus-gene-3.256-mRNA-1	na	na	na	na	na	g47012	ab3a84482dcdcd9691f6a2b16b605669
0.2062	0.0165	0.242	0.0168	a	na	na	na	na	PR202_maker-Super-Scaffold_182-augustus-gene-2.499-mRNA-1	na	na	na	na	na	g30358	ae05f4100b48731508e87375d481c15a
0.0344	0.019	0.0339	0.0196	a	good	XP_004964389.1	sita:101775392	None	PR202_maker-Super-Scaffold_467-augustus-gene-0.75-mRNA-1	na	na	na	na	na	g6097	6015a234ea89f7f5af936dee6104a735
0.0205	0.0108	0.0182	0.0112	na	good	XP_004960975.1	sita:101782923	K01784	PR202_augustus_masked-scaffold1513|size128307_obj-processed-gene-0.4-mRNA-1	na	na	na	na	na	g16051	d05e839d1a208e6476319ae7e54024fc
0.0053	0.002	0.0057	0.002	a	good	XP_004965424.1	sita:101752838	None	PR202_augustus_masked-Super-Scaffold_443-processed-gene-0.35-mRNA-1	na	na	na	na	na	g41583	b31174d2782e92e710115cc222fb4bb5
0.2065	0.1003	0.204	0.1007	b	na	na	na	na	PR202_maker-Super-Scaffold_271-augustus-gene-1.354-mRNA-1	na	na	na	na	na	g44019	b3ac19d810afe86f6d358b765e9d4b72
0.024	0.0089	0.0289	0.0083	a	na	na	na	na	PR202_maker-Super-Scaffold_100-augustus-gene-3.45-mRNA-1	na	na	na	na	na	g1429	2c5768e3201885a1c0fd92af1ace613f
0.0111	0.0034	0.0134	0.0032	a	good	XP_022679921.1	na	na	PR202_augustus_masked-Super-Scaffold_223-processed-gene-1.214-mRNA-1	na	na	na	na	na	g3540	59ab99b45c2b6d3681d040e20703f823
0.1303	0.0381	0.1284	0.0401	b	good	XP_004961043.1	sita:101773880	None	PR202_maker-Super-Scaffold_69-augustus-gene-1.70-mRNA-1	na	na	na	na	na	g43222	9ffbde00e32be1404d057874c9d7d4cf
0.8288	0.0966	0.9589	0.1018	b	good	XP_004963609.1	sita:101770266	K00264	PR202_maker-Super-Scaffold_69-augustus-gene-0.523-mRNA-1	na	na	na	na	na	g28474	3c86eafcee55ec0c1b8d9e87bf5203a3
2.4537	0.6886	2.1097	0.7273	a	na	na	na	na	PR202_maker-Super-Scaffold_23-augustus-gene-0.72-mRNA-1	na	na	na	na	na	g13783	eb4a61b8d063c0655f08df12e65956e7
62.9844	0.9115	3.0	1.0795	a	xo	XP_004956789.1	na	na	PR202_maker-scaffold93|size1230182_subseq_1:987274_obj-augustus-gene-0.571-mRNA-1	na	na	na	na	na	g9031	5d569c4ccf4eacef1005c4017dd0a195
0.1174	0.0001	0.1322	0.0	b	xo	XP_012702075.1	sita:101758815	K12160	PR202_maker-Super-Scaffold_128-augustus-gene-0.527-mRNA-1	na	na	na	na	na	g4604	7c48cd65dffa2058c8daa494efe4cabd
0.1578	0.0741	0.1749	0.0716	b	na	na	na	na	PR202_maker-Super-Scaffold_1263-augustus-gene-0.92-mRNA-1	na	na	na	na	na	g14560	75641a9beebf824a94104aa957ca506d
0.1149	0.0153	0.1176	0.0153	b	xo	XP_004971129.1	sita:101785403	None	PR202_augustus_masked-Super-Scaffold_2765-processed-gene-0.349-mRNA-1	na	na	na	na	na	g23892	45fd8c06b53748907cd2f5ddfe2c1816
0.0526	0.0025	0.0522	0.0025	b	good	XP_004961230.1	sita:101779168	K09510	PR202_maker-Super-Scaffold_69-augustus-gene-1.91-mRNA-1	na	na	na	na	na	g7802	069a10ee7cf828083612f25c54d837e4
0.7051	0.4233	0.6727	0.4262	a	good	XP_004961495.1	sita:101782252	K01307	PR202_maker-Super-Scaffold_152-augustus-gene-5.199-mRNA-1	na	na	na	na	na	g47055	6b6b4d7ed05abae8139028bd6607e556
0.0016	0.0	0.0021	0.0	a	na	na	na	na	PR202_augustus_masked-Super-Scaffold_7-processed-gene-9.482-mRNA-1	na	na	na	na	na	g4727	e46ebde527582b5b9a9364518258ea35
0.0	0.0019	0.0	0.0017	a	na	na	na	na	PR202_maker-Super-Scaffold_202-augustus-gene-8.8-mRNA-1	na	na	na	na	na	g36854	3f088e3c32496e5aeda722b0f7d55e8e
0.0878	0.0173	0.0932	0.0177	b	na	na	na	na	PR202_augustus_masked-Super-Scaffold_2591-processed-gene-0.39-mRNA-1	na	na	na	na	na	g28687	1eacb53d0041c013e90ac2d96247b9c5
0.1046	0.0159	0.0959	0.0167	b	good	XP_004970286.1	sita:101765294	None	PR202_augustus_masked-Super-Scaffold_176-processed-gene-1.501-mRNA-1	na	na	na	na	na	g11682	37a715c3d7e5b32e6ebbc04df5b2c6a8
0.0278	0.0127	0.0257	0.0132	b	good	XP_004977517.1	sita:101760769	K00873	PR202_maker-Super-Scaffold_573-augustus-gene-0.60-mRNA-1	na	na	na	na	na	g17704	2c06687dbe8b7786ad8a3550328928b8
0.1177	0.0033	0.1387	0.0032	b	good	XP_004985903.1	sita:101771094	K02931	PR202_maker-Super-Scaffold_389-augustus-gene-0.46-mRNA-1	na	na	na	na	na	g23092	16f5274b53487c819b0296e926326053
0.0129	0.0057	0.0129	0.006	a	xo	XP_004953678.1	sita:101779385	K00895	PR202_augustus_masked-Super-Scaffold_70-processed-gene-5.612-mRNA-1	na	na	na	na	na	g255	be5b0a99b9b050dc5f5e61527d498394
0.0079	0.0	0.0073	0.0	a	good	XP_004958676.1	sita:101774260	K09286	PR202_augustus_masked-Super-Scaffold_34-processed-gene-0.69-mRNA-1	na	na	na	na	na	g2968	9503031ee07536553dc43611f2b8cf96
0.0468	0.0167	0.0517	0.0164	b	xo	XP_004957070.1	sita:101783577	None	PR202_augustus_masked-Super-Scaffold_10-processed-gene-4.829-mRNA-1	na	na	na	na	na	g2276	1c9c4667441bcbbbdb2abd4289941944
0.1119	0.018	0.1148	0.0181	b	good	XP_004965726.1	sita:101781477	None	PR202_maker-Super-Scaffold_107-augustus-gene-0.53-mRNA-1	na	na	na	na	na	g25787	a750c71b4ab1a0cef4a86a169d0b00de
0.0348	0.0274	0.0366	0.0275	a	good	XP_004958579.1	sita:101771295	K17479	PR202_augustus_masked-Super-Scaffold_34-processed-gene-1.73-mRNA-1	na	na	na	na	na	g16251	4e44691df61c2de44df9e7334c82e78f
0.1508	0.0632	0.1525	0.0646	b	na	na	na	na	PR202_maker-Super-Scaffold_295-augustus-gene-0.88-mRNA-1	na	na	na	na	na	g9630	69b51f0733f625cb0ed93392c88f3183
0.0903	0.0089	0.0968	0.0088	b	xo	XP_004976365.1	sita:101770225	None	PR202_maker-Super-Scaffold_39-augustus-gene-7.742-mRNA-1	na	na	na	na	na	g34325	8fb96682510701907b526640775fda00
0.8283	0.3047	0.7954	0.3157	a	xo	XP_022679754.1	sita:101778481	None	PR202_augustus_masked-Super-Scaffold_311-processed-gene-2.136-mRNA-1	na	na	na	na	na	g32747	46667e8371c95d525d572cab54b547f6
0.0036	0.0055	0.0047	0.0049	a	xo	XP_004953626.1	sita:101759372	None	PR202_augustus_masked-Super-Scaffold_70-processed-gene-5.564-mRNA-1	na	na	na	na	na	g32626	01842f28dcb7b8a37a6e5f5bd7a85fcf
0.1133	0.005	0.1224	0.005	b	good	XP_004983562.1	sita:101775523	None	PR202_maker-Super-Scaffold_72-augustus-gene-0.5-mRNA-1	na	na	na	na	na	g26761	6b713b703252ff6c53473f839f03ed23
0.0	0.0022	0.0	0.0023	a	xo	XP_022679427.1	sita:101755574	None	PR202_maker-Super-Scaffold_25-augustus-gene-3.31-mRNA-1	na	na	na	na	na	g13296	b540d3ebe735cb17f94174fc7ae1e373
1.6441	0.2528	2.8667	0.2624	a	na	na	na	na	PR202_maker-Super-Scaffold_7-augustus-gene-2.12-mRNA-1	na	na	na	na	na	g11669	1504ce17085e182f09218577cf820208
0.0	0.0	0.0	0.0	b	good	na	na	na	PR202_augustus_masked-Super-Scaffold_16-processed-gene-3.988-mRNA-1	na	na	na	na	na	g16132	5fca4dacfafd75a706896e23ac86a166
0.0038	0.0	0.0053	0.0	a	good	XP_004961648.1	sita:101771055	K09754	PR202_maker-Super-Scaffold_152-augustus-gene-2.625-mRNA-1	na	na	na	na	na	g25135	dfd8700d49f9f6aae2bd26631f2358a6
0.0	0.0039	0.0	0.0041	a	na	na	na	na	PR202_augustus_masked-Super-Scaffold_70-processed-gene-3.540-mRNA-1	na	na	na	na	na	g2726	b15ccd941a6fc111fbc6d7cc7e12eaac
1.2879	0.4123	1.1201	0.4423	b	xo	XP_004957303.1	sita:101777222	None	PR202_augustus_masked-Super-Scaffold_311-processed-gene-0.110-mRNA-1	na	na	na	na	na	g23893	707c6142f63120e1553a1a34fc02a740
0.0	0.0	0.0	0.0	a	xo	XP_022685143.1	na	na	PR202_augustus_masked-Super-Scaffold_25-processed-gene-3.290-mRNA-1	na	na	na	na	na	g12342	63ed9fab48b65dd4f779a675199ea19f
0.8259	0.6351	0.78	0.6493	a	good	XP_004961654.1	sita:101773624	None	PR202_augustus_masked-Super-Scaffold_152-processed-gene-6.218-mRNA-1	na	na	na	na	na	g25130	0e90b66e466fb98411c57b2bc49ff9dd
0.0066	0.0	0.0073	0.0	a	na	na	na	na	PR202_maker-Super-Scaffold_6-augustus-gene-2.442-mRNA-1	na	na	na	na	na	g28457	0251b2f88f1f09789271bf5186feb22f
0.034	0.0082	0.0318	0.0091	a	na	na	na	na	PR202_augustus_masked-Super-Scaffold_285-processed-gene-0.47-mRNA-1	na	na	na	na	na	g93	14b00dd975b9250e43a3f9f69f5783fe
0.9044	0.3557	0.9411	0.3598	a	good	XP_004978248.1	sita:101779681	K10523	PR202_maker-Super-Scaffold_184-augustus-gene-1.108-mRNA-1	na	na	na	na	na	g2245	e8cbcdbfc708369b7eb6d11b750283b7
0.0052	0.0026	0.0063	0.0024	a	na	na	na	na	PR202_augustus_masked-Super-Scaffold_70-processed-gene-4.436-mRNA-1	na	na	na	na	na	g23593	12734d0ff923cfd02ea45b68394f8af1
0.942	0.1189	0.8852	0.1346	a	good	XP_004984863.1	sita:101776753	K01568	PR202_maker-Super-Scaffold_159-augustus-gene-1.110-mRNA-1	na	na	na	na	na	g26433	8784d88937ffb3e6fd1bc905d03f1698
0.0	0.0	0.0	0.0	a	na	na	na	na	PR202_maker-Super-Scaffold_76-augustus-gene-3.341-mRNA-1	na	na	na	na	na	g13192	db9c6eccfeda75eede2084c5a12c5f29
0.0094	0.003	0.0096	0.0032	a	xo	XP_004951778.1	sita:101760178	K01749	PR202_maker-Super-Scaffold_25-augustus-gene-3.88-mRNA-1	na	na	na	na	na	g13280	a2aa094490f534202f435599349849a9
0.3487	0.2031	0.3493	0.2042	b	na	na	na	na	PR202_maker-Super-Scaffold_19-augustus-gene-6.676-mRNA-1	na	na	na	na	na	g4420	b5d34f2309a8b6b527ea83860eb9ea2c
0.0319	0.0	0.0439	0.0	b	na	na	na	na	PR202_augustus_masked-Super-Scaffold_507-processed-gene-0.147-mRNA-1	na	na	na	na	na	g7753	6951a8bb91b7d723db36275cd024395e
0.3916	0.0275	0.4154	0.0292	b	good	XP_004957486.1	sita:101780216	K02731	PR202_maker-Super-Scaffold_3-augustus-gene-2.40-mRNA-1	na	na	na	na	na	g8324	06a3618549ce915ace26129aa815cce3
0.0	0.0	0.0	0.0	na	good	XP_004971205.1	sita:101783662	None	PR202_augustus_masked-Super-Scaffold_179-processed-gene-0.25-mRNA-1	na	na	na	na	na	g3038	b2dfa1a464bd99a9527534476acd31a4
0.0186	0.0086	0.0183	0.0093	a	na	na	na	na	PR202_maker-Super-Scaffold_204-augustus-gene-0.655-mRNA-1	na	na	na	na	na	g2615	e2f0a9f47ef3e5285bbd2cf1bf251e20
0.0474	0.0041	0.0622	0.0038	b	good	XP_004961674.1	sita:101781707	None	PR202_augustus_masked-Super-Scaffold_2768-processed-gene-0.234-mRNA-1	na	na	na	na	na	g26709	563c8be7d06538bd35368b4cb743d14f
6.4539	0.6487	3.0	0.6775	a	na	na	na	na	PR202_maker-Super-Scaffold_7-augustus-gene-5.474-mRNA-1	na	na	na	na	na	g6874	d68868e71be4013f4bbd32318f835a24
0.1041	0.0267	0.0995	0.0283	b	good	XP_004969817.1	sita:101752719	K18159	PR202_augustus_masked-Super-Scaffold_332-processed-gene-0.42-mRNA-1	na	na	na	na	na	g8888	2ead73977a6a3a57049d77327e86aab6
0.2708	0.129	0.283	0.131	b	na	na	na	na	PR202_augustus_masked-Super-Scaffold_118-processed-gene-3.118-mRNA-1	na	na	na	na	na	g19860	a94a379aa923b4a4b77751ebd7c4fac0
0.0082	0.0076	0.0085	0.0075	a	na	na	na	na	PR202_augustus_masked-Super-Scaffold_24-processed-gene-1.385-mRNA-1	na	na	na	na	na	g31842	7e854bb9326c80692d95ec53767af477
2.6089	0.9207	2.045	0.9484	a	na	na	na	na	PR202_augustus_masked-Super-Scaffold_100-processed-gene-1.196-mRNA-1	na	na	na	na	na	g3905	3cf57a202fe80fa3c0802e2751f61812
0.0996	0.008	0.1191	0.0079	b	good	XP_004957603.1	sita:101759129	K00602	PR202_maker-Super-Scaffold_243-augustus-gene-2.24-mRNA-1	na	na	na	na	na	g21365	4e96694b05c796337c8116b9e833fd9a
0.0556	0.0054	0.0622	0.0053	b	na	na	na	na	PR202_maker-Super-Scaffold_89-augustus-gene-0.52-mRNA-1	na	na	na	na	na	g35015	851442734369dd2c265685e78bb323d6
2.8593	0.677	3.0	0.6984	b	na	na	na	na	PR202_maker-Super-Scaffold_89-augustus-gene-0.112-mRNA-1	na	na	na	na	na	g22742	d65aac26f35c68f787bbf164a5db2893
2.4676	0.8958	1.9048	0.9462	a	na	na	na	na	PR202_augustus_masked-Super-Scaffold_291-processed-gene-6.147-mRNA-1	na	na	na	na	na	g12183	f87d36523d9f0272477959482e04f9ea
0.5798	0.271	0.5547	0.2832	b	na	na	na	na	PR202_augustus_masked-Super-Scaffold_435-processed-gene-0.204-mRNA-1	na	na	na	na	na	g1972	02c476804b29734ccf799d53d99d542a
0.013	0.0061	0.015	0.0059	na	na	na	na	na	PR202_maker-scaffold624|size840556_subseq_1:44019_obj-augustus-gene-0.10-mRNA-1	na	na	na	na	na	g17618	53c71f5091bff0ae4e1cc434f1707755
0.0012	0.005	0.0016	0.0045	a	good	XP_014659999.1	sita:101784982	None	PR202_augustus_masked-Super-Scaffold_440-processed-gene-0.219-mRNA-1	na	na	na	na	na	g7313	981b09f1c0dc68f07ac6fb8716ebd207
0.0409	0.0116	0.0448	0.0114	b	na	na	na	na	PR202_augustus_masked-Super-Scaffold_12-processed-gene-4.150-mRNA-1	na	na	na	na	na	g29643	b400ff4220bd39d105502549aa7821b9
0.0	0.0	0.0	0.0	a	good	XP_004971410.1	na	na	PR202_maker-Super-Scaffold_179-augustus-gene-0.1093-mRNA-1	na	na	na	na	na	g4795	0763a946f2fee2da7dbec1c61f70e7be
0.6082	0.3149	0.5158	0.3253	b	na	na	na	na	PR202_maker-Super-Scaffold_225-augustus-gene-0.518-mRNA-1	na	na	na	na	na	g37127	3f1ccc5f3e15099dc5e8b1e8f2275a2d
0.0304	0.0127	0.0299	0.0129	a	na	na	na	na	PR202_maker-Super-Scaffold_12-augustus-gene-3.629-mRNA-1	na	na	na	na	na	g43438	e923e7320f0e6aa96a1577b74a4e1a80
0.0	0.0035	0.0	0.003	a	good	XP_004961533.1	sita:101762135	None	PR202_maker-Super-Scaffold_152-augustus-gene-1.663-mRNA-1	na	na	na	na	na	g38491	60708eee25a46412505ec1be8908bbd6
0.1733	0.0935	0.1803	0.0933	b	na	na	na	na	PR202_maker-Super-Scaffold_13-augustus-gene-1.105-mRNA-1	na	na	na	na	na	g719	5c7833aaf5a870080f8f41e2e73236bf
0.1358	0.0454	0.1397	0.0459	b	good	XP_022679836.1	na	na	PR202_augustus_masked-Super-Scaffold_16-processed-gene-3.814-mRNA-1	na	na	na	na	na	g8672	1d016bfcd6dddf498177dc39425ba19d
0.0301	0.017	0.0354	0.0162	a	xo	XP_004976186.1	na	na	PR202_maker-Super-Scaffold_95-augustus-gene-2.520-mRNA-1	na	na	na	na	na	g6889	95e7062974319928c190aabd92f1660f
1.5308	0.6513	1.2157	0.6966	b	na	na	na	na	PR202_maker-Super-Scaffold_507-augustus-gene-1.1090-mRNA-1	na	na	na	na	na	g40587	bca655099199d9f6300b52786e291ba4
0.0693	0.0068	0.0758	0.0067	b	good	XP_004975523.1	sita:101781948	None	PR202_maker-Super-Scaffold_176-augustus-gene-2.322-mRNA-1	na	na	na	na	na	g38370	bd3bbee4e23a633e227f22597a2cb1aa
1.3933	0.5807	1.325	0.5929	b	good	XP_004965857.1	sita:101763256	K18442	PR202_augustus_masked-Super-Scaffold_4803-processed-gene-0.180-mRNA-1	na	na	na	na	na	g258	a129bae92365ca56813d53067d4a0ec9
0.0058	0.0	0.0057	0.0	a	na	na	na	na	PR202_augustus_masked-Super-Scaffold_39-processed-gene-2.439-mRNA-1	na	na	na	na	na	g30427	6bce5a92c3703b7bbd35f6d23433a3ef
0.6462	0.2617	0.6394	0.2716	b	xo	na	na	na	PR202_augustus_masked-Super-Scaffold_39-processed-gene-9.584-mRNA-1	na	na	na	na	na	g1066	a8f208c6a0d99279195e960e1e724a1f
0.8175	0.1256	0.9396	0.129	b	good	XP_004983641.1	na	na	PR202_maker-Super-Scaffold_72-augustus-gene-1.7-mRNA-1	na	na	na	na	na	g33059	06bbea58d6050526a59bd0aba7152663
0.5386	0.386	0.5584	0.3864	na	xo	XP_004986403.1	sita:101769490	K22378	PR202_augustus_masked-Super-Scaffold_266-processed-gene-2.47-mRNA-1	na	na	na	na	na	g25672	a10c1b38e4ab93151102400b8eab768e
0.0	0.0025	0.0	0.0025	na	good	XP_004971208.1	sita:101784885	None	PR202_augustus_masked-Super-Scaffold_179-processed-gene-0.212-mRNA-1	na	na	na	na	na	g3042	4c828d1493c989ee01a10d23a89cdcb0
0.0327	0.0	0.033	0.0	a	good	XP_004972916.1	sita:101781524	None	PR202_maker-Super-Scaffold_52-augustus-gene-0.17-mRNA-1	na	na	na	na	na	g16791	4fa24d4e8b80daf466aa966f9daa660a
0.5635	0.3682	0.5032	0.3809	b	good	XP_004953611.1	sita:101753302	None	PR202_augustus_masked-Super-Scaffold_692-processed-gene-0.224-mRNA-1	na	na	na	na	na	g32649	09dbb4ebd9574946303e4c29fc665c21
0.0391	0.0318	0.0471	0.0296	b	na	na	na	na	PR202_maker-Super-Scaffold_7219-augustus-gene-0.303-mRNA-1	na	na	na	na	na	g13664	bbf1d69ec8da0c2ae358673421754bda
0.7556	0.1111	0.8406	0.1169	b	good	XP_022679037.1	na	na	PR202_maker-Super-Scaffold_72-augustus-gene-0.16-mRNA-1	na	na	na	na	na	g34875	4f6445aeb01b77da971526c67e6b749f
0.4026	0.1176	0.4103	0.1225	b	xo	na	na	na	PR202_augustus_masked-Super-Scaffold_12-processed-gene-3.117-mRNA-1	na	na	na	na	na	g6557	4c87011dd6b53eaf245ac51f909ac7ac
0.0001	0.0057	0.0	0.0052	a	xo	XP_004965701.2	sita:101770017	None	PR202_augustus_masked-Super-Scaffold_253-processed-gene-0.172-mRNA-1	na	na	na	na	na	g31226	386d775dc5a91dfd55a620b9724c400a
0.0391	0.0037	0.0527	0.0034	b	na	na	na	na	PR202_maker-Super-Scaffold_70-augustus-gene-0.473-mRNA-1	na	na	na	na	na	g4731	b1759c5b5d8993e1d7c1dcb4c0de136c
0.0059	0.0	0.0093	0.0	a	na	na	na	na	PR202_maker-Super-Scaffold_4-augustus-gene-0.537-mRNA-1	na	na	na	na	na	g43473	26e6e87a7ccb341db6f756d50aa709ac
0.6808	0.1452	0.7023	0.1483	na	xo	XP_004956408.1	sita:101783969	K05609	PR202_maker-Super-Scaffold_95-augustus-gene-4.683-mRNA-1	na	na	na	na	na	g381	14539d5b8c39f840df7db397f311551b
0.1712	0.0424	0.176	0.0432	a	na	na	na	na	PR202_augustus_masked-Super-Scaffold_17-processed-gene-6.254-mRNA-1	na	na	na	na	na	g10395	e5f41d233b10a91117a54bff9244b02f
0.152	0.0002	0.1319	0.0	b	good	na	na	na	PR202_augustus_masked-Super-Scaffold_16-processed-gene-1.88-mRNA-1	na	na	na	na	na	g24222	80454281d8f068ddcb2934dfc48b0e8f
0.0959	0.0284	0.0986	0.0288	b	good	XP_004987108.1	sita:101785131	None	PR202_augustus_masked-Super-Scaffold_15-processed-gene-0.517-mRNA-1	na	na	na	na	na	g46285	ffab20409a41fcad8a1be26091d7583d
0.0	0.001	0.0	0.0008	a	good	XP_004968445.1	sita:101769366	None	PR202_maker-Super-Scaffold_792-augustus-gene-1.558-mRNA-1	na	na	na	na	na	g15028	103eb6fed338af443e2b6a3b244bda38
0.0034	0.0	0.0045	0.0	a	na	na	na	na	PR202_augustus_masked-Super-Scaffold_204-processed-gene-0.467-mRNA-1	na	na	na	na	na	g2571	bce8e358e301aaf046282bba58efcc6f
0.0357	0.0568	0.0428	0.0548	a	good	XP_004970524.1	na	na	PR202_maker-Super-Scaffold_214-augustus-gene-0.203-mRNA-1	na	na	na	na	na	g14247	8342aab9ee9ad7931d37b92d80d16484
0.038	0.0092	0.0445	0.0088	a	na	na	na	na	PR202_maker-Super-Scaffold_302-augustus-gene-0.70-mRNA-1	na	na	na	na	na	g10783	d89789297d0fe38776e4b3e478f7ccbc
0.1555	0.0461	0.1592	0.0474	b	good	XP_004958720.1	sita:101757382	K14641	PR202_maker-Super-Scaffold_16-augustus-gene-3.1055-mRNA-1	na	na	na	na	na	g17422	81d48cafb9d6422b5e5fb42b78c289b4
0.0204	0.013	0.0181	0.0134	a	good	XP_004970250.1	na	na	PR202_maker-Super-Scaffold_565-augustus-gene-0.1-mRNA-1	na	na	na	na	na	g38811	e2394318518b9188ba96810161fcb8aa
0.9566	0.4202	0.8062	0.4424	b	good	XP_022681951.1	sita:101755129	None	PR202_augustus_masked-Super-Scaffold_357-processed-gene-0.132-mRNA-1	na	na	na	na	na	g6652	24587657648ca24b7484e58910c8a3aa
0.9037	0.5002	0.8279	0.524	b	na	na	na	na	PR202_maker-Super-Scaffold_65-augustus-gene-1.46-mRNA-1	na	na	na	na	na	g8686	add1ffda2aae7fe522df707261a05d46
0.0075	0.0	0.0078	0.0	a	na	na	na	na	PR202_augustus_masked-Super-Scaffold_4-processed-gene-2.416-mRNA-1	na	na	na	na	na	g26622	717f34879d7724abf69bcd5118ddeae1
0.0931	0.0426	0.083	0.046	a	na	na	na	na	PR202_maker-Super-Scaffold_395-augustus-gene-5.687-mRNA-1	na	na	na	na	na	g722	c68ea773a7596be6c5aae4104b69e7b8
0.6123	0.3886	0.5804	0.4016	a	na	na	na	na	PR202_maker-Super-Scaffold_395-augustus-gene-2.501-mRNA-1	na	na	na	na	na	g25154	935b2fcdaddb44dc26fb30817cf5eb50
0.0435	0.0081	0.0589	0.0071	b	na	na	na	na	PR202_maker-Super-Scaffold_49-augustus-gene-0.315-mRNA-1	na	na	na	na	na	g37497	bebc8b6dbc88c321bf16810a10b3229c
0.0901	0.0059	0.0995	0.0061	b	xo	XP_004957042.1	sita:101771808	K11338	PR202_maker-Super-Scaffold_10-augustus-gene-4.640-mRNA-1	na	na	na	na	na	g12193	5c6440a769d2a7417e65c1e49ce83498
0.0175	0.0038	0.0191	0.0037	a	good	XP_022682576.1	sita:111257378	K02133	PR202_maker-Super-Scaffold_2499-augustus-gene-1.648-mRNA-1	na	na	na	na	na	g28073	e2b49bf5377c13677896796ffc5fb862
0.103	0.0242	0.0972	0.0267	a	good	XP_004977303.1	sita:101774548	None	PR202_augustus_masked-Super-Scaffold_81-processed-gene-1.39-mRNA-1	na	na	na	na	na	g42096	594f3d097a704bc953d862ee8268093a
0.003	0.0	0.004	0.0	a	na	na	na	na	PR202_maker-Super-Scaffold_291-augustus-gene-8.437-mRNA-1	na	na	na	na	na	g1760	2f21755fea250a3f863b06f5bc94990a
0.1767	0.1044	0.1674	0.1064	b	good	XP_012702048.1	na	na	PR202_maker-Super-Scaffold_376-augustus-gene-0.21-mRNA-1	na	na	na	na	na	g1075	295ee68f9ce8f41b35647acf88256c26
0.032	0.0256	0.0442	0.0226	b	na	na	na	na	PR202_maker-Super-Scaffold_70-augustus-gene-1.43-mRNA-1	na	na	na	na	na	g36042	2108fcbe578931279abc18f4c1a35c32
0.7384	0.1602	0.7887	0.165	a	good	XP_022682654.1	sita:101763016	None	PR202_augustus_masked-Super-Scaffold_2978-processed-gene-0.26-mRNA-1	na	na	na	na	na	g15351	e5ac7156f73c01d6c855dbf96b61576b
0.1153	0.0143	0.1225	0.0142	b	na	na	na	na	PR202_augustus_masked-Super-Scaffold_266-processed-gene-0.84-mRNA-1	na	na	na	na	na	g12595	7245cbbfedfac37537dff0be4cd44973
0.7442	0.4114	0.8182	0.4015	a	good	XP_022684317.1	sita:111257978	None	PR202_augustus_masked-Super-Scaffold_81-processed-gene-2.174-mRNA-1	na	na	na	na	na	g16969	de6aed2d912d78572ab05d3bf0cdcf64
0.0176	0.0035	0.0187	0.0035	a	good	XP_004984663.1	sita:101769742	None	PR202_maker-Super-Scaffold_159-augustus-gene-0.628-mRNA-1	na	na	na	na	na	g45061	23bfa8a2f200317962c106d8cb8ae675
0.0603	0.0142	0.0641	0.0141	b	na	na	na	na	PR202_maker-Super-Scaffold_435-augustus-gene-0.60-mRNA-1	na	na	na	na	na	g7312	4689f4b68c31e1718570602fbb6aba09
0.0025	0.0025	0.0036	0.0022	a	na	na	na	na	PR202_maker-Super-Scaffold_341-exonerate_protein2genome-gene-1.307-mRNA-1	na	na	na	na	na	g1651	7616930cdc752d78f09f11e8b8e03ed0
24.1415	0.7823	2.002	0.8316	a	na	na	na	na	PR202_maker-Super-Scaffold_18-augustus-gene-4.37-mRNA-1	na	na	na	na	na	g25923	26d29e7d960e0e1c79a8d361756c59d4
0.0	0.0	0.0	0.0	a	na	na	na	na	PR202_augustus_masked-Super-Scaffold_396-processed-gene-1.87-mRNA-1	na	na	na	na	na	g22257	3a745f9b2c497d6165fa9a692f6bf4ba
0.033	0.0152	0.0358	0.0154	a	good	XP_004975325.1	sita:101771018	None	PR202_maker-Super-Scaffold_5-augustus-gene-2.34-mRNA-1	na	na	na	na	na	g7182	6dfd364565639f47043a31c725af9a4e
0.0041	0.0	0.0037	0.0	a	na	na	na	na	PR202_maker-Super-Scaffold_285-augustus-gene-1.9-mRNA-1	na	na	na	na	na	g15055	8469a74a9f50980d6894739ee40769a7
0.0303	0.0059	0.0328	0.0057	na	na	na	na	na	PR202_augustus_masked-scaffold491|size639788_subseq_1:75136_obj-processed-gene-0.52-mRNA-1	na	na	na	na	na	g7664	28d329513d02189d2d9eb7cea70fa89a
0.5383	0.1649	0.5242	0.1755	a	na	na	na	na	PR202_augustus_masked-Super-Scaffold_7-processed-gene-11.133-mRNA-1	na	na	na	na	na	g833	66aa3a9b0344cddb23a7bf64508beb6e
0.0061	0.001	0.0059	0.001	a	na	na	na	na	PR202_maker-Super-Scaffold_7-augustus-gene-9.629-mRNA-1	na	na	na	na	na	g15433	25dc733744e56730b63439cf342b2a01
0.0567	0.0136	0.0607	0.0135	b	na	na	na	na	PR202_augustus_masked-Super-Scaffold_435-processed-gene-2.85-mRNA-1	na	na	na	na	na	g11589	55294b98b205de80b2a8eed0539fab1f
0.6304	0.2485	0.5742	0.2679	a	na	na	na	na	PR202_maker-Super-Scaffold_395-augustus-gene-3.424-mRNA-1	na	na	na	na	na	g37895	aa952d965df764e4903ec11b6194b71e
0.1058	0.0486	0.1003	0.05	b	good	XP_004970095.1	sita:101759085	K14442	PR202_maker-Super-Scaffold_352-augustus-gene-1.292-mRNA-1	na	na	na	na	na	g3263	36159dda83c314f19c267d1d57c62378
0.0016	0.0	0.0022	0.0	a	good	XP_022683794.1	na	na	PR202_augustus_masked-Super-Scaffold_184-processed-gene-0.637-mRNA-1	na	na	na	na	na	g2499	9400833991e605fe5a397e8d4b7d2646
0.0057	0.0	0.0073	0.0	a	good	XP_004961583.1	sita:101780244	None	PR202_maker-Super-Scaffold_152-exonerate_protein2genome-gene-1.208-mRNA-1	na	na	na	na	na	g11612	63642c5977570125b0dcb45036027e5f
0.0398	0.0077	0.0458	0.0075	b	na	na	na	na	PR202_maker-Super-Scaffold_39-augustus-gene-6.43-mRNA-1	na	na	na	na	na	g33632	30f830d837a7fdb658136297e4e86236
0.0727	0.0117	0.0755	0.0117	b	good	XP_004954965.1	sita:101759245	None	PR202_augustus_masked-Super-Scaffold_453-processed-gene-2.387-mRNA-1	na	na	na	na	na	g22347	c70e634aa39b0a39776f852d0ea09a8a
0.1473	0.0935	0.1529	0.0917	b	na	na	na	na	PR202_maker-Super-Scaffold_435-augustus-gene-1.38-mRNA-1	na	na	na	na	na	g1279	106b2d25f0da119715af1926befb5a72
0.0193	0.0022	0.0184	0.0022	a	good	XP_004970372.1	sita:101763405	None	PR202_augustus_masked-Super-Scaffold_214-processed-gene-0.1087-mRNA-1	na	na	na	na	na	g11149	dc3ad338fd31f3f54e1a380990d902f1
0.0318	0.0284	0.0344	0.0277	na	na	na	na	na	PR202_maker-Super-Scaffold_1197-augustus-gene-0.52-mRNA-1	na	na	na	na	na	g31457	70c850e616d1b1c0f2552f28ba9a8079
0.5947	0.26	0.6154	0.2623	a	good	XP_022685445.1	sita:111258446	K10523	PR202_maker-Super-Scaffold_2420-augustus-gene-0.44-mRNA-1	na	na	na	na	na	g40219	a14823ed2bcf30957e74b0689bd831ca
0.012	0.0053	0.0115	0.0054	a	na	na	na	na	PR202_augustus_masked-Super-Scaffold_158-processed-gene-0.349-mRNA-1	na	na	na	na	na	g11813	348737c784d0cc262f8b24ec1ec5eac8
0.0716	0.0125	0.0779	0.0128	b	na	na	na	na	PR202_augustus_masked-Super-Scaffold_19-processed-gene-3.468-mRNA-1	na	na	na	na	na	g21680	c8b458e60d27b3638b733a34c63c6d27
0.0404	0.033	0.0411	0.0332	a	xo	XP_004954356.1	sita:101768439	K07573	PR202_maker-Super-Scaffold_158-augustus-gene-0.187-mRNA-1	na	na	na	na	na	g32536	00d133a3b85cdc8e05ee1decaa70944b
0.1389	0.0474	0.1391	0.0494	b	na	na	na	na	PR202_augustus_masked-Super-Scaffold_147-processed-gene-2.393-mRNA-1	na	na	na	na	na	g25648	dab7bdfb9b22005d362c71a7b915d7bc
0.1627	0.0458	0.1745	0.0463	b	good	XP_012699208.1	sita:105913820	K10523	PR202_augustus_masked-Super-Scaffold_15-processed-gene-1.292-mRNA-1	na	na	na	na	na	g29360	410e50c55d85c5b4110bda6f72260116
1.5597	0.4156	1.2201	0.4427	b	good	XP_004969872.1	sita:101774495	K22845	PR202_augustus_masked-Super-Scaffold_332-processed-gene-0.190-mRNA-1	na	na	na	na	na	g27215	d0dc09601f9f88a9f9ccd9ee758100b1
0.813	0.1197	0.9411	0.123	b	xo	XP_004976346.1	sita:101763592	K08360	PR202_maker-Super-Scaffold_39-augustus-gene-7.739-mRNA-1	na	na	na	na	na	g23414	480ec04c4040fdac99e7e42762fecfe0
0.1181	0.0436	0.1237	0.0444	b	good	XP_004963692.1	sita:101753786	None	PR202_augustus_masked-Super-Scaffold_514-processed-gene-0.53-mRNA-1	na	na	na	na	na	g1312	1cf0729b37d40fc84babc32eabdbbe04
0.0117	0.0	0.0118	0.0	a	good	XP_012699588.1	sita:101786128	None	PR202_augustus_masked-Super-Scaffold_34-processed-gene-0.84-mRNA-1	na	na	na	na	na	g8695	d71366d9877eb0b4cd7d5f1c857928d4
0.5021	0.2418	0.4785	0.2526	a	na	na	na	na	PR202_augustus_masked-Super-Scaffold_202-processed-gene-8.314-mRNA-1	na	na	na	na	na	g4322	da6ac2f37f8ceb0f3ee3a47c96d4ff1d
0.0228	0.0126	0.0217	0.0129	b	na	na	na	na	PR202_maker-Super-Scaffold_435-augustus-gene-2.811-mRNA-1	na	na	na	na	na	g15049	0275265c452cc4598249b368a96eb711
0.0037	0.0019	0.0052	0.0017	a	good	XP_004953740.1	sita:101768172	K12616	PR202_maker-Super-Scaffold_1274-augustus-gene-0.2-mRNA-1	na	na	na	na	na	g19365	41f02a2c3d3fe12e0ccc5a001909e151
0.0027	0.0013	0.0039	0.0011	a	na	na	na	na	PR202_augustus_masked-Super-Scaffold_396-processed-gene-0.99-mRNA-1	na	na	na	na	na	g27644	bd729ddfa120fac191f48e6b9cbf8b95
0.0	0.0026	0.0	0.0023	a	xo	XP_004953933.1	sita:101775579	None	PR202_augustus_masked-Super-Scaffold_84-processed-gene-5.665-mRNA-1	na	na	na	na	na	g48904	52aae567fc1e010eb1bb6fcdf11ab6c1
0.0	0.0	0.0	0.0	a	na	na	na	na	PR202_augustus_masked-Super-Scaffold_70-processed-gene-3.539-mRNA-1	na	na	na	na	na	g2727	59cd90c4b5fa835a18035115e1df3fde
0.0	0.0	0.0	0.0	a	xo	XP_004952383.1	sita:101769508	None	PR202_augustus_masked-Super-Scaffold_253-processed-gene-0.163-mRNA-1	na	na	na	na	na	g9832	9894b1fb4c8e68019049ad913692ec25
0.1003	0.0606	0.0993	0.0616	na	xo	XP_004951669.1	sita:101784481	None	PR202_maker-Super-Scaffold_25-augustus-gene-2.87-mRNA-1	na	na	na	na	na	g24039	32e781031e5b395665a8b7220be7a930
0.007	0.0062	0.0095	0.0055	a	na	na	na	na	PR202_maker-Super-Scaffold_1173-augustus-gene-1.1010-mRNA-1	na	na	na	na	na	g30565	7593ba740a56ee541bc54c2b7933c6c4
0.1133	0.0426	0.1232	0.0422	a	na	na	na	na	PR202_maker-Super-Scaffold_1693-augustus-gene-0.95-mRNA-1	na	na	na	na	na	g11539	7b19600b303ed3d08580c44c916a53e0
0.1521	0.1086	0.1493	0.1102	a	na	na	na	na	PR202_augustus_masked-Super-Scaffold_18-processed-gene-5.673-mRNA-1	na	na	na	na	na	g3737	05872ab2a040a4ce2c7afb233b932a25
1.6501	0.7748	1.5117	0.8009	a	na	na	na	na	PR202_augustus_masked-Super-Scaffold_17-processed-gene-6.155-mRNA-1	na	na	na	na	na	g23819	6688c02acef4993a122ad0ed86bd0dc4
0.0028	0.0014	0.0037	0.0013	b	na	na	na	na	PR202_maker-Super-Scaffold_134-augustus-gene-1.95-mRNA-1	na	na	na	na	na	g39232	e83c76eda557161e28cc556aebb9fe1b
2.3923	0.7231	3.0	0.6973	a	good	XP_022683888.1	na	na	PR202_maker-Super-Scaffold_924-augustus-gene-0.101-mRNA-1	na	na	na	na	na	g899	d2de65a2cacd824f1f03a76feb01e728
0.0183	0.0024	0.0205	0.0023	a	xo	XP_012700427.1	sita:101757154	None	PR202_maker-Super-Scaffold_76-augustus-gene-5.522-mRNA-1	na	na	na	na	na	g9575	ced89a41eb92c750ae844bd06e3713ad
0.087	0.0257	0.0901	0.0257	b	good	XP_004986015.1	sita:101779872	None	PR202_augustus_masked-Super-Scaffold_389-processed-gene-0.337-mRNA-1	na	na	na	na	na	g17830	9d724996c374bab7a7b83cb074c76062
0.0277	0.0218	0.0337	0.0203	b	xo	XP_004960960.1	sita:101776573	None	PR202_maker-Super-Scaffold_84-augustus-gene-6.595-mRNA-1	na	na	na	na	na	g16044	c5790ac9960f99819bc50acb066b7af8
0.0229	0.0496	0.0268	0.0482	a	na	na	na	na	PR202_maker-Super-Scaffold_18-augustus-gene-1.32-mRNA-1	na	na	na	na	na	g15833	d093d01843ab82b83e2450aecb321c33
0.0311	0.0099	0.038	0.0093	a	xo	XP_004975561.1	sita:101763320	K02639	PR202_augustus_masked-Super-Scaffold_39-processed-gene-0.20-mRNA-1	na	na	na	na	na	g11668	414c60306dd4ab6256e422268f1c3df6
0.4374	0.1443	0.4062	0.1516	b	na	na	na	na	PR202_augustus_masked-Super-Scaffold_10-processed-gene-3.505-mRNA-1	na	na	na	na	na	g33914	7b5c4a6a15d78c99b088ffbdd05ffc95
0.0	0.003	0.0	0.003	a	na	na	na	na	PR202_maker-Super-Scaffold_25-augustus-gene-3.19-mRNA-1	na	na	na	na	na	g6062	8afda0754a99693c7a10d72f112ecd71
0.0028	0.001	0.003	0.0009	a	good	XP_022680957.1	sita:101776851	None	PR202_maker-Super-Scaffold_152-augustus-gene-5.227-mRNA-1	na	na	na	na	na	g11609	6a671d7b35a52c35923ee52433f3b41d
0.0517	0.0144	0.0751	0.0124	b	xo	XP_022682681.1	na	na	PR202_maker-scaffold306|size1284463_obj-augustus-gene-0.273-mRNA-1	na	na	na	na	na	g29217	c15554566109e93b1538ce3495a1fa51
0.0041	0.0	0.006	0.0	a	na	na	na	na	PR202_augustus_masked-Super-Scaffold_4-processed-gene-1.417-mRNA-1	na	na	na	na	na	g35941	bdb315fb9bad14d0c8484015c85673d1
0.1174	0.0103	0.1288	0.0107	b	na	na	na	na	PR202_maker-Super-Scaffold_2412-augustus-gene-2.90-mRNA-1	na	na	na	na	na	g34702	995b9a5073ae822cf8e34384ca16605f
0.0069	0.0013	0.0081	0.0012	a	good	XP_004984974.1	na	na	PR202_maker-Super-Scaffold_440-augustus-gene-0.26-mRNA-1	na	na	na	na	na	g7316	f3cdbdf5b6cda0c71a37e059b5427735
2.766	0.8534	2.5944	0.8844	a	na	na	na	na	PR202_maker-Super-Scaffold_100-augustus-gene-3.41-mRNA-1	na	na	na	na	na	g27713	368ad526edf1b6a66071a506b57f3992
0.2434	0.0195	0.2603	0.0209	na	na	na	na	na	PR202_maker-scaffold1893|size67526_obj-augustus-gene-0.36-mRNA-1	na	na	na	na	na	g33593	acfb90bb805423377819d2198b99ae97
0.2351	0.1593	0.2162	0.1651	a	xo	XP_004971721.1	sita:101755038	None	PR202_maker-Super-Scaffold_50-augustus-gene-1.534-mRNA-1	na	na	na	na	na	g6823	83954e88b72f3099a1c68de1cdbe3df8
0.0221	0.0193	0.021	0.0195	a	xo	XP_022681341.1	na	na	PR202_maker-Super-Scaffold_158-augustus-gene-0.184-mRNA-1	na	na	na	na	na	g32527	b66c636000a80756297653fcb1d54f39
0.0204	0.0	0.0232	0.0	a	good	XP_004961947.1	sita:101755516	K10355	PR202_maker-Super-Scaffold_152-augustus-gene-5.187-mRNA-1	na	na	na	na	na	g30902	c10a0a81181b40e98f7e55b412bec7ef
0.0072	0.011	0.0083	0.0108	na	good	XP_004965307.1	sita:101768125	None	PR202_augustus_masked-scaffold1935|size61672_obj-processed-gene-0.22-mRNA-1	na	na	na	na	na	g47629	847f40490b794ebaf6426013daa4c234
0.1072	0.0452	0.1131	0.0454	b	good	XP_004975778.1	sita:101783575	None	PR202_maker-Super-Scaffold_2752-augustus-gene-0.41-mRNA-1	na	na	na	na	na	g6147	7130fb5c84e5e6ba02625cbd47134394
0.0959	0.0314	0.0863	0.0336	b	xo	XP_004953224.1	sita:101774102	K17782	PR202_maker-Super-Scaffold_70-augustus-gene-2.587-mRNA-1	na	na	na	na	na	g25818	5e93b0ba665e53a9963fe53fcf588114
0.0042	0.0035	0.0049	0.0033	a	xo	XP_004963108.1	sita:101769319	None	PR202_maker-Super-Scaffold_253-augustus-gene-0.632-mRNA-1	na	na	na	na	na	g1241	1f6ba07f72a085dbe126cc41f023eff6
0.9367	0.6764	0.9768	0.6823	b	good	XP_004961056.1	sita:101778891	None	PR202_maker-Super-Scaffold_69-augustus-gene-1.68-mRNA-1	na	na	na	na	na	g43207	7886b0d61b15814ec05b85ae96b6108b
0.0049	0.0029	0.0066	0.0026	a	na	na	na	na	PR202_augustus_masked-Super-Scaffold_157-processed-gene-0.176-mRNA-1	na	na	na	na	na	g36927	3a9cfef7dd8e05a48f9e1da879330f98
0.0245	0.0033	0.0279	0.0032	b	na	na	na	na	PR202_maker-Super-Scaffold_291-augustus-gene-8.487-mRNA-1	na	na	na	na	na	g41759	4876c228200f99e7d16258ed662a99df
0.0372	0.007	0.0513	0.0062	b	na	na	na	na	PR202_maker-Super-Scaffold_122-augustus-gene-0.789-mRNA-1	na	na	na	na	na	g26327	b8ad7e53526073d1033642af840c3f8e
2.9565	0.1828	3.0	0.1999	b	na	na	na	na	PR202_augustus_masked-Super-Scaffold_1263-processed-gene-0.414-mRNA-1	na	na	na	na	na	g2904	663b70ee331e849d61403b5f4d38a25f
0.0036	0.0015	0.0046	0.0014	b	na	na	na	na	PR202_augustus_masked-Super-Scaffold_134-processed-gene-1.309-mRNA-1	na	na	na	na	na	g2108	b842cd00a0ba2ced406a780996e635ee
0.0948	0.0024	0.1138	0.0044	b	na	na	na	na	PR202_maker-Super-Scaffold_435-augustus-gene-0.31-mRNA-1	na	na	na	na	na	g45070	c1e4975f37efaa346ed807a9f4e5a6db
0.0068	0.003	0.0085	0.0028	a	xo	XP_004951597.1	sita:101755855	K02178	PR202_augustus_masked-Super-Scaffold_25-processed-gene-2.212-mRNA-1	na	na	na	na	na	g27891	e709a2bd57e06fc0940ebd16da018f21
0.8444	0.0964	1.0312	0.0958	b	good	XP_004960543.1	sita:101781300	None	PR202_maker-Super-Scaffold_2761-augustus-gene-0.72-mRNA-1	na	na	na	na	na	g4794	f236875549f2820e3c92dca99943ac9e
0.4154	0.0485	0.4115	0.0524	b	good	XP_004964301.2	sita:101774049	None	PR202_augustus_masked-Super-Scaffold_5467-processed-gene-0.282-mRNA-1	na	na	na	na	na	g20269	0a46f09024e94c751d98d70db269b700
1.1104	0.0587	1.4248	0.0656	a	xo	XP_004953001.1	sita:101784357	None	PR202_augustus_masked-Super-Scaffold_95-processed-gene-1.462-mRNA-1	na	na	na	na	na	g36048	382b6f0cd6d584da2a1895ab3c680f48
0.0122	0.0063	0.0143	0.006	a	na	na	na	na	PR202_maker-Super-Scaffold_50-augustus-gene-1.520-mRNA-1	na	na	na	na	na	g11537	00cfb5bc0b3d3a28ab717e0c11cfbd26
0.004	0.0	0.0058	0.0	a	good	XP_004970457.1	sita:101763140	K13412	PR202_augustus_masked-Super-Scaffold_214-processed-gene-0.1146-mRNA-1	na	na	na	na	na	g14671	2f73092f6374cabb4bc1d0c9d3e7cdcc
0.0	0.0	0.0	0.0	a	na	na	na	na	PR202_augustus_masked-Super-Scaffold_59-processed-gene-2.421-mRNA-1	na	na	na	na	na	g32501	e8968ddec1e0e02c9427cab2b7eb0ec8
0.0142	0.0011	0.0184	0.001	a	na	na	na	na	PR202_maker-Super-Scaffold_18-augustus-gene-5.74-mRNA-1	na	na	na	na	na	g3708	273e909238f6d7c2b0fcf0b8836be832
0.8984	0.0525	1.1047	0.0543	b	good	XP_004965214.1	sita:101766363	K11129	PR202_maker-Super-Scaffold_371-augustus-gene-1.158-mRNA-1	na	na	na	na	na	g16103	d22add2a183facc665b17587b7f3e19c
0.0	0.0034	0.0	0.0032	a	good	XP_022682250.1	na	na	PR202_augustus_masked-Super-Scaffold_334-processed-gene-0.22-mRNA-1	na	na	na	na	na	g34415	e8bd3f3034e5f00b162d9a2b2f6dd6f5
0.0045	0.0024	0.004	0.0025	a	na	na	na	na	PR202_augustus_masked-Super-Scaffold_382-processed-gene-0.988-mRNA-1	na	na	na	na	na	g7712	dab1a3dbacab328f9705e6ce9770f1a0
0.7488	0.6277	0.7812	0.6221	a	good	na	na	na	PR202_augustus_masked-Super-Scaffold_152-processed-gene-3.494-mRNA-1	na	na	na	na	na	g14686	2838e0bee5c9634e9d97106352ad036b
1.4979	0.5147	1.372	0.5422	a	na	na	na	na	PR202_augustus_masked-Super-Scaffold_202-processed-gene-9.283-mRNA-1	na	na	na	na	na	g38619	5bb2878f512e9e91db563f216be59603
1.0333	0.2856	0.9181	0.3049	b	good	XP_004986106.1	sita:101781890	None	PR202_maker-Super-Scaffold_389-augustus-gene-0.201-mRNA-1	na	na	na	na	na	g33073	f0289ec2fb7b6a540b7ef98432f77d03
0.0076	0.0	0.0091	0.0	a	xo	XP_004965779.1	sita:101769615	K10661	PR202_augustus_masked-Super-Scaffold_253-processed-gene-1.445-mRNA-1	na	na	na	na	na	g3311	dd5007f172f7b6a36a5609648aec133c
0.4051	0.0709	0.4745	0.0707	a	good	XP_004969917.1	sita:101757986	K00029	PR202_augustus_masked-Super-Scaffold_334-processed-gene-0.24-mRNA-1	na	na	na	na	na	g46870	afed7ed14573607b4543dcf35bcee0fb
0.5784	0.3032	0.5426	0.3177	a	good	XP_004961303.1	sita:101772796	None	PR202_augustus_masked-Super-Scaffold_2499-processed-gene-1.463-mRNA-1	na	na	na	na	na	g12127	435e4aeb9d80f49a8163f28f443b70ca
0.059	0.0665	0.0623	0.0663	b	xo	XP_004959674.1	sita:101768350	None	PR202_augustus_masked-Super-Scaffold_12-processed-gene-0.330-mRNA-1	na	na	na	na	na	g6832	d2b994020c4cf8b0baaf138847b833d3
1.2614	0.4153	1.0859	0.4434	b	na	na	na	na	PR202_maker-Super-Scaffold_21-augustus-gene-1.134-mRNA-1	na	na	na	na	na	g26150	099de89e581e0dc4c6c1fb60175ced84
0.078	0.0218	0.0814	0.0221	b	xo	XP_004967499.2	sita:101772298	K01179	PR202_augustus_masked-Super-Scaffold_50-processed-gene-5.285-mRNA-1	na	na	na	na	na	g4243	1d47be64d5d3227c5cf0e315bbc8244e
0.0047	0.0031	0.0061	0.0028	a	na	na	na	na	PR202_maker-Super-Scaffold_210-augustus-gene-3.773-mRNA-1	na	na	na	na	na	g14305	b6f77461278d0c979cc89ee8e7b9ac28
0.0253	0.0099	0.0278	0.0097	b	xo	XP_004953853.1	sita:101777072	K14780	PR202_maker-Super-Scaffold_84-augustus-gene-6.632-mRNA-1	na	na	na	na	na	g35724	256c8c05c95fc1f16de52d988f35b3a9
0.0	0.0	0.0	0.0	a	na	na	na	na	PR202_augustus_masked-Super-Scaffold_395-processed-gene-4.145-mRNA-1	na	na	na	na	na	g17620	8af19e8c584fbbcdacbc66a65830c230
0.0	0.002	0.0	0.0017	a	na	na	na	na	PR202_maker-Super-Scaffold_210-augustus-gene-3.772-mRNA-1	na	na	na	na	na	g14303	4cda0736ef5246b4a80743c98c47770d
0.3139	0.154	0.3173	0.158	a	good	XP_004972211.1	sita:101756663	K00422	PR202_maker-Super-Scaffold_184-augustus-gene-1.115-mRNA-1	na	na	na	na	na	g2230	73da248fde91b767982752b5c62d4f39
0.0556	0.0156	0.0567	0.0156	b	good	XP_004968301.1	sita:101783245	None	PR202_maker-Super-Scaffold_263-augustus-gene-0.25-mRNA-1	na	na	na	na	na	g7559	ca7fafc83a2543a584aaaf3b12f9b189
0.7279	0.3251	0.671	0.3373	a	na	na	na	na	PR202_augustus_masked-Super-Scaffold_22-processed-gene-0.236-mRNA-1	na	na	na	na	na	g34226	e980c52cc461ff8d209db6aef1315ab5
0.0277	0.0152	0.0231	0.0158	a	xo	XP_004957308.1	sita:101779544	None	PR202_maker-Super-Scaffold_10-augustus-gene-2.212-mRNA-1	na	na	na	na	na	g4084	fc2ec4292d6eebf512080de7e828f622
0.0217	0.0223	0.0239	0.0214	na	xo	XP_004967355.2	sita:101784191	None	PR202_maker-Super-Scaffold_12-augustus-gene-4.1059-mRNA-1	na	na	na	na	na	g20707	95560a00f851b9fcb18cc97a0223d96c
0.0222	0.0081	0.023	0.0084	a	na	na	na	na	PR202_augustus_masked-Super-Scaffold_39-processed-gene-5.310-mRNA-1	na	na	na	na	na	g833	5bc07750bc3a8e85ee837ebd676083c2
0.0	0.0	0.0	0.0	a	na	na	na	na	PR202_augustus_masked-Super-Scaffold_76-processed-gene-3.56-mRNA-1	na	na	na	na	na	g33723	0d9df1ebb9c603f9681a703fa72cf70b
0.856	0.2422	0.7925	0.2629	b	na	na	na	na	PR202_augustus_masked-Super-Scaffold_295-processed-gene-0.195-mRNA-1	na	na	na	na	na	g29302	06adf216145335275bcc2c06eec00e6a
0.1215	0.1	0.1218	0.1033	a	na	na	na	na	PR202_maker-Super-Scaffold_18-augustus-gene-4.86-mRNA-1	na	na	na	na	na	g25901	567b209992bf5f0ad6888beb09c09c7f
0.0096	0.0018	0.0087	0.0019	a	na	na	na	na	PR202_maker-Super-Scaffold_395-augustus-gene-0.13-mRNA-1	na	na	na	na	na	g39681	89e85217a9479c35226bfbdc6a7a258a
0.0134	0.0037	0.0122	0.0039	a	na	na	na	na	PR202_maker-Super-Scaffold_134-augustus-gene-0.687-mRNA-1	na	na	na	na	na	g2004	239c9658458e7c073d4d362aaa8f2b9c
0.0117	0.0042	0.0125	0.0041	a	good	XP_004961804.1	sita:101768096	None	PR202_maker-Super-Scaffold_152-augustus-gene-7.360-mRNA-1	na	na	na	na	na	g14947	31ce3788e568e4db48176e9fd2d59919
0.0097	0.0027	0.0108	0.0026	a	na	na	na	na	PR202_augustus_masked-Super-Scaffold_18-processed-gene-6.512-mRNA-1	na	na	na	na	na	g17829	91d16429341cd24e866fae0f18e60704
0.0043	0.0117	0.0047	0.0115	a	good	XP_012703834.1	sita:101777953	K18801	PR202_augustus_masked-Super-Scaffold_2499-processed-gene-0.557-mRNA-1	na	na	na	na	na	g15930	5b4e6a11600ff9f65f76d0842df46238
0.0312	0.0297	0.0381	0.028	b	good	XP_022681222.1	na	na	PR202_maker-Super-Scaffold_2768-augustus-gene-0.16-mRNA-1	na	na	na	na	na	g26708	b6d936b9fec8a3bbc0ff5639a3343d0b
0.0681	0.0245	0.0734	0.0245	a	na	na	na	na	PR202_augustus_masked-Super-Scaffold_472-processed-gene-0.247-mRNA-1	na	na	na	na	na	g30599	339c5e6d955a59629e3c7ee78b2546fa
0.004	0.0016	0.0048	0.0015	a	na	na	na	na	PR202_augustus_masked-Super-Scaffold_8-processed-gene-2.259-mRNA-1	na	na	na	na	na	g35398	d533d212ed1a95ce46ad92a268e3c55b
0.0	0.0	0.0	0.0	a	good	XP_004961359.1	sita:101762543	None	PR202_augustus_masked-Super-Scaffold_152-processed-gene-0.213-mRNA-1	na	na	na	na	na	g38656	52fb0095e1ce03e89e901bc2694057cd
0.003	0.0012	0.0032	0.0012	a	na	na	na	na	PR202_augustus_masked-Super-Scaffold_59-processed-gene-0.373-mRNA-1	na	na	na	na	na	g2376	c78a2fe5b5bf7830d4deeb8595d1c5d7
0.8501	0.126	0.9238	0.1348	a	good	XP_004961886.1	sita:101765114	K12657	PR202_maker-Super-Scaffold_152-augustus-gene-4.25-mRNA-1	na	na	na	na	na	g2002	fd746726bc6664db2a655ca6bb641349
0.1435	0.027	0.1271	0.0306	b	good	XP_014660256.1	na	na	PR202_augustus_masked-Super-Scaffold_16-processed-gene-3.963-mRNA-1	na	na	na	na	na	g26317	5d6aa4ac5a521d40fdc5566e7905c25e
0.0163	0.0169	0.0159	0.0169	a	na	na	na	na	PR202_maker-Super-Scaffold_202-augustus-gene-8.2-mRNA-1	na	na	na	na	na	g39768	b2023a0aeb764cee8c172e4d82e7657e
0.0199	0.0136	0.0196	0.0137	a	na	na	na	na	PR202_maker-Super-Scaffold_7-augustus-gene-3.69-mRNA-1	na	na	na	na	na	g19927	afe018f1de5299854ddbc07185c1bfde
0.0535	0.019	0.0664	0.0176	b	na	na	na	na	PR202_maker-Super-Scaffold_65-augustus-gene-2.294-mRNA-1	na	na	na	na	na	g11576	bec85888c43712dce1b3c7bc2c3edc04
0.0437	0.019	0.051	0.0182	b	xo	XP_004951654.1	sita:101778964	K20032	PR202_augustus_masked-Super-Scaffold_2412-processed-gene-3.552-mRNA-1	na	na	na	na	na	g24046	332644e912a58c5845de7091f6ae96a7
0.0043	0.0	0.0059	0.0	a	na	na	na	na	PR202_maker-Super-Scaffold_59-augustus-gene-0.37-mRNA-1	na	na	na	na	na	g13066	3c02830798643ab07959444d9ed8b629
0.0018	0.0	0.0026	0.0	a	good	XP_004969172.1	sita:101770039	K01937	PR202_maker-Super-Scaffold_190-augustus-gene-0.260-mRNA-1	na	na	na	na	na	g22006	52c3fa5a123d8b41cfc4b3ce36000463
0.0671	0.024	0.0809	0.0224	b	na	na	na	na	PR202_maker-Super-Scaffold_271-augustus-gene-4.359-mRNA-1	na	na	na	na	na	g11457	155795278d0a9d572d511e7e0581ad84
0.0724	0.0547	0.0788	0.0536	b	na	na	na	na	PR202_maker-Super-Scaffold_345-augustus-gene-0.12-mRNA-1	na	na	na	na	na	g5558	a8be5b8a71494d2920ce9cba6c43f9fe
0.533	0.2367	0.4957	0.2485	a	good	XP_004976840.1	sita:101763996	None	PR202_augustus_masked-Super-Scaffold_184-processed-gene-1.827-mRNA-1	na	na	na	na	na	g19195	8378fe6f58b58933bb971c4ad8da9854
0.0444	0.0164	0.0492	0.0161	a	good	XP_004961884.2	sita:101764295	K00761	PR202_maker-Super-Scaffold_152-augustus-gene-8.241-mRNA-1	na	na	na	na	na	g33707	6d428d2b0012024d7092b709322ae853
0.0216	0.0131	0.0229	0.013	b	na	na	na	na	PR202_maker-Super-Scaffold_182-augustus-gene-1.32-mRNA-1	na	na	na	na	na	g13455	ea7f5f999fabe820b349b725ce17c914
0.0076	0.0019	0.011	0.0017	a	good	XP_004958789.1	sita:101783851	K10875	PR202_augustus_masked-Super-Scaffold_34-processed-gene-0.90-mRNA-1	na	na	na	na	na	g8689	dfe452c7d5bddb73af8940c497898184
0.0	0.0	0.0	0.0	a	good	XP_004979778.1	sita:101784548	K18635	PR202_maker-Super-Scaffold_62-augustus-gene-3.8-mRNA-1	na	na	na	na	na	g1775	1b719f74a76e62bd1b33856252e65bf9
0.0045	0.0015	0.0048	0.0015	a	good	na	na	na	PR202_maker-Super-Scaffold_34-augustus-gene-1.580-mRNA-1	na	na	na	na	na	g2946	54f6bcb11dccfd17e0b72c59eafb1df9
0.1022	0.0561	0.098	0.0591	b	na	na	na	na	PR202_augustus_masked-Super-Scaffold_122-processed-gene-0.25-mRNA-1	na	na	na	na	na	g760	035e8e397a872f12343430f5b5639d48
0.0149	0.0051	0.0161	0.005	b	good	XP_004952577.1	sita:101786489	K00658	PR202_maker-Super-Scaffold_453-augustus-gene-2.147-mRNA-1	na	na	na	na	na	g14203	cf9204492c244fc771bff8aecbd68411
0.081	0.0213	0.0662	0.026	b	na	na	na	na	PR202_maker-Super-Scaffold_2412-augustus-gene-2.49-mRNA-1	na	na	na	na	na	g34696	253c5e1100de9f2bd2b4eeb9ab849a37
1.3143	0.4338	1.4618	0.4353	b	na	na	na	na	PR202_maker-Super-Scaffold_254-augustus-gene-0.645-mRNA-1	na	na	na	na	na	g15941	d073e8be9c28fbfd84ac886ed2f485bf
0.0063	0.0	0.0085	0.0	a	na	na	na	na	PR202_maker-Super-Scaffold_140-augustus-gene-0.778-mRNA-1	na	na	na	na	na	g3887	70cb132959ac06bd545434e8839fb685
0.0171	0.0173	0.0178	0.017	a	na	na	na	na	PR202_maker-Super-Scaffold_341-augustus-gene-1.455-mRNA-1	na	na	na	na	na	g13147	9d288f671ec5eacb066f590db19e2ef9
0.0068	0.0017	0.0086	0.0016	a	good	XP_004984681.1	sita:101776350	None	PR202_augustus_masked-Super-Scaffold_159-processed-gene-0.414-mRNA-1	na	na	na	na	na	g45074	a4e6fc8e4c635b20ef957014a9af9096
0.022	0.0036	0.022	0.0038	a	na	na	na	na	PR202_augustus_masked-Super-Scaffold_23-processed-gene-0.294-mRNA-1	na	na	na	na	na	g26044	537ae91e4e4a46078909f0d1f6bed966
0.0601	0.0236	0.068	0.0229	a	xo	XP_004980737.1	sita:101758891	K00103	PR202_maker-Super-Scaffold_50-augustus-gene-3.673-mRNA-1	na	na	na	na	na	g35562	89ab8c3418684e04739e40a0cbadfd2f
0.1182	0.0077	0.1434	0.0072	b	good	XP_004977116.1	sita:101770231	None	PR202_maker-Super-Scaffold_263-augustus-gene-0.49-mRNA-1	na	na	na	na	na	g44468	b89da225037f6460cfb2df1fa31e94a0
0.5205	0.2341	0.4918	0.2484	a	xo	XP_004957112.1	sita:101766430	None	PR202_augustus_masked-Super-Scaffold_311-processed-gene-2.103-mRNA-1	na	na	na	na	na	g8208	c39b16cbb782d86955453e8ed1326119
0.0498	0.0178	0.0545	0.0173	b	xo	XP_012700523.1	sita:101754081	K11593	PR202_augustus_masked-Super-Scaffold_1173-processed-gene-0.265-mRNA-1	na	na	na	na	na	g22882	7adf74dcf66f984fda2b0bee5d27423f
0.0104	0.0025	0.0134	0.0023	a	na	na	na	na	PR202_augustus_masked-Super-Scaffold_140-processed-gene-0.533-mRNA-1	na	na	na	na	na	g37312	a7bb5546dc963008ed4f309fa749e89a
0.0237	0.0096	0.0254	0.0096	b	xo	XP_004967683.1	sita:101774608	None	PR202_maker-Super-Scaffold_12-augustus-gene-2.69-mRNA-1	na	na	na	na	na	g9466	339aa1eb945d051d00ebe4f9aeea7085
1.9471	0.4933	2.2638	0.5123	a	good	XP_004954170.1	sita:101763835	K05387	PR202_maker-Super-Scaffold_387-augustus-gene-0.35-mRNA-1	na	na	na	na	na	g27418	123fe928bfa7b7da4e88b7b12127e8bf
0.0118	0.008	0.0141	0.0077	a	na	na	na	na	PR202_augustus_masked-Super-Scaffold_24-processed-gene-8.300-mRNA-1	na	na	na	na	na	g49366	60099769079def6a61b86c8f5926d2f2
0.007	0.0053	0.007	0.0054	a	good	XP_022682654.1	sita:101763016	None	PR202_augustus_masked-Super-Scaffold_2978-processed-gene-0.26-mRNA-1	na	na	na	na	na	g2753	6d37678778caea973bdffd32226057ec
0.0045	0.0	0.0065	0.0	a	good	XP_004983620.1	sita:101763654	K14498	PR202_augustus_masked-Super-Scaffold_90-processed-gene-0.352-mRNA-1	na	na	na	na	na	g39118	511bcb4593a1ca215556b7af122b54c6
0.0098	0.0011	0.0103	0.0011	a	na	na	na	na	PR202_maker-Super-Scaffold_4946-augustus-gene-1.697-mRNA-1	na	na	na	na	na	g39617	ab2e53be99ad74f5b79aa01886ba2f2a
0.7305	0.1933	0.7896	0.194	a	good	XP_004970488.1	sita:101775304	None	PR202_augustus_masked-Super-Scaffold_214-processed-gene-0.1319-mRNA-1	na	na	na	na	na	g14943	f5bc94d1e4d4f39d50b00dd8c6199f85
0.6864	0.5486	0.6327	0.5685	b	good	XP_004983865.1	sita:101766770	None	PR202_augustus_masked-Super-Scaffold_583-processed-gene-0.560-mRNA-1	na	na	na	na	na	g27736	1684bfb47099b88d4d9c9b37c4c4d395
0.0069	0.001	0.0063	0.0011	a	na	na	na	na	PR202_maker-Super-Scaffold_144-augustus-gene-0.155-mRNA-1	na	na	na	na	na	g29326	4d18aeaca1ade3d88e91d040ae1ca548
0.2015	0.0911	0.2286	0.089	b	good	XP_022680219.1	na	na	PR202_maker-Super-Scaffold_16-augustus-gene-1.766-mRNA-1	na	na	na	na	na	g24228	1b038a617f061d2bf28a11e983abc96b
0.9409	0.2268	1.0866	0.2306	a	good	XP_022682547.1	na	na	PR202_maker-Super-Scaffold_214-augustus-gene-0.143-mRNA-1	na	na	na	na	na	g17232	2d00ff9f7e057eca2220e75c1c7c2cca
0.0087	0.0037	0.0107	0.0035	b	xo	XP_004975880.1	sita:101754142	K14012	PR202_augustus_masked-Super-Scaffold_39-processed-gene-4.472-mRNA-1	na	na	na	na	na	g41138	4ec775c7ce3fb5691596b1d27aedae0f
0.0717	0.0383	0.0753	0.0381	b	xo	XP_004952078.1	sita:101777198	None	PR202_maker-Super-Scaffold_2412-augustus-gene-0.644-mRNA-1	na	na	na	na	na	g26038	2287c41cb201621b11bd57da8080f4e4
0.541	0.1106	0.5133	0.1186	a	good	XP_004970451.1	sita:101760717	K03320	PR202_augustus_masked-Super-Scaffold_214-processed-gene-0.1306-mRNA-1	na	na	na	na	na	g26428	e2975ca0697ab61ee4871678d4aa95dd
0.0273	0.0045	0.0328	0.0043	b	good	XP_004953766.1	sita:101778168	None	PR202_maker-Super-Scaffold_692-augustus-gene-0.67-mRNA-1	na	na	na	na	na	g19386	09e187af4af6a2ef4ee99283e584048d
0.0141	0.0028	0.0154	0.0028	a	good	XP_004961909.1	sita:101774962	K13508	PR202_maker-Super-Scaffold_152-augustus-gene-8.299-mRNA-1	na	na	na	na	na	g43558	e8fe75682c6a4736b3448f0a33a7bf0a
0.3154	0.1146	0.2861	0.1211	a	na	na	na	na	PR202_maker-Super-Scaffold_182-augustus-gene-2.495-mRNA-1	na	na	na	na	na	g170	24f4685441038ec9b3873ea72fd1c004
0.0001	0.0059	0.0	0.0061	a	good	XP_004971333.1	sita:101767228	None	PR202_maker-Super-Scaffold_179-augustus-gene-0.1064-mRNA-1	na	na	na	na	na	g14551	dd85185a008cd1581e3b2a0284297f48
0.0236	0.0062	0.0242	0.0061	b	na	na	na	na	PR202_maker-Super-Scaffold_21-augustus-gene-1.102-mRNA-1	na	na	na	na	na	g41876	555a452184c4e8f276ad223d4991645f
0.0203	0.0	0.0231	0.0	a	good	XP_022684539.1	sita:101785579	K08065	PR202_augustus_masked-Super-Scaffold_1274-processed-gene-0.18-mRNA-1	na	na	na	na	na	g19384	57a28082f8b4f8e05aaed7ec5474a2c5
0.012	0.0023	0.0124	0.0024	a	na	na	na	na	PR202_maker-Super-Scaffold_328-augustus-gene-0.21-mRNA-1	na	na	na	na	na	g40412	cd69598e8244dfbc840ce05a43ee2599
65.2248	0.7974	1.9778	0.89	b	na	na	na	na	PR202_augustus_masked-Super-Scaffold_38-processed-gene-1.55-mRNA-1	na	na	na	na	na	g15226	2d305a841380fdf22c5c2a469a31f6c3
0.0	0.0042	0.0	0.0038	a	na	na	na	na	PR202_augustus_masked-Super-Scaffold_240-processed-gene-0.147-mRNA-1	na	na	na	na	na	g1718	3c7417fe0ab2c07d13f7155539ffde7c
0.0378	0.025	0.0407	0.0248	a	na	na	na	na	PR202_maker-Super-Scaffold_70-augustus-gene-5.50-mRNA-1	na	na	na	na	na	g15309	04b90255345659ba15937aef103c7410
0.818	0.297	0.7421	0.3162	a	na	na	na	na	PR202_maker-Super-Scaffold_24-augustus-gene-6.541-mRNA-1	na	na	na	na	na	g32008	a1e9137b87f4dc079ebc5258c4e295ef
0.0142	0.0055	0.0167	0.0053	a	xo	XP_004951613.1	sita:101762332	None	PR202_augustus_masked-Super-Scaffold_25-processed-gene-2.224-mRNA-1	na	na	na	na	na	g26103	cb672f0d910a15746f4136bc0712ad2b
0.0119	0.0041	0.016	0.0037	a	good	XP_004961563.1	sita:101772798	None	PR202_maker-Super-Scaffold_152-augustus-gene-5.264-mRNA-1	na	na	na	na	na	g24019	756e4a8c297499042a4e10f056405bab
0.6819	0.2012	0.6958	0.2099	a	good	XP_004961741.3	sita:101773059	None	PR202_maker-Super-Scaffold_152-augustus-gene-7.343-mRNA-1	na	na	na	na	na	g33217	dde0f8ecefee2dcc9a8c00c7b3d17d7d
0.0987	0.0485	0.1	0.0497	b	xo	XP_004981927.1	sita:101763236	None	PR202_augustus_masked-Super-Scaffold_147-processed-gene-1.296-mRNA-1	na	na	na	na	na	g44876	bb2d11740e60cc5caecd2a90a76b7970
0.0719	0.041	0.0973	0.0374	na	xo	XP_022685075.1	na	na	PR202_maker-Super-Scaffold_76-augustus-gene-0.17-mRNA-1	na	na	na	na	na	g27722	ce745aee69a66b9f97275082a002bd91
0.0631	0.0001	0.08	0.0	b	na	na	na	na	PR202_maker-Super-Scaffold_50-augustus-gene-0.426-mRNA-1	na	na	na	na	na	g22278	3c3207a616a43e488bff6098dbdcf4bc
0.0181	0.0114	0.0166	0.0117	a	good	XP_004959891.2	sita:101780889	None	PR202_augustus_masked-Super-Scaffold_34-processed-gene-0.50-mRNA-1	na	na	na	na	na	g17389	89f01d390db4dda6132e45a8448a8836
63.3227	0.6788	3.0	0.7393	b	na	na	na	na	PR202_maker-Super-Scaffold_134-augustus-gene-0.691-mRNA-1	na	na	na	na	na	g2020	e5c9818122aa19df78c80351e97ac090
0.0873	0.0119	0.0852	0.0136	b	good	XP_004969830.1	sita:101757985	None	PR202_augustus_masked-Super-Scaffold_332-processed-gene-0.50-mRNA-1	na	na	na	na	na	g8869	84ebd0afe874e3e2b50d9a703e49c54a
0.1252	0.0078	0.1253	0.0079	b	xo	XP_004953161.1	sita:101783002	K05391	PR202_augustus_masked-Super-Scaffold_70-processed-gene-2.8-mRNA-1	na	na	na	na	na	g35471	259950c3946110bee519d61ed5b9c95b
0.04	0.0044	0.053	0.004	b	xo	XP_004970753.1	sita:101777324	K09519	PR202_maker-Super-Scaffold_128-augustus-gene-2.70-mRNA-1	na	na	na	na	na	g6400	873947cc2c02b01e13ecf28d1f28e9c2
0.6838	0.1539	0.6987	0.1594	a	good	XP_004984826.1	sita:101762303	None	PR202_augustus_masked-Super-Scaffold_159-processed-gene-1.725-mRNA-1	na	na	na	na	na	g16138	fa07235af3f3e13257053a2fdf06ca52
0.0001	0.0106	0.0	0.0101	a	na	na	na	na	PR202_maker-Super-Scaffold_59-augustus-gene-1.40-mRNA-1	na	na	na	na	na	g19068	9d9ff0f603869bcc7c2dd39d01419a46
1.8316	0.3716	1.894	0.3924	b	na	na	na	na	PR202_augustus_masked-Super-Scaffold_19-processed-gene-3.466-mRNA-1	na	na	na	na	na	g26682	d2fb07af13b7ddf7fb0a44a060c65e16
0.0516	0.037	0.0489	0.0374	a	na	na	na	na	PR202_augustus_masked-Super-Scaffold_140-processed-gene-0.625-mRNA-1	na	na	na	na	na	g3894	bdffdbfcd38b59b98c69720858cf2251
0.0897	0.0127	0.0857	0.0133	b	xo	XP_004976269.1	sita:101767127	None	PR202_maker-Super-Scaffold_39-augustus-gene-7.642-mRNA-1	na	na	na	na	na	g7534	b4c63a59c5548e4b55f3c4ec7cfb0cf9
0.0065	0.0028	0.0083	0.0025	a	good	XP_004964767.1	sita:101754189	None	PR202_augustus_masked-Super-Scaffold_387-processed-gene-0.105-mRNA-1	na	na	na	na	na	g27439	4a8625fa07d33552d7c36c064105c9fd
0.1982	0.0714	0.2006	0.0718	a	na	na	na	na	PR202_maker-Super-Scaffold_100-augustus-gene-3.39-mRNA-1	na	na	na	na	na	g19283	ba39788387ec4ea14b3d9bece9d5c505
0.047	0.0256	0.0652	0.0226	b	na	na	na	na	PR202_augustus_masked-Super-Scaffold_4946-processed-gene-0.309-mRNA-1	na	na	na	na	na	g20004	f19bac085f7b48d579b153179533cd7e
0.0001	0.0061	0.0	0.0056	a	na	na	na	na	PR202_maker-Super-Scaffold_4-augustus-gene-2.573-mRNA-1	na	na	na	na	na	g41877	5dc8e0ede23028c131bb8c21069792df
0.0255	0.0031	0.0287	0.003	b	good	XP_004951175.1	sita:101756516	K15893	PR202_maker-Super-Scaffold_700-augustus-gene-0.207-mRNA-1	na	na	na	na	na	g38429	e4edb6f7b1b4e8bf2e4f24bf109d8725
0.8827	0.1657	0.8437	0.1812	b	na	na	na	na	PR202_maker-Super-Scaffold_134-augustus-gene-0.645-mRNA-1	na	na	na	na	na	g5484	2fd99bb35d96af6f36e967d5b67c7cb3
0.1183	0.0288	0.1181	0.0297	b	na	na	na	na	PR202_maker-Super-Scaffold_13-augustus-gene-1.17-mRNA-1	na	na	na	na	na	g46568	0fcb1ba5d5df00a52b4eb0a42780c597
63.4255	0.678	2.3282	0.7355	b	xo	XP_004978090.1	sita:101786927	None	PR202_augustus_masked-Super-Scaffold_39-processed-gene-5.139-mRNA-1	na	na	na	na	na	g11228	576f29f25c2cd3ff8588f60a456de065
0.7129	0.1009	0.7498	0.103	b	xo	XP_004969709.1	sita:101778679	K22522	PR202_maker-Super-Scaffold_307-augustus-gene-1.386-mRNA-1	na	na	na	na	na	g38657	425d1e472ae60c00b15d43edfd43eadb
0.4718	0.0126	0.4838	0.016	a	xo	na	na	na	PR202_maker-Super-Scaffold_253-augustus-gene-0.597-mRNA-1	na	na	na	na	na	g34703	30f8166ad372357fad5cd0f6a10f37fd
1.7056	1.2163	1.4834	1.2485	a	good	XP_012704367.1	sita:105913560	K14513	PR202_maker-Super-Scaffold_523-augustus-gene-1.44-mRNA-1	na	na	na	na	na	g5075	c93681316ad4b577e7e994d355b6b005
0.0847	0.0369	0.0844	0.0379	b	xo	XP_004976398.1	na	na	PR202_augustus_masked-Super-Scaffold_70-processed-gene-3.487-mRNA-1	na	na	na	na	na	g41684	45931640f3ca2861861c98d5a117e50b
0.0	0.0014	0.0	0.0012	a	good	XP_004976795.1	na	na	PR202_augustus_masked-Super-Scaffold_184-processed-gene-1.861-mRNA-1	na	na	na	na	na	g21368	4da77ef03f085d9cb25a455a491094fa
0.3105	0.1267	0.3154	0.1267	b	good	XP_004961402.2	sita:101780242	K03544	PR202_maker-Super-Scaffold_3028-exonerate_protein2genome-gene-0.164-mRNA-1	na	na	na	na	na	g19148	193ea4c6b0602ef2d34a2273b3865f99
0.0086	0.0026	0.0094	0.0025	a	na	na	na	na	PR202_maker-Super-Scaffold_18-augustus-gene-5.21-mRNA-1	na	na	na	na	na	g3720	bf1532aad51b6bcb3ddb8c8c1c54390d
0.0483	0.0234	0.0501	0.0236	a	na	na	na	na	PR202_augustus_masked-Super-Scaffold_18-processed-gene-4.161-mRNA-1	na	na	na	na	na	g25924	e533d22baa6579f7fe57e9b21b3f729a
0.0029	0.0	0.0044	0.0	a	good	XP_004961848.1	sita:101785219	K03283	PR202_maker-Super-Scaffold_152-augustus-gene-4.11-mRNA-1	na	na	na	na	na	g12382	32a04a31569e69e70dfa03e68e08c57e
0.2222	0.0769	0.223	0.0798	b	good	XP_004953509.1	sita:101782595	K01438	PR202_maker-Super-Scaffold_376-augustus-gene-0.35-mRNA-1	na	na	na	na	na	g20560	f77b4a38f652ba9f9cc6b73063385945
0.0503	0.0105	0.0636	0.0096	b	xo	XP_004957117.1	sita:101768462	None	PR202_maker-Super-Scaffold_10-augustus-gene-4.565-mRNA-1	na	na	na	na	na	g24954	f2b07adbe865cd77a290aa17e9b06a57
0.0185	0.0	0.0249	0.0	b	xo	XP_004977616.1	sita:101765900	None	PR202_augustus_masked-Super-Scaffold_266-processed-gene-1.58-mRNA-1	na	na	na	na	na	g7049	a1c0377f9cf479ff271eb6af639c016f
0.0331	0.0197	0.0393	0.0187	b	na	na	na	na	PR202_maker-Super-Scaffold_435-augustus-gene-2.827-mRNA-1	na	na	na	na	na	g8130	1cb4e482738a0fdee44fabd055cfe4ef
0.0075	0.0	0.0103	0.0	a	good	XP_004962025.1	sita:101786297	K15382	PR202_augustus_masked-Super-Scaffold_4927-processed-gene-0.555-mRNA-1	na	na	na	na	na	g12446	7ecf3f6010403130127c419822a37113
0.0313	0.0169	0.0312	0.0171	a	xo	XP_004951617.1	sita:101763950	K06443	PR202_augustus_masked-Super-Scaffold_25-processed-gene-2.135-mRNA-1	na	na	na	na	na	g26097	9b0d4e17ca0cea561459d1c3f8afffc8
0.8414	0.1107	0.7729	0.1305	b	xo	XP_004961871.1	sita:101758889	None	PR202_maker-Super-Scaffold_128-augustus-gene-3.780-mRNA-1	na	na	na	na	na	g12363	deea46a5d8965865392d12e370e4310d
0.1859	0.0858	0.1842	0.0897	b	good	XP_022679399.1	sita:111256093	None	PR202_augustus_masked-Super-Scaffold_371-processed-gene-2.375-mRNA-1	na	na	na	na	na	g45945	eb110fb61e9946c5179eabd20bd426a2
0.0285	0.0022	0.025	0.0023	a	good	XP_004971406.1	sita:101759765	K03259	PR202_maker-Super-Scaffold_179-augustus-gene-0.1091-mRNA-1	na	na	na	na	na	g4799	421fef430ccb9487bb6c299c0795b630
1.0166	0.4397	1.0198	0.4445	b	na	na	na	na	PR202_augustus_masked-Super-Scaffold_158-processed-gene-0.369-mRNA-1	na	na	na	na	na	g11778	8795c1e1b0331814c78a75b5d36f4fbe
0.0602	0.0306	0.0679	0.0293	b	good	XP_004962037.1	sita:101756592	None	PR202_maker-Super-Scaffold_595-augustus-gene-0.566-mRNA-1	na	na	na	na	na	g12436	d9883a6c1090b649dac2680f98e86379
0.6995	0.4157	0.6931	0.4225	b	good	XP_004983831.1	sita:101753382	None	PR202_maker-Super-Scaffold_583-augustus-gene-0.675-mRNA-1	na	na	na	na	na	g23087	78cb6895393fc52e03787bd8bc5072dd
0.0593	0.031	0.0658	0.0304	a	good	XP_004969950.1	sita:101771901	K09419	PR202_augustus_masked-Super-Scaffold_334-processed-gene-0.57-mRNA-1	na	na	na	na	na	g4973	2b0fe0aebdb973e1a8f4b8aab476a00a
0.8983	0.5893	0.9858	0.5613	b	na	na	na	na	PR202_augustus_masked-Super-Scaffold_396-processed-gene-0.83-mRNA-1	na	na	na	na	na	g14766	accc7b63a4c45b570a96a8dc67043734
1.9466	0.8901	1.5651	0.9257	a	na	na	na	na	PR202_augustus_masked-Super-Scaffold_395-processed-gene-4.149-mRNA-1	na	na	na	na	na	g1410	5446b2d282e86b6ed9e50dba90e1fb22
0.0838	0.0275	0.0889	0.0275	b	na	na	na	na	PR202_maker-Super-Scaffold_345-augustus-gene-0.114-mRNA-1	na	na	na	na	na	g3853	8a0e8b3d188378c9d1f5ece0a346ef7e
0.0151	0.0123	0.0173	0.0118	a	good	XP_004957557.1	sita:101775207	None	PR202_maker-Super-Scaffold_66-augustus-gene-4.614-mRNA-1	na	na	na	na	na	g42527	710714bb7d478f01d4163fad89eba03c
0.0192	0.0022	0.0199	0.0022	a	na	na	na	na	PR202_augustus_masked-Super-Scaffold_395-processed-gene-2.79-mRNA-1	na	na	na	na	na	g5813	a77ffaad938dfd5e441c50f38d66f1fd
0.0829	0.0219	0.0876	0.0217	a	xo	XP_004970995.1	sita:101767224	K11592	PR202_augustus_masked-scaffold306|size1284463_obj-processed-gene-0.221-mRNA-1	na	na	na	na	na	g4529	ca888d42aea304a46ed1ec88ef46ddf5
0.1247	0.0248	0.1362	0.025	b	xo	XP_004968555.1	sita:101781765	None	PR202_augustus_masked-Super-Scaffold_12-processed-gene-3.50-mRNA-1	na	na	na	na	na	g17872	3553857d0e18671749d8c814480bed8b
0.0025	0.0009	0.0026	0.0009	a	na	na	na	na	PR202_maker-Super-Scaffold_24-augustus-gene-7.450-mRNA-1	na	na	na	na	na	g42048	78324cd776e8f48754f9513ba2c840de
0.058	0.0225	0.0714	0.0209	b	good	XP_004985194.1	sita:101772957	K09480	PR202_augustus_masked-Super-Scaffold_15-processed-gene-1.247-mRNA-1	na	na	na	na	na	g3593	5c302a58c94bc03703c64ad904f6f64e
0.0053	0.0081	0.0065	0.0075	a	na	na	na	na	PR202_augustus_masked-Super-Scaffold_18-processed-gene-1.523-mRNA-1	na	na	na	na	na	g14654	3037d814155c1c9cc42e95c99ea59751
0.089	0.0722	0.0883	0.0728	a	na	na	na	na	PR202_augustus_masked-Super-Scaffold_7-processed-gene-10.413-mRNA-1	na	na	na	na	na	g28879	a8767ff7c814c91c7ae37cddd4f7ec54
0.0099	0.0043	0.0104	0.0042	a	good	XP_004985053.1	sita:101783635	None	PR202_augustus_masked-Super-Scaffold_440-processed-gene-0.190-mRNA-1	na	na	na	na	na	g19332	7cdc8ad3a6585caf3983077e4ff9490c
0.0208	0.0061	0.0259	0.0056	na	good	XP_004971431.1	na	na	PR202_augustus_masked-Super-Scaffold_179-processed-gene-0.159-mRNA-1	na	na	na	na	na	g4783	a556ab1aa4eced77dacca255e305406e
0.3875	0.3998	0.3677	0.4112	a	good	XP_004984354.1	sita:101784713	None	PR202_maker-Super-Scaffold_637-augustus-gene-0.390-mRNA-1	na	na	na	na	na	g16258	cde01ff4ca63ad691e72f28fa21080df
0.1797	0.1178	0.1752	0.1239	b	good	XP_004985544.1	sita:101768541	None	PR202_augustus_masked-Super-Scaffold_15-processed-gene-2.879-mRNA-1	na	na	na	na	na	g40324	dd9941a3c4e153931ade3dd1cebaef03
0.1105	0.0685	0.1152	0.067	na	na	na	na	na	PR202_maker-scaffold1894|size67255_obj-augustus-gene-0.16-mRNA-1	na	na	na	na	na	g44911	0a8437f2d59d214a2c2cd1417d606c75
0.0	0.0019	0.0	0.002	a	xo	XP_004966133.1	sita:101769884	None	PR202_maker-Super-Scaffold_1173-augustus-gene-1.1024-mRNA-1	na	na	na	na	na	g22328	4f533a9ce08b445f8b32997b2e6fa740
0.0122	0.0009	0.0119	0.0009	b	na	na	na	na	PR202_maker-Super-Scaffold_18-augustus-gene-5.28-mRNA-1	na	na	na	na	na	g3696	4742ff9977340cb0e727a6df14b5c414
1.4256	0.6705	1.3084	0.7039	a	good	XP_004961526.1	sita:101759695	None	PR202_maker-Super-Scaffold_152-augustus-gene-5.216-mRNA-1	na	na	na	na	na	g38488	0d633aa2df57c83f3b1df27b509f9141
0.0116	0.0	0.017	0.0	a	na	na	na	na	PR202_augustus_masked-Super-Scaffold_210-processed-gene-3.701-mRNA-1	na	na	na	na	na	g1855	70e708045ab5da1a5f491206b744d792
0.0157	0.0018	0.0147	0.0018	a	na	na	na	na	PR202_augustus_masked-Super-Scaffold_7-processed-gene-8.401-mRNA-1	na	na	na	na	na	g35852	d08f734fa8279d5bb3e6ac9cd1920300
0.0603	0.0213	0.066	0.021	b	good	XP_004958542.1	sita:101756831	None	PR202_maker-Super-Scaffold_16-augustus-gene-2.25-mRNA-1	na	na	na	na	na	g18646	f383e44670842dff777981bb13ab5b20
0.8286	0.1366	1.0218	0.1357	a	xo	XP_004965923.1	sita:101754729	None	PR202_augustus_masked-Super-Scaffold_253-processed-gene-2.686-mRNA-1	na	na	na	na	na	g17290	ee5735728a74edf85c9c664c04c76a4f
0.0	0.001	0.0	0.0009	a	na	na	na	na	PR202_augustus_masked-Super-Scaffold_24-processed-gene-1.426-mRNA-1	na	na	na	na	na	g30437	685758371924e96ee9b6e173ffc5c219
0.0339	0.0078	0.0386	0.0075	b	good	XP_004953687.1	sita:101782734	None	PR202_augustus_masked-Super-Scaffold_692-processed-gene-0.291-mRNA-1	na	na	na	na	na	g249	53b072a3468b2f6f83337b13720fb85a
0.0363	0.0162	0.0463	0.0149	a	na	na	na	na	PR202_maker-Super-Scaffold_49-augustus-gene-0.402-mRNA-1	na	na	na	na	na	g20183	eea036aeea96c3d3507df3fb59baec57
0.0	0.0	0.0	0.0	a	xo	XP_004976321.1	sita:101752771	K04712	PR202_maker-Super-Scaffold_95-augustus-gene-3.220-mRNA-1	na	na	na	na	na	g5929	db1202378845799e63c44d42cfc24d7a
0.0898	0.0623	0.0836	0.0639	b	na	na	na	na	PR202_maker-Super-Scaffold_134-augustus-gene-1.161-mRNA-1	na	na	na	na	na	g2084	4c4a9ef4650c4ac07a8b56c4522a7f56
1.7199	0.6283	2.2491	0.6253	b	good	XP_022684029.1	na	na	PR202_augustus_masked-Super-Scaffold_243-processed-gene-1.502-mRNA-1	na	na	na	na	na	g15507	d1b98e7b26d1192bdbb6fa9d35bbd504
0.0138	0.0025	0.0147	0.0025	a	good	XP_004971358.1	sita:101776237	K00430	PR202_maker-Super-Scaffold_179-augustus-gene-0.1070-mRNA-1	na	na	na	na	na	g43799	4a3daf1ef4946745b93c4b52d4ec65d6
0.0	0.0	0.0	0.0	a	xo	XP_004969827.2	sita:101756782	None	PR202_augustus_masked-Super-Scaffold_307-processed-gene-0.113-mRNA-1	na	na	na	na	na	g8874	b38e11d2228b650c9426f0996c864841
0.004	0.0	0.0063	0.0	a	na	na	na	na	PR202_maker-Super-Scaffold_395-augustus-gene-4.526-mRNA-1	na	na	na	na	na	g34298	b12684b38098bebfe6de48d0c364b23b
0.239	0.0732	0.254	0.075	b	good	XP_004953594.1	sita:101781792	None	PR202_maker-Super-Scaffold_376-augustus-gene-0.116-mRNA-1	na	na	na	na	na	g41136	deb4370f1cd556a2f0d5e868411e744c
0.0	0.0011	0.0	0.0011	a	good	XP_004962000.1	sita:101777137	K20855	PR202_maker-Super-Scaffold_4927-augustus-gene-0.744-mRNA-1	na	na	na	na	na	g12462	a3d4c0bd79f79418ff13b197c5a7a577
0.0	0.0	0.0	0.0	a	xo	XP_004969795.1	sita:101778417	K02974	PR202_maker-Super-Scaffold_10-augustus-gene-1.521-mRNA-1	na	na	na	na	na	g12986	99a29e5435d1944cf378292601738dda
0.999	0.0835	1.2653	0.086	a	good	XP_004961952.1	sita:101757658	None	PR202_maker-Super-Scaffold_152-augustus-gene-5.189-mRNA-1	na	na	na	na	na	g6243	8bf8f4b5d8fe5a6930d224caeacd0014
0.6771	0.5421	0.5859	0.5589	b	na	na	na	na	PR202_maker-Super-Scaffold_89-augustus-gene-0.78-mRNA-1	na	na	na	na	na	g71	a522f90860de9808702d273df3bfa2f1
0.0581	0.046	0.0497	0.0476	a	xo	XP_004965389.1	sita:101770014	None	PR202_augustus_masked-Super-Scaffold_70-processed-gene-5.462-mRNA-1	na	na	na	na	na	g32640	866cf47ef10d7bbc73533c4abe427b41
0.0219	0.0073	0.0285	0.0067	b	good	XP_004975821.1	sita:101764259	None	PR202_maker-Super-Scaffold_2752-augustus-gene-0.103-mRNA-1	na	na	na	na	na	g14491	d074dce4d627c82f1a28ed7d8c75179c
0.1463	0.0375	0.1541	0.0385	b	xo	XP_004976562.1	sita:101786790	None	PR202_augustus_masked-Super-Scaffold_39-processed-gene-9.581-mRNA-1	na	na	na	na	na	g21920	78352587286c08080ffa6edb9cfbbffa
0.0072	0.0	0.0108	0.0	a	good	XP_004971419.1	sita:101764089	None	PR202_maker-Super-Scaffold_179-augustus-gene-0.1094-mRNA-1	na	na	na	na	na	g4793	733557089ad7cef4d277a062fb80c2ec
0.0	0.0032	0.0	0.0029	a	na	na	na	na	PR202_augustus_masked-Super-Scaffold_7-processed-gene-1.300-mRNA-1	na	na	na	na	na	g14196	fde61a2a2abb85d49c8afb27920a2d42
0.0018	0.0011	0.0018	0.0011	a	na	na	na	na	PR202_maker-Super-Scaffold_841-augustus-gene-0.16-mRNA-1	na	na	na	na	na	g1698	65e7e1b0c3651f6f68f4b6a241d6b087
0.0296	0.008	0.0364	0.0074	b	good	XP_004958458.1	sita:101755349	None	PR202_augustus_masked-Super-Scaffold_16-processed-gene-1.198-mRNA-1	na	na	na	na	na	g28541	60ce63014eee8254b9f32063678305f7
0.1521	0.0897	0.1443	0.0908	a	na	na	na	na	PR202_maker-Super-Scaffold_285-augustus-gene-1.25-mRNA-1	na	na	na	na	na	g9650	2dd8c7975389c2b2517f9b9c0ad91fc5
0.1198	0.0595	0.1251	0.0595	b	good	XP_022681870.1	sita:101782974	None	PR202_augustus_masked-Super-Scaffold_4803-processed-gene-0.187-mRNA-1	na	na	na	na	na	g2524	d2200c494ae3b9e41d5137f431e02c93
0.0085	0.0149	0.0103	0.014	a	good	XP_004975526.1	sita:101784110	None	PR202_maker-Super-Scaffold_252-augustus-gene-0.295-mRNA-1	na	na	na	na	na	g38374	78da97f9b1885e3676447f24626669df
0.0498	0.035	0.0643	0.0317	b	xo	XP_004955084.2	sita:101763439	None	PR202_maker-Super-Scaffold_70-augustus-gene-1.27-mRNA-1	na	na	na	na	na	g5366	0fb97ee6251e02eabf6b12939c17943a
1.7334	0.9141	1.5515	0.9273	b	xo	XP_004976722.1	sita:101784385	K01537	PR202_augustus_masked-Super-Scaffold_39-processed-gene-6.480-mRNA-1	na	na	na	na	na	g6908	0afa98bccf9cb208cc20763e4eddcf3e
0.8507	0.0793	0.9455	0.0861	a	na	na	na	na	PR202_maker-Super-Scaffold_8-augustus-gene-2.50-mRNA-1	na	na	na	na	na	g15914	3cadd73291b578a2fe12907059b80fca
0.0	0.0	0.0	0.0	a	na	na	na	na	PR202_maker-Super-Scaffold_24-exonerate_protein2genome-gene-1.92-mRNA-1	na	na	na	na	na	g30443	44a1fa0dd46b24890f15f4a144a67de3
0.0069	0.0052	0.0073	0.0051	a	good	XP_004961621.1	sita:101760512	K23012	PR202_maker-Super-Scaffold_152-augustus-gene-6.7-mRNA-1	na	na	na	na	na	g3448	bede8facc5904c12da2822fc255c3294
0.0425	0.011	0.0451	0.011	b	na	na	na	na	PR202_augustus_masked-Super-Scaffold_38-processed-gene-1.194-mRNA-1	na	na	na	na	na	g5791	afc6767a047740d43dd8ec3c688736c0
0.0231	0.0	0.0224	0.0	a	na	na	na	na	PR202_augustus_masked-Super-Scaffold_39-processed-gene-2.538-mRNA-1	na	na	na	na	na	g38025	e83c63204d9e56754d9abf8bbad2b67e
0.8052	0.2643	0.7352	0.2849	a	xo	XP_004960601.1	sita:101768354	K09874	PR202_maker-Super-Scaffold_50-augustus-gene-5.1177-mRNA-1	na	na	na	na	na	g12972	2e00c0d9783eeff32b98f6dd8d1d8037
0.004	0.0	0.0056	0.0	a	na	na	na	na	PR202_maker-Super-Scaffold_7-augustus-gene-11.456-mRNA-1	na	na	na	na	na	g36046	efc8c017b92fa40009feaaa54d4c9b52
0.1017	0.0087	0.1059	0.0088	b	xo	XP_004970557.1	sita:101768564	K14497	PR202_maker-Super-Scaffold_128-augustus-gene-3.827-mRNA-1	na	na	na	na	na	g1979	5013f62f9c158e352bb83f77237513bd
0.0442	0.0107	0.0515	0.0102	b	good	XP_004969035.1	sita:101782307	K18164	PR202_augustus_masked-Super-Scaffold_55-processed-gene-2.120-mRNA-1	na	na	na	na	na	g46091	32928c8128f29719644930c496102d57
1.8583	0.659	2.7511	0.6512	na	good	XP_022684952.1	na	na	PR202_augustus_masked-Super-Scaffold_54-processed-gene-2.186-mRNA-1	na	na	na	na	na	g446	b21e584f1efd8edd0f6edc3f3ba19338
0.0691	0.0153	0.0781	0.0149	b	good	XP_004952635.2	sita:101776929	K07213	PR202_augustus_masked-Super-Scaffold_453-processed-gene-2.248-mRNA-1	na	na	na	na	na	g22357	308a26fbfa74a671c8b4fe1e30a482ea
0.0	0.0027	0.0	0.0026	a	na	na	na	na	PR202_maker-Super-Scaffold_204-exonerate_protein2genome-gene-0.365-mRNA-1	na	na	na	na	na	g36833	d6105e9e87a03ef48c3dd5a9e70e1867
0.0066	0.0016	0.0089	0.0015	a	good	XP_004959938.1	sita:101786016	K15285	PR202_augustus_masked-Super-Scaffold_411-processed-gene-0.13-mRNA-1	na	na	na	na	na	g21495	60b70b2b1fa638f3f792bc12539a8298
0.0887	0.0191	0.0874	0.0197	b	xo	XP_004956709.1	sita:101770618	None	PR202_augustus_masked-Super-Scaffold_146-processed-gene-2.313-mRNA-1	na	na	na	na	na	g470	2c446deeda0d259f6cda5e56fc61f3f2
0.0089	0.0066	0.0088	0.0066	a	na	na	na	na	PR202_maker-Super-Scaffold_1173-augustus-gene-0.124-mRNA-1	na	na	na	na	na	g43344	9e5ca5a7a4e52074b6b52830ae437a14
0.0573	0.0089	0.0581	0.0092	b	good	XP_004961440.1	sita:101762411	K00850	PR202_maker-Super-Scaffold_332-augustus-gene-0.340-mRNA-1	na	na	na	na	na	g19004	1233c4e8eba42fa1cd37699eb7c8f51e
0.0	0.0012	0.0	0.0011	a	good	XP_022685230.1	na	na	PR202_augustus_masked-Super-Scaffold_28-processed-gene-0.9-mRNA-1	na	na	na	na	na	g29619	c02a8d90b50152a8f640b41f22101207
0.0466	0.0116	0.052	0.011	b	xo	XP_004970578.1	sita:101777051	None	PR202_augustus_masked-Super-Scaffold_128-processed-gene-3.122-mRNA-1	na	na	na	na	na	g2006	0b8997d0817709a72e2c6e00eda940eb
0.0594	0.0029	0.0828	0.0025	b	na	na	na	na	PR202_maker-Super-Scaffold_65-augustus-gene-3.518-mRNA-1	na	na	na	na	na	g26208	011e7741b04ccdb31401407f0ef11803
0.0019	0.0048	0.0021	0.0045	a	na	na	na	na	PR202_maker-Super-Scaffold_4-augustus-gene-0.479-mRNA-1	na	na	na	na	na	g2159	e74e49258959b2d8d1b0973a1ffa95da
0.9943	0.0912	1.0118	0.1036	b	na	na	na	na	PR202_maker-Super-Scaffold_843-augustus-gene-0.226-mRNA-1	na	na	na	na	na	g37903	1f5b5baa416b95ddb9428cf9f190a90b
0.0056	0.0012	0.0064	0.0011	a	good	XP_004961265.1	sita:101757807	None	PR202_augustus_masked-Super-Scaffold_2499-processed-gene-1.446-mRNA-1	na	na	na	na	na	g15701	cb20a21b8890e6dd0a12b705133dd10f
0.4293	0.2294	0.41	0.2392	a	xo	XP_012700551.2	sita:101758924	None	PR202_augustus_masked-Super-Scaffold_1173-processed-gene-1.217-mRNA-1	na	na	na	na	na	g30702	4268952a801e402b21178298168e8012
0.05	0.0	0.0592	0.0	b	xo	XP_004961688.1	sita:101786947	K07937	PR202_maker-Super-Scaffold_128-augustus-gene-4.893-mRNA-1	na	na	na	na	na	g5020	3eee77ba5eed19967bb818b8033e277f
0.0	0.0	0.0	0.0	a	good	XP_004983513.1	sita:101753794	None	PR202_augustus_masked-Super-Scaffold_2-processed-gene-0.17-mRNA-1	na	na	na	na	na	g29187	828278414214a78f14ce9a8ec1690ed2
0.0219	0.0058	0.0242	0.0057	a	na	na	na	na	PR202_augustus_masked-Super-Scaffold_1173-processed-gene-1.123-mRNA-1	na	na	na	na	na	g7583	b724ba96073f2df57c272b26236e1fdd
0.0247	0.0138	0.0308	0.0129	na	good	XP_004974288.1	sita:101776130	None	PR202_maker-scaffold1599|size113892_obj-augustus-gene-0.39-mRNA-1	na	na	na	na	na	g23241	a0f261d89354a14adbdc7f8279625011
0.0969	0.0108	0.1003	0.0108	b	good	XP_004968262.1	sita:101768008	None	PR202_maker-Super-Scaffold_263-augustus-gene-0.16-mRNA-1	na	na	na	na	na	g44473	e865156b0784c731db8108874dea8e03
0.0027	0.0	0.0027	0.0	a	good	XP_004976807.1	sita:101783712	K11593	PR202_maker-Super-Scaffold_184-augustus-gene-1.133-mRNA-1	na	na	na	na	na	g21349	3b844af1e2e5b67711d69264f6df1bc4
0.0556	0.0205	0.0566	0.0211	na	good	XP_022684467.1	na	na	PR202_augustus_masked-scaffold14|size2407965_subseq_2354296:2407965_obj-processed-gene-0.8-mRNA-1	na	na	na	na	na	g513	31f8d8f02c6e759e1953616de980eec6
0.0699	0.0156	0.0766	0.0154	b	xo	XP_004954275.1	sita:101771789	K04802	PR202_augustus_masked-Super-Scaffold_10-processed-gene-3.520-mRNA-1	na	na	na	na	na	g25061	213d360643b10abbee2f1647af029002
0.5086	0.1719	0.4616	0.1844	a	good	XP_004961910.1	sita:101775372	None	PR202_maker-Super-Scaffold_152-augustus-gene-8.246-mRNA-1	na	na	na	na	na	g9168	3f66e9b90b953105753d79ab77589988
0.0064	0.0	0.0085	0.0	a	na	na	na	na	PR202_maker-Super-Scaffold_7-augustus-gene-11.442-mRNA-1	na	na	na	na	na	g44677	adae686d6cb9d9608a4d833280a60307
0.0317	0.0031	0.033	0.0031	b	na	na	na	na	PR202_maker-Super-Scaffold_2628-augustus-gene-2.18-mRNA-1	na	na	na	na	na	g44010	f9627e744a8c538296038b6ae232510c
0.1396	0.0355	0.173	0.0333	a	xo	XP_004977623.1	sita:101769284	None	PR202_augustus_masked-Super-Scaffold_76-processed-gene-1.435-mRNA-1	na	na	na	na	na	g7053	5d2279c225f1556a9ca51a90c321e42f
5.4701	0.9117	3.0	0.9594	b	na	na	na	na	PR202_maker-Super-Scaffold_2539-augustus-gene-0.563-mRNA-1	na	na	na	na	na	g12384	6df06cb15b5ae219545ad933f9432442
0.5022	0.2673	0.4752	0.2806	b	good	XP_004961428.1	sita:101757930	None	PR202_augustus_masked-Super-Scaffold_3028-processed-gene-0.547-mRNA-1	na	na	na	na	na	g18986	a7843c3f78ccf027c265b2579ca71d6d
0.0347	0.0102	0.0429	0.0095	b	na	na	na	na	PR202_maker-Super-Scaffold_843-augustus-gene-0.228-mRNA-1	na	na	na	na	na	g13721	945c11eb89e09377bda0e955dfe5f88d
0.2252	0.0495	0.2125	0.0529	b	xo	XP_022681006.1	sita:101786620	K01115	PR202_maker-Super-Scaffold_2412-augustus-gene-0.582-mRNA-1	na	na	na	na	na	g26017	619559cd3eaeba7a00f14cb90356cccb
0.0634	0.0438	0.066	0.0439	a	na	na	na	na	PR202_maker-Super-Scaffold_7-augustus-gene-11.424-mRNA-1	na	na	na	na	na	g36038	7a64cc4ada3617649866412545cb5a22
0.878	0.1374	0.9541	0.1472	a	na	na	na	na	PR202_augustus_masked-Super-Scaffold_7-processed-gene-5.33-mRNA-1	na	na	na	na	na	g18268	404e90ecab0cb11aebac48141e758193
0.1536	0.0157	0.1691	0.0151	b	xo	XP_004967686.1	sita:101775550	None	PR202_augustus_masked-Super-Scaffold_12-processed-gene-3.12-mRNA-1	na	na	na	na	na	g38555	95fac34bf6f9881a80b426f04bd2ea86
0.0917	0.0209	0.0939	0.0212	b	good	XP_004963404.1	sita:101756868	K13511	PR202_augustus_masked-Super-Scaffold_243-processed-gene-0.112-mRNA-1	na	na	na	na	na	g32842	f6e20db4fea2c71d936262d48f6993cb
0.0821	0.0272	0.0789	0.0282	b	good	XP_004965651.1	sita:101783365	None	PR202_maker-Super-Scaffold_107-augustus-gene-0.82-mRNA-1	na	na	na	na	na	g1224	e452e24259c65123f39bde2c943b79a0
0.7516	0.1454	0.7496	0.1528	b	na	na	na	na	PR202_maker-Super-Scaffold_202-augustus-gene-1.520-mRNA-1	na	na	na	na	na	g24217	a5080afeb4128def81a61054e64c60cd
0.0333	0.0071	0.0337	0.0071	a	xo	XP_004955210.1	sita:101765196	None	PR202_maker-Super-Scaffold_84-augustus-gene-6.542-mRNA-1	na	na	na	na	na	g49492	f8526fd091e37916ebd8457c582b6518
59.3734	0.8134	3.0086	0.9309	a	na	na	na	na	PR202_augustus_masked-Super-Scaffold_18-processed-gene-5.587-mRNA-1	na	na	na	na	na	g3719	5ec8f6871de185681e4429ffa4836ba6
0.0052	0.001	0.0062	0.0009	a	good	XP_004981295.1	sita:101781580	None	PR202_augustus_masked-Super-Scaffold_524-processed-gene-0.110-mRNA-1	na	na	na	na	na	g35854	ffae58c5b77dfe1724a11faf5c268745
9.6897	0.8985	3.0	0.9395	a	xo	XP_004968559.1	sita:101783386	None	PR202_augustus_masked-Super-Scaffold_50-processed-gene-5.204-mRNA-1	na	na	na	na	na	g17874	36a7afb8b9d1dd8decfcae1be0fae36f
0.0071	0.0	0.0105	0.0	b	good	XP_012703011.1	na	na	PR202_maker-Super-Scaffold_176-augustus-gene-2.332-mRNA-1	na	na	na	na	na	g35779	aacf81a0cd47e64dd35d3f5df0450a6d
0.727	0.1579	0.7747	0.1606	b	good	XP_004960530.1	sita:101776038	None	PR202_maker-Super-Scaffold_2761-augustus-gene-0.77-mRNA-1	na	na	na	na	na	g4784	c3c155ee78c4b400c5c3cc847371b848
0.3811	0.1296	0.3692	0.1336	b	na	na	na	na	PR202_augustus_masked-Super-Scaffold_19-processed-gene-4.82-mRNA-1	na	na	na	na	na	g42055	b441b82f8d55d6d60452db01f7d8b401
0.1112	0.0133	0.1203	0.0131	b	good	XP_004979398.1	sita:101762939	None	PR202_maker-Super-Scaffold_154-exonerate_protein2genome-gene-0.40-mRNA-1	na	na	na	na	na	g14601	ff4785fa24a9246cd77f5f13c57d8609
0.0762	0.0024	0.0916	0.0023	b	na	na	na	na	PR202_augustus_masked-Super-Scaffold_19-processed-gene-0.13-mRNA-1	na	na	na	na	na	g20856	7673607296e38a0dd387be68c80d715c
0.0681	0.0109	0.0703	0.011	b	good	XP_004952672.1	sita:101757999	None	PR202_maker-Super-Scaffold_453-est_gff_StringTie-gene-2.3-mRNA-1	na	na	na	na	na	g12869	4bbf753562581127cc364574c458720c
0.0063	0.002	0.0067	0.002	a	na	na	na	na	PR202_maker-Super-Scaffold_7-augustus-gene-5.456-mRNA-1	na	na	na	na	na	g37762	b23c0535bd7d81323c10f8cd2f4cf5ac
0.04	0.0	0.0471	0.0	b	na	na	na	na	PR202_maker-Super-Scaffold_122-augustus-gene-0.811-mRNA-1	na	na	na	na	na	g757	fa0cf1b21a6490317633b7fc58208e98
0.0137	0.0038	0.0153	0.0037	a	na	na	na	na	PR202_augustus_masked-Super-Scaffold_6-processed-gene-2.94-mRNA-1	na	na	na	na	na	g23666	90a61ed1743f2bdbe0988cfe0231f43d
0.0986	0.0044	0.0985	0.0045	b	good	XP_004985721.1	sita:101767461	K02219	PR202_augustus_masked-Super-Scaffold_5062-processed-gene-0.611-mRNA-1	na	na	na	na	na	g25910	39c915c1fd8b21fab2aa8facb2fa01cc
0.059	0.0055	0.0658	0.0054	b	na	na	na	na	PR202_maker-Super-Scaffold_435-augustus-gene-1.0-mRNA-1	na	na	na	na	na	g34348	d6344ba6ad0fea2618935cf0c312c6d4
0.6099	0.2196	0.6135	0.2286	b	good	XP_004960556.1	sita:101786940	None	PR202_augustus_masked-Super-Scaffold_2761-processed-gene-0.617-mRNA-1	na	na	na	na	na	g4807	4a0aa93cff214eebf59b710f05eb0f74
0.0547	0.0072	0.068	0.0067	b	good	XP_004962279.1	sita:101786823	K03231	PR202_maker-Super-Scaffold_16-augustus-gene-3.1150-mRNA-1	na	na	na	na	na	g16135	c55d7d307a64aa13383459d18e518984
0.4932	0.3373	0.4598	0.3414	b	na	na	na	na	PR202_maker-Super-Scaffold_435-augustus-gene-2.864-mRNA-1	na	na	na	na	na	g43975	c62ebe479790bd95a2b81def3ef86f76
0.0067	0.0023	0.0095	0.002	a	good	XP_004958241.1	sita:101773735	None	PR202_maker-Super-Scaffold_5-augustus-gene-2.55-mRNA-1	na	na	na	na	na	g20522	a755e976afbda47870a376ef062c7a70
0.2807	0.0616	0.3063	0.0609	b	na	na	na	na	PR202_maker-Super-Scaffold_100-augustus-gene-2.204-mRNA-1	na	na	na	na	na	g17711	bf6810bfa3abcc7db1081ba6e9f0def3
0.0553	0.0005	0.0541	0.0005	a	good	XP_004972774.1	sita:101754241	K20923	PR202_maker-Super-Scaffold_52-augustus-gene-2.338-mRNA-1	na	na	na	na	na	g40474	c339eca5ab2f0e3b9a831e92244e3125
0.0001	0.0068	0.0	0.0062	a	na	na	na	na	PR202_augustus_masked-Super-Scaffold_63-processed-gene-1.170-mRNA-1	na	na	na	na	na	g34451	1c0fe4e389e6fc2a739e0c051182575e
0.0891	0.0262	0.0845	0.027	b	good	XP_004961147.1	sita:101779695	None	PR202_maker-Super-Scaffold_69-augustus-gene-1.112-mRNA-1	na	na	na	na	na	g7958	895861ed39beffe9fe31bab1ab9b0e4f
0.5506	0.2498	0.5431	0.2545	b	na	na	na	na	PR202_augustus_masked-Super-Scaffold_13-processed-gene-1.199-mRNA-1	na	na	na	na	na	g46565	42f2094894ebe193372e83af460a1834
0.01	0.0019	0.0107	0.0019	a	good	XP_004963689.1	sita:101785901	None	PR202_augustus_masked-Super-Scaffold_152-processed-gene-2.555-mRNA-1	na	na	na	na	na	g17216	416d665737020c93649544a7e9c1d29e
0.163	0.0819	0.2004	0.0759	b	xo	XP_004952048.1	sita:101765708	None	PR202_maker-Super-Scaffold_2412-augustus-gene-0.595-mRNA-1	na	na	na	na	na	g12056	2a61fba14028b8e89ec83d9580758679
0.0161	0.0058	0.0171	0.0057	a	xo	XP_004965876.1	sita:101770284	None	PR202_augustus_masked-Super-Scaffold_253-processed-gene-2.779-mRNA-1	na	na	na	na	na	g2528	f8a43d85e60d370a575039b007a552e3
0.0871	0.0402	0.0948	0.0392	b	xo	XP_014660771.1	sita:101758266	None	PR202_maker-Super-Scaffold_12-augustus-gene-1.694-mRNA-1	na	na	na	na	na	g35567	d22ceaca0b30638cb2a27527dad0a6ab
0.0181	0.0	0.0216	0.0	b	na	na	na	na	PR202_maker-Super-Scaffold_100-augustus-gene-2.201-mRNA-1	na	na	na	na	na	g18455	58029a56f89e73fec4c02a29a485046e
0.3161	0.1271	0.279	0.1365	b	good	XP_022685551.1	sita:101779219	None	PR202_augustus_masked-Super-Scaffold_389-processed-gene-0.532-mRNA-1	na	na	na	na	na	g21586	91e5c4930bca1928b7f47173f637111d
0.0365	0.0028	0.0502	0.0026	b	na	na	na	na	PR202_maker-Super-Scaffold_65-augustus-gene-4.82-mRNA-1	na	na	na	na	na	g16952	92ccb0bdb890daa19b93e0382e2c58b3
0.0221	0.0029	0.027	0.0028	a	good	XP_004961817.1	sita:101773060	None	PR202_maker-Super-Scaffold_152-augustus-gene-4.4-mRNA-1	na	na	na	na	na	g14959	6f160868c899b3e73dd522ae5d121492
0.0	0.0	0.0	0.0	a	na	na	na	na	PR202_maker-Super-Scaffold_302-augustus-gene-0.6-mRNA-1	na	na	na	na	na	g17038	913cf01bf3dedb717ad678672558fcb0
0.0037	0.0	0.0041	0.0	a	xo	XP_022684736.1	sita:101755729	K01414	PR202_maker-Super-Scaffold_158-augustus-gene-0.229-mRNA-1	na	na	na	na	na	g17028	8776a9d9d6fc23aeb88242d6af4066d6
0.0176	0.0209	0.0181	0.0208	a	na	na	na	na	PR202_augustus_masked-Super-Scaffold_291-processed-gene-4.72-mRNA-1	na	na	na	na	na	g11998	b07805ce99a9a7ef70b0eecef68f6470
0.0399	0.0051	0.0348	0.0059	b	na	na	na	na	PR202_augustus_masked-Super-Scaffold_507-processed-gene-0.276-mRNA-1	na	na	na	na	na	g7741	d12c09746f497189a9eb556fed0d1c60
0.0114	0.0044	0.0121	0.0043	a	na	na	na	na	PR202_augustus_masked-Super-Scaffold_1173-processed-gene-1.250-mRNA-1	na	na	na	na	na	g7600	1efb24fe66672f41dbc0ad05f0a5830a
0.6754	0.2975	0.6757	0.3059	b	good	XP_012703807.1	na	na	PR202_maker-Super-Scaffold_980-augustus-gene-0.249-mRNA-1	na	na	na	na	na	g16875	62e6614bb1c99a9bb3aabf68af64ea0c
0.0508	0.0429	0.0509	0.042	a	na	na	na	na	PR202_maker-Super-Scaffold_341-augustus-gene-1.496-mRNA-1	na	na	na	na	na	g1681	63aa7f39677f40b50e4866ed8b91e53f
0.0746	0.009	0.0876	0.0099	b	na	na	na	na	PR202_augustus_masked-Super-Scaffold_2539-processed-gene-0.436-mRNA-1	na	na	na	na	na	g12374	adc7135abdbc2b870a97c8693833e70d
0.5338	0.147	0.4906	0.1596	b	good	XP_004964673.1	sita:101752834	None	PR202_augustus_masked-Super-Scaffold_357-processed-gene-0.36-mRNA-1	na	na	na	na	na	g6660	eb6efb19a18e613844b29c08c22b3a0a
0.0773	0.0512	0.081	0.0495	b	good	XP_004985723.2	sita:101768267	K07910	PR202_maker-Super-Scaffold_5062-augustus-gene-0.744-mRNA-1	na	na	na	na	na	g25908	85ef9106c92671246f494aa4020a4cc0
0.0063	0.0009	0.0076	0.0008	a	good	XP_004971330.1	sita:101765989	None	PR202_maker-Super-Scaffold_179-augustus-gene-0.1063-mRNA-1	na	na	na	na	na	g14554	4b5a608f8cb95cbfeab2732494e70bfb
0.1285	0.0981	0.1235	0.1002	a	good	XP_004957515.1	sita:101756973	None	PR202_maker-Super-Scaffold_66-augustus-gene-3.489-mRNA-1	na	na	na	na	na	g33592	7b56fb5ab87220482ef3aac93e84792c
0.119	0.0567	0.1363	0.0541	a	good	XP_004978636.1	sita:101764964	None	PR202_augustus_masked-Super-Scaffold_81-processed-gene-2.195-mRNA-1	na	na	na	na	na	g25027	2cb6cd24215b88d1f5cdd2ea6bc4622b
0.0794	0.0233	0.0904	0.0226	b	na	na	na	na	PR202_augustus_masked-Super-Scaffold_65-processed-gene-3.421-mRNA-1	na	na	na	na	na	g26216	85591d8efafa28a12f93bc550c0505d6
0.0449	0.0237	0.057	0.0218	b	na	na	na	na	PR202_maker-Super-Scaffold_345-augustus-gene-0.108-mRNA-1	na	na	na	na	na	g3832	ab884da8143d60f0fdcf7be83db58461
0.0561	0.0904	0.0648	0.0886	a	xo	XP_022683824.1	sita:101782487	None	PR202_augustus_masked-Super-Scaffold_95-processed-gene-4.185-mRNA-1	na	na	na	na	na	g15323	417fb4f9e74934211a5f624232c89bcc
0.0146	0.0202	0.0163	0.0197	a	na	na	na	na	PR202_augustus_masked-Super-Scaffold_204-processed-gene-0.613-mRNA-1	na	na	na	na	na	g39851	539d8c4f5afe298993081c5170ec0425
0.0505	0.019	0.0581	0.0187	b	na	na	na	na	PR202_maker-Super-Scaffold_84-augustus-gene-2.193-mRNA-1	na	na	na	na	na	g22709	46628e0f584475e350e6e32c0d28c953
0.0629	0.0336	0.0636	0.0337	b	na	na	na	na	PR202_augustus_masked-Super-Scaffold_17-processed-gene-6.372-mRNA-1	na	na	na	na	na	g29674	19b455fd96ef60ec1e3cf13661be433e
0.0529	0.0081	0.0523	0.0083	na	good	XP_004964911.1	sita:101779991	None	PR202_maker-scaffold188|size953578_subseq_1:125922_obj-augustus-gene-0.60-mRNA-1	na	na	na	na	na	g8043	4f64eb5e7f282a5c9215d8922d8a133f
0.0511	0.0125	0.0619	0.0118	b	xo	XP_022682471.1	sita:101783544	None	PR202_maker-Super-Scaffold_128-augustus-gene-4.859-mRNA-1	na	na	na	na	na	g26455	ff8222b839d5199bf087fd594f083160
0.0091	0.002	0.0115	0.0018	a	na	na	na	na	PR202_maker-Super-Scaffold_341-augustus-gene-1.508-mRNA-1	na	na	na	na	na	g26993	de86b5b3cb08383e32954489a7bfdd8c
0.1444	0.0884	0.1733	0.0843	na	xo	XP_022684475.1	sita:101758323	None	PR202_augustus_masked-Super-Scaffold_50-processed-gene-4.124-mRNA-1	na	na	na	na	na	g38546	dcf43106b141e33336f07269360fea18
1.3541	0.4977	1.2715	0.5171	a	na	na	na	na	PR202_augustus_masked-Super-Scaffold_24-processed-gene-6.403-mRNA-1	na	na	na	na	na	g24355	e13864b63db273482a47396e9eedcfae
0.0241	0.0166	0.0255	0.0163	a	xo	XP_004967466.1	sita:101757580	None	PR202_maker-Super-Scaffold_12-augustus-gene-4.1033-mRNA-1	na	na	na	na	na	g4204	2ccc5fada89190bd973930ef70f01228
0.0305	0.0211	0.037	0.0199	b	xo	XP_004976191.1	sita:101771682	None	PR202_maker-Super-Scaffold_39-augustus-gene-6.57-mRNA-1	na	na	na	na	na	g6894	7a22c3d634713923c76e59f7d1b5c401
0.0631	0.024	0.0763	0.0227	b	good	XP_004953749.1	sita:101771390	K14835	PR202_maker-Super-Scaffold_692-augustus-gene-0.72-mRNA-1	na	na	na	na	na	g19374	3989b4d988b0c03085e1c6af1326ed41
0.0483	0.0203	0.0527	0.0202	b	good	XP_004975705.1	sita:101753582	None	PR202_augustus_masked-Super-Scaffold_2752-processed-gene-0.765-mRNA-1	na	na	na	na	na	g35925	cbe475ba79f56cd00e29e5e036712684
0.0457	0.0255	0.0411	0.0266	a	good	XP_004961830.1	sita:101777815	None	PR202_maker-Super-Scaffold_152-augustus-gene-8.267-mRNA-1	na	na	na	na	na	g14969	138ac0b257431348f26dcb806ddaab32
1.3675	0.29	1.655	0.2929	na	na	na	na	na	PR202_augustus_masked-scaffold262|size819152_subseq_1:109164_obj-processed-gene-0.56-mRNA-1	na	na	na	na	na	g14632	acf642bf4d8fe6e360cb203ace933094
0.0228	0.0032	0.028	0.0029	b	na	na	na	na	PR202_augustus_masked-Super-Scaffold_2529-processed-gene-0.443-mRNA-1	na	na	na	na	na	g23675	cdcfd16f13bd601242f05805fa8a6bdd
0.0289	0.0257	0.0285	0.0258	na	na	na	na	na	PR202_augustus_masked-Super-Scaffold_1197-processed-gene-0.23-mRNA-1	na	na	na	na	na	g31445	dfca90d4ba9bb393f3ae57d92af01cd7
0.0201	0.0139	0.0198	0.0143	a	na	na	na	na	PR202_maker-Super-Scaffold_277-augustus-gene-0.171-mRNA-1	na	na	na	na	na	g29100	56e0bfe79f23d9d96d92feb2e8d39405
0.069	0.026	0.078	0.0253	b	good	XP_004965884.1	sita:101773367	K16810	PR202_augustus_masked-Super-Scaffold_4803-processed-gene-0.196-mRNA-1	na	na	na	na	na	g2535	9d251f0ce6c0b49855a6cee4e34bbb19
0.1582	0.0688	0.1599	0.0712	b	good	XP_022684177.1	na	na	PR202_maker-Super-Scaffold_243-augustus-gene-2.87-mRNA-1	na	na	na	na	na	g19210	f668173baf34010b2e9317bec3bb62a8
0.6911	0.1253	0.6546	0.1373	b	good	XP_004957466.1	sita:101772497	None	PR202_augustus_masked-Super-Scaffold_3-processed-gene-2.440-mRNA-1	na	na	na	na	na	g8313	d40f01d66f28c02af5a600110f180900
0.0648	0.0079	0.0762	0.0075	b	good	XP_004985382.1	sita:101775674	K11353	PR202_augustus_masked-Super-Scaffold_15-processed-gene-2.793-mRNA-1	na	na	na	na	na	g7874	ad42a8088da9ce775330a01d26c8924b
0.0541	0.0171	0.0724	0.0155	b	xo	XP_004981845.1	sita:101762007	K17619	PR202_maker-Super-Scaffold_210-augustus-gene-2.65-mRNA-1	na	na	na	na	na	g36716	d60716bc3a7cc659c40d049e72ca467c
0.0163	0.0169	0.0159	0.0169	a	na	na	na	na	PR202_maker-Super-Scaffold_202-augustus-gene-4.1-mRNA-1	na	na	na	na	na	g39768	3612ff2e7f61ef8db3d5f2f0c5f9d394
0.4957	0.3059	0.4878	0.3128	a	na	na	na	na	PR202_augustus_masked-Super-Scaffold_7-processed-gene-12.903-mRNA-1	na	na	na	na	na	g22928	416695b60d005811f29939224986c109
0.7401	0.333	0.7533	0.3321	b	xo	XP_022683888.1	na	na	PR202_maker-Super-Scaffold_39-augustus-gene-9.802-mRNA-1	na	na	na	na	na	g27965	b1ae7358c06c766830df5b6cb23f48d6
0.0161	0.0	0.0181	0.0	a	good	XP_004961991.1	sita:101773626	None	PR202_augustus_masked-Super-Scaffold_4927-processed-gene-0.534-mRNA-1	na	na	na	na	na	g12483	bd75604db8abf6f42b0abb16897022dd
0.0	0.0	0.0	0.0	b	na	na	na	na	PR202_maker-Super-Scaffold_1053-augustus-gene-0.105-mRNA-1	na	na	na	na	na	g16525	0305e3b0d03f057afb6d12be850a2252
0.0	0.004	0.0	0.0042	a	na	na	na	na	PR202_augustus_masked-Super-Scaffold_210-processed-gene-0.314-mRNA-1	na	na	na	na	na	g34514	c817e363b3b6e3e20f67e693951ce94e
0.1431	0.0407	0.1845	0.035	b	xo	XP_004971050.1	sita:101753834	K14800	PR202_augustus_masked-Super-Scaffold_39-processed-gene-9.555-mRNA-1	na	na	na	na	na	g912	0fec82413815ca20444a0c76a297e7d8
0.9247	0.0898	0.9627	0.1011	b	good	XP_004976733.1	sita:101754013	None	PR202_augustus_masked-Super-Scaffold_243-processed-gene-2.212-mRNA-1	na	na	na	na	na	g27410	03a39d2327a843ade299304a18c5706c
0.0417	0.013	0.0485	0.0123	b	good	XP_004960247.1	sita:101767411	K00327	PR202_maker-Super-Scaffold_243-augustus-gene-0.93-mRNA-1	na	na	na	na	na	g16551	3159a186e7bcdf464ffd8a91798a5f40
0.0052	0.0029	0.0056	0.0028	a	na	na	na	na	PR202_maker-Super-Scaffold_285-augustus-gene-1.7-mRNA-1	na	na	na	na	na	g15058	1f877ca357726b95e425f790b7b0923d
0.6875	0.2457	0.6928	0.255	a	good	XP_022679515.1	sita:101786126	None	PR202_augustus_masked-Super-Scaffold_5-processed-gene-0.133-mRNA-1	na	na	na	na	na	g35863	bc0e10e37b5da565d4f50e0d12cfbe9f
0.1351	0.0645	0.1332	0.0654	b	na	na	na	na	PR202_augustus_masked-Super-Scaffold_50-processed-gene-1.88-mRNA-1	na	na	na	na	na	g11553	7405d344957bd87424ccef48877cf2a5
0.0049	0.004	0.0052	0.004	a	na	na	na	na	PR202_maker-Super-Scaffold_7-augustus-gene-10.32-mRNA-1	na	na	na	na	na	g27093	dca18f9718d00b5daae4564e9a04ea02
61.1493	0.7143	2.63	0.7848	b	xo	XP_004974126.1	sita:101779786	None	PR202_maker-scaffold306|size1284463_obj-augustus-gene-0.349-mRNA-1	na	na	na	na	na	g12409	1bdb0ac93114460d3500253746cb53d1
0.0415	0.0142	0.0455	0.0136	b	na	na	na	na	PR202_augustus_masked-Super-Scaffold_225-processed-gene-0.172-mRNA-1	na	na	na	na	na	g37122	686abbfd2b4919789aed075f5302fc68
0.0067	0.0036	0.0095	0.0031	a	good	XP_004970430.1	sita:101786360	None	PR202_maker-Super-Scaffold_214-augustus-gene-0.89-mRNA-1	na	na	na	na	na	g26444	384479541d9ae59a7fc0fcdeb9170ced
0.6218	0.2278	0.6355	0.231	a	na	na	na	na	PR202_augustus_masked-Super-Scaffold_566-processed-gene-0.180-mRNA-1	na	na	na	na	na	g7556	4636ab96a62a9e1a75af890368644aeb
1.4894	0.6336	1.4201	0.6428	b	good	XP_022682245.1	sita:101784336	None	PR202_maker-Super-Scaffold_230-augustus-gene-0.27-mRNA-1	na	na	na	na	na	g1016	1fb27f6fd4263bce5c3e26c2f83643bd
0.053	0.0131	0.0657	0.0123	b	na	na	na	na	PR202_maker-Super-Scaffold_2591-augustus-gene-0.974-mRNA-1	na	na	na	na	na	g2595	920313adce6f0d3af3c20ea3ec029324
0.05	0.0097	0.0546	0.01	b	na	na	na	na	PR202_augustus_masked-Super-Scaffold_254-processed-gene-0.141-mRNA-1	na	na	na	na	na	g11440	0cb98848dfd5b5af8036a64d697509b3
0.6167	0.0275	0.7809	0.0271	b	na	na	na	na	PR202_maker-Super-Scaffold_307-augustus-gene-2.610-mRNA-1	na	na	na	na	na	g3203	b1253ba9f37dd3a24fd2658110133415
0.0466	0.0211	0.0665	0.0182	b	na	na	na	na	PR202_maker-Super-Scaffold_146-augustus-gene-0.331-mRNA-1	na	na	na	na	na	g18687	3ea57c1fca0b8401a20c5cd0bd1a5b9c
0.0108	0.0138	0.0103	0.0141	na	na	na	na	na	PR202_maker-scaffold1782|size83478_obj-augustus-gene-0.46-mRNA-1	na	na	na	na	na	g42999	680fde1c38f0e8b70ce0289a162efca5
0.035	0.0	0.0393	0.0	a	na	na	na	na	PR202_maker-Super-Scaffold_23-augustus-gene-0.65-mRNA-1	na	na	na	na	na	g12053	957eb075254194f26fa7f4f4b4d5507e
0.0032	0.0	0.0029	0.0	a	na	na	na	na	PR202_maker-Super-Scaffold_18-augustus-gene-5.36-mRNA-1	na	na	na	na	na	g3670	7118b20215026bd71fee29ae63803221
0.0511	0.0096	0.0589	0.0091	b	good	XP_004960193.1	sita:101780634	None	PR202_maker-Super-Scaffold_243-augustus-gene-0.16-mRNA-1	na	na	na	na	na	g19768	e481e7af646da40ae55ca2b95298a492
0.0101	0.0036	0.0097	0.0038	a	na	na	na	na	PR202_augustus_masked-Super-Scaffold_7-processed-gene-2.177-mRNA-1	na	na	na	na	na	g35844	1e8942445f05485bb69b2b529323364d
0.0377	0.0276	0.0435	0.0264	a	xo	XP_004975933.1	sita:101775062	None	PR202_maker-Super-Scaffold_95-augustus-gene-0.487-mRNA-1	na	na	na	na	na	g33024	867994e428252211392575f4acd8ba27
0.1083	0.0223	0.1255	0.0219	b	good	XP_004969840.2	sita:101761641	None	PR202_maker-Super-Scaffold_332-augustus-gene-0.333-mRNA-1	na	na	na	na	na	g8858	e57228cb5a874256dbc5a499e97e5433
0.7961	0.0742	0.9667	0.0729	a	na	na	na	na	PR202_maker-Super-Scaffold_395-augustus-gene-4.526-mRNA-1	na	na	na	na	na	g1384	5759a83ab6c0c1cdc86c32b2b4cf3781
0.1127	0.0074	0.1137	0.0075	b	xo	XP_004967884.1	sita:101785937	None	PR202_augustus_masked-Super-Scaffold_12-processed-gene-1.159-mRNA-1	na	na	na	na	na	g43	301553c9d895728411b329c7be448414
0.0826	0.003	0.0757	0.0031	b	good	XP_004975646.1	sita:101765478	None	PR202_maker-Super-Scaffold_176-augustus-gene-0.19-mRNA-1	na	na	na	na	na	g10245	27be54226186274d036b407aeb920c0d
0.0	0.0019	0.0	0.0017	a	na	na	na	na	PR202_augustus_masked-Super-Scaffold_18-processed-gene-1.543-mRNA-1	na	na	na	na	na	g15832	e8986efe23591b22f0ac452cd9dd2a87
0.447	0.1584	0.4114	0.1707	b	na	na	na	na	PR202_maker-Super-Scaffold_8-augustus-gene-2.42-mRNA-1	na	na	na	na	na	g15878	941ef2e01ad540db66fab5fa10e4f57d
0.1434	0.0716	0.1112	0.0751	a	good	XP_012701649.2	sita:101775835	None	PR202_maker-Super-Scaffold_179-augustus-gene-0.1000-mRNA-1	na	na	na	na	na	g3014	5a4b2de29e3d76e57ff6251680b550ad
0.9289	0.2523	0.8941	0.2732	a	good	XP_004954719.1	sita:101769801	None	PR202_augustus_masked-Super-Scaffold_28-processed-gene-0.7-mRNA-1	na	na	na	na	na	g718	3c20944e51f542d1c2dc837f16a8dbcf
0.0417	0.0117	0.0378	0.0126	a	xo	XP_022681942.1	na	na	PR202_augustus_masked-Super-Scaffold_13-processed-gene-0.218-mRNA-1	na	na	na	na	na	g22855	21d8b19ba2347f7e9a2bfd1f206e89db
0.0029	0.0044	0.0034	0.0041	a	xo	XP_004965572.1	sita:101784980	K14455	PR202_maker-Super-Scaffold_10-augustus-gene-1.494-mRNA-1	na	na	na	na	na	g12949	d87b8992a6408f8b9354d3390d6d7652
0.0127	0.0073	0.0137	0.0071	a	good	XP_004964157.2	sita:101785367	None	PR202_augustus_masked-Super-Scaffold_20-processed-gene-2.28-mRNA-1	na	na	na	na	na	g34226	d689357e766839ed0c7a667b13c9411f
0.0	0.0	0.0	0.0	a	good	XP_012702007.1	sita:101781235	None	PR202_maker-Super-Scaffold_334-augustus-gene-0.414-mRNA-1	na	na	na	na	na	g27552	ad7691926789f3d8a0ecd3d497aca1e5
0.0269	0.0109	0.0274	0.0113	b	na	na	na	na	PR202_maker-Super-Scaffold_63-augustus-gene-0.12-mRNA-1	na	na	na	na	na	g20998	e0d085c65e6e817777ddb9f3e91c37ed
0.0053	0.0009	0.0077	0.0008	a	na	na	na	na	PR202_maker-Super-Scaffold_24-augustus-gene-9.37-mRNA-1	na	na	na	na	na	g1342	c1bba6598fab1e2312b0b5c1385b2e35
0.0721	0.0283	0.0828	0.0276	b	xo	XP_004970363.1	sita:101760173	None	PR202_augustus_masked-Super-Scaffold_128-processed-gene-4.699-mRNA-1	na	na	na	na	na	g11161	4fbf3be7185aee1f2bc30b2a3401da63
0.0536	0.0056	0.0564	0.0055	b	xo	XP_004970883.1	sita:101759355	None	PR202_maker-scaffold306|size1284463_obj-augustus-gene-0.358-mRNA-1	na	na	na	na	na	g2083	fd725dcd172d0dce9ad49071bae911e6
0.0672	0.0244	0.0563	0.0261	b	good	XP_004976764.1	sita:101766310	K01265	PR202_maker-Super-Scaffold_243-augustus-gene-2.36-mRNA-1	na	na	na	na	na	g5043	7a7aeef2a3a9d9db969c5098b0127ad6
0.0118	0.0076	0.0134	0.0072	a	na	na	na	na	PR202_maker-Super-Scaffold_22-augustus-gene-7.413-mRNA-1	na	na	na	na	na	g14608	7dce99ef3bd2ecac78285db3d0ded512
0.0336	0.0198	0.0351	0.0199	a	na	na	na	na	PR202_augustus_masked-Super-Scaffold_39-processed-gene-2.380-mRNA-1	na	na	na	na	na	g28933	fdbdece45567428cc328529ae710735a
0.099	0.0751	0.1147	0.0706	a	na	na	na	na	PR202_maker-Super-Scaffold_84-augustus-gene-2.198-mRNA-1	na	na	na	na	na	g22696	aafa09c6ac7ad091e6eab471c1a1dc91
0.0089	0.0038	0.0094	0.0038	a	good	XP_012703982.1	na	na	PR202_augustus_masked-Super-Scaffold_81-processed-gene-2.363-mRNA-1	na	na	na	na	na	g36963	b62c98f897e36bc92163aed4de11c64d
0.112	0.0559	0.116	0.0552	a	na	na	na	na	PR202_augustus_masked-Super-Scaffold_17-processed-gene-6.257-mRNA-1	na	na	na	na	na	g10390	eb8c3bb9a2ef35bcbf6c466aa4fd10b6
0.2109	0.1216	0.2019	0.1244	b	na	na	na	na	PR202_augustus_masked-Super-Scaffold_435-processed-gene-2.89-mRNA-1	na	na	na	na	na	g11587	a2ee9f5194e3fa977fa6b9b402d76e85
0.0127	0.0071	0.0154	0.0067	a	xo	XP_004954202.1	na	na	PR202_augustus_masked-Super-Scaffold_84-processed-gene-3.140-mRNA-1	na	na	na	na	na	g6698	1368e66c418b319fd99e139742dec4d1
0.0942	0.0393	0.098	0.04	b	xo	XP_012698698.1	na	na	PR202_maker-Super-Scaffold_70-augustus-gene-1.77-mRNA-1	na	na	na	na	na	g5362	8c42283a85e2ee2c16c50776a5eecb38
0.0346	0.0019	0.041	0.0022	b	na	na	na	na	PR202_augustus_masked-Super-Scaffold_147-processed-gene-0.121-mRNA-1	na	na	na	na	na	g8575	0d29b540afc1ff4db2725a46999e0289
0.1398	0.1006	0.1325	0.1054	b	na	na	na	na	PR202_augustus_masked-Super-Scaffold_435-processed-gene-2.3-mRNA-1	na	na	na	na	na	g2821	b4b8ec58a17b02687a0191419e8242e2
0.0214	0.0018	0.0243	0.0018	a	na	na	na	na	PR202_augustus_masked-Super-Scaffold_7-processed-gene-0.97-mRNA-1	na	na	na	na	na	g38736	d004531e7419a86b68e32675390a4b58
2.7819	0.553	2.1033	0.6101	b	na	na	na	na	PR202_augustus_masked-Super-Scaffold_13-processed-gene-1.209-mRNA-1	na	na	na	na	na	g11882	1cb73831e6a125605fa55f5a3f5c9d5b
0.0498	0.0223	0.0645	0.0192	b	na	na	na	na	PR202_augustus_masked-Super-Scaffold_146-processed-gene-0.350-mRNA-1	na	na	na	na	na	g40173	85040b07669f0e7ef9df3c36cdf53912
0.0569	0.025	0.0656	0.0241	b	xo	XP_022684318.1	sita:101766585	None	PR202_augustus_masked-Super-Scaffold_266-processed-gene-1.57-mRNA-1	na	na	na	na	na	g7050	d36f8fb4bad113456870c5e1333e865d
0.0522	0.0085	0.0666	0.0078	b	xo	XP_004966481.1	sita:101767861	None	PR202_augustus_masked-Super-Scaffold_1173-processed-gene-0.188-mRNA-1	na	na	na	na	na	g5316	714358f7cf6df31712f6ce6b0fa8b3c4
0.0	0.0	0.0	0.0	a	na	na	na	na	PR202_maker-Super-Scaffold_24-augustus-gene-5.35-mRNA-1	na	na	na	na	na	g38395	bb393aba5c9272224c911c7d274b9355
0.2916	0.1456	0.2766	0.1511	a	na	na	na	na	PR202_maker-Super-Scaffold_7-augustus-gene-5.420-mRNA-1	na	na	na	na	na	g18274	72fb8ad455a3dfe5407065fe4188c7c8
0.0751	0.0317	0.0863	0.0302	b	na	na	na	na	PR202_augustus_masked-Super-Scaffold_509-processed-gene-2.84-mRNA-1	na	na	na	na	na	g41210	4756e8915c48a6ddbba0a9714b0f73db
0.6023	0.4325	0.5627	0.4458	b	na	na	na	na	PR202_augustus_masked-Super-Scaffold_893-processed-gene-1.133-mRNA-1	na	na	na	na	na	g5748	73d884a294994a027bf88909bc742910
1.2468	1.0611	1.0908	1.0777	b	good	XP_004953433.2	sita:101786495	K13519	PR202_maker-Super-Scaffold_376-augustus-gene-0.13-mRNA-1	na	na	na	na	na	g27752	654cf6bfcffb262323b79da88a3e47b2
0.0412	0.0048	0.0585	0.0042	b	good	XP_004962021.1	sita:101784824	K14806	PR202_augustus_masked-Super-Scaffold_595-processed-gene-0.115-mRNA-1	na	na	na	na	na	g12450	d8f4f09fa4034a3f6bb35a03a40654ce
0.0507	0.0279	0.048	0.0294	a	na	na	na	na	PR202_augustus_masked-Super-Scaffold_24-processed-gene-10.89-mRNA-1	na	na	na	na	na	g4874	f14f30d55d141d3c2233cab443552377
0.3259	0.1042	0.3385	0.1066	a	na	na	na	na	PR202_augustus_masked-Super-Scaffold_140-processed-gene-0.603-mRNA-1	na	na	na	na	na	g3845	05c64ea8c1e975c6d15991c5294033c0
0.0	0.003	0.0	0.0025	a	xo	XP_004975711.1	sita:101755890	K07874	PR202_maker-Super-Scaffold_39-augustus-gene-2.20-mRNA-1	na	na	na	na	na	g35918	bed291548559b506630c7c9b00715c58
0.0925	0.0253	0.0997	0.0259	b	good	XP_004986300.1	sita:101784330	K20843	PR202_maker-Super-Scaffold_255-augustus-gene-0.14-mRNA-1	na	na	na	na	na	g36316	165b66111646b80cd471f35dcc76b4dd
0.7218	0.1685	0.6844	0.18	a	na	na	na	na	PR202_maker-Super-Scaffold_395-augustus-gene-4.525-mRNA-1	na	na	na	na	na	g1381	79956fde9e0e3dd0abc1cc21ef1e7c22
0.0484	0.0025	0.0594	0.0024	b	na	na	na	na	PR202_augustus_masked-Super-Scaffold_89-processed-gene-0.164-mRNA-1	na	na	na	na	na	g41328	47a019c6d623cbee8801f0d79cd68352
0.0782	0.043	0.0658	0.045	na	na	na	na	na	PR202_maker-scaffold123|size1132357_subseq_1:93681_obj-augustus-gene-0.55-mRNA-1	na	na	na	na	na	g29655	137495e26bcd65b919214fe74f9103b7
0.0573	0.0127	0.0623	0.0131	b	xo	XP_004956741.1	na	na	PR202_augustus_masked-Super-Scaffold_146-processed-gene-2.166-mRNA-1	na	na	na	na	na	g32143	a8692dda0d4d97d7dea88b552b88dffa
63.0055	0.7373	1.8391	0.8124	b	xo	XP_004967844.2	sita:101769363	None	PR202_augustus_masked-Super-Scaffold_12-processed-gene-1.180-mRNA-1	na	na	na	na	na	g1	3291302ed99d92ba8419f2964148899f
0.0267	0.0	0.0251	0.0	a	na	na	na	na	PR202_augustus_masked-Super-Scaffold_18-processed-gene-5.650-mRNA-1	na	na	na	na	na	g32160	8c380a87ffa0823b86bccb4ecaa63758
0.009	0.0012	0.0109	0.0012	a	good	XP_004976605.2	sita:101771560	None	PR202_augustus_masked-Super-Scaffold_924-processed-gene-0.629-mRNA-1	na	na	na	na	na	g18055	e1dfb54eefe17796785018f2b745be26
0.0237	0.0117	0.0217	0.012	a	good	XP_004965454.1	sita:101768791	K01278	PR202_maker-Super-Scaffold_66-augustus-gene-0.391-mRNA-1	na	na	na	na	na	g19059	a9d1b78b3289e0a225b889c1c6c78338
0.4796	0.3381	0.4697	0.3483	b	good	XP_004974086.2	sita:101762898	None	PR202_augustus_masked-Super-Scaffold_149-processed-gene-1.497-mRNA-1	na	na	na	na	na	g47787	d27fb5f31709d9966b29d36b749e99ca
0.0808	0.0036	0.0836	0.0036	b	good	XP_004985690.1	sita:101755953	None	PR202_augustus_masked-Super-Scaffold_5062-processed-gene-0.502-mRNA-1	na	na	na	na	na	g27077	cc71c83f58c3c4100770ed90dcd78282
0.1606	0.0344	0.1582	0.0379	b	na	na	na	na	PR202_maker-Super-Scaffold_507-augustus-gene-0.110-mRNA-1	na	na	na	na	na	g11380	65fb60244a096e6ef7cfa85b0ec2219a
0.0114	0.0017	0.0134	0.0015	a	good	XP_004977553.1	sita:101774406	None	PR202_maker-Super-Scaffold_81-augustus-gene-2.61-mRNA-1	na	na	na	na	na	g17711	a7c308e9e499ac0b105c5162e9d059dd
0.0063	0.0	0.0087	0.0	a	na	na	na	na	PR202_augustus_masked-Super-Scaffold_7-processed-gene-1.266-mRNA-1	na	na	na	na	na	g13986	86931da278c8c9db0cd6977d0d5ce47d
0.0084	0.0047	0.0101	0.0045	a	xo	XP_022683740.1	sita:111257837	None	PR202_augustus_masked-Super-Scaffold_76-processed-gene-1.343-mRNA-1	na	na	na	na	na	g30386	9aa6aa112d4b1beccd8ba6655fbedf53
0.0825	0.0366	0.0747	0.0383	a	na	na	na	na	PR202_maker-Super-Scaffold_341-augustus-gene-0.15-mRNA-1	na	na	na	na	na	g1933	c55b11ba718feb3344f4ebefea2006a5
0.0483	0.0049	0.0561	0.0047	b	good	XP_004986023.1	sita:101783116	None	PR202_maker-Super-Scaffold_389-augustus-gene-0.74-mRNA-1	na	na	na	na	na	g34570	011e5b9a0a5521eda10e9d277f6cfb18
1.217	0.3783	1.1469	0.3977	b	na	na	na	na	PR202_augustus_masked-Super-Scaffold_39-processed-gene-5.232-mRNA-1	na	na	na	na	na	g5373	a2839ccf17e0b8d92952623ed8295a69
0.0202	0.0131	0.0187	0.0139	a	good	XP_004955566.1	sita:101767514	None	PR202_augustus_masked-Super-Scaffold_183-processed-gene-0.7-mRNA-1	na	na	na	na	na	g34639	25306534bfb2fc88742c385a9f22b08a
0.0	0.0	0.0	0.0	a	xo	XP_022683212.1	sita:111257613	None	PR202_augustus_masked-Super-Scaffold_25-processed-gene-3.202-mRNA-1	na	na	na	na	na	g30712	627c373d95326583dc5853a70d8c2343
0.2299	0.126	0.2238	0.1308	a	na	na	na	na	PR202_maker-Super-Scaffold_76-augustus-gene-3.372-mRNA-1	na	na	na	na	na	g8515	5a9f015c974b2c8c8b6f27e07768533e
0.144	0.0337	0.1572	0.0336	b	good	XP_004969058.1	sita:101756647	K02897	PR202_augustus_masked-Super-Scaffold_55-processed-gene-1.39-mRNA-1	na	na	na	na	na	g30599	d45c20e951fdf366b03b302b32d0b5ac
0.0	0.0	0.0	0.0	a	xo	XP_004966515.3	sita:101780682	K03781	PR202_maker-Super-Scaffold_13-augustus-gene-0.89-mRNA-1	na	na	na	na	na	g31704	33109884cd21c33df206996605281e38
0.0	0.0044	0.0	0.0041	a	xo	XP_004972311.1	sita:101784078	None	PR202_augustus_masked-Super-Scaffold_2765-processed-gene-0.311-mRNA-1	na	na	na	na	na	g4640	f4ad17a582278268239155dbf82b7db3
0.0651	0.0507	0.0652	0.0505	a	na	na	na	na	PR202_maker-Super-Scaffold_6-augustus-gene-2.456-mRNA-1	na	na	na	na	na	g38895	1e39f2ba0473d65f2e11338aa18d440b
0.0601	0.1007	0.0731	0.0946	b	good	XP_004983739.1	sita:101783908	None	PR202_maker-Super-Scaffold_4833-augustus-gene-0.205-mRNA-1	na	na	na	na	na	g2372	8475e584f8ebcc284dc423b87cf153d3
0.4798	0.1917	0.4728	0.1956	b	na	na	na	na	PR202_augustus_masked-Super-Scaffold_105-processed-gene-3.90-mRNA-1	na	na	na	na	na	g21071	63003852e712dc637ae6458b6b20f819
0.7837	0.1925	0.9039	0.1926	a	good	XP_004961722.1	sita:101765513	K14945	PR202_maker-Super-Scaffold_152-augustus-gene-3.294-mRNA-1	na	na	na	na	na	g42171	9172a6ed789ba364a5b6372d2d738fed
0.0	0.0018	0.0	0.0017	a	good	XP_022684343.1	na	na	PR202_maker-Super-Scaffold_177-augustus-gene-0.9-mRNA-1	na	na	na	na	na	g39883	06c6fad059f8abd22989d842abc1981a
0.0856	0.028	0.0925	0.0276	b	na	na	na	na	PR202_augustus_masked-Super-Scaffold_893-processed-gene-2.686-mRNA-1	na	na	na	na	na	g37640	fc3b62f01cde3640c7453a3d06cd917e
0.0332	0.0067	0.0413	0.0062	b	good	XP_022681633.1	sita:101756620	K05768	PR202_augustus_masked-Super-Scaffold_107-processed-gene-0.163-mRNA-1	na	na	na	na	na	g22596	197854b66164ff67176751fa395a082b
0.0852	0.0045	0.0939	0.0044	b	good	XP_004953442.1	sita:101755451	K12451	PR202_augustus_masked-Super-Scaffold_376-processed-gene-0.153-mRNA-1	na	na	na	na	na	g1062	97f7fa25c165e7bbbd724e2f70351c39
0.011	0.0	0.0141	0.0	a	xo	XP_004971054.1	sita:101755440	None	PR202_maker-Super-Scaffold_2765-augustus-gene-0.73-mRNA-1	na	na	na	na	na	g4596	8f0915672ba554c981695e4c85b54618
1.7129	0.8618	1.5538	0.8741	b	xo	XP_004967428.1	sita:101776903	K13606	PR202_maker-Super-Scaffold_50-augustus-gene-5.1131-mRNA-1	na	na	na	na	na	g43857	7b40d8b3d0637a008336078dd3bdb0fe
2.3316	0.2332	3.0	0.2294	a	xo	XP_004957067.1	sita:101782356	None	PR202_maker-Super-Scaffold_311-augustus-gene-2.711-mRNA-1	na	na	na	na	na	g26351	632ab89acadd582ec54fe442476e20be
0.6772	0.3516	0.6444	0.367	a	na	na	na	na	PR202_maker-Super-Scaffold_100-augustus-gene-3.25-mRNA-1	na	na	na	na	na	g10268	b9f2950ab06165c35e07f1a8fd584040
0.1166	0.054	0.0931	0.0593	b	na	na	na	na	PR202_augustus_masked-Super-Scaffold_19-processed-gene-6.22-mRNA-1	na	na	na	na	na	g15084	285d4838f5c26d0e493262a3f6f98485
0.4708	0.0895	0.4554	0.0974	b	xo	XP_004969693.1	sita:101772572	K02903	PR202_maker-Super-Scaffold_307-augustus-gene-1.435-mRNA-1	na	na	na	na	na	g38652	df0e3d85276d55311f74bb708da5167d
0.0152	0.0033	0.0168	0.0037	a	good	XP_004961711.1	sita:101760791	None	PR202_maker-Super-Scaffold_152-augustus-gene-2.599-mRNA-1	na	na	na	na	na	g17221	74cf4ed9130a4c6067077033a7294157
0.0193	0.0124	0.0191	0.0125	a	good	XP_004970330.1	sita:101783253	K01188	PR202_maker-Super-Scaffold_214-augustus-gene-0.141-mRNA-1	na	na	na	na	na	g5018	98c1ac2dd9e61b183fefe251851030e5
0.3009	0.0111	0.3163	0.0118	b	xo	XP_004978799.1	sita:101761445	K02155	PR202_augustus_masked-Super-Scaffold_266-processed-gene-1.19-mRNA-1	na	na	na	na	na	g12685	9be8bab87f212a5df6d45941423fc516
1.8663	0.1013	3.0	0.1089	b	good	XP_004964717.1	sita:101769335	K08515	PR202_maker-Super-Scaffold_357-exonerate_protein2genome-gene-0.506-mRNA-1	na	na	na	na	na	g41530	6dc9655056f083c377ff7229f38f60ed
1.5156	0.3214	1.3469	0.3434	a	na	na	na	na	PR202_augustus_masked-Super-Scaffold_7-processed-gene-12.875-mRNA-1	na	na	na	na	na	g15124	d1c44e6635427182bd886d0bb5b04b3a
0.744	0.3305	0.6832	0.3508	a	na	na	na	na	PR202_maker-Super-Scaffold_100-augustus-gene-3.75-mRNA-1	na	na	na	na	na	g10814	ffe6ac3b7a3b700ced77b5285fcc7c25
0.1789	0.0323	0.204	0.0319	a	good	XP_004977011.1	sita:101761966	None	PR202_augustus_masked-Super-Scaffold_440-processed-gene-0.240-mRNA-1	na	na	na	na	na	g2471	a9cfb9bc5bbb4cc2ce11fbd8dbd7368b
1.1133	0.827	0.9948	0.8549	a	na	na	na	na	PR202_augustus_masked-Super-Scaffold_266-processed-gene-2.76-mRNA-1	na	na	na	na	na	g16931	91ec52b5a5a57672ea3a2cfb38f2651e
1.948	0.9211	1.5742	0.9619	b	xo	XP_022683549.1	sita:111257734	None	PR202_maker-Super-Scaffold_39-augustus-gene-4.23-mRNA-1	na	na	na	na	na	g33031	049f3ba66c117c6956b3c000a300f887
0.0134	0.0011	0.0144	0.0011	a	na	na	na	na	PR202_maker-Super-Scaffold_1173-augustus-gene-1.1074-mRNA-1	na	na	na	na	na	g7585	c156fb2c43f0a339829e6bd91b89194e
0.2031	0.1416	0.1932	0.1429	b	xo	XP_004985311.1	sita:101782554	None	PR202_augustus_masked-Super-Scaffold_128-processed-gene-3.59-mRNA-1	na	na	na	na	na	g14256	95bf3cae18c6dd1983682808dd9baf2a
0.0034	0.0012	0.0037	0.0011	a	na	na	na	na	PR202_augustus_masked-Super-Scaffold_70-processed-gene-4.527-mRNA-1	na	na	na	na	na	g28751	a2f29b3053c8b08bcbd4facd04240d9a
3.2085	0.4954	2.4302	0.5253	b	na	na	na	na	PR202_augustus_masked-Super-Scaffold_1263-processed-gene-0.426-mRNA-1	na	na	na	na	na	g3017	d0f67b3eb0eae0e59a35c0f652bc3362
0.0521	0.023	0.0562	0.0228	b	na	na	na	na	PR202_maker-Super-Scaffold_538-augustus-gene-0.61-mRNA-1	na	na	na	na	na	g30970	393662a49ec484a6091993ccc5441149
0.0293	0.0153	0.0263	0.0158	a	na	na	na	na	PR202_augustus_masked-Super-Scaffold_382-processed-gene-0.798-mRNA-1	na	na	na	na	na	g41668	7f3d7a0b0cf48c94ad2fb24414193e1a
0.5032	0.3132	0.4588	0.3239	na	na	na	na	na	PR202_augustus_masked-scaffold1782|size83478_obj-processed-gene-0.52-mRNA-1	na	na	na	na	na	g43003	e54fef308427dde3cdf3a202a6d6b39e
0.0095	0.0028	0.0132	0.0025	a	xo	XP_004956951.1	sita:101769545	K00679	PR202_maker-Super-Scaffold_311-augustus-gene-3.511-mRNA-1	na	na	na	na	na	g26503	52a4dbe1e8f0e6d13907770594780a40
7.0017	0.5985	3.6672	0.6293	a	good	XP_004972447.1	sita:101761137	K10751	PR202_maker-Super-Scaffold_1536-augustus-gene-0.27-mRNA-1	na	na	na	na	na	g5978	afcb8c8d7edf822aac2da2d6f6687272
0.0506	0.0021	0.0718	0.0019	b	xo	XP_004966467.1	sita:101762306	K09487	PR202_maker-Super-Scaffold_1173-augustus-gene-0.41-mRNA-1	na	na	na	na	na	g38055	a801872cb2dae8b24fd729849b10d295
0.0196	0.0184	0.0198	0.0183	a	good	XP_022683285.1	na	na	PR202_maker-Super-Scaffold_37-augustus-gene-0.30-mRNA-1	na	na	na	na	na	g1166	bac2b532f10444eb60104149748694d6
0.2317	0.0595	0.2401	0.0609	b	xo	XP_004974838.1	sita:101773844	None	PR202_maker-Super-Scaffold_291-augustus-gene-8.522-mRNA-1	na	na	na	na	na	g30922	b12ad68be43d43e2a8b82904d2e74747
0.0072	0.0063	0.008	0.006	a	good	na	na	na	PR202_augustus_masked-Super-Scaffold_34-processed-gene-1.61-mRNA-1	na	na	na	na	na	g16268	c3f14630822ed06048b956f6ec23f8e4
0.0	0.0	0.0	0.0	a	na	na	na	na	PR202_augustus_masked-Super-Scaffold_23-processed-gene-0.466-mRNA-1	na	na	na	na	na	g26022	760711d13de30e5d64060967a9bd12ea
0.0078	0.0	0.0109	0.0	a	na	na	na	na	PR202_maker-Super-Scaffold_4-augustus-gene-1.76-mRNA-1	na	na	na	na	na	g37119	37acda8106400d9a37c8a98d29baa80c
0.1571	0.0729	0.1566	0.0766	b	xo	XP_004953216.1	sita:101771386	None	PR202_augustus_masked-Super-Scaffold_70-processed-gene-2.122-mRNA-1	na	na	na	na	na	g25814	b26fb6dabd30ab2f79530fcb804d4243
0.0	0.0032	0.0	0.0028	a	na	na	na	na	PR202_maker-Super-Scaffold_18-augustus-gene-4.19-mRNA-1	na	na	na	na	na	g30296	886220b660c73509c081eb65de49a47b
0.0733	0.0258	0.0794	0.0256	a	na	na	na	na	PR202_augustus_masked-Super-Scaffold_307-processed-gene-3.386-mRNA-1	na	na	na	na	na	g9917	34f964aaaab4977c13aeb79667b7ca6c
0.7573	0.1971	0.785	0.2057	a	good	XP_022680686.1	sita:101755648	None	PR202_augustus_masked-Super-Scaffold_152-processed-gene-2.408-mRNA-1	na	na	na	na	na	g3430	3bdda3243ed5585e3d43fe62e4a203c2
1.4567	1.0116	1.2725	1.0285	b	xo	XP_004977409.1	sita:101782229	None	PR202_augustus_masked-Super-Scaffold_266-processed-gene-2.164-mRNA-1	na	na	na	na	na	g1438	469857952e74f4baf3f666304fc3be40
0.0875	0.0316	0.0897	0.0323	b	good	XP_004951536.1	sita:101765845	None	PR202_augustus_masked-Super-Scaffold_4802-processed-gene-0.36-mRNA-1	na	na	na	na	na	g17296	18cfa364aa8427f0e0f200714c382660
0.0039	0.0025	0.0047	0.0023	a	na	na	na	na	PR202_augustus_masked-Super-Scaffold_76-processed-gene-1.366-mRNA-1	na	na	na	na	na	g7454	91e6150b2643435b3568fa057410e7fc
2.1248	0.6521	1.9441	0.674	a	xo	XP_004966516.1	sita:101781085	K13648	PR202_maker-Super-Scaffold_13-augustus-gene-0.35-mRNA-1	na	na	na	na	na	g8889	cc37d7a136f5ec8aed6c0f1ce0a6255a
0.0277	0.0041	0.0293	0.004	a	good	XP_004972327.1	sita:101758416	K03549	PR202_maker-Super-Scaffold_179-augustus-gene-0.990-mRNA-1	na	na	na	na	na	g2989	905ddad5ed953bcddd242791e94866af
0.0194	0.0	0.0203	0.0	b	good	XP_004961243.2	sita:101784001	None	PR202_augustus_masked-Super-Scaffold_69-processed-gene-1.298-mRNA-1	na	na	na	na	na	g40818	28ec196993c2326ccea101b0870774c8
0.0209	0.0185	0.0189	0.0194	a	good	XP_012700495.1	sita:101785216	K01733	PR202_augustus_masked-Super-Scaffold_2499-processed-gene-1.604-mRNA-1	na	na	na	na	na	g3196	18a098155a3056f89fef8f60ac3d1bf1
0.0439	0.0312	0.0399	0.0324	a	xo	XP_004985828.1	sita:101774870	None	PR202_maker-Super-Scaffold_210-exonerate_protein2genome-gene-1.278-mRNA-1	na	na	na	na	na	g36526	4125156d0e937f0510b8f90a36f787a1
0.0053	0.001	0.0062	0.001	a	good	XP_004959963.1	sita:101760650	None	PR202_maker-Super-Scaffold_411-augustus-gene-0.401-mRNA-1	na	na	na	na	na	g21513	e060d6410ea535af93ca5f2f4bcb987c
0.025	0.0108	0.0251	0.0111	b	na	na	na	na	PR202_maker-Super-Scaffold_2539-augustus-gene-0.534-mRNA-1	na	na	na	na	na	g43539	45c23fea58892dbc8298b418f1607948
0.007	0.0026	0.008	0.0025	a	na	na	na	na	PR202_maker-Super-Scaffold_70-augustus-gene-4.381-mRNA-1	na	na	na	na	na	g15238	30b85420d83a576b398557db543f21f4
0.5998	0.3632	0.5243	0.3854	b	good	XP_004968405.1	sita:101753273	K04124	PR202_maker-Super-Scaffold_4858-augustus-gene-0.512-mRNA-1	na	na	na	na	na	g34180	a11157ec0a5207d176256f0f3a0224dc
0.0	0.0	0.0	0.0	b	good	XP_022680349.1	na	na	PR202_maker-Super-Scaffold_16-augustus-gene-3.1090-mRNA-1	na	na	na	na	na	g16143	215ada85fbb0dc8d602871716fde3664
0.0659	0.0253	0.0825	0.0235	b	good	XP_004967713.1	sita:101753006	K20782	PR202_maker-Super-Scaffold_357-augustus-gene-0.284-mRNA-1	na	na	na	na	na	g5660	13b18df31abb89601e7df591d93ea1a9
0.9625	0.3516	0.9806	0.355	b	good	XP_004965697.1	sita:101767587	None	PR202_augustus_masked-Super-Scaffold_107-processed-gene-0.179-mRNA-1	na	na	na	na	na	g34700	19d3fb116b1f8be074ddcc33621a2b42
0.1212	0.0464	0.1098	0.0495	b	na	na	na	na	PR202_maker-Super-Scaffold_435-augustus-gene-2.835-mRNA-1	na	na	na	na	na	g29456	1835b7fe74e27dc47ff1f3d81ad53f0a
0.0534	0.0196	0.0548	0.02	b	good	XP_022680013.1	na	na	PR202_maker-Super-Scaffold_243-augustus-gene-2.52-mRNA-1	na	na	na	na	na	g17507	b5b3281433e92cc731621dbe43385457
0.3215	0.1978	0.3172	0.1993	a	na	na	na	na	PR202_augustus_masked-Super-Scaffold_142-processed-gene-0.340-mRNA-1	na	na	na	na	na	g36906	12082b96e62ca5a522acdf2e7c27743e
0.9082	0.2919	0.9406	0.2929	b	na	na	na	na	PR202_maker-Super-Scaffold_101-augustus-gene-2.3-mRNA-1	na	na	na	na	na	g4305	b4750351998eee068a8b62d70c955c42
0.044	0.0133	0.0531	0.0124	b	good	XP_022682818.1	na	na	PR202_maker-Super-Scaffold_299-augustus-gene-0.61-mRNA-1	na	na	na	na	na	g44693	8d2cd716e20d487ecef0f73fcbe4bb98
0.4566	0.3399	0.4444	0.3487	b	good	XP_014660615.1	sita:101773786	None	PR202_augustus_masked-Super-Scaffold_4803-processed-gene-0.82-mRNA-1	na	na	na	na	na	g17249	5cf428b5e5bae0f766cd1dd0ebf8df6a
0.0	0.0	0.0	0.0	a	na	na	na	na	PR202_maker-Super-Scaffold_7-augustus-gene-2.34-mRNA-1	na	na	na	na	na	g21165	34e5ecf1cf75dc47426bf4fc50310d3e
6.4296	0.6082	1.8438	0.6763	b	xo	XP_004984334.1	sita:101777709	K18158	PR202_augustus_masked-Super-Scaffold_202-processed-gene-0.48-mRNA-1	na	na	na	na	na	g24325	9511e3468997f30a2ae97d2a00bb4eff
0.109	0.0606	0.1067	0.0627	b	good	XP_004969851.1	sita:101766115	K03978	PR202_maker-Super-Scaffold_332-augustus-gene-0.275-mRNA-1	na	na	na	na	na	g27228	7dfccba74ed46770dc1f916f1fa20964
0.0071	0.0	0.0066	0.0	a	xo	XP_004971060.1	na	na	PR202_augustus_masked-Super-Scaffold_2765-processed-gene-0.326-mRNA-1	na	na	na	na	na	g4601	6751adb4943f19f4579723cde9dec0c2
0.0029	0.0014	0.0041	0.0013	a	na	na	na	na	PR202_maker-Super-Scaffold_210-augustus-gene-3.865-mRNA-1	na	na	na	na	na	g27203	7adc9547003df076e4990af2cf41203b
0.0174	0.0059	0.0225	0.0053	b	na	na	na	na	PR202_maker-Super-Scaffold_70-augustus-gene-1.2-mRNA-1	na	na	na	na	na	g36046	d7920f19cc3c13f5ac5d05809ac32a85
0.1376	0.0222	0.1392	0.024	b	na	na	na	na	PR202_augustus_masked-Super-Scaffold_2628-processed-gene-1.81-mRNA-1	na	na	na	na	na	g16022	6489806a8de8eab7ee691bc7cf9f7060
0.0694	0.0017	0.0714	0.0017	b	na	na	na	na	PR202_maker-Super-Scaffold_8-augustus-gene-2.91-mRNA-1	na	na	na	na	na	g32759	3eb2f1f5b935c26e03f335417588e1bf
0.0361	0.0066	0.0414	0.0064	b	xo	XP_004984942.1	sita:101773101	None	PR202_augustus_masked-Super-Scaffold_128-processed-gene-3.140-mRNA-1	na	na	na	na	na	g1970	e69a23058f71fc0258faa070275343d3
0.0307	0.0118	0.0389	0.0107	b	good	XP_004969964.2	sita:101777464	None	PR202_maker-Super-Scaffold_352-augustus-gene-0.659-mRNA-1	na	na	na	na	na	g21430	04f6176a4ac264ed80d78ba444f2f400
0.0088	0.018	0.0098	0.0181	a	na	na	na	na	PR202_augustus_masked-Super-Scaffold_382-processed-gene-0.977-mRNA-1	na	na	na	na	na	g7693	2a3d39ca24837b27d2eee75d492b05fd
0.0652	0.0418	0.0646	0.043	a	na	na	na	na	PR202_maker-Super-Scaffold_39-augustus-gene-2.80-mRNA-1	na	na	na	na	na	g38024	794292f5edd48321899187a9624d09b3
0.0378	0.0086	0.0319	0.0103	a	na	na	na	na	PR202_maker-Super-Scaffold_18-augustus-gene-5.12-mRNA-1	na	na	na	na	na	g3736	0882668b386cbe0cee60a353d63c842f
0.0001	0.005	0.0	0.0042	a	na	na	na	na	PR202_augustus_masked-Super-Scaffold_76-processed-gene-3.55-mRNA-1	na	na	na	na	na	g33724	5457cd80e4879b4d766b11db8cfda0bb
0.003	0.0	0.0027	0.0	a	na	na	na	na	PR202_maker-Super-Scaffold_341-augustus-gene-1.441-mRNA-1	na	na	na	na	na	g22508	67e95e434da88a5893dd80daada4bb97
0.2189	0.1088	0.2236	0.1097	b	na	na	na	na	PR202_maker-Super-Scaffold_435-augustus-gene-0.48-mRNA-1	na	na	na	na	na	g27595	5fd029d43246526b5b6b502e1fc040ed
0.0284	0.0113	0.0227	0.013	a	na	na	na	na	PR202_maker-Super-Scaffold_24-augustus-gene-10.52-mRNA-1	na	na	na	na	na	g14913	4a633d4b9abdcdc18c9060ebb17a4547
0.4594	0.3768	0.4765	0.3736	a	na	na	na	na	PR202_augustus_masked-Super-Scaffold_291-processed-gene-6.145-mRNA-1	na	na	na	na	na	g12210	7a208870b3ca5b2e72f52adaf048ae56
3.5088	1.0514	3.0941	1.0661	a	na	na	na	na	PR202_maker-Super-Scaffold_18-augustus-gene-6.684-mRNA-1	na	na	na	na	na	g17808	987709b531dde987d1a989abfbf863a3
0.0406	0.0345	0.0465	0.0333	b	good	XP_022682751.1	na	na	PR202_augustus_masked-Super-Scaffold_133-processed-gene-0.98-mRNA-1	na	na	na	na	na	g27335	dccaa34382b370d4bcc825e55e014f80
0.0	0.0	0.0	0.0	a	na	na	na	na	PR202_augustus_masked-Super-Scaffold_24-processed-gene-6.328-mRNA-1	na	na	na	na	na	g119	7efe317dd65bbf25424da576082a7dbc
0.0567	0.0161	0.0643	0.0154	b	xo	XP_004976367.1	sita:101770896	None	PR202_maker-Super-Scaffold_39-augustus-gene-7.743-mRNA-1	na	na	na	na	na	g34323	8dc30ac97592800b0754792f186e360f
0.0828	0.0263	0.1052	0.0243	b	good	XP_004960730.1	sita:101754289	None	PR202_augustus_masked-scaffold811|size334221_obj-processed-gene-0.30-mRNA-1	na	na	na	na	na	g9378	f4545f797bb54410e24145ca1d720622
0.1484	0.0523	0.1462	0.0557	b	good	XP_004962867.1	sita:101776457	K00430	PR202_maker-Super-Scaffold_124-augustus-gene-1.28-mRNA-1	na	na	na	na	na	g5406	d04582592f1f6aec11b183585ac8d5ba
0.6831	0.1715	0.6688	0.1789	a	xo	XP_004953949.1	sita:101781644	K01087	PR202_maker-Super-Scaffold_84-augustus-gene-5.499-mRNA-1	na	na	na	na	na	g23878	973302b313373b1e89c414e09fe97b7f
0.1124	0.0704	0.1226	0.0691	b	xo	XP_022682655.1	na	na	PR202_augustus_masked-Super-Scaffold_128-processed-gene-4.599-mRNA-1	na	na	na	na	na	g5018	6998880e000c1f9369dda1d1e855c48b
0.0	0.002	0.0	0.0017	a	na	na	na	na	PR202_augustus_masked-Super-Scaffold_7-processed-gene-3.578-mRNA-1	na	na	na	na	na	g25713	468c435cd4628e35226752641b96adf0
0.0711	0.0133	0.0863	0.0125	b	na	na	na	na	PR202_maker-Super-Scaffold_345-augustus-gene-0.62-mRNA-1	na	na	na	na	na	g17930	b84588ffd98db9e87d031e5786b25943
0.0051	0.0019	0.0055	0.0019	a	na	na	na	na	PR202_maker-Super-Scaffold_266-augustus-gene-2.1002-mRNA-1	na	na	na	na	na	g20289	e7f4dce2fee287e90acafd42de400efe
0.7994	0.0198	0.8647	0.0256	b	na	na	na	na	PR202_maker-Super-Scaffold_307-augustus-gene-4.329-mRNA-1	na	na	na	na	na	g7956	3076bd0a3bdb621bd07387ff45525a11
0.0897	0.0666	0.0979	0.0656	b	good	XP_004957383.1	sita:101773431	K03505	PR202_augustus_masked-Super-Scaffold_149-processed-gene-1.495-mRNA-1	na	na	na	na	na	g47786	03935dc7c83e81cd5c387695ca4526d9
0.0198	0.0067	0.0212	0.0066	a	xo	XP_004954342.1	sita:101763160	None	PR202_maker-Super-Scaffold_158-augustus-gene-0.60-mRNA-1	na	na	na	na	na	g32523	38b11a918753840ab4fc04dedcdcdc65
0.06	0.0507	0.0624	0.0494	a	na	na	na	na	PR202_maker-Super-Scaffold_7-augustus-gene-8.523-mRNA-1	na	na	na	na	na	g39198	a9ec74099a2166db125b52d4d666eb39
2.073	0.478	1.8686	0.5016	a	na	na	na	na	PR202_maker-Super-Scaffold_18-augustus-gene-5.17-mRNA-1	na	na	na	na	na	g3722	545837bb1082270214a50f987a65d2b6
0.0	0.0	0.0	0.0	a	good	XP_004977523.1	sita:101763194	None	PR202_augustus_masked-Super-Scaffold_81-processed-gene-2.299-mRNA-1	na	na	na	na	na	g17693	bdd06e01430bfb816875bac460da517e
0.0	0.0	0.0	0.0	a	xo	XP_004969844.1	sita:101763542	None	PR202_maker-Super-Scaffold_307-exonerate_protein2genome-gene-0.231-mRNA-1	na	na	na	na	na	g8849	49692bb88cf7082849175a2454ea1557
0.0	0.0	0.0	0.0	a	na	na	na	na	PR202_augustus_masked-Super-Scaffold_18-processed-gene-6.519-mRNA-1	na	na	na	na	na	g34567	317f8d366f72b0a7a592f7f32d86bd5c
0.0137	0.0026	0.016	0.0024	a	good	XP_004973925.1	sita:101766553	None	PR202_maker-Super-Scaffold_37-augustus-gene-0.39-mRNA-1	na	na	na	na	na	g41759	8530c5417ad0c56a37a94e06496615da
0.8334	0.4418	0.7806	0.4692	b	good	XP_022685093.1	sita:101771785	None	PR202_augustus_masked-Super-Scaffold_376-processed-gene-0.205-mRNA-1	na	na	na	na	na	g28748	f59daa7d0e7f87a7d835eca6564e3dfd
0.084	0.0131	0.0821	0.0142	a	na	na	na	na	PR202_maker-Super-Scaffold_7-augustus-gene-8.508-mRNA-1	na	na	na	na	na	g35846	dc57ebbc52b59e15c0ac38843b821853
1.5708	0.2315	1.818	0.2417	a	good	XP_004961826.1	sita:101776173	None	PR202_augustus_masked-Super-Scaffold_152-processed-gene-4.94-mRNA-1	na	na	na	na	na	g14620	3a31891126f8200ea88624736e2f93a9
0.7283	0.0829	0.927	0.0829	na	xo	XP_004956414.1	sita:101786393	K07874	PR202_maker-Super-Scaffold_95-augustus-gene-4.681-mRNA-1	na	na	na	na	na	g377	2a3935ac6545691868e8eaadfd12d51c
0.1287	0.0165	0.133	0.0165	b	good	XP_004978025.2	sita:101782643	K01179	PR202_maker-Super-Scaffold_2752-augustus-gene-0.74-mRNA-1	na	na	na	na	na	g35924	17478847e69d0e4c14933a9b3e91009f
59.1087	0.7055	3.0	0.7697	a	good	XP_004958620.1	sita:101752933	None	PR202_maker-Super-Scaffold_34-augustus-gene-1.591-mRNA-1	na	na	na	na	na	g24714	06372ca1b3d3989a9eb3554199bcc1fe
0.0194	0.0128	0.0228	0.012	a	xo	XP_004981911.1	sita:101756869	None	PR202_maker-Super-Scaffold_210-augustus-gene-1.27-mRNA-1	na	na	na	na	na	g4702	9076c758c5bb7df470afd8c78dde9eeb
0.0091	0.0037	0.0096	0.0037	a	xo	XP_004969818.1	sita:101753132	None	PR202_augustus_masked-Super-Scaffold_307-processed-gene-0.27-mRNA-1	na	na	na	na	na	g8887	300d1cdc75e1d73ea0f51d2c9af0b5c5
0.2101	0.0512	0.2094	0.0541	b	good	XP_004952727.1	sita:101780717	None	PR202_augustus_masked-Super-Scaffold_453-processed-gene-1.548-mRNA-1	na	na	na	na	na	g49886	a567043d9126eed7b45fdda656606c73
0.017	0.0	0.0161	0.0	a	xo	XP_004965675.1	sita:101758517	None	PR202_augustus_masked-Super-Scaffold_253-processed-gene-0.65-mRNA-1	na	na	na	na	na	g22595	53508ba601090529ff0917579f8aeaef
0.0033	0.0	0.005	0.0	a	good	XP_004955449.1	sita:101754258	K02641	PR202_maker-Super-Scaffold_88-augustus-gene-0.507-mRNA-1	na	na	na	na	na	g11224	cee65396a141cce5670e776dafa404f6
0.0032	0.0014	0.0041	0.0013	a	xo	XP_004957214.1	sita:101772769	K04043	PR202_maker-Super-Scaffold_311-augustus-gene-1.17-mRNA-1	na	na	na	na	na	g25040	eeed4cd0c6f2538ff162ff2f4b495604
0.0472	0.0109	0.0497	0.0109	a	good	XP_004974889.2	sita:101769266	None	PR202_augustus_masked-Super-Scaffold_37-processed-gene-1.541-mRNA-1	na	na	na	na	na	g15870	f3e8381455ec4e0d5d9fa10caba555d1
0.2438	0.0892	0.2835	0.0862	b	good	XP_004953709.1	sita:101756800	K21485	PR202_augustus_masked-Super-Scaffold_692-processed-gene-0.271-mRNA-1	na	na	na	na	na	g35602	1f6dcae9506a9ad9b9dc0a8083abcea9
0.5158	0.2315	0.487	0.2444	a	good	XP_004961267.1	sita:101758626	None	PR202_maker-Super-Scaffold_2499-augustus-gene-1.643-mRNA-1	na	na	na	na	na	g28461	29cd74d968623af6c2a7ebcff32037a5
0.3353	0.2196	0.3402	0.2222	b	xo	XP_022682211.1	na	na	PR202_augustus_masked-Super-Scaffold_128-processed-gene-2.252-mRNA-1	na	na	na	na	na	g6267	978a812cf118be6f66189c7845bf684b
0.6197	0.291	0.589	0.3162	a	xo	XP_022683212.1	sita:111257613	None	PR202_augustus_masked-Super-Scaffold_25-processed-gene-3.202-mRNA-1	na	na	na	na	na	g29047	98fe2a20c856ad4a79c72027a88697a4
0.0674	0.0031	0.0894	0.0028	b	na	na	na	na	PR202_maker-Super-Scaffold_210-augustus-gene-2.25-mRNA-1	na	na	na	na	na	g25211	56810662a01a69437ae060da7a74d135
0.0103	0.0013	0.0108	0.0012	a	good	XP_004983887.1	sita:101774987	None	PR202_augustus_masked-scaffold944|size276584_obj-processed-gene-0.0-mRNA-1	na	na	na	na	na	g40977	c118abb1c2b693da9f84ade852333f0f
0.0512	0.038	0.0571	0.0365	b	xo	XP_004957018.1	sita:101762100	None	PR202_augustus_masked-Super-Scaffold_10-processed-gene-4.883-mRNA-1	na	na	na	na	na	g12217	8e75bcbf64c41e0ade81898f001e0e67
0.9827	0.1675	1.0097	0.1771	a	na	na	na	na	PR202_maker-Super-Scaffold_25-augustus-gene-1.73-mRNA-1	na	na	na	na	na	g29535	3827c9628acc0a59116812c440020b46
0.0127	0.0	0.0143	0.0	a	good	na	na	na	PR202_augustus_masked-Super-Scaffold_152-processed-gene-3.494-mRNA-1	na	na	na	na	na	g26436	27e61d985693865925ddb2e1bd137e32
1.2301	0.1782	1.1213	0.2004	b	na	na	na	na	PR202_augustus_masked-Super-Scaffold_435-processed-gene-2.0-mRNA-1	na	na	na	na	na	g138	88b80d0deabee7f0a29cbdbd1943bfad
0.0217	0.0211	0.0254	0.02	b	na	na	na	na	PR202_maker-Super-Scaffold_893-augustus-gene-0.23-mRNA-1	na	na	na	na	na	g24137	2930827d31c0123a4e54b43de90892b0
0.0202	0.0	0.0303	0.0	b	good	XP_004965488.1	sita:101784577	None	PR202_maker-Super-Scaffold_3-augustus-gene-4.582-mRNA-1	na	na	na	na	na	g45255	a867a05c525d8db90b8d27b8be3d32a2
0.7775	0.0646	0.8045	0.0743	b	na	na	na	na	PR202_augustus_masked-Super-Scaffold_254-processed-gene-0.156-mRNA-1	na	na	na	na	na	g20195	73815f6d3200f74152823bec83da7a48
0.0531	0.0107	0.0639	0.0101	a	good	XP_004951360.1	sita:101763692	None	PR202_augustus_masked-Super-Scaffold_593-processed-gene-0.316-mRNA-1	na	na	na	na	na	g11289	ddcab1f06f42c2925ca277fee6c5088d
0.1049	0.0119	0.1127	0.0127	b	na	na	na	na	PR202_maker-Super-Scaffold_17-augustus-gene-4.13-mRNA-1	na	na	na	na	na	g42354	0569d2a3d1e1cd027af922f74ec8d704
0.1129	0.0691	0.108	0.0709	b	good	XP_004953483.1	sita:101771528	None	PR202_augustus_masked-Super-Scaffold_176-processed-gene-1.366-mRNA-1	na	na	na	na	na	g31355	c3863eae257514831b8dcd31fa733357
0.0182	0.0024	0.0227	0.0022	a	xo	XP_004957325.1	sita:101785715	None	PR202_augustus_masked-Super-Scaffold_10-processed-gene-2.119-mRNA-1	na	na	na	na	na	g4111	c5a94ed54ec6a1bad139d4a51bb0a78f
0.0796	0.0372	0.0935	0.0355	a	good	XP_004981410.2	sita:101760668	None	PR202_augustus_masked-Super-Scaffold_85-processed-gene-0.0-mRNA-1	na	na	na	na	na	g3926	4cc26805734cc26c7c51b507a6e5570c
0.0256	0.0323	0.0264	0.0328	b	na	na	na	na	PR202_augustus_masked-Super-Scaffold_507-processed-gene-1.978-mRNA-1	na	na	na	na	na	g30196	671c66946142851bc3c7ec819cce3cc2
0.1212	0.0548	0.1207	0.056	b	na	na	na	na	PR202_maker-Super-Scaffold_2591-augustus-gene-0.869-mRNA-1	na	na	na	na	na	g21528	c8ecb0b740d8d93e413717734959a1ea
62.0209	0.8816	3.0	1.0058	a	na	na	na	na	PR202_augustus_masked-Super-Scaffold_100-processed-gene-1.159-mRNA-1	na	na	na	na	na	g47235	a820801dfaa6cb8a44bdd9bb06f509f4
0.6563	0.4679	0.6347	0.4717	a	na	na	na	na	PR202_augustus_masked-Super-Scaffold_7-processed-gene-8.318-mRNA-1	na	na	na	na	na	g11667	712869e0eb7e3509f19e05e8c9d971e0
0.08	0.016	0.092	0.0157	b	good	XP_004958611.1	na	na	PR202_augustus_masked-Super-Scaffold_16-processed-gene-3.856-mRNA-1	na	na	na	na	na	g15511	97cbec04a29b7ddd1e8e1381a94d847a
0.075	0.0304	0.0803	0.0301	b	good	XP_004962830.1	sita:101762004	None	PR202_maker-Super-Scaffold_124-augustus-gene-1.21-mRNA-1	na	na	na	na	na	g32556	2667f9640b94803bca077fe0c90a5437
0.0	0.0	0.0	0.0	a	na	na	na	na	PR202_augustus_masked-Super-Scaffold_838-processed-gene-0.77-mRNA-1	na	na	na	na	na	g2671	b3d5449cec37ea8bb65e7ae56be5c5e9
0.071	0.0115	0.0766	0.0112	b	good	XP_004952542.1	sita:101771656	None	PR202_maker-Super-Scaffold_27-augustus-gene-0.422-mRNA-1	na	na	na	na	na	g47766	9132d7a9dd8b25fe88826a11067b9ff3
0.0588	0.0201	0.0555	0.0211	b	xo	XP_004971136.1	sita:101754359	K20870	PR202_maker-Super-Scaffold_2765-augustus-gene-0.10-mRNA-1	na	na	na	na	na	g23885	bc6e9cb740370517ca11e1dfe41db34e
0.1206	0.0461	0.1338	0.0452	b	na	na	na	na	PR202_augustus_masked-Super-Scaffold_435-processed-gene-2.86-mRNA-1	na	na	na	na	na	g11588	ff07139ef635fca9507b88cb1ddeef86
0.7923	0.1252	0.9052	0.1273	b	xo	XP_022681578.1	na	na	PR202_maker-Super-Scaffold_10-augustus-gene-4.641-mRNA-1	na	na	na	na	na	g23288	47811b342819a375d0261317f15a09bf
0.6078	0.1668	0.6794	0.1672	a	na	na	na	na	PR202_maker-Super-Scaffold_7-augustus-gene-12.65-mRNA-1	na	na	na	na	na	g22926	dde87df0770e2d3a859441e0d813a454
0.0	0.0008	0.0	0.0009	a	xo	XP_004962215.1	sita:101760934	None	PR202_maker-Super-Scaffold_76-augustus-gene-5.550-mRNA-1	na	na	na	na	na	g16943	328795274279c35b6f43b534f3607e8f
0.0165	0.0026	0.0167	0.0027	a	na	na	na	na	PR202_maker-Super-Scaffold_100-augustus-gene-3.121-mRNA-1	na	na	na	na	na	g1428	aa2581f4d45e87d026a07d3014014ae8
1.1217	0.4963	0.9726	0.5318	a	good	XP_004981259.1	sita:101767301	None	PR202_augustus_masked-Super-Scaffold_85-processed-gene-0.139-mRNA-1	na	na	na	na	na	g24064	1da92dbb34296dda9e64e043ad73bd53
0.0626	0.0208	0.0764	0.0193	b	na	na	na	na	PR202_maker-Super-Scaffold_435-exonerate_protein2genome-gene-1.379-mRNA-1	na	na	na	na	na	g8237	7e7a08df4684e4684d31b7c229eff7e9
0.0593	0.0108	0.0619	0.0108	b	xo	XP_004970798.1	sita:101760033	K03921	PR202_augustus_masked-Super-Scaffold_128-processed-gene-2.213-mRNA-1	na	na	na	na	na	g6430	78cf0f1a5f844efb2e7fb3b6506eb20e
0.5392	0.1535	0.5029	0.1648	b	good	XP_004955148.1	sita:101763720	None	PR202_maker-Super-Scaffold_376-augustus-gene-0.17-mRNA-1	na	na	na	na	na	g27738	1c6e4c7e9a90c0404b892eba7557d893
0.0061	0.0025	0.008	0.0023	a	na	na	na	na	PR202_maker-Super-Scaffold_828-augustus-gene-0.122-mRNA-1	na	na	na	na	na	g22742	3df5f4aadc4d17b594008c9e5d30c3f5
0.6941	0.0934	0.8647	0.0932	b	na	na	na	na	PR202_maker-Super-Scaffold_6-augustus-gene-3.34-mRNA-1	na	na	na	na	na	g3192	03448f31c8ddb79b5550fd4095a127a6
0.0258	0.0149	0.0315	0.014	a	good	XP_022680422.1	sita:101757374	None	PR202_augustus_masked-Super-Scaffold_37-processed-gene-0.431-mRNA-1	na	na	na	na	na	g45778	a76a249c2883528ab9c0ebddadaf5ef1
0.7455	0.2394	0.8659	0.2321	b	xo	XP_004976358.1	na	na	PR202_maker-Super-Scaffold_39-augustus-gene-7.740-mRNA-1	na	na	na	na	na	g23418	8ed8083de51139ad924631efbe7e3999
0.0147	0.005	0.0169	0.0048	b	na	na	na	na	PR202_maker-Super-Scaffold_63-augustus-gene-0.52-mRNA-1	na	na	na	na	na	g37640	a465e02f46a3ee222700f78d7323ce0a
0.1024	0.0001	0.1124	0.0	b	good	XP_004965601.1	sita:101763254	K02974	PR202_maker-Super-Scaffold_332-augustus-gene-0.320-mRNA-1	na	na	na	na	na	g6018	62826282079fec90e2d29e7a89941d7d
0.0967	0.0691	0.1037	0.0685	a	na	na	na	na	PR202_augustus_masked-Super-Scaffold_100-processed-gene-3.374-mRNA-1	na	na	na	na	na	g19282	fbab4005e993a401b59797c3fe78c901
0.0456	0.0033	0.0517	0.0032	b	good	XP_004985790.1	sita:101758928	K01681	PR202_maker-Super-Scaffold_389-augustus-gene-0.3-mRNA-1	na	na	na	na	na	g3736	123697069934ec505c3de57529ff14fa
0.0683	0.0186	0.0715	0.0201	na	good	XP_004971435.1	sita:101770186	None	PR202_maker-Super-Scaffold_179-augustus-gene-0.1099-mRNA-1	na	na	na	na	na	g4773	f81a7b22b51db0baca1ed01ae7199f1b
0.0422	0.0206	0.0517	0.0193	a	xo	XP_004951437.1	sita:101759760	K13993	PR202_augustus_masked-Super-Scaffold_25-processed-gene-1.102-mRNA-1	na	na	na	na	na	g10051	41e65a0269fb1da0071c6aa712bd3d29
0.0171	0.0071	0.0165	0.0071	a	na	na	na	na	PR202_augustus_masked-Super-Scaffold_6-processed-gene-2.126-mRNA-1	na	na	na	na	na	g9925	06f8a4db40ed09fd1e3c2b3539c139f0
0.4315	0.3438	0.4516	0.3385	b	xo	XP_022679754.1	sita:101778481	None	PR202_augustus_masked-Super-Scaffold_10-processed-gene-4.836-mRNA-1	na	na	na	na	na	g2271	ec0f757b7161fc34e72c3395efdd50d8
0.1295	0.0191	0.1229	0.0205	b	good	XP_004975763.1	sita:101777099	K01580	PR202_maker-Super-Scaffold_2752-augustus-gene-0.31-mRNA-1	na	na	na	na	na	g44548	199a58e8ca0e48157708c2dee353877e
0.0	0.0025	0.0	0.0025	a	good	XP_022680582.1	na	na	PR202_maker-Super-Scaffold_152-augustus-gene-8.260-mRNA-1	na	na	na	na	na	g30894	5b4f7f48fee79df487d06eec88616f09
1.9686	0.7416	1.7296	0.7805	a	na	na	na	na	PR202_augustus_masked-Super-Scaffold_1263-processed-gene-0.199-mRNA-1	na	na	na	na	na	g11826	d44b07c4a5338a45979f4c3daaf0c673
0.0363	0.0044	0.0482	0.0039	b	good	XP_004958582.1	na	na	PR202_maker-Super-Scaffold_16-augustus-gene-2.91-mRNA-1	na	na	na	na	na	g16252	e2887e26e283e7420bfb57195427a232
0.1023	0.0702	0.1171	0.0675	b	good	XP_004975819.1	sita:101763454	None	PR202_maker-Super-Scaffold_2752-augustus-gene-0.102-mRNA-1	na	na	na	na	na	g14489	3307c826d7216d2eee95dc29a7adaa44
0.0	0.0	0.0	0.0	a	na	na	na	na	PR202_maker-Super-Scaffold_307-augustus-gene-0.584-mRNA-1	na	na	na	na	na	g18991	3ea4b8bff1853f0b4e7e0c72de808643
0.0081	0.0149	0.0091	0.0143	a	na	na	na	na	PR202_augustus_masked-Super-Scaffold_18-processed-gene-4.205-mRNA-1	na	na	na	na	na	g30294	f6603c509968885bea0e62ba006dfd4e
0.0204	0.0117	0.027	0.0107	b	na	na	na	na	PR202_maker-Super-Scaffold_435-augustus-gene-2.821-mRNA-1	na	na	na	na	na	g28351	78f22a896ca248404b0fd1014670d2b2
0.0169	0.0046	0.0169	0.0048	a	xo	XP_004967502.1	sita:101773526	None	PR202_augustus_masked-Super-Scaffold_12-processed-gene-4.47-mRNA-1	na	na	na	na	na	g4249	ada7198653f8a49e513453bd8bac1f9b
0.0366	0.0019	0.0425	0.0018	b	good	XP_004952823.1	sita:101780973	K00434	PR202_maker-Super-Scaffold_453-augustus-gene-2.21-mRNA-1	na	na	na	na	na	g15433	46bb557ca246fe881ab4f741a05121d6
0.0071	0.0	0.0099	0.0	a	good	XP_004969906.1	sita:101753827	K15507	PR202_maker-Super-Scaffold_334-exonerate_protein2genome-gene-0.717-mRNA-1	na	na	na	na	na	g15636	14a2cec3cd91d1a4bfae45a2fa53a1c4
0.1112	0.0328	0.1143	0.0332	b	na	na	na	na	PR202_augustus_masked-Super-Scaffold_271-processed-gene-0.445-mRNA-1	na	na	na	na	na	g25977	c5fe448bd9f8e3de716f72b752503f12
0.0052	0.0	0.0081	0.0	a	na	na	na	na	PR202_maker-Super-Scaffold_22-augustus-gene-6.1-mRNA-1	na	na	na	na	na	g36837	0bef2c93a7769129af90b09f728927fd
0.1129	0.0262	0.1253	0.0256	b	xo	XP_004953105.1	sita:101758003	None	PR202_augustus_masked-Super-Scaffold_70-processed-gene-1.566-mRNA-1	na	na	na	na	na	g34267	45c1b80deeb9495383e2f68d4240b6b9
0.0	0.0013	0.0	0.0012	a	na	na	na	na	PR202_augustus_masked-Super-Scaffold_291-processed-gene-4.114-mRNA-1	na	na	na	na	na	g37854	a181d266671d301ed1ab6471a7d16f5b
0.7654	0.1988	0.7377	0.2127	a	na	na	na	na	PR202_augustus_masked-Super-Scaffold_285-processed-gene-0.69-mRNA-1	na	na	na	na	na	g17427	b4074877afd597f561dc600ee76fb759
2.0629	0.7321	1.6299	0.7758	b	good	XP_012701464.1	sita:101781923	None	PR202_augustus_masked-Super-Scaffold_352-processed-gene-0.191-mRNA-1	na	na	na	na	na	g3288	6317eb470625f4b8dd5c47129c7bba17
0.0045	0.0036	0.0054	0.0034	a	good	XP_012702020.1	sita:101761120	None	PR202_maker-Super-Scaffold_214-augustus-gene-0.96-mRNA-1	na	na	na	na	na	g14676	ca366fe0e5e713b8308e0a8afc861a2f
0.0	0.0	0.0	0.0	a	xo	XP_004965794.1	sita:101775132	None	PR202_augustus_masked-Super-Scaffold_253-processed-gene-1.527-mRNA-1	na	na	na	na	na	g3325	8b78a9907856bbbcbedcd718c613bbee
0.8945	0.3567	0.8457	0.3775	b	na	na	na	na	PR202_maker-Super-Scaffold_13-augustus-gene-1.80-mRNA-1	na	na	na	na	na	g30727	596c147e4e7a39ca3570a736976f1f82
0.1079	0.0329	0.126	0.0313	b	na	na	na	na	PR202_maker-Super-Scaffold_2539-augustus-gene-0.537-mRNA-1	na	na	na	na	na	g43556	1a8ae7f6df432038bb7540e3be014123
0.0	0.0013	0.0	0.0013	b	na	na	na	na	PR202_maker-Super-Scaffold_63-augustus-gene-0.7-mRNA-1	na	na	na	na	na	g5738	1cd16eee27d1dd205c680203a19fea50
0.1812	0.0445	0.177	0.0466	b	na	na	na	na	PR202_augustus_masked-Super-Scaffold_147-processed-gene-0.122-mRNA-1	na	na	na	na	na	g8572	ce681d1d799b027fff0d28756cb72074
0.0079	0.0024	0.0102	0.0022	a	xo	XP_004957323.1	sita:101784921	K09562	PR202_maker-Super-Scaffold_10-augustus-gene-2.209-mRNA-1	na	na	na	na	na	g4109	35789898ad951aa8b4dc4e87ec34e357
0.1762	0.0176	0.1743	0.0193	a	na	na	na	na	PR202_maker-Super-Scaffold_76-augustus-gene-0.24-mRNA-1	na	na	na	na	na	g27254	cb840f1441f3f8a2ae23fefeeb1718ca
0.011	0.0064	0.0126	0.0062	a	xo	XP_004957025.1	sita:101765087	K14499	PR202_augustus_masked-Super-Scaffold_311-processed-gene-2.86-mRNA-1	na	na	na	na	na	g12210	a732fb48c875c24d39178f5f7c852cf2
0.0449	0.0142	0.0513	0.0135	b	good	XP_022681076.1	na	na	PR202_maker-Super-Scaffold_124-augustus-gene-2.16-mRNA-1	na	na	na	na	na	g21757	ee423affab5703e4301170caf1826e5f
0.957	0.3554	0.9295	0.358	a	na	na	na	na	PR202_maker-Super-Scaffold_202-augustus-gene-8.23-mRNA-1	na	na	na	na	na	g4305	b4aed9a9e4302cd07e97a3073e7dc225
0.0	0.0	0.0	0.0	a	na	na	na	na	PR202_augustus_masked-Super-Scaffold_18-processed-gene-0.466-mRNA-1	na	na	na	na	na	g1840	07f1cd41bfdb1519526b92337a462d85
0.1543	0.0297	0.1689	0.03	b	good	XP_004983636.1	sita:101771216	None	PR202_augustus_masked-Super-Scaffold_72-processed-gene-1.365-mRNA-1	na	na	na	na	na	g2669	737c4e4958fc00526ef3dfe6bfbfc7cc
0.1596	0.083	0.1583	0.084	b	good	XP_004953713.1	sita:101758292	K01866	PR202_augustus_masked-Super-Scaffold_692-processed-gene-0.264-mRNA-1	na	na	na	na	na	g43007	9b0973f922ffa55bc9ddfa57420576de
0.7033	0.1539	0.8409	0.1517	a	na	na	na	na	PR202_maker-Super-Scaffold_4-augustus-gene-2.607-mRNA-1	na	na	na	na	na	g39755	1bebcdec40d26b4345d201a995d22086
0.7962	0.2166	0.7545	0.2321	b	xo	XP_004973945.1	sita:101774778	None	PR202_augustus_masked-Super-Scaffold_291-processed-gene-8.792-mRNA-1	na	na	na	na	na	g33932	ee0cf0b7b18c0ec7704a2191b47f84d7
0.0235	0.0226	0.0261	0.022	a	xo	XP_004977049.1	sita:101776693	None	PR202_augustus_masked-Super-Scaffold_1173-processed-gene-1.212-mRNA-1	na	na	na	na	na	g6938	be6c6ebd88c209fc4f1a4cf1ddecb6b3
1.1063	0.4145	1.0576	0.4239	b	na	na	na	na	PR202_maker-scaffold93|size1230182_subseq_1:987274_obj-augustus-gene-0.562-mRNA-1	na	na	na	na	na	g9970	410895296e1a28fc5c7dced884de9f0e
0.087	0.0131	0.0952	0.0127	b	good	XP_004961420.1	sita:101752803	None	PR202_augustus_masked-Super-Scaffold_3028-processed-gene-0.494-mRNA-1	na	na	na	na	na	g19169	d2a58969779872d6fc358fd6283619c3
0.084	0.0184	0.0879	0.0202	b	na	na	na	na	PR202_augustus_masked-Super-Scaffold_507-processed-gene-1.788-mRNA-1	na	na	na	na	na	g24095	1b09c2a5c466b236071619b82b5d0a58
0.1207	0.052	0.1215	0.0528	b	xo	XP_004981937.1	sita:101767027	None	PR202_augustus_masked-Super-Scaffold_147-processed-gene-1.369-mRNA-1	na	na	na	na	na	g13510	7b07abcb324005e9ebf57c4e92ca9f02
0.0	0.0011	0.0	0.0012	a	xo	XP_004953787.1	sita:101785560	None	PR202_maker-Super-Scaffold_84-augustus-gene-0.436-mRNA-1	na	na	na	na	na	g16099	3fc4215d7e04c56053cef43213ec2919
0.002	0.0057	0.0028	0.005	a	xo	XP_004953274.1	sita:101758693	K09553	PR202_maker-Super-Scaffold_95-augustus-gene-3.243-mRNA-1	na	na	na	na	na	g34318	beefdef230951c21b1935c2ebfef304a
0.0358	0.0334	0.0389	0.0326	na	xo	XP_004964524.1	sita:101758505	K16675	PR202_maker-Super-Scaffold_266-augustus-gene-2.893-mRNA-1	na	na	na	na	na	g10270	89e328193022334780f6a7568e75dd2a
0.0511	0.0095	0.0573	0.0091	a	na	na	na	na	PR202_maker-Super-Scaffold_105-augustus-gene-3.110-mRNA-1	na	na	na	na	na	g21074	9e20a2860949f432e89691ba18f743c5
1.0375	0.3081	1.2149	0.3028	b	na	na	na	na	PR202_augustus_masked-Super-Scaffold_2591-processed-gene-0.142-mRNA-1	na	na	na	na	na	g8354	b88182f420b5ebad6429f6b7ae6e9fb0
0.8749	0.1638	1.0395	0.1616	a	good	XP_004951920.1	sita:101785276	None	PR202_augustus_masked-Super-Scaffold_28-processed-gene-0.70-mRNA-1	na	na	na	na	na	g705	f0f01b8c240509ad4c7a4adab6341fc0
0.1972	0.0698	0.1921	0.0726	b	good	XP_012699819.2	sita:101775513	None	PR202_augustus_masked-Super-Scaffold_69-processed-gene-0.130-mRNA-1	na	na	na	na	na	g3201	102e4c7ac309546020c15386cb48b69e
0.0934	0.0186	0.09	0.0191	b	good	XP_004969825.1	sita:101755972	None	PR202_augustus_masked-Super-Scaffold_332-processed-gene-0.172-mRNA-1	na	na	na	na	na	g8876	0b09e309fc5ab591c7450b7d629d319e
0.1581	0.0656	0.167	0.0669	b	good	XP_004980857.1	sita:101761460	None	PR202_augustus_masked-Super-Scaffold_230-processed-gene-0.126-mRNA-1	na	na	na	na	na	g21203	7e6535916ff3c90208549528b3a230ac
0.0861	0.0635	0.0872	0.0632	b	na	na	na	na	PR202_maker-Super-Scaffold_307-augustus-gene-3.324-mRNA-1	na	na	na	na	na	g38894	04d35e1533474b8594eca3add960ec54
0.0112	0.0034	0.0132	0.0032	a	good	XP_004972787.1	sita:101759237	None	PR202_maker-Super-Scaffold_52-augustus-gene-2.314-mRNA-1	na	na	na	na	na	g39668	74ed67bdfad249da9fa8c14defdc4c83
1.0329	0.2989	0.8482	0.3286	b	good	XP_004951610.1	sita:101761125	None	PR202_maker-Super-Scaffold_4803-exonerate_protein2genome-gene-0.778-mRNA-1	na	na	na	na	na	g27905	0afbef4c3a417182177c8e6e559723fa
0.0588	0.0308	0.057	0.0325	b	xo	na	na	na	PR202_augustus_masked-Super-Scaffold_147-processed-gene-1.330-mRNA-1	na	na	na	na	na	g21422	e4b704463affc6604f4037bf4ea59b76
0.0994	0.007	0.0997	0.007	b	na	na	na	na	PR202_maker-Super-Scaffold_19-augustus-gene-6.755-mRNA-1	na	na	na	na	na	g1351	98075bc0a4d5c03ec38d5780327e01c2
0.0187	0.0017	0.0168	0.0018	a	na	na	na	na	PR202_maker-Super-Scaffold_7-augustus-gene-5.439-mRNA-1	na	na	na	na	na	g5356	008dfe69b5726fc31254638d34e210ca
0.1236	0.0215	0.1521	0.0202	b	na	na	na	na	PR202_augustus_masked-Super-Scaffold_2539-processed-gene-0.399-mRNA-1	na	na	na	na	na	g33790	02baafe1895a31f646302255641b356a
0.0	0.0043	0.0	0.0041	a	na	na	na	na	PR202_augustus_masked-Super-Scaffold_7-processed-gene-9.465-mRNA-1	na	na	na	na	na	g19928	38878db4dd8273f46fe88eb7523fe042
1.7179	0.3142	2.4037	0.3243	a	xo	XP_004978091.2	sita:101753198	None	PR202_maker-Super-Scaffold_95-augustus-gene-1.63-mRNA-1	na	na	na	na	na	g2135	9e173a9bff3f2a71bf24f88f0a1e4c39
0.0572	0.0315	0.064	0.0312	a	good	XP_004962010.1	sita:101780647	K00430	PR202_augustus_masked-Super-Scaffold_4927-processed-gene-0.641-mRNA-1	na	na	na	na	na	g12457	0f2cd7528251211ae8143c1a63c12a8b
0.5915	0.3638	0.5429	0.3756	a	good	XP_004982187.1	sita:101763093	None	PR202_augustus_masked-Super-Scaffold_523-processed-gene-0.107-mRNA-1	na	na	na	na	na	g26958	ca0aed7878b11d8f0dc8189597b2850e
0.0748	0.0532	0.0825	0.0522	a	xo	XP_004971119.1	sita:101781378	K15400	PR202_maker-Super-Scaffold_128-augustus-gene-0.548-mRNA-1	na	na	na	na	na	g23899	3ffd16af8a280a338476f9d556d2043e
0.0794	0.0381	0.0782	0.0386	a	xo	XP_004983594.1	sita:101753504	K03253	PR202_maker-Super-Scaffold_311-augustus-gene-1.4-mRNA-1	na	na	na	na	na	g25076	d453dc61004e25da6220f50497f2aa42
0.0595	0.0042	0.0692	0.0041	b	xo	XP_022681323.1	na	na	PR202_augustus_masked-Super-Scaffold_2412-processed-gene-0.68-mRNA-1	na	na	na	na	na	g12077	5196f79fff804cb8b877de7a6a24532a
0.0702	0.0104	0.0784	0.01	b	na	na	na	na	PR202_maker-Super-Scaffold_2529-augustus-gene-0.42-mRNA-1	na	na	na	na	na	g22045	263b491bb5f3a839a2330beead9001aa
0.0078	0.0008	0.0095	0.0008	a	xo	XP_004962875.1	sita:101781185	K19023	PR202_maker-Super-Scaffold_105-augustus-gene-4.300-mRNA-1	na	na	na	na	na	g5420	459a9a256a499c2be8db19000d269785
3.1644	0.885	2.9616	0.9212	b	xo	XP_004976722.1	sita:101784385	K01537	PR202_augustus_masked-Super-Scaffold_39-processed-gene-6.480-mRNA-1	na	na	na	na	na	g43162	9c51404f4c368b2c1ab119a305ee3e13
0.0573	0.0282	0.059	0.0281	b	good	XP_004965813.1	na	na	PR202_maker-Super-Scaffold_4803-augustus-gene-0.333-mRNA-1	na	na	na	na	na	g3345	4f38da30b2dc11506426247532c111a7
1.2926	0.7445	1.1265	0.7747	b	good	XP_004953439.1	sita:101754376	None	PR202_augustus_masked-Super-Scaffold_376-processed-gene-0.150-mRNA-1	na	na	na	na	na	g27749	efeccc756bb5653676c2b439bcb8b07e
0.9458	0.4161	1.0218	0.4091	a	xo	XP_004957116.2	sita:101768060	None	PR202_augustus_masked-Super-Scaffold_311-processed-gene-2.101-mRNA-1	na	na	na	na	na	g8205	299f03e45fabaf378e6feef78b0fb273
0.0229	0.0098	0.0292	0.009	na	na	na	na	na	PR202_augustus_masked-scaffold1568|size119041_obj-processed-gene-0.50-mRNA-1	na	na	na	na	na	g593	f5ef9acc633535a97cebcb70f839c1b0
0.1096	0.0162	0.1239	0.0157	b	na	na	na	na	PR202_maker-Super-Scaffold_158-augustus-gene-0.206-mRNA-1	na	na	na	na	na	g11776	6edc25ae977f1a914bb58be45108aed9
0.004	0.001	0.0054	0.0009	a	na	na	na	na	PR202_augustus_masked-Super-Scaffold_7-processed-gene-12.816-mRNA-1	na	na	na	na	na	g35463	ccd8592b530e871ec6e8ced2bd64ec99
0.1055	0.039	0.1138	0.0387	b	xo	XP_022685434.1	sita:101785799	None	PR202_augustus_masked-Super-Scaffold_128-processed-gene-0.140-mRNA-1	na	na	na	na	na	g4551	ea8812367ed379a11a1c01f0a70f3eca
0.0071	0.0027	0.0077	0.0027	a	na	na	na	na	PR202_maker-Super-Scaffold_18-augustus-gene-3.726-mRNA-1	na	na	na	na	na	g23171	f69aa31975f474050177dfb3237b2bcf
0.0003	0.0249	0.0	0.0248	a	good	XP_004961762.1	sita:101782387	None	PR202_augustus_masked-Super-Scaffold_152-processed-gene-3.460-mRNA-1	na	na	na	na	na	g21893	c67c7537b1ee355074d03c65fc2d5d3c
1.1297	0.3974	1.2109	0.3978	b	good	XP_004969920.1	sita:101759218	None	PR202_augustus_masked-Super-Scaffold_332-processed-gene-0.214-mRNA-1	na	na	na	na	na	g41855	7195aa3db57d236133239cd84f55721f
0.2423	0.171	0.2245	0.1758	na	good	XP_014661360.1	sita:101772728	None	PR202_maker-scaffold188|size953578_subseq_1:125922_obj-augustus-gene-0.57-mRNA-1	na	na	na	na	na	g8046	c8a5246f8bb16de38991b59912135317
0.0814	0.0463	0.0832	0.0464	b	good	XP_004974222.1	sita:101785978	K09646	PR202_maker-Super-Scaffold_149-augustus-gene-0.409-mRNA-1	na	na	na	na	na	g32300	437793e71946ab4ee3c07b2040952868
0.0051	0.0026	0.0063	0.0024	a	good	XP_004970336.1	sita:101785540	None	PR202_augustus_masked-Super-Scaffold_214-processed-gene-0.1075-mRNA-1	na	na	na	na	na	g11178	b31aa344a6519eb639088f0bf4304f53
0.0053	0.001	0.0062	0.001	a	xo	XP_022681578.1	na	na	PR202_augustus_masked-Super-Scaffold_311-processed-gene-2.177-mRNA-1	na	na	na	na	na	g12200	cb8f1e43869b2b1bb09e401698310a96
0.0434	0.0094	0.0514	0.0089	b	good	XP_004975435.1	sita:101782071	None	PR202_augustus_masked-Super-Scaffold_176-processed-gene-3.360-mRNA-1	na	na	na	na	na	g1700	67cf7bcaa94cd23aeff86d01b1936c1c
0.0676	0.0127	0.0756	0.0122	b	na	na	na	na	PR202_augustus_masked-Super-Scaffold_89-processed-gene-0.277-mRNA-1	na	na	na	na	na	g9649	c918da1fe9c8333c42e6676dd59959e6
0.0605	0.0197	0.0601	0.0206	a	na	na	na	na	PR202_augustus_masked-Super-Scaffold_18-processed-gene-5.631-mRNA-1	na	na	na	na	na	g23071	f5c4503282a493e966730f61db07164f
0.0596	0.0123	0.0652	0.0119	b	xo	XP_004970421.3	sita:101782717	K13424	PR202_maker-Super-Scaffold_128-augustus-gene-4.862-mRNA-1	na	na	na	na	na	g8850	ecd2fa131a5069ac7dbd1dec30f9ddec
0.1352	0.0132	0.1268	0.0144	b	xo	XP_004967918.1	sita:101766652	None	PR202_augustus_masked-Super-Scaffold_12-processed-gene-1.137-mRNA-1	na	na	na	na	na	g14463	586c03b7c51111185335497622bd6b8d
0.2292	0.0245	0.2287	0.0261	b	na	na	na	na	PR202_augustus_masked-Super-Scaffold_19-processed-gene-6.63-mRNA-1	na	na	na	na	na	g40190	cd76d99df0741c5e62c63597e56e69d7
0.0382	0.019	0.0389	0.0194	b	xo	XP_004970455.1	sita:101762326	K14496	PR202_augustus_masked-Super-Scaffold_128-processed-gene-4.549-mRNA-1	na	na	na	na	na	g26449	232fb9d8f8a543b933f4b75562603a49
0.0075	0.0018	0.0076	0.0018	a	xo	XP_004978025.2	sita:101782643	K01179	PR202_maker-Super-Scaffold_39-augustus-gene-2.63-mRNA-1	na	na	na	na	na	g35924	78195c34e8c1ae450ed3d0651bb0930d
0.0379	0.0013	0.0462	0.0012	a	good	XP_004958247.1	sita:101775889	K13379	PR202_augustus_masked-Super-Scaffold_5-processed-gene-2.221-mRNA-1	na	na	na	na	na	g20528	f8c8a87917f1635eb62d453c5c3673cb
0.0159	0.0068	0.0187	0.0065	a	na	na	na	na	PR202_maker-Super-Scaffold_841-augustus-gene-0.6-mRNA-1	na	na	na	na	na	g1692	b2110c587d6d2dc1382d85aa68183936
0.0	0.0038	0.0	0.0036	na	good	XP_004973148.1	sita:101778046	None	PR202_maker-Super-Scaffold_179-augustus-gene-0.1125-mRNA-1	na	na	na	na	na	g3050	563fcf0e80de958e2560a395295add0d
0.2173	0.0822	0.2251	0.0853	b	xo	XP_004954051.1	sita:101786889	None	PR202_augustus_masked-Super-Scaffold_84-processed-gene-2.81-mRNA-1	na	na	na	na	na	g16697	e86be3da70599954440f46a3726a06fe
2.8295	0.6691	3.0	0.6952	b	xo	XP_022681917.1	sita:101755837	None	PR202_maker-Super-Scaffold_1173-augustus-gene-0.88-mRNA-1	na	na	na	na	na	g3685	f00d4ee24f0a8f54ec63b5b09f1d0728
0.0	0.0	0.0	0.0	b	na	na	na	na	PR202_augustus_masked-Super-Scaffold_1053-processed-gene-0.33-mRNA-1	na	na	na	na	na	g16540	d19b801817aeb2687cbbefb84b3af0e1
0.0461	0.0026	0.0496	0.0026	b	good	XP_004985248.1	sita:101758520	None	PR202_augustus_masked-Super-Scaffold_15-processed-gene-1.362-mRNA-1	na	na	na	na	na	g35176	8c3f9c7da507e64e6313fd2601288fdd
0.0693	0.0211	0.0725	0.0215	b	good	XP_004955142.1	sita:101759654	None	PR202_maker-Super-Scaffold_376-augustus-gene-0.66-mRNA-1	na	na	na	na	na	g2704	90b52bf2e436bcdb3b4cf38d04f92e8f
0.0888	0.0222	0.0871	0.0227	b	good	XP_004976772.1	sita:101769960	None	PR202_maker-Super-Scaffold_243-augustus-gene-2.109-mRNA-1	na	na	na	na	na	g5036	73ab5e01428b4a74be8e191b07b6f7c4
0.0467	0.0206	0.046	0.0215	b	na	na	na	na	PR202_augustus_masked-Super-Scaffold_307-processed-gene-4.466-mRNA-1	na	na	na	na	na	g11712	cbc8e020a5dd3a7f70c0e8c0bae76a9e
0.0427	0.0172	0.0488	0.0165	b	good	XP_022684954.1	na	na	PR202_maker-Super-Scaffold_230-augustus-gene-0.1-mRNA-1	na	na	na	na	na	g8777	0cfb4b7b1de27c2fed0d4f112ae2ec89
1.3975	0.4117	1.2138	0.4403	a	na	na	na	na	PR202_augustus_masked-Super-Scaffold_472-processed-gene-0.203-mRNA-1	na	na	na	na	na	g34247	67132bfea667e380fe7ff45aab6487e9
0.0135	0.0013	0.0149	0.0012	a	na	na	na	na	PR202_maker-Super-Scaffold_18-augustus-gene-6.751-mRNA-1	na	na	na	na	na	g50671	20e95bbe89cd96dcb294cc1b2b59f166
0.0417	0.0088	0.0495	0.0083	b	good	XP_004961405.1	sita:101781445	K00703	PR202_augustus_masked-Super-Scaffold_3028-processed-gene-0.507-mRNA-1	na	na	na	na	na	g19149	1c1ea762f8c399dedd5247179302bf35
3.0241	0.8377	2.1347	0.8864	b	good	XP_022684357.1	na	na	PR202_augustus_masked-Super-Scaffold_243-processed-gene-1.607-mRNA-1	na	na	na	na	na	g18927	346815353ed792897b93dd630b17ea10
0.0657	0.0101	0.0808	0.01	b	na	na	na	na	PR202_maker-Super-Scaffold_70-augustus-gene-1.40-mRNA-1	na	na	na	na	na	g36057	11cba1224dc52aa472ff4edac95df2e4
0.7603	0.0813	0.9014	0.0842	b	good	XP_004969828.1	sita:101757197	K07198	PR202_maker-Super-Scaffold_332-augustus-gene-0.271-mRNA-1	na	na	na	na	na	g19161	cd508a03f9a560037ddcc81617cd4852
0.057	0.0074	0.068	0.007	b	xo	XP_004978420.1	sita:101782911	None	PR202_augustus_masked-Super-Scaffold_266-processed-gene-1.121-mRNA-1	na	na	na	na	na	g166	4a407b24dd617e5257656c5953432082
0.0	0.0011	0.0	0.001	a	good	XP_012699288.1	sita:101782625	K03327	PR202_augustus_masked-Super-Scaffold_66-processed-gene-2.125-mRNA-1	na	na	na	na	na	g17368	6b1961cc02276aab973db484d51a4b83
0.2495	0.1735	0.2401	0.1784	a	na	na	na	na	PR202_augustus_masked-Super-Scaffold_311-processed-gene-0.74-mRNA-1	na	na	na	na	na	g33932	29daca54a1a20fe3ce3e00a6229c7a7e
0.0763	0.0066	0.0795	0.0067	a	good	XP_004969939.3	sita:101767479	None	PR202_augustus_masked-Super-Scaffold_91-processed-gene-0.682-mRNA-1	na	na	na	na	na	g15146	606dc45638622dac8461dfcdc182667a
0.0	0.0043	0.0	0.0037	a	good	XP_004961664.1	sita:101777549	K07199	PR202_maker-Super-Scaffold_152-augustus-gene-2.591-mRNA-1	na	na	na	na	na	g26701	392d9fe85cfd456cacadbc2d0d471658
0.0077	0.001	0.007	0.001	a	na	na	na	na	PR202_maker-Super-Scaffold_63-augustus-gene-2.47-mRNA-1	na	na	na	na	na	g6623	3eb506dcf3e59df72c7a8bf59c39192c
0.0068	0.0029	0.0081	0.0028	a	na	na	na	na	PR202_maker-Super-Scaffold_18-augustus-gene-3.696-mRNA-1	na	na	na	na	na	g24572	e62d72b6d2eb31dca75e2f1acda1da5c
0.0758	0.0046	0.0882	0.0045	b	na	na	na	na	PR202_augustus_masked-Super-Scaffold_435-processed-gene-0.172-mRNA-1	na	na	na	na	na	g40509	06f8fc9f431e8afa7b469a5c0523367f
0.1721	0.0956	0.1526	0.1007	na	xo	XP_022681702.1	na	na	PR202_augustus_masked-Super-Scaffold_13-processed-gene-0.147-mRNA-1	na	na	na	na	na	g22896	2d852ac622434454d8e7e1bf7122f3ed
0.3926	0.1694	0.3816	0.1738	b	good	XP_004974894.1	sita:101773718	None	PR202_augustus_masked-Super-Scaffold_149-processed-gene-1.633-mRNA-1	na	na	na	na	na	g24894	136911cdef6320cbcbff96d98bfa5d94
1.0243	0.2012	1.0143	0.2153	b	good	XP_004956203.1	sita:101757496	K13356	PR202_maker-Super-Scaffold_96-augustus-gene-0.405-mRNA-1	na	na	na	na	na	g14041	fe03fbb3e5428c46059e3189454d4883
0.9047	0.3666	0.8161	0.3871	b	xo	XP_004953213.1	sita:101770195	None	PR202_maker-Super-Scaffold_70-augustus-gene-2.625-mRNA-1	na	na	na	na	na	g25811	35c3f2880c8b50613b76239e5ca4e6a2
0.0542	0.0112	0.0575	0.0111	b	good	XP_004985409.1	sita:101785922	None	PR202_maker-Super-Scaffold_15-augustus-gene-2.698-mRNA-1	na	na	na	na	na	g22573	864a6b4073a9b142aa1a3900ef6eb5e3
0.0172	0.0	0.018	0.0	a	na	na	na	na	PR202_augustus_masked-Super-Scaffold_24-processed-gene-9.218-mRNA-1	na	na	na	na	na	g31780	e388a4b07b5c8d4a739e85dc099a38fd
0.0782	0.0057	0.0992	0.0053	b	good	XP_004975003.1	sita:101785436	K13811	PR202_maker-Super-Scaffold_552-augustus-gene-0.24-mRNA-1	na	na	na	na	na	g26128	f08b908dbbec5909812334a04fb218f7
0.6808	0.0116	0.7059	0.0151	a	xo	XP_004951797.1	sita:101767882	K07375	PR202_maker-Super-Scaffold_25-augustus-gene-3.90-mRNA-1	na	na	na	na	na	g20134	259931006b33394ef41d28d165798861
0.0023	0.0019	0.0028	0.0018	a	na	na	na	na	PR202_maker-Super-Scaffold_63-augustus-gene-1.66-mRNA-1	na	na	na	na	na	g33135	407f5d7904ff23e3e61e2e9cda0c2158
0.5969	0.2276	0.5738	0.2378	b	xo	XP_004970396.1	sita:101772983	None	PR202_maker-Super-Scaffold_128-augustus-gene-4.867-mRNA-1	na	na	na	na	na	g33223	1d6239b4e52dbe205aa4ac9359a30f99
0.0735	0.0201	0.0791	0.02	b	na	na	na	na	PR202_augustus_masked-Super-Scaffold_507-processed-gene-1.993-mRNA-1	na	na	na	na	na	g27534	c40f47f2e55dcbbe93e6239fc6d9871e
0.0574	0.0214	0.0547	0.0224	a	xo	XP_004971136.1	sita:101754359	K20870	PR202_augustus_masked-Super-Scaffold_128-processed-gene-0.4-mRNA-1	na	na	na	na	na	g23885	19f41ac0944066a5e77cd2e6d65079fa
0.2047	0.1428	0.2239	0.1393	na	xo	XP_004977443.1	sita:101761828	None	PR202_maker-Super-Scaffold_266-augustus-gene-2.965-mRNA-1	na	na	na	na	na	g30975	1e1f0ab5d668772c802c02ddf4822b47
0.0325	0.0031	0.0417	0.0028	b	good	XP_004962770.1	sita:101770663	K02210	PR202_augustus_masked-Super-Scaffold_124-processed-gene-2.303-mRNA-1	na	na	na	na	na	g21751	a5ddbae9b002f56fe4e7ca58e21d1896
1.5682	0.2749	1.7948	0.2871	a	na	na	na	na	PR202_maker-Super-Scaffold_25-augustus-gene-3.69-mRNA-1	na	na	na	na	na	g1235	2bde1dc2a3d1350599055fe30cef071d
0.0613	0.0136	0.0693	0.0132	b	good	XP_004976986.1	sita:101786659	None	PR202_maker-Super-Scaffold_243-augustus-gene-1.667-mRNA-1	na	na	na	na	na	g2501	c53cbc5eb03bb89ed30f6faf69939313
0.0	0.0	0.0	0.0	a	good	XP_004971325.1	sita:101763953	None	PR202_maker-Super-Scaffold_179-augustus-gene-0.1158-mRNA-1	na	na	na	na	na	g14557	244ac92ccd88418c3072b99676197480
0.0045	0.0053	0.0062	0.0048	a	na	na	na	na	PR202_augustus_masked-Super-Scaffold_140-processed-gene-0.649-mRNA-1	na	na	na	na	na	g37308	4b849044f799a7c865e95daeb1b6c2e5
0.0038	0.0013	0.0041	0.0013	a	na	na	na	na	PR202_maker-Super-Scaffold_18-augustus-gene-3.721-mRNA-1	na	na	na	na	na	g28104	7e12c6b7f4840fe911ed2fccc66b2424
2.0833	0.5773	1.6934	0.5998	na	xo	XP_004978485.1	sita:101772638	None	PR202_maker-Super-Scaffold_266-augustus-gene-2.879-mRNA-1	na	na	na	na	na	g27712	e33634ff6de70b0c8789014d101898aa
0.0062	0.0053	0.0075	0.005	b	good	XP_004962001.1	sita:101777550	K12831	PR202_maker-Super-Scaffold_595-augustus-gene-0.559-mRNA-1	na	na	na	na	na	g12464	b0e46e41e072880c82fa0f54f4ada972
0.5382	0.2292	0.574	0.229	a	na	na	na	na	PR202_augustus_masked-Super-Scaffold_7-processed-gene-12.850-mRNA-1	na	na	na	na	na	g25805	fe504cbc541e0eb089380381351256fa
0.0	0.0	0.0	0.0	a	na	na	na	na	PR202_augustus_masked-Super-Scaffold_7-processed-gene-8.408-mRNA-1	na	na	na	na	na	g12906	4863b32abb87cf3c0b4467589c24e7a0
0.036	0.0217	0.0349	0.0221	a	xo	XP_004967947.1	sita:101778539	K15133	PR202_augustus_masked-Super-Scaffold_50-processed-gene-2.217-mRNA-1	na	na	na	na	na	g14406	f0dd5e729a2d36342b5847aa8bfec3d5
0.7745	0.2205	0.8621	0.2118	a	good	XP_022679554.1	na	na	PR202_augustus_masked-Super-Scaffold_88-processed-gene-0.324-mRNA-1	na	na	na	na	na	g17918	3de244c97df97fccd5a8dd377c3a8298
0.0474	0.0363	0.0429	0.0366	a	na	na	na	na	PR202_maker-Super-Scaffold_6-augustus-gene-2.440-mRNA-1	na	na	na	na	na	g28456	3e59a6b8b75e585ef2161b88c473e736
0.0051	0.0	0.0075	0.0	a	good	XP_004962027.1	sita:101752546	K03875	PR202_maker-Super-Scaffold_4927-augustus-gene-0.793-mRNA-1	na	na	na	na	na	g12444	7e775ae3617db07375a6d06572ad0525
0.0	0.0	0.0	0.0	b	na	na	na	na	PR202_augustus_masked-Super-Scaffold_382-processed-gene-0.1008-mRNA-1	na	na	na	na	na	g7751	c1144f5cd58158efa6c8be7949e74ea1
0.1082	0.0124	0.1211	0.012	b	na	na	na	na	PR202_maker-Super-Scaffold_17-augustus-gene-6.96-mRNA-1	na	na	na	na	na	g5456	085e4411fe1940839c3c5eeec4800874
0.0296	0.0206	0.0333	0.02	b	good	XP_004957375.1	sita:101770362	None	PR202_maker-Super-Scaffold_3-augustus-gene-3.241-mRNA-1	na	na	na	na	na	g43783	3be03df9795b0ac552d6963542e7f32f
0.0075	0.0038	0.0085	0.0037	a	good	XP_004970385.2	sita:101768416	K00487	PR202_maker-Super-Scaffold_214-augustus-gene-0.164-mRNA-1	na	na	na	na	na	g42158	a7f58422f51b66bdc641da6dcb042507
0.6448	0.276	0.5953	0.292	a	good	XP_004970203.1	sita:101766527	None	PR202_maker-Super-Scaffold_565-augustus-gene-0.18-mRNA-1	na	na	na	na	na	g3418	af76ef710f3e8fc5955c7122d9821fd3
0.1218	0.0636	0.1186	0.0656	b	xo	XP_004952002.1	sita:101781512	None	PR202_augustus_masked-Super-Scaffold_2412-processed-gene-0.86-mRNA-1	na	na	na	na	na	g10888	d963139d269066a57eefd5a23d7143eb
0.0968	0.0422	0.1009	0.0421	a	good	XP_004963664.3	sita:101769324	None	PR202_augustus_masked-Super-Scaffold_91-processed-gene-0.656-mRNA-1	na	na	na	na	na	g46139	967503371871717dd571302e1d459706
0.0122	0.0046	0.0151	0.0043	na	xo	XP_004967667.1	sita:101768553	K17301	PR202_maker-Super-Scaffold_50-augustus-gene-4.567-mRNA-1	na	na	na	na	na	g6556	0500678c4a80785bf77b2fe414eedc75
0.0735	0.0301	0.0853	0.0293	b	good	XP_004987187.1	sita:101762996	K14407	PR202_augustus_masked-Super-Scaffold_980-processed-gene-0.24-mRNA-1	na	na	na	na	na	g16863	7830aaea8df9055dfe313606fb8dfd3e
0.001	0.0013	0.0013	0.0012	a	good	XP_004965442.1	sita:101763658	K12818	PR202_augustus_masked-Super-Scaffold_66-processed-gene-0.21-mRNA-1	na	na	na	na	na	g14852	673291c44b7c64cb69bd4cf06f914c46
0.0262	0.0166	0.0286	0.0164	a	good	XP_022683908.1	sita:101773183	None	PR202_augustus_masked-Super-Scaffold_924-processed-gene-0.724-mRNA-1	na	na	na	na	na	g18057	3d8e6dfcd46cd493b8fd25e83cd35284
0.0807	0.027	0.0727	0.0293	b	na	na	na	na	PR202_augustus_masked-Super-Scaffold_147-processed-gene-2.287-mRNA-1	na	na	na	na	na	g27204	3db1205964e071cacc8de267abdaa434
0.0	0.0009	0.0	0.0009	a	good	XP_004961541.1	sita:101764976	K08790	PR202_augustus_masked-Super-Scaffold_152-processed-gene-1.621-mRNA-1	na	na	na	na	na	g10746	c87626c1757caec06218070c790792bc
0.0204	0.0053	0.027	0.0045	b	na	na	na	na	PR202_maker-Super-Scaffold_291-augustus-gene-8.472-mRNA-1	na	na	na	na	na	g45784	66c370000db06048d0a3c12e171d6e7c
0.0577	0.1014	0.0617	0.0999	a	na	na	na	na	PR202_augustus_masked-Super-Scaffold_24-processed-gene-4.186-mRNA-1	na	na	na	na	na	g25376	b1f3f24ab1ccac545cf1921d37e7ff35
0.0957	0.0622	0.1042	0.0609	a	good	XP_004975934.1	sita:101775468	None	PR202_maker-Super-Scaffold_152-augustus-gene-5.241-mRNA-1	na	na	na	na	na	g15147	ad0e500b8a73bc0160916d0b52a29289
0.004	0.002	0.0043	0.0019	a	good	XP_004956701.1	sita:101765606	None	PR202_augustus_masked-Super-Scaffold_603-processed-gene-0.733-mRNA-1	na	na	na	na	na	g456	d837d03c727398d635da37eb8d3cdeb8
0.0089	0.0034	0.0117	0.003	a	good	XP_004975414.1	sita:101772491	None	PR202_maker-Super-Scaffold_177-augustus-gene-1.5-mRNA-1	na	na	na	na	na	g13917	9a193179f716a2eec3908d897c10c982
0.3789	0.1467	0.4073	0.1466	b	good	XP_004953411.1	sita:101777618	None	PR202_maker-Super-Scaffold_376-augustus-gene-0.65-mRNA-1	na	na	na	na	na	g2706	5fd5266c0dd4ebeeb3b7a496a7806683
2.8783	0.711	2.2738	0.755	b	na	na	na	na	PR202_maker-Super-Scaffold_19-augustus-gene-6.675-mRNA-1	na	na	na	na	na	g4418	d76ddbe4d704c82ae73d29b122143ec9
9.6223	0.7244	3.0	0.7724	b	na	na	na	na	PR202_augustus_masked-Super-Scaffold_345-processed-gene-0.932-mRNA-1	na	na	na	na	na	g33890	227d327aca3277a0bc439172b7af90d2
0.0157	0.0	0.0142	0.0	b	xo	XP_004965953.1	sita:101766367	None	PR202_maker-Super-Scaffold_10-augustus-gene-0.651-mRNA-1	na	na	na	na	na	g28518	27f533538447989b086726640d23a0db
0.0	0.0024	0.0	0.0021	a	good	XP_004973034.1	sita:101761528	K00430	PR202_augustus_masked-Super-Scaffold_411-processed-gene-0.0-mRNA-1	na	na	na	na	na	g16154	3684004ee123514845b52312509f2eb4
0.2376	0.1317	0.2309	0.1345	a	na	na	na	na	PR202_maker-Super-Scaffold_63-augustus-gene-2.22-mRNA-1	na	na	na	na	na	g24144	f87e775a0647e32ab1c8cc95ede326b2
0.0158	0.0068	0.0189	0.0064	a	na	na	na	na	PR202_augustus_masked-Super-Scaffold_100-processed-gene-3.352-mRNA-1	na	na	na	na	na	g10267	722e7775ded1aa914b42defb1af6ed24
0.2845	0.193	0.2779	0.1945	a	na	na	na	na	PR202_maker-Super-Scaffold_395-augustus-gene-3.439-mRNA-1	na	na	na	na	na	g33329	5137356406224ea404e5b6864fa5aac2
0.0135	0.0	0.0184	0.0	a	na	na	na	na	PR202_maker-Super-Scaffold_395-augustus-gene-5.714-mRNA-1	na	na	na	na	na	g8044	f94dc7bd8bfce7e04285d4f95b0ff5cb
0.01	0.0021	0.0112	0.002	a	good	XP_022682425.1	sita:101760862	None	PR202_maker-Super-Scaffold_190-augustus-gene-1.337-mRNA-1	na	na	na	na	na	g19887	07b0e6174bd0d3f8dbf372048f589301
0.919	0.0508	0.9572	0.0645	b	good	XP_004975464.1	sita:101758440	K00411	PR202_maker-Super-Scaffold_176-augustus-gene-3.470-mRNA-1	na	na	na	na	na	g13974	678f4add0382a6ec2d70d9b27c094ca4
0.0066	0.0039	0.0076	0.0037	a	good	XP_012700477.1	sita:101761071	None	PR202_maker-Super-Scaffold_20-augustus-gene-1.23-mRNA-1	na	na	na	na	na	g1593	ab2729c14edd26b6569ee28372e017b7
0.0344	0.0149	0.0431	0.0136	b	na	na	na	na	PR202_maker-Super-Scaffold_39-augustus-gene-3.726-mRNA-1	na	na	na	na	na	g14504	b6a249e8b2d8fb977a29320ab5dbad8e
0.0	0.0	0.0	0.0	a	good	NP_001267731.1	sita:101782030	None	PR202_maker-Super-Scaffold_334-augustus-gene-0.337-mRNA-1	na	na	na	na	na	g27553	ebe972df89d98a65ec79d4a312f77256
0.0474	0.0026	0.0556	0.0025	b	xo	XP_004970602.1	sita:101786613	K00688	PR202_augustus_masked-Super-Scaffold_128-processed-gene-3.9-mRNA-1	na	na	na	na	na	g9149	f8f9a1d4ae888785f8285a775ccc6840
1.5159	0.8919	1.7647	0.8689	b	good	XP_022684222.1	sita:101752938	None	PR202_maker-Super-Scaffold_4803-augustus-gene-0.341-mRNA-1	na	na	na	na	na	g30750	179de4b1d8da2b8eced8910d04300a64
1.3298	0.0901	1.4714	0.1	a	na	na	na	na	PR202_maker-Super-Scaffold_7-augustus-gene-5.423-mRNA-1	na	na	na	na	na	g839	a676744d703c60776e50a5997e200e58
0.007	0.0027	0.0075	0.0027	na	na	na	na	na	PR202_maker-Super-Scaffold_1148-augustus-gene-0.5-mRNA-1	na	na	na	na	na	g45547	46a8063672bb38b0dbc0f3097cd1a6e7
0.0135	0.0121	0.0142	0.0119	a	na	na	na	na	PR202_augustus_masked-Super-Scaffold_33-processed-gene-1.153-mRNA-1	na	na	na	na	na	g5587	b32ca0c488f4bfdad735a90b48cf0bfc
0.0058	0.0	0.0051	0.0	na	good	XP_004960973.1	sita:101782098	None	PR202_augustus_masked-scaffold1513|size128307_obj-processed-gene-0.6-mRNA-1	na	na	na	na	na	g16049	17815381ac65ae276fcf4061010ff4be
0.0	0.0	0.0	0.0	a	xo	XP_004968056.1	sita:101754888	None	PR202_augustus_masked-Super-Scaffold_50-processed-gene-1.123-mRNA-1	na	na	na	na	na	g6830	441860916d1a513ee4d0ae37873b1c8f
0.046	0.0048	0.0715	0.0039	b	na	na	na	na	PR202_augustus_masked-Super-Scaffold_65-processed-gene-0.280-mRNA-1	na	na	na	na	na	g30369	698b2ebf431c69cad04be772d613e28e
0.0371	0.007	0.0393	0.0069	na	good	XP_004971444.1	sita:101773545	K05658	PR202_augustus_masked-scaffold1517|size127354_obj-processed-gene-0.9-mRNA-1	na	na	na	na	na	g4766	5f39cac439aa996f34ed35badb1c4268
0.006	0.0051	0.007	0.0049	a	good	XP_004956162.1	sita:101776137	None	PR202_maker-Super-Scaffold_78-augustus-gene-0.32-mRNA-1	na	na	na	na	na	g45734	5a75970ae48b3b71329d6b70d6ce3b74
0.0294	0.0054	0.0424	0.0048	b	good	XP_004952561.1	sita:101778972	None	PR202_maker-Super-Scaffold_453-augustus-gene-2.157-mRNA-1	na	na	na	na	na	g14177	c4c9b95ce646d3fa3ae639f4e93aa111
0.0093	0.0	0.0137	0.0	a	na	na	na	na	PR202_augustus_masked-Super-Scaffold_134-processed-gene-0.580-mRNA-1	na	na	na	na	na	g9165	9aee8cb79cf75913311cf933582dea07
0.1015	0.0161	0.0953	0.017	b	xo	XP_004957086.1	sita:101756554	None	PR202_augustus_masked-Super-Scaffold_10-processed-gene-4.715-mRNA-1	na	na	na	na	na	g2256	89cd4c6575c989f42eeb41ed01398518
0.54	0.2937	0.5322	0.3057	b	na	na	na	na	PR202_maker-Super-Scaffold_122-augustus-gene-0.764-mRNA-1	na	na	na	na	na	g16654	19a09f1a2fac216ff0e7378e37502ae8
1.2971	0.1357	1.575	0.1419	b	xo	XP_004976283.1	sita:101772361	None	PR202_maker-Super-Scaffold_39-augustus-gene-7.647-mRNA-1	na	na	na	na	na	g30141	ed156df6bf19c2666e013b147454d1bb
0.1528	0.0303	0.1594	0.0297	b	good	XP_012699669.1	na	na	PR202_maker-Super-Scaffold_16-augustus-gene-3.1128-mRNA-1	na	na	na	na	na	g17421	bbacd091574e00ddbbe3afa8794a39da
0.0239	0.0163	0.0278	0.0153	a	na	na	na	na	PR202_augustus_masked-Super-Scaffold_4-processed-gene-1.461-mRNA-1	na	na	na	na	na	g24461	55e1edc31a95ace880b82d925b8fa0d5
60.531	0.7156	2.3681	0.8055	b	good	XP_004953548.1	sita:101764225	None	PR202_augustus_masked-Super-Scaffold_376-processed-gene-0.314-mRNA-1	na	na	na	na	na	g20819	51b19117179ff3f637fe6d8d0caa71bb
0.9442	0.2899	0.9737	0.2955	a	xo	XP_004957062.1	sita:101780061	K11855	PR202_maker-Super-Scaffold_311-augustus-gene-2.674-mRNA-1	na	na	na	na	na	g17076	bddab0f481d50a77d602cb2f042e83be
0.0534	0.0171	0.0645	0.016	b	xo	XP_012700120.1	sita:101773138	K11883	PR202_augustus_masked-Super-Scaffold_2412-processed-gene-0.6-mRNA-1	na	na	na	na	na	g30638	8cc306e4f317af928439e19f09111cdc
0.0	0.001	0.0	0.0011	a	na	na	na	na	PR202_augustus_masked-Super-Scaffold_60-processed-gene-0.46-mRNA-1	na	na	na	na	na	g24933	5ef9264c76aed82c1829f3085667c910
0.0451	0.0304	0.0475	0.0309	a	xo	XP_022684271.1	sita:101753065	None	PR202_augustus_masked-Super-Scaffold_95-processed-gene-3.91-mRNA-1	na	na	na	na	na	g15137	81ae685b94450d64417ea11060337505
1.0259	0.4539	0.9675	0.4707	b	good	XP_004956370.1	sita:101766985	K01876	PR202_maker-Super-Scaffold_263-augustus-gene-0.9-mRNA-1	na	na	na	na	na	g13678	680cc98f42daccbf31f57469240ef58b
1.2805	0.8456	1.1008	0.8721	b	xo	XP_004955104.1	sita:101775998	None	PR202_maker-Super-Scaffold_70-augustus-gene-2.597-mRNA-1	na	na	na	na	na	g23405	d7a8c3b7f5e03c33167a45d07dbd1efa
0.0	0.0013	0.0	0.0013	a	na	na	na	na	PR202_maker-Super-Scaffold_4-augustus-gene-2.565-mRNA-1	na	na	na	na	na	g30811	aecad47e1d9330d86a43101db94548d9
0.0627	0.0157	0.0705	0.0152	a	na	na	na	na	PR202_maker-Super-Scaffold_8-augustus-gene-2.50-mRNA-1	na	na	na	na	na	g35729	a05c36c52650b58df916aee8b65139ea
0.6215	0.0929	0.5894	0.1038	a	xo	XP_004965684.1	sita:101762300	K01904	PR202_maker-Super-Scaffold_253-augustus-gene-0.594-mRNA-1	na	na	na	na	na	g6079	d82c09c531fcb01db90cb7e212cf6d22
0.0	0.0012	0.0	0.0013	a	na	na	na	na	PR202_augustus_masked-Super-Scaffold_24-processed-gene-6.449-mRNA-1	na	na	na	na	na	g34185	5adb048ea609120de368d669f9ea9123
59.6606	1.022	2.3072	1.0876	b	good	XP_004970049.1	sita:101775418	K14674	PR202_augustus_masked-Super-Scaffold_352-processed-gene-0.145-mRNA-1	na	na	na	na	na	g41377	41b6e9bff3c1fc80f399cbdb45e132aa
0.05	0.0089	0.0498	0.0091	b	good	XP_004952677.1	sita:101760443	K20725	PR202_augustus_masked-Super-Scaffold_453-processed-gene-2.360-mRNA-1	na	na	na	na	na	g12863	7c2318a0ad9fe6f6713b465d7185cf63
0.0	0.0	0.0	0.0	a	good	XP_004961158.1	sita:101783737	K00031	PR202_maker-Super-Scaffold_2499-augustus-gene-0.798-mRNA-1	na	na	na	na	na	g7969	79a4ea2f54956c01446aea6c240e37e4
0.0	0.0	0.0	0.0	a	xo	na	na	na	PR202_augustus_masked-Super-Scaffold_95-processed-gene-3.159-mRNA-1	na	na	na	na	na	g5944	3e5e96881d3f468e0b90414152367847
0.8273	0.3693	0.8869	0.3652	b	good	XP_004978700.1	sita:101755908	K14431	PR202_augustus_masked-Super-Scaffold_475-processed-gene-0.216-mRNA-1	na	na	na	na	na	g861	50e477df039b29e4c865eba0f83524da
0.2459	0.0002	0.2435	0.0044	b	good	XP_004985949.1	sita:101754599	K11254	PR202_augustus_masked-Super-Scaffold_376-processed-gene-0.271-mRNA-1	na	na	na	na	na	g40107	601c4b91916c4730b886503ad5e5ca35
0.3648	0.013	0.376	0.0156	b	xo	XP_004970526.1	sita:101756252	K03283	PR202_maker-Super-Scaffold_128-augustus-gene-3.834-mRNA-1	na	na	na	na	na	g12382	54d065f7764caef1fc47cdf309772669
0.0397	0.0028	0.0428	0.0028	b	xo	XP_012698803.1	sita:101781167	K01689	PR202_maker-Super-Scaffold_146-augustus-gene-2.48-mRNA-1	na	na	na	na	na	g453	7eecdd8f87cc741facf07658134e27b4
0.0042	0.0037	0.0048	0.0036	a	xo	XP_004983697.1	sita:101762562	K07447	PR202_maker-Super-Scaffold_39-augustus-gene-5.99-mRNA-1	na	na	na	na	na	g18276	68b707f26628614e3af261c2d8ec155d
0.0691	0.0416	0.0725	0.0414	a	na	na	na	na	PR202_maker-Super-Scaffold_382-augustus-gene-0.124-mRNA-1	na	na	na	na	na	g11399	cd61b2fc67a38b8bad4a9a6d0a9a278a
2.1401	0.4754	1.8254	0.5072	a	good	XP_022681340.1	na	na	PR202_maker-Super-Scaffold_152-augustus-gene-5.246-mRNA-1	na	na	na	na	na	g47059	9a07ffd03afc50c9814318fb310def8a
0.0111	0.0	0.0147	0.0	a	na	na	na	na	PR202_augustus_masked-Super-Scaffold_9-processed-gene-1.326-mRNA-1	na	na	na	na	na	g42470	241d0049f1605812f5d785c05a3a9da8
0.0036	0.0	0.0044	0.0	a	na	na	na	na	PR202_maker-Super-Scaffold_1173-augustus-gene-1.1063-mRNA-1	na	na	na	na	na	g27102	5eff4f4158cfdd230384aad67a6fc3f9
0.0	0.0044	0.0	0.0042	a	na	na	na	na	PR202_maker-Super-Scaffold_307-augustus-gene-0.592-mRNA-1	na	na	na	na	na	g27226	eeb79e7f3fd4da41cb69fcfe44afa6ca
0.1169	0.0207	0.1237	0.0213	b	good	XP_012700915.1	sita:101759075	None	PR202_maker-Super-Scaffold_107-augustus-gene-0.48-mRNA-1	na	na	na	na	na	g31041	de76b70be1c1be45e440f0fb56a32b11
0.0001	0.0067	0.0	0.0064	a	xo	na	na	na	PR202_augustus_masked-Super-Scaffold_253-processed-gene-0.53-mRNA-1	na	na	na	na	na	g1231	6e2eb055138e6a8477c020084b493d29
0.0033	0.002	0.0031	0.0021	a	na	na	na	na	PR202_augustus_masked-Super-Scaffold_134-processed-gene-0.483-mRNA-1	na	na	na	na	na	g9166	b3d9665027970d9a63fbec5cd510ad65
0.1034	0.0001	0.1021	0.0	b	good	XP_014660475.1	sita:101782969	K11253	PR202_augustus_masked-Super-Scaffold_595-processed-gene-0.7-mRNA-1	na	na	na	na	na	g30903	12328f525d4b1a833de058e79d205585
0.1002	0.0364	0.1038	0.0367	b	na	na	na	na	PR202_maker-Super-Scaffold_1263-augustus-gene-0.116-mRNA-1	na	na	na	na	na	g3119	4ed01aa23b45523503dee36058600b50
6.4873	0.7306	3.0	0.778	a	xo	XP_004981863.2	sita:101769724	None	PR202_augustus_masked-Super-Scaffold_147-processed-gene-1.418-mRNA-1	na	na	na	na	na	g36700	fe923be1e57bf64e520e46d075ec79e7
0.3772	0.2181	0.357	0.2293	a	na	na	na	na	PR202_augustus_masked-Super-Scaffold_134-processed-gene-1.214-mRNA-1	na	na	na	na	na	g6267	5fac3dae9b43a041910ab833cef1f103
0.0142	0.0	0.0191	0.0	a	na	na	na	na	PR202_augustus_masked-Super-Scaffold_4-processed-gene-1.486-mRNA-1	na	na	na	na	na	g28123	301d51fb01102510743c7306b48ee563
0.0635	0.0338	0.0679	0.0338	b	na	na	na	na	PR202_augustus_masked-Super-Scaffold_2412-processed-gene-3.440-mRNA-1	na	na	na	na	na	g4522	1a2d63f043eb16a7141632ba5cca9ef5
0.0331	0.0106	0.036	0.0103	b	good	XP_022679172.1	sita:111255858	None	PR202_augustus_masked-Super-Scaffold_16-processed-gene-3.778-mRNA-1	na	na	na	na	na	g17401	174b422edc7de5b30e7212274feb51b0
0.0118	0.004	0.0164	0.0036	a	na	na	na	na	PR202_maker-Super-Scaffold_240-augustus-gene-0.19-mRNA-1	na	na	na	na	na	g43392	df308e0b1eb48a5238364bf9c617e52c
0.0573	0.0221	0.0671	0.021	b	good	XP_022682846.1	na	na	PR202_augustus_masked-Super-Scaffold_337-processed-gene-0.31-mRNA-1	na	na	na	na	na	g15019	42ba4b63ebe108ed48e3b367fc1477a4
0.4252	0.0185	0.4964	0.0182	a	na	na	na	na	PR202_augustus_masked-Super-Scaffold_1173-processed-gene-1.242-mRNA-1	na	na	na	na	na	g30729	479ec3657d8aacd6574c39007081ff5c
0.0569	0.032	0.0562	0.0328	b	good	XP_004985321.1	sita:101786591	None	PR202_maker-Super-Scaffold_15-augustus-gene-1.461-mRNA-1	na	na	na	na	na	g43354	26ddcace4230907c5dcc30218d35b128
0.0758	0.0561	0.0868	0.0529	b	xo	XP_022681702.1	na	na	PR202_augustus_masked-Super-Scaffold_1173-processed-gene-0.172-mRNA-1	na	na	na	na	na	g22896	4c2f69de8a2f447a436bb2a908a6c2b1
0.1993	0.1487	0.1886	0.1526	a	na	na	na	na	PR202_maker-Super-Scaffold_4-augustus-gene-1.33-mRNA-1	na	na	na	na	na	g35946	0fb107ae8927655864d03433c5a96517
0.0033	0.0	0.0029	0.0	a	na	na	na	na	PR202_maker-Super-Scaffold_396-augustus-gene-1.35-mRNA-1	na	na	na	na	na	g46040	c749e5248cefa773e0df1a2da713adfa
0.888	0.4835	0.8019	0.4967	b	na	na	na	na	PR202_maker-Super-Scaffold_1263-augustus-gene-0.62-mRNA-1	na	na	na	na	na	g2922	b14514301b6c5882b01bb23c303772a8
0.0491	0.0257	0.0429	0.027	a	good	XP_004981396.1	sita:101755250	K14573	PR202_maker-Super-Scaffold_85-augustus-gene-0.371-mRNA-1	na	na	na	na	na	g5560	b85d4de41f52998c27ba81258ce93112
0.0147	0.0079	0.015	0.008	a	na	na	na	na	PR202_maker-Super-Scaffold_100-augustus-gene-3.142-mRNA-1	na	na	na	na	na	g7050	0daa12912fb9c06dccbf76a9af645d8a
0.0617	0.0083	0.0687	0.0081	b	xo	XP_004970494.1	sita:101777466	None	PR202_maker-Super-Scaffold_128-augustus-gene-3.795-mRNA-1	na	na	na	na	na	g14632	f0cbcfdd98ebfba3f1586089370e53cc
0.0745	0.0825	0.0744	0.0815	a	na	na	na	na	PR202_maker-Super-Scaffold_18-augustus-gene-1.80-mRNA-1	na	na	na	na	na	g14658	bc9822f6dba1335c4b461cb3404997a8
0.0444	0.0052	0.052	0.005	b	xo	na	na	na	PR202_augustus_masked-Super-Scaffold_39-processed-gene-7.153-mRNA-1	na	na	na	na	na	g5944	0b9f2b7ce7d946a867aa20f96bfdbac9
0.0	0.0013	0.0	0.0013	a	na	na	na	na	PR202_maker-Super-Scaffold_140-augustus-gene-0.794-mRNA-1	na	na	na	na	na	g33889	caf850749a6e44f105e405043deadb37
0.412	0.0161	0.3961	0.0194	b	na	na	na	na	PR202_maker-Super-Scaffold_2539-augustus-gene-0.602-mRNA-1	na	na	na	na	na	g1951	ef4e29493cbc8736c18c33503fe20480
0.1001	0.0307	0.1008	0.0322	b	na	na	na	na	PR202_maker-Super-Scaffold_345-augustus-gene-0.124-mRNA-1	na	na	na	na	na	g3876	b438c9498cd506c98f7f519842a0c7af
1.0087	0.182	0.9641	0.1999	b	xo	XP_004969547.1	sita:101781909	None	PR202_augustus_masked-Super-Scaffold_307-processed-gene-2.57-mRNA-1	na	na	na	na	na	g15708	e7de00e40da517fb4882522b7fea0962
0.1167	0.0289	0.1179	0.0292	b	good	XP_004969854.1	sita:101767343	K09419	PR202_augustus_masked-Super-Scaffold_332-processed-gene-0.60-mRNA-1	na	na	na	na	na	g27225	46bc263b80ec2c49bac2d9c9c12a0355
0.1599	0.0368	0.1691	0.0369	b	na	na	na	na	PR202_maker-Super-Scaffold_122-augustus-gene-0.843-mRNA-1	na	na	na	na	na	g26323	6dc499e3d94fa538658d45c32efbdd79
0.0038	0.0031	0.0045	0.003	a	good	XP_004961906.1	sita:101773215	K05349	PR202_maker-Super-Scaffold_152-augustus-gene-4.75-mRNA-1	na	na	na	na	na	g5495	b1500c447b244d9726a27f8b4d3ddce3
0.1045	0.0667	0.1027	0.0691	b	xo	XP_004981938.1	sita:101767436	None	PR202_augustus_masked-Super-Scaffold_147-processed-gene-1.370-mRNA-1	na	na	na	na	na	g13509	626287b75d7e8d8d7ee0588df2064b55
0.0612	0.0163	0.0596	0.0177	b	good	XP_004974015.1	sita:101767774	None	PR202_augustus_masked-Super-Scaffold_149-processed-gene-1.675-mRNA-1	na	na	na	na	na	g671	2d0fa42d1b34e2351288391c11c8e5cd
0.0461	0.0097	0.0628	0.0088	b	good	XP_004961679.1	sita:101783333	K02908	PR202_maker-Super-Scaffold_2768-augustus-gene-0.39-mRNA-1	na	na	na	na	na	g26711	1711bacc98b655fee7f6c229225c56a6
0.0271	0.0024	0.0324	0.0022	b	na	na	na	na	PR202_maker-Super-Scaffold_507-augustus-gene-1.1158-mRNA-1	na	na	na	na	na	g30195	c21ff2c7332f7b1820c7cd76510e8b16
0.0539	0.0295	0.0594	0.0288	b	good	XP_022678970.1	na	na	PR202_maker-Super-Scaffold_15-augustus-gene-2.664-mRNA-1	na	na	na	na	na	g23183	bf3f327358ac30cc38e044cadc87aaef
0.632	0.0771	0.7163	0.0765	b	xo	XP_004973953.1	sita:101778176	K02959	PR202_maker-Super-Scaffold_291-augustus-gene-8.493-mRNA-1	na	na	na	na	na	g33917	378abf14b34413d897cd9b92e7da83f3
0.0019	0.0	0.0027	0.0	a	na	na	na	na	PR202_augustus_masked-Super-Scaffold_7-processed-gene-4.462-mRNA-1	na	na	na	na	na	g28883	b28996abd3f6dda9924ced14fb5d0a4d
0.0406	0.0064	0.0625	0.0055	b	na	na	na	na	PR202_augustus_masked-Super-Scaffold_17-processed-gene-5.302-mRNA-1	na	na	na	na	na	g12549	a19b1f9d396c1f9182ad96fd2a8d3f7d
5.9313	0.6271	3.0	0.6607	a	good	XP_012700348.1	sita:105914125	None	PR202_maker-Super-Scaffold_152-exonerate_protein2genome-gene-0.451-mRNA-1	na	na	na	na	na	g37172	e0d2631fadb014f2cc3365f25c95d2d1
0.1685	0.0232	0.1821	0.0233	b	na	na	na	na	PR202_maker-Super-Scaffold_17-augustus-gene-6.147-mRNA-1	na	na	na	na	na	g8352	f7944326db0d4b9ae6bc4b67e4f21241
0.018	0.0173	0.022	0.0161	na	good	XP_004970143.1	na	na	PR202_maker-scaffold1772|size85127_obj-augustus-gene-0.15-mRNA-1	na	na	na	na	na	g40307	ff01abb63db42889a2f00666d3813bf5
0.025	0.0066	0.0261	0.0066	a	na	na	na	na	PR202_augustus_masked-Super-Scaffold_24-processed-gene-1.359-mRNA-1	na	na	na	na	na	g26954	53bca3e36a62422771830da16b99ac69
0.0013	0.0007	0.002	0.0006	a	na	na	na	na	PR202_augustus_masked-Super-Scaffold_18-processed-gene-2.428-mRNA-1	na	na	na	na	na	g27511	b3923dbd07fa3a5c26684d675846b396
0.0046	0.0018	0.0055	0.0017	a	good	XP_004961571.1	na	na	PR202_augustus_masked-Super-Scaffold_152-processed-gene-5.92-mRNA-1	na	na	na	na	na	g24025	810c4d703804189239776a58d10659fa
0.0	0.0	0.0	0.0	a	good	XP_012698910.1	na	na	PR202_maker-Super-Scaffold_66-augustus-gene-4.613-mRNA-1	na	na	na	na	na	g42528	666b975ebb298325d77df45976c1b408
0.0808	0.0404	0.0836	0.0409	b	xo	XP_022681074.1	sita:101771004	None	PR202_maker-Super-Scaffold_2412-augustus-gene-1.568-mRNA-1	na	na	na	na	na	g45363	4670809756bdc32808cff05df61e0132
0.0	0.0	0.0	0.0	a	good	XP_004968444.1	sita:101768963	K03004	PR202_augustus_masked-Super-Scaffold_792-processed-gene-1.101-mRNA-1	na	na	na	na	na	g15029	597f476f0800b2fe6947e0794ea1b516
0.0829	0.012	0.0869	0.0122	b	na	na	na	na	PR202_augustus_masked-Super-Scaffold_70-processed-gene-3.514-mRNA-1	na	na	na	na	na	g31122	8be708ac45b53b7c72cec9d0e22ca7e6
0.0096	0.0029	0.0096	0.0029	a	na	na	na	na	PR202_maker-Super-Scaffold_147-augustus-gene-2.4-mRNA-1	na	na	na	na	na	g25213	2ca5b3a864ed76d3e27d6e92e531acef
0.0045	0.0035	0.0054	0.0033	a	good	XP_012702109.1	sita:101752896	None	PR202_maker-Super-Scaffold_1536-augustus-gene-0.44-mRNA-1	na	na	na	na	na	g42629	d374bd019637117d86854a877f5ab329
0.0229	0.0057	0.0257	0.0054	a	na	na	na	na	PR202_maker-Super-Scaffold_40-exonerate_protein2genome-gene-3.226-mRNA-1	na	na	na	na	na	g42344	0a30eb463daadee2bacbf6e366bf1fff
0.1192	0.0335	0.1242	0.0342	a	na	na	na	na	PR202_augustus_masked-Super-Scaffold_507-processed-gene-1.707-mRNA-1	na	na	na	na	na	g25014	560ec87f5318b44882c6bf039093f461
0.0592	0.0176	0.0669	0.0175	na	good	XP_004971441.1	sita:101772319	K19882	PR202_augustus_masked-scaffold1517|size127354_obj-processed-gene-0.6-mRNA-1	na	na	na	na	na	g4769	1f0871271bbc978249d1c121a7364ec4
0.0278	0.0049	0.0276	0.005	a	xo	XP_004981633.1	sita:101777691	None	PR202_augustus_masked-Super-Scaffold_210-processed-gene-3.605-mRNA-1	na	na	na	na	na	g13383	97475595c809ce2d7ccf33e21a23d578
0.0276	0.0187	0.028	0.019	a	na	na	na	na	PR202_maker-Super-Scaffold_7-augustus-gene-1.330-mRNA-1	na	na	na	na	na	g47770	99cec0837d73d5eb99118a9f0293775a
0.0958	0.0213	0.0962	0.0216	b	xo	XP_004971126.1	na	na	PR202_maker-Super-Scaffold_2765-augustus-gene-0.43-mRNA-1	na	na	na	na	na	g23893	b6c69516df879221ae729fc71d9cc27e
0.0443	0.0049	0.0534	0.0046	b	good	XP_004986058.1	na	na	PR202_augustus_masked-Super-Scaffold_389-processed-gene-0.363-mRNA-1	na	na	na	na	na	g21594	6042499eaa1bbd8685ed2ff59cb98fd9
0.0288	0.0084	0.0324	0.0081	b	na	na	na	na	PR202_augustus_masked-Super-Scaffold_147-processed-gene-0.135-mRNA-1	na	na	na	na	na	g40964	ff29455288bda2b82c53a6d7e1283f16
0.4286	0.2733	0.4462	0.2749	a	na	na	na	na	PR202_augustus_masked-Super-Scaffold_7-processed-gene-5.40-mRNA-1	na	na	na	na	na	g44683	0fcdb2f99dca73088c042e347f775947
0.8501	0.126	0.9238	0.1348	a	good	XP_004961886.1	sita:101765114	K12657	PR202_maker-Super-Scaffold_152-augustus-gene-8.242-mRNA-1	na	na	na	na	na	g2002	286e394dfe31d5cf023c474808555875
0.891	0.0048	0.9235	0.0073	a	good	XP_004976770.1	sita:101768741	K02868	PR202_maker-Super-Scaffold_593-augustus-gene-0.434-mRNA-1	na	na	na	na	na	g12962	a947dd95176ac86560de5054d0f106da
0.0034	0.0	0.0047	0.0	a	good	XP_004972256.1	sita:101783811	K20890	PR202_augustus_masked-Super-Scaffold_411-processed-gene-0.2-mRNA-1	na	na	na	na	na	g16155	e324120fff49e151f33434866dc4c8d1
0.1987	0.1438	0.1913	0.1475	a	xo	XP_004965877.1	sita:101770691	K14662	PR202_maker-Super-Scaffold_253-augustus-gene-2.0-mRNA-1	na	na	na	na	na	g2529	194cf74e389848c9f4e162189388596e
1.1536	1.1272	1.158	1.107	b	na	na	na	na	PR202_augustus_masked-Super-Scaffold_538-processed-gene-0.164-mRNA-1	na	na	na	na	na	g7022	9df1200e5c42b93fefe8dad1c41aab97
0.6461	0.2956	0.6697	0.2995	b	good	XP_004958756.1	sita:101770902	K01209	PR202_maker-Super-Scaffold_16-augustus-gene-3.1139-mRNA-1	na	na	na	na	na	g26316	87f0100000587ec20d06a2f93b5e261f
0.9201	0.8271	0.8956	0.8444	b	good	XP_022684922.1	sita:101785341	None	PR202_augustus_masked-Super-Scaffold_16-processed-gene-0.394-mRNA-1	na	na	na	na	na	g20540	c5ab18ae28c45b09f150bd87d9c26522
3.3617	0.74	3.0	0.7595	b	na	na	na	na	PR202_maker-Super-Scaffold_89-augustus-gene-0.48-mRNA-1	na	na	na	na	na	g15064	aca21db5509c930dab152a09b27447a9
0.5124	0.2715	0.4816	0.2844	a	na	na	na	na	PR202_maker-Super-Scaffold_291-augustus-gene-8.503-mRNA-1	na	na	na	na	na	g15919	a451894c94ffe6811a640c29ed3c1620
0.007	0.0	0.0087	0.0	a	good	XP_004959951.1	sita:101756173	K11789	PR202_maker-Super-Scaffold_411-augustus-gene-0.361-mRNA-1	na	na	na	na	na	g21507	328c2ffa67b1ccea0b71cec560eea89f
0.1356	0.0446	0.139	0.0456	b	xo	XP_004970544.1	sita:101763406	K08956	PR202_augustus_masked-Super-Scaffold_128-processed-gene-3.40-mRNA-1	na	na	na	na	na	g1966	7d161a8f6893bc55c4a0e33d33fd7bcc
0.7639	0.0167	1.0362	0.0158	b	xo	XP_004975378.1	sita:101757625	K02921	PR202_augustus_masked-Super-Scaffold_307-processed-gene-2.60-mRNA-1	na	na	na	na	na	g15703	ed56a5a9aed6b74e2ec8252c07cc3cfc
0.3769	0.3629	0.3929	0.3571	a	xo	XP_022679754.1	sita:101778481	None	PR202_augustus_masked-Super-Scaffold_311-processed-gene-2.136-mRNA-1	na	na	na	na	na	g2271	6104bbbf0c0e013ce1c522c0824b3f8a
0.6809	0.209	0.6177	0.2216	a	good	XP_004969571.1	sita:101757724	K09422	PR202_maker-Super-Scaffold_2499-augustus-gene-1.712-mRNA-1	na	na	na	na	na	g12116	cfbc6e0a919323d4df91d37515ae28cf
0.0498	0.0059	0.0655	0.0055	b	good	XP_004951439.1	sita:101760579	K08776	PR202_augustus_masked-Super-Scaffold_486-processed-gene-0.311-mRNA-1	na	na	na	na	na	g10048	320b73ef899481df6d1afd91cd4fd1f9
0.2043	0.1407	0.2361	0.134	b	good	XP_004978725.2	sita:101766598	None	PR202_augustus_masked-Super-Scaffold_2761-processed-gene-0.640-mRNA-1	na	na	na	na	na	g33315	0b2814ec76cecf08dd6057741c9033e0
0.0024	0.0043	0.0033	0.0038	a	na	na	na	na	PR202_maker-Super-Scaffold_18-augustus-gene-6.778-mRNA-1	na	na	na	na	na	g7468	9111e760d9d30b193a9ab1a0d2b446db
0.186	0.038	0.1953	0.0392	b	xo	XP_004973875.1	sita:101780852	K03549	PR202_maker-Super-Scaffold_291-augustus-gene-8.462-mRNA-1	na	na	na	na	na	g30917	af2880874eadac63bed2c790dd2e332b
0.0064	0.0068	0.0071	0.0065	a	na	na	na	na	PR202_augustus_masked-Super-Scaffold_182-processed-gene-2.114-mRNA-1	na	na	na	na	na	g123	c07f9ee3c8546a53f82952a929dbcdfc
0.0724	0.014	0.0788	0.0148	a	na	na	na	na	PR202_augustus_masked-Super-Scaffold_40-processed-gene-1.127-mRNA-1	na	na	na	na	na	g11449	ada986142ac4fa0d3d5de408c2dc916b
0.0298	0.0	0.0357	0.0	b	xo	XP_004982696.1	sita:101764856	K00889	PR202_maker-Super-Scaffold_158-augustus-gene-0.211-mRNA-1	na	na	na	na	na	g10796	59147c1b3b87d7dfff1ec7505763a8c1
0.8169	0.3647	0.9166	0.3535	a	good	XP_004984269.1	sita:101786050	None	PR202_maker-Super-Scaffold_524-augustus-gene-0.1-mRNA-1	na	na	na	na	na	g28541	e5e80622b5ea3a724f0c9598d8d407ca
0.1007	0.0487	0.1044	0.0491	na	na	na	na	na	PR202_augustus_masked-scaffold1208|size198491_obj-processed-gene-0.35-mRNA-1	na	na	na	na	na	g34377	2b75b58ec97ecda8caf247941a794fff
0.5447	0.1687	0.5185	0.1757	b	xo	XP_004961824.1	sita:101775371	K22985	PR202_augustus_masked-Super-Scaffold_128-processed-gene-3.66-mRNA-1	na	na	na	na	na	g14964	18a0c0ece084d433de3ff590bbbdd37e
0.1178	0.0309	0.1382	0.0296	b	good	XP_004963150.1	sita:101786032	None	PR202_maker-Super-Scaffold_549-augustus-gene-0.745-mRNA-1	na	na	na	na	na	g38047	e4acf13b3852867d09baa4cf5c72bbd2
0.2044	0.1266	0.2076	0.1294	b	good	XP_004975767.1	sita:101778858	None	PR202_augustus_masked-Super-Scaffold_2752-processed-gene-0.674-mRNA-1	na	na	na	na	na	g44543	1dc313d8b8fd7d8181059df011b3bfd5
0.0086	0.003	0.0124	0.0026	a	xo	XP_004965959.1	sita:101768261	None	PR202_maker-Super-Scaffold_253-augustus-gene-2.79-mRNA-1	na	na	na	na	na	g28514	303a27cbd70bb54d6e7c557a74d3acf7
0.9177	0.2564	0.9205	0.2684	a	xo	XP_004951632.1	sita:101770048	None	PR202_maker-Super-Scaffold_25-augustus-gene-2.68-mRNA-1	na	na	na	na	na	g3318	aa03e060e85aec746a30968c4f3a3394
0.6531	0.3972	0.6096	0.4145	b	xo	XP_004970397.1	sita:101773811	None	PR202_augustus_masked-Super-Scaffold_128-processed-gene-4.563-mRNA-1	na	na	na	na	na	g19416	1c8eb67be6eacd362a5f4359d8c7e40c
0.0364	0.0369	0.0344	0.0376	a	na	na	na	na	PR202_maker-Super-Scaffold_100-augustus-gene-3.24-mRNA-1	na	na	na	na	na	g10269	e884676359c6436056f176ac15e5f52b
0.0118	0.0031	0.0125	0.0031	a	na	na	na	na	PR202_maker-Super-Scaffold_100-augustus-gene-3.52-mRNA-1	na	na	na	na	na	g22063	8a896bf94d0eb29358ab310c3f58119b
0.0751	0.0079	0.0793	0.0078	na	xo	XP_004976638.1	sita:101785716	None	PR202_augustus_masked-Super-Scaffold_39-processed-gene-9.630-mRNA-1	na	na	na	na	na	g18092	b8ad9ca1b47fd1be08401d9b8c4270ef
0.0482	0.0069	0.0586	0.0066	b	good	XP_004951528.1	sita:101762058	None	PR202_maker-Super-Scaffold_4802-augustus-gene-0.13-mRNA-1	na	na	na	na	na	g37517	07354f511356f9dd24e721e9819227e8
0.1368	0.0572	0.1413	0.0575	b	na	na	na	na	PR202_augustus_masked-Super-Scaffold_99-processed-gene-2.53-mRNA-1	na	na	na	na	na	g34239	da7171c69418ccb1fc2e0e36e1e547fc
0.0	0.0032	0.0	0.0029	a	good	XP_004958585.1	sita:101773859	K13495	PR202_augustus_masked-Super-Scaffold_34-processed-gene-1.71-mRNA-1	na	na	na	na	na	g16254	e761ccd061a040e64e2dcd0269cd3234
0.0687	0.0415	0.0719	0.0417	na	good	XP_012701619.1	sita:101781517	None	PR202_maker-scaffold1772|size85127_obj-augustus-gene-0.17-mRNA-1	na	na	na	na	na	g40312	e79ff33197d0693fc2df9f562af01417
0.1009	0.0212	0.0998	0.0217	b	good	XP_004983225.1	sita:101768521	None	PR202_maker-Super-Scaffold_3-augustus-gene-3.262-mRNA-1	na	na	na	na	na	g43779	0349e5fb527a855f000e9afbed08d353
0.6031	0.1184	0.5744	0.1263	a	good	XP_004961988.1	sita:101772524	None	PR202_maker-Super-Scaffold_4927-augustus-gene-0.735-mRNA-1	na	na	na	na	na	g6290	c021639189d8160bfcba8c0a4134c454
0.469	0.1009	0.4483	0.1099	a	na	na	na	na	PR202_maker-Super-Scaffold_59-augustus-gene-1.34-mRNA-1	na	na	na	na	na	g21589	49e4f62e6621fdf60a0555d249bf05e7
0.0653	0.0171	0.0717	0.0169	b	na	na	na	na	PR202_maker-Super-Scaffold_271-augustus-gene-0.312-mRNA-1	na	na	na	na	na	g25973	b9db0352a5b182a6d33727e4e26143e1
0.0673	0.0227	0.0735	0.0223	b	good	XP_004968534.1	sita:101771111	K01598	PR202_maker-Super-Scaffold_474-augustus-gene-0.5-mRNA-1	na	na	na	na	na	g38878	97c2cbee6b777268660273cd450354c4
0.7016	0.2967	0.7667	0.2926	na	na	na	na	na	PR202_maker-scaffold262|size819152_subseq_1:109164_obj-augustus-gene-0.12-mRNA-1	na	na	na	na	na	g14953	02dc3cfadd7546964666dac66fa1410e
0.3877	0.148	0.4542	0.1424	b	good	XP_012700202.1	sita:101778909	None	PR202_augustus_masked-Super-Scaffold_352-processed-gene-1.56-mRNA-1	na	na	na	na	na	g23460	aeee38658897b2cf83b1406967a53a97
0.0479	0.004	0.0576	0.0037	b	na	na	na	na	PR202_augustus_masked-Super-Scaffold_893-processed-gene-2.801-mRNA-1	na	na	na	na	na	g21000	3fc9322cbf66715ab356689cab252f22
0.9032	0.2308	0.726	0.2631	a	good	XP_004961834.1	sita:101779441	None	PR202_augustus_masked-Super-Scaffold_152-processed-gene-8.107-mRNA-1	na	na	na	na	na	g14261	ad54ccab7b4772d05633b9f5ddc54025
0.0194	0.0	0.0287	0.0	a	good	XP_004961897.1	na	na	PR202_augustus_masked-Super-Scaffold_152-processed-gene-8.43-mRNA-1	na	na	na	na	na	g5485	9f2415725bdf63763b985187016e1134
0.038	0.0184	0.0338	0.019	b	good	XP_004954524.1	sita:101761534	None	PR202_augustus_masked-Super-Scaffold_2545-processed-gene-0.118-mRNA-1	na	na	na	na	na	g17041	7aa467d8437506fdfdc72e094bd2263b
0.0076	0.0013	0.009	0.0012	a	xo	XP_004975731.1	sita:101763321	K00521	PR202_augustus_masked-Super-Scaffold_39-processed-gene-2.435-mRNA-1	na	na	na	na	na	g7428	1f41fe919fae996ab26d47633ff5ec33
0.0528	0.0175	0.062	0.0167	b	na	na	na	na	PR202_augustus_masked-Super-Scaffold_49-processed-gene-0.159-mRNA-1	na	na	na	na	na	g37494	01b271d6ed7d36ea7d2e92369796c931
0.0245	0.0119	0.0285	0.0114	a	na	na	na	na	PR202_augustus_masked-Super-Scaffold_63-processed-gene-2.355-mRNA-1	na	na	na	na	na	g2052	06e6db1a5e98567e681dad21e1841484
0.0095	0.0019	0.0115	0.0018	a	na	na	na	na	PR202_maker-Super-Scaffold_18-augustus-gene-4.44-mRNA-1	na	na	na	na	na	g25899	f834b47f2fd3ef4d9e7df47eb3277e1b
0.0842	0.008	0.089	0.0081	b	xo	XP_004969672.1	sita:101764356	None	PR202_augustus_masked-Super-Scaffold_128-processed-gene-4.602-mRNA-1	na	na	na	na	na	g5024	aa83a7ddfdb7122b5f884485335548b9
0.5895	0.215	0.5313	0.2275	a	na	na	na	na	PR202_augustus_masked-Super-Scaffold_24-processed-gene-5.389-mRNA-1	na	na	na	na	na	g17877	cf197028bac3a663ebabeab883e9a63f
0.1778	0.0913	0.172	0.0933	a	na	na	na	na	PR202_augustus_masked-Super-Scaffold_409-processed-gene-0.166-mRNA-1	na	na	na	na	na	g46431	3e474267a44a3d17f979eeb72c114c3b
0.0001	0.0055	0.0	0.0054	a	na	na	na	na	PR202_augustus_masked-Super-Scaffold_167-processed-gene-0.42-mRNA-1	na	na	na	na	na	g13826	cb73d849fa227363c6321d877c93acea
0.0978	0.0162	0.0958	0.0167	b	good	XP_004983723.1	sita:101775123	None	PR202_augustus_masked-Super-Scaffold_4833-processed-gene-0.231-mRNA-1	na	na	na	na	na	g2390	c68d43f4d6b9860abdbc0a7f27c3d27d
0.9824	0.0737	1.3317	0.0769	a	na	na	na	na	PR202_augustus_masked-Super-Scaffold_7-processed-gene-7.200-mRNA-1	na	na	na	na	na	g34318	91979b6287a66762c2747e0ba190c20a
0.0868	0.0063	0.0909	0.0063	b	na	na	na	na	PR202_maker-Super-Scaffold_65-augustus-gene-3.485-mRNA-1	na	na	na	na	na	g26207	dfd74af1bbc558dacb79db7a911303b5
0.162	0.0512	0.1703	0.0519	b	good	XP_004960736.1	sita:101756321	None	PR202_maker-scaffold811|size334221_obj-augustus-gene-0.2-mRNA-1	na	na	na	na	na	g9370	2ee831e7934bb0e5bbf57a26c6f7b587
0.0689	0.0257	0.0714	0.0256	b	xo	XP_004976398.1	na	na	PR202_augustus_masked-Super-Scaffold_39-processed-gene-7.101-mRNA-1	na	na	na	na	na	g14152	5012e89472082eb6b2ed6fe7d0222be8
0.0497	0.036	0.05	0.0361	b	good	XP_004957359.1	sita:101763589	K01069	PR202_maker-Super-Scaffold_3-augustus-gene-4.571-mRNA-1	na	na	na	na	na	g9600	1a9dc520818649ea7ecf51f0daa5e057
0.0107	0.0	0.0148	0.0	a	good	XP_004983509.1	sita:101786709	None	PR202_maker-Super-Scaffold_2-augustus-gene-0.6-mRNA-1	na	na	na	na	na	g29183	91ced85cd3a388aab678a56cfd538ec9
0.0768	0.0342	0.0803	0.0339	b	good	XP_004964304.1	sita:101775118	K16281	PR202_augustus_masked-Super-Scaffold_5467-processed-gene-0.283-mRNA-1	na	na	na	na	na	g20270	a519409ca39addc034b65eb408d0f245
0.2261	0.0901	0.2112	0.0967	b	xo	XP_004970667.1	sita:101777467	None	PR202_maker-Super-Scaffold_128-augustus-gene-2.107-mRNA-1	na	na	na	na	na	g12925	d34de65491f82e29f0e015e927dfbf9c
0.6372	0.3542	0.5766	0.3738	a	good	XP_004970397.1	sita:101773811	None	PR202_augustus_masked-Super-Scaffold_214-processed-gene-0.1273-mRNA-1	na	na	na	na	na	g19416	d6a219a527829d9cebc1410014ee8232
1.1834	0.8542	1.0627	0.8911	b	na	na	na	na	PR202_maker-Super-Scaffold_2591-augustus-gene-0.864-mRNA-1	na	na	na	na	na	g6263	1f63c6033cbd5c6c01d694fd77c47764
0.0001	0.006	0.0023	0.0051	a	na	na	na	na	PR202_maker-Super-Scaffold_24-augustus-gene-6.528-mRNA-1	na	na	na	na	na	g34179	7127242db167b16a2232b05abb8d8dbf
1.0145	0.2044	1.2152	0.2032	a	good	XP_004961982.1	na	na	PR202_augustus_masked-Super-Scaffold_4927-processed-gene-0.629-mRNA-1	na	na	na	na	na	g6285	4ffe66f0caaebd200486b237b6f1d826
0.0304	0.0379	0.0331	0.037	a	na	na	na	na	PR202_maker-Super-Scaffold_382-augustus-gene-0.123-mRNA-1	na	na	na	na	na	g41671	979fd30126af92b3d114b1c79f48260f
0.0111	0.0021	0.0132	0.002	a	good	XP_004962938.3	sita:101771718	None	PR202_maker-Super-Scaffold_78-augustus-gene-0.12-mRNA-1	na	na	na	na	na	g38244	54fc46a159334bb74011f70f252b6122
0.1492	0.14	0.1529	0.1389	a	na	na	na	na	PR202_maker-Super-Scaffold_182-augustus-gene-2.534-mRNA-1	na	na	na	na	na	g129	0a3bf699ee6b5a40e457bc18a7de1dad
0.1599	0.0543	0.1229	0.0608	b	good	XP_004969958.1	sita:101775010	None	PR202_maker-Super-Scaffold_352-augustus-gene-0.654-mRNA-1	na	na	na	na	na	g43527	2e2f5127064ee5059df9957ad44fd6ab
0.1723	0.0268	0.1683	0.0271	b	good	na	na	na	PR202_augustus_masked-Super-Scaffold_243-processed-gene-0.209-mRNA-1	na	na	na	na	na	g32832	d9661768dbdfecf368eec013631780e1
0.0535	0.0042	0.0635	0.004	b	good	XP_004969735.1	sita:101754497	K06961	PR202_augustus_masked-Super-Scaffold_15-processed-gene-2.1035-mRNA-1	na	na	na	na	na	g30077	15a24f852e95f3b433aa00b2e6ea2d17
3.0454	0.7655	2.2795	0.834	b	na	na	na	na	PR202_maker-Super-Scaffold_538-augustus-gene-0.38-mRNA-1	na	na	na	na	na	g5686	2d4f09a2d8c47ab9cb756b46e2ab35a9
1.2281	0.3167	1.3071	0.3185	b	xo	XP_004973755.1	sita:101767505	None	PR202_augustus_masked-Super-Scaffold_10-processed-gene-4.823-mRNA-1	na	na	na	na	na	g36633	974bff67b7c506f7ef0de05f3c6d4cb5
0.0561	0.0152	0.0637	0.0147	b	na	na	na	na	PR202_maker-Super-Scaffold_8-augustus-gene-2.100-mRNA-1	na	na	na	na	na	g8202	520b25adb534f2c2da8a4cfd2c1d8e27
0.0177	0.014	0.0186	0.014	a	xo	XP_004965620.1	sita:101770834	K17686	PR202_maker-Super-Scaffold_253-augustus-gene-0.576-mRNA-1	na	na	na	na	na	g1269	d79325b2156865f11829da0144ce752b
0.1285	0.1632	0.1356	0.1635	b	na	na	na	na	PR202_maker-Super-Scaffold_17-augustus-gene-4.16-mRNA-1	na	na	na	na	na	g40060	e3cbd82f7fbdce37b444270564140232
0.0	0.0	0.0	0.0	a	na	na	na	na	PR202_augustus_masked-Super-Scaffold_7-processed-gene-6.87-mRNA-1	na	na	na	na	na	g9525	fcd0528a2a29bfdfcc719b3e70ebc7c4
1.4092	0.6396	1.2686	0.6574	a	xo	XP_004954034.1	sita:101780580	K05278	PR202_augustus_masked-Super-Scaffold_84-processed-gene-5.521-mRNA-1	na	na	na	na	na	g12267	9bfbe5fbc6bc7049e32f9b2a1194bcfb
0.04	0.0184	0.0406	0.0186	a	xo	XP_004968637.1	sita:101781907	None	PR202_maker-Super-Scaffold_12-augustus-gene-4.936-mRNA-1	na	na	na	na	na	g43448	956fd5443ea20e910f7d3b327241917d
0.0	0.0	0.0	0.0	a	good	XP_004981270.1	sita:101771599	K02973	PR202_augustus_masked-Super-Scaffold_152-processed-gene-7.484-mRNA-1	na	na	na	na	na	g14948	a608192ff0bac7cfdbf1716ffff57b4e
0.6565	0.0836	0.7396	0.0858	b	xo	XP_004976281.1	sita:101771557	K14492	PR202_maker-Super-Scaffold_39-augustus-gene-7.644-mRNA-1	na	na	na	na	na	g12345	32e87e728e8b1f2bd59ab762c1a5ad54
0.1597	0.0289	0.1518	0.0309	b	na	na	na	na	PR202_maker-Super-Scaffold_307-augustus-gene-3.323-mRNA-1	na	na	na	na	na	g23661	8e51f125b8845c7b025eea66cef18c38
0.037	0.0012	0.0362	0.0012	a	na	na	na	na	PR202_maker-Super-Scaffold_140-augustus-gene-0.783-mRNA-1	na	na	na	na	na	g17917	8c5a60f9b39b8c35a398224fade6b595
0.0	0.0	0.0	0.0	a	na	na	na	na	PR202_augustus_masked-Super-Scaffold_4-processed-gene-1.395-mRNA-1	na	na	na	na	na	g28121	77c6916cb1072a0c53cb4a5117b417d6
0.8829	0.254	1.0203	0.2508	a	xo	XP_004976270.1	sita:101767526	None	PR202_maker-Super-Scaffold_95-augustus-gene-3.251-mRNA-1	na	na	na	na	na	g12357	86da3eeffdd64c7859e67b7c6489660b
0.0373	0.0141	0.0433	0.0135	b	good	XP_004986048.1	sita:101758526	K18065	PR202_maker-Super-Scaffold_389-augustus-gene-0.82-mRNA-1	na	na	na	na	na	g21580	34ad1ab9ce98a3b17e7ddb210d7b344f
[truncated: 29,662 more rows]
