# Supplementary material for: Detection of subgenome bias using an anchored syntenic approach in Eleusine coracana (finger millet)
Source: BMC Genomics. 2021 Mar 12;22:175. doi: 10.1186/s12864-021-07447-y (PMC7953713; doi:10.1186/s12864-021-07447-y)
Supplement: Supplementary file 15 — Additional file 15: BASH commands: Bash commands and comments used to extract and count A and B syntenic singletons (dyads) for the Eleusine coracana to Setaria italica comparison. [file 12864_2021_7447_MOESM15_ESM.txt]

#---------------------------------------------------------
#	To Identify singleton genes we 
#	used simple bedtools and bash
#	to parse and count our results.
#	We count the number of genes 
#	extracted from the gtf using bedtools
#---------------------------------------------------------

#	Diads will only have 1 sita gene, so the following is a pretty effcient way search for them.
awk '{print $2}' sita_ecor_bag_of_genes.tsv | sort | uniq -c | awk '$1 == 1 {print $2}' > singleton.list

# 	We can now use this to make a bed file. 
#	egrep is not so effcient, but we are dealing with small
#	enough data sets that we don't have to code something 
#	that is computationally faster.

egrep -w -f singleton.list   sita_ecor_bag_of_genes.tsv | awk 'OFS="\t"{print $14,$15,$16}' >singleton_ecor.bed

#	with this bed we can now go to our A and B called beds and make some 
#	assignments.

bedtools intersect -a  singleton_ecor.bed -b A_paint_called.bed -u > A_frac.bed 
bedtools intersect -a  singleton_ecor.bed -b B_paint_called.bed -u > B_frac.bed

# 	this gives a set of regions, now let's convert this back to gene names.

bedtools intersect -wa -a Ecor_PR202_maker_predicted2.gtf -b A_frac.bed |awk -F'"' '{print $4}' |sort | uniq >A_singleton_gene.list
bedtools intersect -wa -a Ecor_PR202_maker_predicted2.gtf -b B_frac.bed |awk -F'"' '{print $4}' |sort | uniq >B_singleton_gene.list

# 	get all possible gene names. There will be various ways to count out columns in a GTF, using the quotes made counting easier.

bedtools intersect -wa -a  Ecor_PR202_maker_predicted2.gtf -b singleton_ecor.bed |awk -F'"' '{print $4}' |sort | uniq >U_singleton_gene.list

#	With these three lists we can now determine the number of unique genes.
#	First let's get the rough A and B counts!

wc -l *list
#  1508 A_singleton_gene.list
#   927 B_singleton_gene.list
#  2452 U_singleton_gene.list
#  4887 total

#	These look pretty good. Now let's count genes that are assigned using sort and uniq commands with bash.

cat A_singleton_gene.list B_singleton_gene.list U_singleton_gene.list | sort | uniq -c | awk '$1 ==1' | wc -l 
#	19

#	We have 19 unassigned.
#	We can now use the same logic to determine if there are any ambiguous assignments in these list.

cat A_singleton_gene.list B_singleton_gene.list U_singleton_gene.list | sort | uniq -c | awk '$1 >2' | wc -l 
#	2

# 	There are 2 genes that occur in both A and B files

egrep -w 'PR202_maker-Super-Scaffold_266-augustus-gene-2.986|PR202_maker-Super-Scaffold_291-augustus-gene-8.509' *.list 
#	A_singleton_gene.list:PR202_maker-Super-Scaffold_266-augustus-gene-2.986
#	A_singleton_gene.list:PR202_maker-Super-Scaffold_291-augustus-gene-8.509
#	B_singleton_gene.list:PR202_maker-Super-Scaffold_266-augustus-gene-2.986
#	B_singleton_gene.list:PR202_maker-Super-Scaffold_291-augustus-gene-8.509
#	U_singleton_gene.list:PR202_maker-Super-Scaffold_266-augustus-gene-2.986
#	U_singleton_gene.list:PR202_maker-Super-Scaffold_291-augustus-gene-8.509


# 	Now let's remove them to avoid confusion.

for X in [AB]*list ; do egrep -wv 'PR202_maker-Super-Scaffold_266-augustus-gene-2.986|PR202_maker-Super-Scaffold_291-augustus-gene-8.509' ${X} >tmp ; mv tmp $X ; done

#	Subtract these genes from both A and B counts and add them to unassigned!
#  1506 A_singleton_genes
#   925 B_singleton_genes
#    21 U_singleton_genes

#	Sure enough our loop worked!

wc -l *list
#	  1506 A_singleton_gene.list
#	   925 B_singleton_gene.list
#	  2452 U_singleton_gene.list
#	  4883 total
